# Supplementary material for: A role for ColV plasmids in the evolution of pathogenic Escherichia coli ST58
Source: Nat Commun. 2022 Feb 3;13:683. doi: 10.1038/s41467-022-28342-4 (PMC8813906; doi:10.1038/s41467-022-28342-4)
Supplement: Supplementary file 4 — Supplementary Data 1 [file 41467_2022_28342_MOESM4_ESM.xlsx]

## Sheet: SupplementaryData1
Name	Barcode	Biosample	SRA_accession	Data Origin	PMID	Niche	Source	Collection Year	Continent	Country	BAP	ColV	O_type	H_type	OH_type	fimH	F Plasmid	IS26_signature	FQR	I1_pMLST	I1_simple	Assembly_length	n_contigs	Mean_contig_length	Longest_contig	Shortest_contig	Ns	Gaps	N50	N50n	N70	N70n	N90	N90n
SRR2133202	ESC_AA7747AA	SAMN02463308	SRR2133202	Public	NA	Livestock	Poultry	2009	North America	United States	BAP2	Yes	O8	H25	O8:H25	fimH27	F18:A6:B1	No	No	NA	NA	4949129	127	38969.5	319219	208	0	0	135330	12	79028	22	38709	38
SRR2085672	ESC_AA8220AA	SAMN02463275	SRR2085672	Public	NA	Livestock	Bovine	2009	North America	United States	BAP6	No	O153var2	H21	O153var2:H21	fimH24	Other	No	No	NA	NA	4990948	104	47989.9	627419	202	0	0	159565	10	98158	18	47137	32
SRR1916392	ESC_BA1857AA	SAMN03295438	SRR1916392	Public	NA	Livestock	Poultry	2014	North America	United States	BAP2	Yes	O9	H25	O9:H25	fimH32	Other	No	No	NA	NA	5087855	153	33253.9	318823	201	0	0	112077	13	79023	23	27319	46
SRR1314427	ESC_BA5152AA	SAMN02802024	SRR1314427	Public	NA	Human	ExPEC	2011	North America	United States	BAP2	Yes	O8	H25	O8:H25	fimH32	F18:-:B1	No	Yes	NA	NA	4928432	180	27380.2	367363	217	0	0	135166	13	75319	23	30921	42
SRR1314369	ESC_BA5210AA	SAMN02801966	SRR1314369	Public	NA	Human	ExPEC	2011	North America	United States	BAP4	Yes	ONT	Other	Other	Unknown	F2:-:B1	Yes	No	NA	NA	4830330	128	37736.9	281365	205	0	0	88523	15	60416	28	28353	52
SRR1301202	ESC_BA5499AA	SAMN02628625	SRR1301202	Public	NA	Livestock	Poultry	2013	North America	United States	BAP2	Yes	O9	H25	O9:H25	fimH32	Other	No	No	NA	NA	5114191	218	23459.6	322038	208	0	0	99529	17	48970	31	20117	61
SRR1269417	ESC_BA8137AA	SAMN02628645	SRR1269417	Public	NA	Livestock	Poultry	2013	North America	United States	BAP6	No	Other	Other	Other	fimH32	NA	No	No	13	Other	4978199	171	29112.3	421596	202	0	0	122191	12	78680	23	26942	44
SRR1207494	ESC_BA8242AA	SAMN02628559	SRR1207494	Public	NA	Livestock	Poultry	2013	North America	United States	BAP2	Yes	O9/Onovel22	H12	Other	fimH27	Other	No	No	178	Other	5157644	206	25037.1	427085	207	0	0	119537	12	76759	23	23603	47
SRR1181552	ESC_BA8632AA	SAMN02442840	SRR1181552	Public	NA	Livestock	Poultry	2013	North America	United States	BAP2	Yes	O8	H9	O8:H9	fimH32	F18:A6:B1	No	No	NA	NA	5051844	168	30070.5	318939	202	0	0	140220	13	99189	21	26400	41
SRR1178266	ESC_BA8652AA	SAMN02442852	SRR1178266	Public	NA	Livestock	Poultry	2013	North America	United States	BAP2	Yes	O8	H10	O8:H10	fimH54	F18:A6:B1	No	No	NA	NA	5276617	263	20063.2	249167	201	0	0	109586	18	69598	30	23477	56
SRR1177636	ESC_BA8670AA	SAMN02442777	SRR1177636	Public	NA	Livestock	Poultry	2013	North America	United States	BAP2	Yes	O8	H25	O8:H25	fimH27	F18:-:B16	No	No	26	26	5218181	134	38941.7	330683	202	0	0	143177	11	79023	21	34312	40
SRR1177624	ESC_BA8673AA	SAMN02442780	SRR1177624	Public	NA	Livestock	Poultry	2013	North America	United States	BAP2	Yes	O8	H25	O8:H25	fimH27	F18:-:B16	No	No	26	26	5218806	140	37277.2	330683	202	0	0	143177	11	80051	21	32661	40
SRR1177607	ESC_BA8677AA	SAMN02442779	SRR1177607	Public	NA	Livestock	Poultry	2013	North America	United States	BAP2	Yes	O8	H25	O8:H25	fimH27	F18:-:B16	No	No	26	26	5218306	139	37541.8	330683	202	0	0	135763	13	80051	22	32661	42
SRR1177604	ESC_BA8678AA	SAMN02442830	SRR1177604	Public	NA	Livestock	Poultry	2013	North America	United States	BAP4	Yes	Other	H37	Other	fimH24	F18:-:B1	No	No	NA	NA	5000421	111	45048.8	589202	201	0	0	138673	11	98115	19	45068	33
SRR1177594	ESC_BA8681AA	SAMN02442783	SRR1177594	Public	NA	Livestock	Poultry	2013	North America	United States	BAP2	Yes	O8	H25	O8:H25	fimH27	F18:-:B16	No	No	26	26	5216941	123	42414.2	330683	202	0	0	143177	11	79023	21	37034	39
SRR1177572	ESC_BA8688AA	SAMN02442785	SRR1177572	Public	NA	Livestock	Poultry	2013	North America	United States	BAP2	Yes	O8	H25	O8:H25	fimH27	F18:-:B16	No	No	26	26	5218010	148	35256.8	324427	202	0	0	136463	13	76754	23	28370	45
SRR1177290	ESC_BA8696AA	SAMN02442781	SRR1177290	Public	NA	Livestock	Poultry	2013	North America	United States	BAP2	Yes	O8	H25	O8:H25	fimH27	F18:-:B16	No	No	26	26	5217308	132	39525.1	330683	202	0	0	137443	12	93176	21	32661	40
SRR1177279	ESC_BA8701AA	SAMN02442778	SRR1177279	Public	NA	Livestock	Poultry	2013	North America	United States	BAP2	Yes	O8	H25	O8:H25	fimH27	F18:-:B16	No	No	26	26	5218275	138	37813.6	324427	202	0	0	137443	12	79023	22	31123	42
SRR1177252	ESC_BA8705AA	SAMN02442786	SRR1177252	Public	NA	Livestock	Poultry	2013	North America	United States	BAP2	Yes	O8	H25	O8:H25	fimH27	F18:-:B16	No	No	26	26	5216876	135	38643.5	324427	202	0	0	122453	13	76754	23	34312	43
SRR1177217	ESC_BA8707AA	SAMN02442782	SRR1177217	Public	NA	Livestock	Poultry	2013	North America	United States	BAP2	Yes	O8	H25	O8:H25	fimH27	F18:-:B16	No	No	26	26	5220828	148	35275.9	330683	202	0	0	143177	11	89453	21	31123	40
SRR1177189	ESC_BA8709AA	SAMN02442784	SRR1177189	Public	NA	Livestock	Poultry	2013	North America	United States	BAP2	Yes	O8	H25	O8:H25	fimH27	F18:-:B16	No	No	26	26	5217785	137	38086	324427	202	0	0	136463	13	80051	23	34312	42
SRR785679	ESC_BA9244AA	SAMN01885870	SRR785679	Public	NA	Human	ExPEC	2006	Europe	Denmark	BAP2	Yes	O9/Onovel22	H12	Other	fimH27	Other	Yes	No	NA	NA	5140291	306	16798.3	270611	200	0	0	102841	16	60937	28	19997	56
SRR640055	ESC_CA1429AA	SAMN00854671	SRR640055	Public	NA	Human	Human Other	2010	Europe	Denmark	BAP4	No	Other	H30	Other	Other	NA	No	No	NA	NA	4669224	124	37655	415785	200	0	0	158173	11	111431	19	35705	32
SRR2970284	ESC_CA4495AA	SAMN04293429	SRR2970284	Public	NA	Livestock	Bovine	2014	North America	United States	BAP6	No	Other	H21	Other	fimH54	NA	No	No	NA	NA	5267443	230	22901.9	345955	200	0	0	131406	14	98126	23	28638	41
SRR2970277	ESC_CA4502AA	SAMN04293422	SRR2970277	Public	NA	Livestock	Bovine	2014	North America	United States	BAP6	No	ONT	H10	Other	fimH54	Other	No	No	NA	NA	5021810	126	39855.6	342463	211	0	0	149071	12	94743	21	43921	37
SRR2970276	ESC_CA4503AA	SAMN04293421	SRR2970276	Public	NA	Livestock	Porcine	2014	North America	United States	BAP6	No	ONT	H10	Other	fimH54	Other	No	No	NA	NA	5022597	124	40504.8	342463	202	0	0	149071	12	94743	21	43921	37
SRR2970232	ESC_CA4547AA	SAMN04293377	SRR2970232	Public	NA	Livestock	Bovine	2014	North America	United States	BAP6	No	Other	H21	Other	Other	Other	No	No	NA	NA	4998185	133	37580.3	842976	201	0	0	184779	8	120175	15	49201	26
SRR2970231	ESC_CA4548AA	SAMN04293376	SRR2970231	Public	NA	Livestock	Porcine	2014	North America	United States	BAP6	No	Other	Other	Other	Other	NA	No	No	NA	NA	4747862	113	42016.5	388568	202	0	0	177369	10	133526	16	43921	28
SRR2970220	ESC_CA4559AA	SAMN04293365	SRR2970220	Public	NA	Livestock	Bovine	2014	North America	United States	BAP6	No	Other	H21	Other	fimH24	Other	No	No	NA	NA	4935225	230	21457.5	418584	200	0	0	177370	10	111922	17	42554	30
SRR2970205	ESC_CA4574AA	SAMN04293350	SRR2970205	Public	NA	Livestock	Porcine	2014	North America	United States	BAP6	No	Other	H21	Other	fimH53	Other	No	No	NA	NA	4960717	199	24928.2	354067	221	0	0	138291	12	82375	21	32116	41
SRR2970193	ESC_CA4586AA	SAMN04293337	SRR2970193	Public	NA	Livestock	Porcine	2014	North America	United States	BAP2	Yes	O8	H10	O8:H10	fimH30	Other	No	No	NA	NA	4922578	185	26608.5	287896	210	0	0	107597	16	71148	27	26172	50
SRR2970186	ESC_CA4593AA	SAMN04293330	SRR2970186	Public	NA	Livestock	Bovine	2014	North America	United States	BAP6	No	Other	H25	Other	fimH24	Other	No	No	NA	NA	4897532	121	40475.5	341367	222	0	0	154458	11	81934	20	39936	36
SRR2970157	ESC_CA4622AA	SAMN04293301	SRR2970157	Public	NA	Livestock	Bovine	2014	North America	United States	BAP6	No	Other	H21	Other	fimH53	Other	No	No	NA	NA	4947796	152	32551.3	322940	222	0	0	111407	14	75307	25	31009	46
SRR3136837	ESC_CA6032AA	SAMN04448144	SRR3136837	Public	NA	Environment	Wastewater	2014	North America	United States	BAP3	No	Other	H40	Other	fimH32	Other	No	No	NA	NA	4997639	113	44226.9	423463	202	0	0	128215	12	89458	21	44406	35
SRR3156766	ESC_CA6090AA	SAMN04450981	SRR3156766	Public	NA	Environment	Wastewater	2014	North America	United States	BAP3	No	Other	H40	Other	fimH32	Other	No	No	NA	NA	4995709	103	48502	423463	202	0	0	131499	11	91958	21	54754	34
SRR3173518	ESC_CA6903AA	SAMN04450985	SRR3173518	Public	NA	Environment	Wastewater	2014	North America	United States	BAP1	No	Other	H5	Other	fimH32	NA	No	No	NA	NA	4676966	69	67782.1	484068	202	0	0	196782	8	153258	13	72769	23
SRR3184067	ESC_CA6997AA	SAMN02628621	SRR3184067	Public	NA	Livestock	Poultry	2013	North America	United States	BAP2	Yes	O9	H4	O9:H4	fimH27	F2:-:B1	Yes	No	12	12	5076516	155	32751.7	318451	202	0	0	109201	14	76015	25	26340	46
SRR3466376	ESC_DA1100AA	SAMN04279498	SRR3466376	Public	NA	Livestock	Bovine	2007	North America	United States	BAP6	No	Other	H40	Other	fimH24	NA	No	No	NA	NA	4852786	121	40105.7	374319	214	0	0	174847	10	91703	18	43583	32
SRR3466375	ESC_DA1101AA	SAMN04279497	SRR3466375	Public	NA	Livestock	Bovine	2007	North America	United States	BAP6	No	Other	H21	Other	Other	Other	No	No	NA	NA	4787056	111	43126.6	521168	200	0	0	184974	9	111403	15	36840	30
SRR3466373	ESC_DA1103AA	SAMN04279495	SRR3466373	Public	NA	Livestock	Bovine	2007	North America	United States	BAP3	No	Other	H40	Other	fimH32	F89:A6:B16	No	No	NA	NA	5009742	182	27526	302217	213	0	0	140196	12	87858	22	35610	39
SRR3466362	ESC_DA1109AA	SAMN04279488	SRR3466362	Public	NA	Livestock	Bovine	2007	North America	United States	BAP3	No	Other	H40	Other	fimH32	F89:A6:B16	No	No	NA	NA	5012690	179	28003.8	652654	210	0	0	116068	11	80191	21	35610	39
ERR1417750	ESC_DA2057AA	SAMEA3993604	ERR1417750	Public	NA	Livestock	Bovine	2014	Europe	Denmark	BAP6	No	O8	H30	O8:H30	Unknown	NA	No	No	7	7	4817624	102	47231.6	433497	203	0	0	185594	10	128351	16	56856	28
SRR3579396	ESC_DA2397AA	SAMN05171066	SRR3579396	Public	NA	Human	Human Other	2013	Europe	United Kingdom	BAP6	No	O8	H30	O8:H30	fimH54	NA	No	No	NA	NA	4772599	155	30791	222219	231	0	0	101722	16	56477	29	26204	54
SRR3578579	ESC_DA2647AA	SAMN05170671	SRR3578579	Public	NA	Human	Human Other	2015	Europe	United Kingdom	BAP2	Yes	O9	H25	O9:H25	fimH27	F2:-:B1	Yes	No	NA	NA	5081218	273	18612.5	224064	200	0	0	76671	22	43607	39	15984	74
SRR3657449	ESC_DA3227AA	SAMN04942833	SRR3657449	Public	NA	Livestock	Bovine	2015	North America	United States	BAP7	No	Other	H25	Other	Other	Other	No	No	NA	NA	5331392	188	28358.5	339087	202	0	0	125131	15	79404	25	34994	45
SRR3098765	ESC_DA4871AA	SAMN03922912	SRR3098765	Public	NA	Human	Human Other	2002	North America	United States	BAP2	Yes	O8	HNT	Other	fimH32	Other	No	No	NA	NA	5157182	344	14991.8	335891	201	0	0	76727	20	46970	37	16841	70
SRR3057121	ESC_DA5027AA	SAMN04339723	SRR3057121	Public	NA	Human	ExPEC	2015	North America	United States	BAP2	Yes	O8	H25	O8:H25	fimH27	NA	No	No	55	Other	5111163	234	21842.6	346203	202	0	0	109298	13	54754	26	18352	57
SRR3050951	ESC_DA5347AA	SAMN04357602	SRR3050951	Public	NA	Human	ExPEC	2010	Europe	United Kingdom	BAP2	Yes	O8	H25	O8:H25	fimH27	F24:-:B1	No	No	NA	NA	4962994	145	34227.5	318202	200	0	0	136712	12	82028	22	31600	41
SRR3050911	ESC_DA5387AA	SAMN04357562	SRR3050911	Public	NA	Human	ExPEC	2010	Europe	United Kingdom	BAP4	No	O8	H30	O8:H30	Unknown	NA	No	No	NA	NA	4918444	111	44310.3	332976	202	0	0	132607	12	85736	22	37010	38
SRR3957186	ESC_EA1626AA	SAMN04279360	SRR3957186	Public	NA	Livestock	Bovine	1970	North America	United States	BAP1	No	Other	H5	Other	fimH31	Other	No	No	NA	NA	4983783	265	18806.7	336500	201	0	0	111671	14	73282	25	24185	46
SRR3951497	ESC_EA1979AA	SAMN04913880	SRR3951497	Public	NA	Companion Animal	Canine	1995	North America	United States	BAP6	No	Other	H21	Other	fimH32	Other	No	No	NA	NA	4912917	129	38084.6	312890	204	0	0	154973	11	95489	19	31051	36
SRR3977094	ESC_EA2038AA	SAMN04992351	SRR3977094	Public	NA	Livestock	Bovine	1998	North America	United States	BAP8	No	Other	H25	Other	fimH32	Other	No	No	NA	NA	5181610	263	19701.9	276101	204	0	0	95591	18	54837	33	13612	68
SRR3972934	ESC_EA2172AA	SAMN04992246	SRR3972934	Public	NA	Livestock	Bovine	1997	North America	United States	BAP5	No	O153var1	H25	O153var1:H25	fimH32	NA	No	No	NA	NA	5096800	186	27402.2	540652	200	0	0	178703	9	92181	17	33288	34
SRR3972844	ESC_EA2174AA	SAMN04992244	SRR3972844	Public	NA	Livestock	Bovine	1997	North America	United States	BAP6	No	ONT	H4	Other	fimH53	Other	No	No	NA	NA	5037807	194	25968.1	434228	202	0	0	138094	12	99125	20	37738	35
SRR3972555	ESC_EA2179AA	SAMN04992236	SRR3972555	Public	NA	Livestock	Bovine	1997	North America	United States	BAP4	No	Other	H30	Other	Other	NA	No	No	NA	NA	4993187	213	23442.2	349439	221	0	0	131432	14	76077	24	28387	46
SRR3972151	ESC_EA2193AA	SAMN04992217	SRR3972151	Public	NA	Livestock	Ovine	1996	North America	United States	BAP4	No	ONT	Other	Other	Other	Other	No	No	NA	NA	5151257	167	30845.8	649301	205	0	0	155144	10	82000	20	35350	38
SRR3972131	ESC_EA2206AA	SAMN04992199	SRR3972131	Public	NA	Livestock	Bovine	1996	North America	United States	BAP6	No	ONT	H21	ONT:H21	Other	NA	No	No	NA	NA	4781832	131	36502.5	233747	204	0	0	93270	15	62188	27	33393	47
SRR3971186	ESC_EA2223AA	SAMN04992282	SRR3971186	Public	NA	Livestock	Porcine	1975	North America	United States	BAP5	No	Other	H10	Other	Other	NA	No	No	NA	NA	4695108	118	39789.1	313477	202	0	0	158558	11	100829	19	34406	34
SRR3987648	ESC_EA2286AA	SAMN04992528	SRR3987648	Public	NA	Human	ExPEC	1992	North America	United States	BAP3	No	Other	H40	Other	fimH32	Other	No	No	26	26	4975601	142	35039.4	233514	203	0	0	119454	15	65388	26	27913	49
SRR3987644	ESC_EA2289AA	SAMN04992523	SRR3987644	Public	NA	Human	ExPEC	1992	North America	United States	BAP1	Yes	ONT	H5	Other	fimH31	F18:-:B16	No	No	NA	NA	5302144	231	22953	247294	201	0	0	110201	16	47532	30	18619	64
SRR3987568	ESC_EA2332AA	SAMN04992477	SRR3987568	Public	NA	Human	Human Other	1991	Asia	Saudi Arabia	BAP4	No	Other	H30	Other	Other	Other	No	No	NA	NA	4938268	242	20406.1	367292	203	0	0	125710	13	86372	22	21371	44
SRR3987539	ESC_EA2356AA	SAMN04993169	SRR3987539	Public	NA	Livestock	Poultry	1990	North America	United States	BAP6	No	ONT	H10	Other	fimH24	NA	No	No	26	26	4865597	277	17565.3	128814	201	0	0	47124	33	26376	62	10584	116
SRR3987534	ESC_EA2361AA	SAMN04993161	SRR3987534	Public	NA	Livestock	Bovine	1990	North America	United States	BAP1	No	Other	H5	Other	fimH31	F18:-:B16	No	No	NA	NA	5542747	344	16112.6	162029	216	0	0	47517	34	32311	62	11503	116
SRR3988167	ESC_EA2446AA	SAMN05440445	SRR3988167	Public	NA	Livestock	Bovine	1981	North America	United States	BAP6	No	Other	H30	Other	Other	NA	No	No	NA	NA	4878804	174	28039.1	269718	206	0	0	93288	17	67042	30	28390	51
SRR3988135	ESC_EA2470AA	SAMN05439342	SRR3988135	Public	NA	Livestock	Bovine	1982	North America	United States	BAP6	No	Other	H21	Other	fimH32	Other	No	No	NA	NA	5205676	143	36403.3	383485	202	0	0	117461	13	76656	24	31753	43
SRR3987979	ESC_EA2596AA	SAMN05452909	SRR3987979	Public	NA	Livestock	Bovine	1981	North America	United States	BAP6	No	ONT	H21	ONT:H21	fimH24	Other	No	No	NA	NA	4987286	137	36403.6	557857	202	0	0	154909	9	98158	18	39277	32
SRR3987972	ESC_EA2603AA	SAMN05452916	SRR3987972	Public	NA	Livestock	Poultry	1981	North America	United States	BAP3	No	Other	H40	Other	fimH54	F89:A6:B16	No	No	NA	NA	4950337	133	37220.6	400761	231	0	0	155986	10	95114	19	40813	34
SRR3987912	ESC_EA2654AA	SAMN05440431	SRR3987912	Public	NA	Livestock	Bovine	1987	North America	United States	BAP6	No	ONT	H30	Other	fimH54	NA	No	No	NA	NA	4849746	118	41099.5	283809	214	0	0	116631	13	62563	25	29765	47
SRR3987673	ESC_EA2753AA	SAMN05452862	SRR3987673	Public	NA	Livestock	Bovine	1980	North America	United States	BAP6	No	Other	H21	Other	fimH54	F18:-:B16	No	No	NA	NA	4776375	127	37609.2	413850	202	0	0	193451	9	111951	16	61046	26
SRR3989769	ESC_EA2802AA	SAMN05440390	SRR3989769	Public	NA	Livestock	Bovine	1979	North America	United States	BAP6	No	Other	H21	Other	Other	Other	No	No	NA	NA	5190484	228	22765.3	247071	213	0	0	124076	16	76584	26	23654	53
SRR3989763	ESC_EA2808AA	SAMN05440396	SRR3989763	Public	NA	Livestock	Poultry	1978	North America	United States	BAP4	Yes	ONT	Other	Other	Unknown	F24:-:B1	No	No	NA	NA	4882935	185	26394.2	385198	204	0	0	118667	13	61347	25	28269	48
SRR3989588	ESC_EA2909AA	SAMN05440280	SRR3989588	Public	NA	Livestock	Bovine	2013	North America	United States	BAP6	No	Other	H21	Other	fimH32	NA	No	No	NA	NA	4613667	75	61515.6	363584	211	0	0	195731	9	154626	14	60988	23
SRR3989506	ESC_EA2940AA	SAMN05452846	SRR3989506	Public	NA	Livestock	Bovine	2013	North America	United States	BAP6	No	Other	H21	Other	fimH32	NA	No	No	NA	NA	4821743	91	52986.2	344544	202	0	0	161738	11	140096	17	44074	28
SRR3993844	ESC_EA3050AA	SAMN05468023	SRR3993844	Public	NA	Livestock	Ovine	1982	North America	United States	BAP6	No	Other	H21	Other	fimH32	NA	No	No	NA	NA	4721209	109	43313.8	336658	201	0	0	178556	10	133480	16	76216	25
SRR4046411	ESC_EA4247AA	SAMN05596240	SRR4046411	Public	NA	Livestock	Porcine	2014	North America	United States	BAP2	Yes	O9	H4	O9:H4	fimH32	F18:-:B1	No	No	NA	NA	4871915	117	41640.3	358555	208	0	0	117526	12	77965	23	31822	40
SRR5181652	ESC_EA5058AA	SAMN05596404	SRR5181652	Public	NA	Livestock	Bovine	2014	North America	United States	BAP6	No	ONT	HNT	Other	fimH54	F89:A6:B16	No	No	NA	NA	5203678	204	25508.2	377822	201	0	0	109223	16	60986	29	24233	55
SRR4263664	ESC_EA5874AA	SAMN05607404	SRR4263664	Public	NA	Human	Human Other	1988	North America	Canada	BAP5	No	O153var1	H25	O153var1:H25	fimH32	NA	No	No	NA	NA	5032666	162	31065.8	455437	204	0	0	152543	11	82012	20	33312	37
SRR4260153	ESC_EA5939AA	SAMN05596710	SRR4260153	Public	NA	Livestock	Bovine	2014	North America	United States	BAP6	No	Other	H21	Other	fimH53	Other	No	No	NA	NA	5438126	306	17771.7	220345	203	0	0	99034	19	76474	31	16612	58
SRR4294894	ESC_EA6247AA	SAMN05596214	SRR4294894	Public	NA	Livestock	Bovine	2014	North America	United States	BAP6	No	ONT	H21	ONT:H21	fimH32	Other	No	No	NA	NA	5238367	190	27570.3	361038	200	0	0	114351	13	77931	25	28422	45
SRR4294822	ESC_EA6271AA	SAMN05596099	SRR4294822	Public	NA	Livestock	Bovine	2014	North America	United States	BAP6	No	ONT	H21	ONT:H21	fimH32	Other	No	No	NA	NA	5147368	170	30278.6	334615	204	0	0	119830	13	76648	24	26468	49
SRR4294821	ESC_EA6272AA	SAMN05596100	SRR4294821	Public	NA	Livestock	Bovine	2014	North America	United States	BAP6	No	ONT	H21	ONT:H21	fimH31	Other	No	No	NA	NA	5112683	111	46060.2	533400	206	0	0	158243	11	101507	18	37040	33
SRR4301123	ESC_EA6395AA	SAMN05829273	SRR4301123	Public	NA	Livestock	Bovine	2016	North America	United States	BAP6	No	Other	H21	Other	fimH54	Other	No	No	NA	NA	5165394	172	30031.4	446262	202	0	0	138413	12	72861	23	28583	43
SRR4301122	ESC_EA6396AA	SAMN05829272	SRR4301122	Public	NA	Livestock	Bovine	2014	North America	United States	BAP6	No	Other	H4	Other	fimH53	Other	No	No	NA	NA	5130300	153	33531.4	640793	202	0	0	154886	10	111951	18	42187	32
SRR4340433	ESC_EA8416AA	SAMN05607382	SRR4340433	Public	NA	Human	Human Other	1999	North America	United States	BAP5	No	O153var1	H25	O153var1:H25	fimH32	NA	No	No	NA	NA	5146400	261	19718	322347	201	0	0	104921	15	76649	27	27242	49
SRR5031173	ESC_FA3864AA	SAMN06030756	SRR5031173	Public	NA	Human	Human Other	2015	Europe	United Kingdom	BAP6	No	Other	Other	Other	Other	Other	No	No	NA	NA	5147001	208	24745.2	302608	201	0	0	92552	19	59943	32	24148	59
SRR5030800	ESC_FA3908AA	SAMN06030696	SRR5030800	Public	NA	Human	Human Other	2015	Europe	United Kingdom	BAP2	Yes	O9	H25	O9:H25	fimH27	F2:-:B1	Yes	No	NA	NA	5080578	248	20486.2	270586	201	0	0	103227	17	67302	29	19997	56
ERR1656416	ESC_FA5623AA	SAMEA4464651	ERR1656416	Public	NA	Livestock	Porcine	2015	Europe	Denmark	BAP2	Yes	O8	Other	Other	fimH27	F2:-:B1	Yes	No	NA	NA	5308854	295	17996.1	242524	208	0	0	92821	20	54755	34	12870	70
ERR1656410	ESC_FA5629AA	SAMEA4464645	ERR1656410	Public	NA	Livestock	Porcine	2015	Europe	Denmark	BAP2	Yes	O8	Other	Other	fimH27	F2:-:B1	Yes	No	NA	NA	5360804	256	20940.6	265268	202	0	0	109217	15	68057	27	15773	55
ERR1656403	ESC_FA5636AA	SAMEA4464638	ERR1656403	Public	NA	Livestock	Porcine	2015	Europe	Denmark	BAP2	Yes	Other	H10	Other	fimH27	F2:-:B1	Yes	No	NA	NA	5825087	405	14382.9	270042	215	0	0	102962	19	40001	37	4889	118
ERR1656402	ESC_FA5637AA	SAMEA4464637	ERR1656402	Public	NA	Livestock	Porcine	2015	Europe	Denmark	BAP2	Yes	Other	H10	Other	fimH27	F2:-:B1	Yes	No	NA	NA	5762640	347	16607	247505	231	0	0	61057	24	35565	48	7654	111
ERR1656401	ESC_FA5638AA	SAMEA4464636	ERR1656401	Public	NA	Livestock	Porcine	2015	Europe	Denmark	BAP2	Yes	O8	H10	O8:H10	fimH27	F2:-:B1	Yes	No	NA	NA	5046901	185	27280.5	211579	216	0	0	83685	19	55486	34	19265	64
ERR1656389	ESC_FA5650AA	SAMEA4464624	ERR1656389	Public	NA	Livestock	Porcine	2015	Europe	Denmark	BAP2	Yes	O8	H10	O8:H10	fimH27	F2:-:B1	Yes	No	NA	NA	5048678	173	29183.1	269487	226	0	0	83686	18	49918	34	20583	64
SRR5120224	ESC_FA5721AA	SAMN06015667	SRR5120224	Public	NA	Human	ExPEC	2016	North America	United States	BAP6	No	Other	H30	Other	fimH32	Other	No	No	NA	NA	4736155	84	56382.8	654241	202	0	0	185462	9	133558	15	60792	25
SRR5187806	ESC_FA7784AA	SAMN06240052	SRR5187806	Public	NA	Livestock	Poultry	1985	North America	United States	BAP3	Yes	Other	HNT	Other	fimH32	F18:-:B1	No	No	13	Other	4943897	136	36352.2	299107	219	0	0	111624	13	63871	24	26231	49
SRR5217722	ESC_FA7909AA	SAMN06029189	SRR5217722	Public	NA	Livestock	Poultry	2016	North America	United States	BAP1	Yes	Other	HNT	Other	fimH31	Other	No	No	12	12	5271243	133	39633.4	462317	201	0	0	177917	10	83265	19	44074	34
SRR5330902	ESC_GA0224AA	SAMN05597016	SRR5330902	Public	NA	Livestock	Porcine	2014	North America	United States	BAP2	Yes	O8	H9	O8:H9	fimH32	F18:A6:B1	No	No	3	3	4966675	207	23993.6	370431	200	0	0	133465	12	88072	21	24428	42
SRR5330817	ESC_GA0285AA	SAMN05596717	SRR5330817	Public	NA	Livestock	Bovine	2014	North America	United States	BAP6	No	Other	H21	Other	Other	Other	No	No	NA	NA	4968843	143	34747.2	412000	219	0	0	134427	11	78512	21	37322	38
SRR5330816	ESC_GA0286AA	SAMN05596471	SRR5330816	Public	NA	Livestock	Poultry	2014	North America	United States	BAP2	Yes	O8	H25	O8:H25	fimH27	F18:-:B16	No	No	26	26	5378162	178	30214.4	389787	203	0	0	119762	13	76679	24	28405	46
SRR5341958	ESC_GA0717AA	SAMN06560610	SRR5341958	Public	NA	Livestock	Bovine	1997	North America	United States	BAP6	No	Other	H21	Other	fimH32	Other	No	No	NA	NA	5165994	220	23481.8	306451	221	0	0	65962	24	42742	43	17111	77
SRR5341919	ESC_GA0723AA	SAMN06555526	SRR5341919	Public	NA	Livestock	Bovine	1997	North America	United States	BAP6	No	Other	H21	Other	fimH32	Other	No	No	NA	NA	5193845	131	39647.7	356977	202	0	0	154890	11	104838	18	38088	34
SRR5445232	ESC_GA2599AA	SAMN06712429	SRR5445232	Public	NA	Livestock	Bovine	2017	North America	United States	BAP6	No	ONT	H21	ONT:H21	fimH54	Other	No	No	NA	NA	5072143	135	37571.4	411750	202	0	0	177510	10	99520	18	37168	33
SRR5459141	ESC_GA2812AA	SAMN06677724	SRR5459141	Public	NA	Livestock	Bovine	2016	Africa	Uganda	BAP4	No	Other	H30	Other	Other	F24:-:B1	No	No	NA	NA	4917832	129	38122.7	423150	208	0	0	149518	10	99124	18	33017	34
SRR5470823	ESC_GA2983AA	SAMN06680921	SRR5470823	Public	NA	Livestock	Bovine	1999	North America	United States	BAP6	No	ONT	H21	ONT:H21	fimH31	Other	No	No	NA	NA	5112148	107	47777.1	534383	202	0	0	182631	9	111951	16	50177	29
SRR5660167	ESC_GA6975AA	SAMN07203021	SRR5660167	Public	NA	Human	Human Other	2014	Asia	Thailand	BAP2	Yes	O8	H10	O8:H10	fimH30	F36:A4:B1	No	No	NA	NA	4933760	148	33336.2	446704	202	0	0	111922	13	83652	22	30024	42
SRR5660166	ESC_GA6976AA	SAMN07203020	SRR5660166	Public	NA	Human	Human Other	2014	Asia	Thailand	BAP2	Yes	O8	H10	O8:H10	fimH30	F36:A4:B1	No	No	NA	NA	4932419	158	31217.8	288284	202	0	0	111922	14	83652	23	30148	42
SRR5762158	ESC_GA7275AA	SAMN07283931	SRR5762158	Public	NA	Livestock	Porcine	2017	North America	United States	BAP2	Yes	O8	H10	O8:H10	fimH30	F36:A4:B1	No	No	NA	NA	4980392	162	30743.2	318762	202	0	0	108661	14	76720	25	31123	46
ERR2019258	ESC_GA7459AA	SAMEA104142977	ERR2019258	Public	NA	Livestock	Bovine	2015	Europe	Spain	BAP6	No	Other	Other	Other	fimH32	F57:A18:B23	No	No	NA	NA	5090652	197	25840.9	410599	202	0	0	158527	11	82066	19	27375	38
ERR2019245	ESC_GA7472AA	SAMEA104142964	ERR2019245	Public	NA	Livestock	Porcine	2015	Europe	Spain	BAP2	Yes	O9	H25	O9:H25	fimH32	Other	No	No	36	36	5149777	259	19883.3	316559	211	0	0	93146	18	62592	31	20687	56
ERR2019113	ESC_GA7587AA	SAMEA104142832	ERR2019113	Public	NA	Livestock	Bovine	2015	Europe	Belgium	BAP2	Yes	O9	H25	O9:H25	fimH32	F2:-:B1	Yes	Yes	58	Other	5184825	178	29128.2	360668	201	0	0	121095	15	66815	26	23520	50
ERR2019093	ESC_GA7605AA	SAMEA104142812	ERR2019093	Public	NA	Livestock	Bovine	2015	Europe	Austria	BAP6	Yes	O8	H30	O8:H30	fimH54	F18:A6:B1	No	No	3	3	5085183	180	28251	421339	202	0	0	154676	11	98123	19	29359	36
ERR2027622	ESC_GA8202AA	SAMEA104153806	ERR2027622	Public	NA	Human	Human Other	2014	Africa	Democratic Republic of the Congo	BAP2	Yes	O8	H25	O8:H25	fimH32	F2:-:B1	No	No	NA	NA	5216672	181	28821.4	302797	208	0	0	98244	16	69524	28	23016	52
SRR5890300	ESC_GA8989AA	SAMN07374662	SRR5890300	Public	NA	Livestock	Porcine	2017	North America	United States	BAP2	Yes	O8	H10	O8:H10	fimH30	F36:A4:B1	No	No	NA	NA	4990707	153	32619	318762	202	0	0	109216	15	79023	25	31123	44
SRR5890288	ESC_GA8993AA	SAMN07440312	SRR5890288	Public	NA	Livestock	Bovine	2017	North America	United States	BAP1	No	Other	Other	Other	Other	Other	No	No	NA	NA	5587151	258	21655.6	386822	212	0	0	133544	12	86473	22	30804	42
SRR5901513	ESC_GA9109AA	SAMN07450949	SRR5901513	Public	NA	Livestock	Porcine	2017	North America	United States	BAP6	No	ONT	H21	ONT:H21	fimH54	NA	No	No	NA	NA	4893170	110	44483.4	600450	202	0	0	177287	9	104999	16	42334	29
SRR5912882	ESC_GA9300AA	SAMN07461232	SRR5912882	Public	NA	Livestock	Bovine	2017	North America	United States	BAP6	No	O153var2	H21	O153var2:H21	fimH24	F89:A6:B16	No	No	NA	NA	4908355	91	53938	824417	202	0	0	177514	8	111616	15	42600	29
SRR5956527	ESC_HA0245AA	SAMN07537106	SRR5956527	Public	NA	Livestock	Bovine	2017	North America	United States	BAP6	No	O153var2	H21	O153var2:H21	fimH24	F89:A6:B16	No	No	NA	NA	4759591	96	49579.1	394515	202	0	0	172559	10	111624	17	46918	29
SRR5943573	ESC_HA0357AA	SAMN07450711	SRR5943573	Public	NA	Human	Human Other	2016	Asia	Thailand	BAP2	Yes	O8	H25	O8:H25	fimH32	Other	No	Yes	NA	NA	5098181	198	25748.4	276228	211	0	0	82040	19	52184	34	20620	60
SRR5943571	ESC_HA0359AA	SAMN07450709	SRR5943571	Public	NA	Human	Human Other	2016	Asia	Thailand	BAP2	Yes	O8	H10	O8:H10	fimH30	F36:A4:B1	No	No	NA	NA	4934576	160	30841.1	288476	202	0	0	111922	14	83652	23	30148	43
SRR6039969	ESC_HA1152AA	SAMN07645984	SRR6039969	Public	NA	Livestock	Porcine	2017	North America	United States	BAP2	Yes	O8	H25	O8:H25	fimH27	F2:-:B1	Yes	No	12	12	5070803	172	29481.4	308120	208	0	0	101793	17	52418	30	20117	60
SRR6039966	ESC_HA1155AA	SAMN07645992	SRR6039966	Public	NA	Livestock	Bovine	2017	North America	United States	BAP6	No	Other	H21	Other	fimH54	F18:-:B16	No	No	NA	NA	5024847	167	30088.9	388701	202	0	0	114993	13	67781	24	32073	45
SRR6039958	ESC_HA1157AA	SAMN07645985	SRR6039958	Public	NA	Livestock	Porcine	2017	North America	United States	BAP5	Yes	ONT	H25	ONT:H25	fimH32	F18:A6:B1	No	No	NA	NA	4936914	155	31851.1	235844	202	0	0	100524	17	71222	29	25494	51
SRR6039943	ESC_HA1161AA	SAMN07645997	SRR6039943	Public	NA	Livestock	Bovine	2017	North America	United States	BAP6	No	Other	H21	Other	fimH24	F89:A6:B16	No	No	NA	NA	4859533	112	43388.7	400346	202	0	0	145083	12	82066	21	31123	39
ERR2124239	ESC_HA2031AA	SAMEA104305649	ERR2124239	Public	NA	Human	Human Other	2016	Europe	Ireland	BAP5	No	Other	H25	Other	Other	NA	No	No	NA	NA	4997459	165	30287.6	419737	204	0	0	183074	10	101103	17	39585	33
ERR2124232	ESC_HA2038AA	SAMEA104305642	ERR2124232	Public	NA	Human	Human Other	2016	Europe	Ireland	BAP2	Yes	O9	H25	O9:H25	fimH27	F2:-:B1	Yes	No	259	Other	5022412	216	23251.9	268348	202	0	0	111671	15	76711	26	24864	48
SRR6051639	ESC_HA2189AA	SAMN07665805	SRR6051639	Public	NA	Livestock	Bovine	2017	North America	United States	BAP6	No	O153var2	H21	O153var2:H21	fimH24	F89:A6:B16	No	No	267	Other	5104112	103	49554.5	382036	202	0	0	158528	12	98158	20	43899	34
SRR6121985	ESC_HA4308AA	SAMN07722653	SRR6121985	Public	NA	Livestock	Bovine	2017	North America	United States	BAP2	Yes	O9	H25	O9:H25	fimH27	NA	Yes	No	65	Other	5191679	193	26899.9	266524	202	0	0	79096	21	48307	37	18027	69
SRR6121983	ESC_HA4309AA	SAMN07722649	SRR6121983	Public	NA	Livestock	Poultry	2017	North America	United States	BAP2	No	ONT	H9	ONT:H9	fimH27	NA	No	No	NA	NA	4997541	200	24987.7	255636	201	0	0	105423	17	58987	31	20117	60
SRR6121975	ESC_HA4313AA	SAMN07722632	SRR6121975	Public	NA	Livestock	Porcine	2017	North America	United States	BAP2	Yes	O9	H9	O9:H9	fimH32	F2:-:B1	Yes	No	NA	NA	5188855	108	48044.9	410473	240	0	0	154307	11	98158	20	28595	41
SRR6219924	ESC_HA7386AA	SAMN07747760	SRR6219924	Public	NA	Livestock	Bovine	2017	North America	United States	BAP5	No	O153var1	H25	O153var1:H25	fimH32	NA	No	No	NA	NA	5045546	121	41698.7	505229	202	0	0	119772	11	82096	20	34888	39
SRR6219724	ESC_HA7397AA	SAMN07747806	SRR6219724	Public	NA	Livestock	Bovine	2017	North America	United States	BAP6	No	O8	H21	Other	fimH32	NA	No	No	NA	NA	4873883	129	37782	630959	202	0	0	153435	11	101721	19	31804	36
SRR6219715	ESC_HA7399AA	SAMN07747796	SRR6219715	Public	NA	Livestock	Bovine	2017	North America	United States	BAP6	No	Other	H21	Other	Other	Other	No	No	NA	NA	5036650	91	55347.8	383970	222	0	0	188209	11	112068	18	39323	32
SRR6219699	ESC_HA7400AA	SAMN07747746	SRR6219699	Public	NA	Livestock	Bovine	2017	North America	United States	BAP6	No	Other	H21	Other	fimH54	Other	No	No	NA	NA	5150097	177	29096.6	370489	202	0	0	109914	16	88322	26	31123	45
SRR6231944	ESC_HA7476AA	SAMN07839418	SRR6231944	Public	NA	Livestock	Porcine	2017	North America	United States	BAP2	Yes	O9	H4	O9:H4	fimH27	F2:-:B1	Yes	No	12	12	5026743	161	31222	235676	202	0	0	109216	16	59880	28	21666	55
SRR6231942	ESC_HA7478AA	SAMN07839429	SRR6231942	Public	NA	Livestock	Bovine	2017	North America	United States	BAP5	No	Other	H25	Other	fimH32	NA	No	No	NA	NA	5063688	206	24581	329908	203	0	0	132052	14	84252	24	24354	44
SRR6231935	ESC_HA7485AA	SAMN07839427	SRR6231935	Public	NA	Livestock	Porcine	2017	North America	United States	BAP2	Yes	O9	H4	O9:H4	fimH32	F18:-:B1	No	No	NA	NA	4959865	118	42032.8	410809	208	0	0	111954	13	74441	24	35134	42
SRR6231923	ESC_HA7497AA	SAMN07839419	SRR6231923	Public	NA	Livestock	Poultry	2017	North America	United States	BAP4	Yes	ONT	H37	ONT:H37	fimH32	F24:-:B1	No	No	12	12	5163890	231	22354.5	222774	201	0	0	76173	23	42148	42	18094	76
SRR6231921	ESC_HA7499AA	SAMN07839421	SRR6231921	Public	NA	Livestock	Bovine	2017	North America	United States	BAP2	Yes	O9/Onovel22	H9	Other	fimH32	F18:A6:B1	No	No	NA	NA	4912124	125	39297	410566	202	0	0	177515	11	88318	19	35848	36
SRR6231915	ESC_HA7505AA	SAMN07839410	SRR6231915	Public	NA	Livestock	Porcine	2017	North America	United States	BAP6	No	ONT	H21	ONT:H21	Other	Other	No	No	NA	NA	4889985	129	37906.9	283184	255	0	0	130484	13	97456	22	31123	39
SRR6238424	ESC_HA7518AA	SAMN07955797	SRR6238424	Public	NA	Livestock	Porcine	2017	North America	United States	BAP2	Yes	O8	H25	O8:H25	Other	F2:-:B1	Yes	No	NA	NA	4874940	128	38085.5	349202	208	0	0	123749	14	76015	24	31123	42
SRR6238390	ESC_HA7520AA	SAMN07955809	SRR6238390	Public	NA	Livestock	Bovine	2017	North America	United States	BAP5	No	Other	H25	Other	fimH32	NA	No	No	NA	NA	5094870	182	27993.8	619097	203	0	0	144433	11	93004	21	30835	40
SRR6238136	ESC_HA7529AA	SAMN07955771	SRR6238136	Public	NA	Livestock	Porcine	2017	North America	United States	BAP2	Yes	O8	H25	O8:H25	Other	F18:A6:B1	No	No	NA	NA	4948769	146	33895.7	370731	208	0	0	112594	13	79023	23	31123	41
ERR1512522	ESC_HA7570AA	SAMEA4058494	ERR1512522	Public	NA	Livestock	Bovine	2015	Europe	Denmark	BAP2	Yes	O8	H25	O8:H25	fimH32	F18:A6:B1	No	No	NA	NA	5042650	153	32958.5	276386	208	0	0	101765	17	76015	28	28175	50
ERR1512494	ESC_HA7598AA	SAMEA4058466	ERR1512494	Public	NA	Livestock	Poultry	2014	Europe	Denmark	BAP2	Yes	O8	H25	O8:H25	fimH32	F2:-:B1	Yes	No	NA	NA	4930049	110	44818.6	342369	202	0	0	131088	11	82060	21	41361	37
ERR1512396	ESC_HA7696AA	SAMEA4058368	ERR1512396	Public	NA	Livestock	Porcine	2015	Europe	Denmark	BAP5	Yes	Other	H25	Other	fimH32	F18:A6:B1	No	No	NA	NA	5009564	163	30733.5	389619	206	0	0	143986	11	93590	19	27191	36
ERR2193922	ESC_HA8218AA	SAMEA104378686	ERR2193922	Public	NA	Livestock	Bovine	2015	Europe	Germany	BAP2	Yes	O8	H25	O8:H25	fimH32	F2:-:B1	No	No	NA	NA	5055827	274	18451.9	429053	205	0	0	113788	13	75379	24	24843	46
SRR6292813	ESC_HA8275AA	SAMN08025055	SRR6292813	Public	NA	Livestock	Bovine	2017	North America	United States	BAP2	Yes	O9	H25	O9:H25	fimH27	F2:-:B1	Yes	No	NA	NA	5100189	197	25889.3	266524	220	0	0	83460	20	50490	35	17398	70
SRR6292797	ESC_HA8283AA	SAMN08025046	SRR6292797	Public	NA	Livestock	Porcine	2017	North America	United States	BAP2	Yes	O9	H25	O9:H25	fimH32	F18:-:B1	No	Yes	NA	NA	4826861	151	31966	291056	208	0	0	101005	17	54182	31	19662	60
SRR6292465	ESC_HA8290AA	SAMN08025050	SRR6292465	Public	NA	Livestock	Poultry	2017	North America	United States	BAP2	Yes	O8	H10	O8:H10	fimH30	F36:A4:B1	No	No	NA	NA	4949327	207	23909.8	182934	202	0	0	66481	25	45771	43	17566	78
SRR6292462	ESC_HA8291AA	SAMN08025049	SRR6292462	Public	NA	Livestock	Bovine	2017	North America	United States	BAP3	No	Other	H40	Other	Other	Other	No	No	NA	NA	4819800	166	29034.9	253307	202	0	0	92764	19	58259	33	26316	59
DRR103261	ESC_HA8939AA	SAMD00077669	DRR103261	Public	NA	Livestock	Bovine	2014	Asia	Japan	BAP6	No	ONT	Other	Other	fimH24	Other	No	No	NA	NA	5279396	204	25879.4	258182	202	0	0	116152	16	62614	28	25167	54
DRR103192	ESC_HA9008AA	SAMD00077600	DRR103192	Public	NA	Livestock	Bovine	2014	Asia	Japan	BAP4	No	ONT	Other	Other	fimH32	NA	No	Yes	NA	NA	4981533	281	17727.9	146986	202	0	0	48511	30	28046	57	10184	114
DRR103167	ESC_HA9033AA	SAMD00077575	DRR103167	Public	NA	Livestock	Bovine	2014	Asia	Japan	BAP5	No	ONT	H25	ONT:H25	fimH32	Other	No	No	NA	NA	5179910	223	23228.3	318762	202	0	0	112241	15	77659	27	24283	54
DRR103151	ESC_HA9049AA	SAMD00077559	DRR103151	Public	NA	Livestock	Bovine	2014	Asia	Japan	BAP6	No	Other	HNT	Other	fimH24	Other	No	No	NA	NA	4962404	145	34223.5	282195	202	0	0	111181	15	67526	26	30803	48
DRR103134	ESC_HA9066AA	SAMD00077542	DRR103134	Public	NA	Livestock	Bovine	2014	Asia	Japan	BAP1	No	Other	H4	Other	fimH32	Other	No	No	NA	NA	5309810	188	28243.7	361941	202	0	0	119045	13	81363	24	31077	44
DRR103113	ESC_HA9087AA	SAMD00077521	DRR103113	Public	NA	Livestock	Bovine	2014	Asia	Japan	BAP1	No	Other	H4	Other	Other	Other	No	No	NA	NA	5283166	266	19861.5	291638	209	0	0	111324	15	73238	27	20093	55
DRR103054	ESC_HA9146AA	SAMD00077462	DRR103054	Public	NA	Livestock	Bovine	2013	Asia	Japan	BAP6	No	ONT	H9	ONT:H9	fimH53	Other	No	No	NA	NA	5132882	153	33548.2	376797	202	0	0	148865	11	104526	20	33387	37
DRR103038	ESC_HA9162AA	SAMD00077446	DRR103038	Public	NA	Livestock	Bovine	2013	Asia	Japan	BAP6	No	Other	H21	Other	fimH32	Other	No	No	NA	NA	5082684	214	23750.9	376166	202	0	0	91799	16	62935	29	22401	54
DRR103028	ESC_HA9172AA	SAMD00077436	DRR103028	Public	NA	Livestock	Bovine	2013	Asia	Japan	BAP6	No	Other	H21	Other	fimH54	Other	No	No	NA	NA	5073400	195	26017.4	324946	202	0	0	129295	14	76758	24	26579	46
DRR102992	ESC_HA9208AA	SAMD00077400	DRR102992	Public	NA	Livestock	Bovine	2014	Asia	Japan	BAP5	No	Other	H25	Other	fimH32	NA	No	No	NA	NA	4957246	162	30600.3	425305	240	0	0	177514	10	82078	19	31039	36
DRR102553	ESC_HA9647AA	SAMD00076961	DRR102553	Public	NA	Livestock	Bovine	2015	Europe	Belgium	BAP6	No	Other	H21	Other	fimH53	NA	No	No	NA	NA	4808894	120	40074.1	356496	202	0	0	137744	12	82202	21	43035	35
DRR102547	ESC_HA9653AA	SAMD00076955	DRR102547	Public	NA	Livestock	Bovine	2015	Europe	Belgium	BAP4	No	ONT	H25	ONT:H25	fimH32	F89:A6:B16	No	No	NA	NA	5063175	154	32877.8	326436	208	0	0	136004	12	98955	20	36219	36
SRR6314306	ESC_HA9721AA	SAMN08051580	SRR6314306	Public	NA	Livestock	Porcine	2017	North America	United States	BAP2	Yes	O8	H25	O8:H25	fimH27	Other	No	No	26	26	5125071	242	21178	195585	208	0	0	70851	23	32986	44	12552	89
SRR6376579	ESC_IA0968AA	SAMN08162481	SRR6376579	Public	NA	Wild Animal	Avian	2016	North America	United States	BAP2	Yes	O8	H4	O8:H4	Other	F18:A6:B1	No	No	NA	NA	4898036	119	41160	410361	202	0	0	206186	8	119088	14	42187	27
SRR6376580	ESC_IA0969AA	SAMN08162482	SRR6376580	Public	NA	Wild Animal	Avian	2016	North America	United States	BAP2	Yes	O8	H25	O8:H25	fimH32	F24:-:B1	No	No	12	12	4994952	151	33079.2	339452	202	0	0	133610	12	82066	22	26400	43
SRR6376582	ESC_IA0971AA	SAMN08162484	SRR6376582	Public	NA	Wild Animal	Avian	2016	North America	United States	BAP2	Yes	O8	H4	O8:H4	Other	F18:A6:B1	No	No	NA	NA	4898105	118	41509.4	410361	202	0	0	193220	9	111954	15	36357	30
SRR6376586	ESC_IA0975AA	SAMN08162472	SRR6376586	Public	NA	Wild Animal	Avian	2016	North America	United States	BAP4	Yes	ONT	H37	ONT:H37	fimH32	F24:-:B1	No	No	12	12	5122521	175	29271.5	218455	207	0	0	106770	18	61060	30	24348	58
SRR6376593	ESC_IA0982AA	SAMN08162471	SRR6376593	Public	NA	Wild Animal	Avian	2016	North America	United States	BAP2	Yes	O8	H4	O8:H4	Other	F18:A6:B1	No	No	NA	NA	5004654	119	42055.9	410361	202	0	0	193220	10	136019	15	38929	29
SRR6376595	ESC_IA0984AA	SAMN08162492	SRR6376595	Public	NA	Wild Animal	Avian	2016	North America	United States	BAP2	Yes	O8	H4	O8:H4	Other	F18:A6:B1	No	No	NA	NA	4898587	126	38877.7	410361	202	0	0	193030	10	111983	16	38088	29
SRR6376596	ESC_IA0985AA	SAMN08162489	SRR6376596	Public	NA	Wild Animal	Avian	2016	North America	United States	BAP2	Yes	O8	H4	O8:H4	Other	F18:A6:B1	No	No	NA	NA	4898769	129	37974.9	410361	202	0	0	193220	9	119059	15	38088	28
SRR6376598	ESC_IA0987AA	SAMN08162491	SRR6376598	Public	NA	Wild Animal	Avian	2016	North America	United States	BAP2	Yes	O8	H4	O8:H4	Other	F18:A6:B1	No	No	NA	NA	5248648	117	44860.2	410361	202	0	0	194952	9	136019	15	43504	28
SRR6373495	ESC_IA1066AA	SAMN08167633	SRR6373495	Public	NA	Livestock	Bovine	2017	North America	United States	BAP2	Yes	O9/Onovel22	H4	Other	fimH30	F2:-:B1	Yes	No	NA	NA	4883708	156	31305.8	258594	206	0	0	104159	18	79023	29	26301	53
SRR6373478	ESC_IA1069AA	SAMN08167608	SRR6373478	Public	NA	Livestock	Porcine	2017	North America	United States	BAP2	Yes	O8	H25	O8:H25	fimH27	F2:-:B1	No	No	NA	NA	4923692	107	46015.8	318457	208	0	0	135762	11	92883	20	43759	35
SRR6372968	ESC_IA1081AA	SAMN08167632	SRR6372968	Public	NA	Livestock	Bovine	2017	North America	United States	BAP2	No	O9	H9	O9:H9	fimH27	NA	No	No	NA	NA	4942491	242	20423.5	174791	208	0	0	57249	28	32600	50	14274	93
SRR6412375	ESC_IA1572AA	SAMN08226270	SRR6412375	Public	NA	Livestock	Porcine	2017	North America	United States	BAP2	Yes	O8	H9	O8:H9	fimH32	F18:A6:B1	No	No	NA	NA	4845547	118	41064	318815	202	0	0	143828	12	93586	20	35718	36
SRR6409915	ESC_IA1636AA	SAMN08224465	SRR6409915	Public	NA	Livestock	Porcine	2017	Europe	Ireland	BAP2	Yes	O8	H4	O8:H4	fimH32	F2:-:B1	No	No	NA	NA	4876028	703	6936.03	84750	202	0	0	13545	99	7993	190	3101	383
SRR6426901	ESC_IA1769AA	SAMN08272741	SRR6426901	Public	NA	Livestock	Poultry	2017	North America	United States	BAP2	Yes	O8	H25	O8:H25	fimH32	Other	No	No	NA	NA	5072104	142	35719	380040	208	0	0	133460	12	76754	22	35134	41
SRR6438329	ESC_IA1833AA	SAMN08289312	SRR6438329	Public	NA	Livestock	Porcine	2017	North America	United States	BAP6	No	O9	H9	O9:H9	fimH32	NA	No	No	NA	NA	5053139	215	23503	320970	202	0	0	99578	16	44163	32	16936	67
SRR6438327	ESC_IA1835AA	SAMN08289297	SRR6438327	Public	NA	Livestock	Bovine	2017	North America	United States	BAP5	No	Other	H25	Other	fimH32	NA	No	No	NA	NA	5122862	203	25235.8	377483	203	0	0	144433	12	82137	22	28584	43
SRR6441236	ESC_IA1881AA	SAMN05464494	SRR6441236	Public	NA	Livestock	Porcine	1983	North America	United States	BAP6	No	Other	H21	Other	fimH54	Other	No	No	NA	NA	4970460	107	46452.9	616998	202	0	0	167001	10	103458	18	43899	31
SRR6505050	ESC_IA2662AA	SAMN08387158	SRR6505050	Public	NA	Livestock	Bovine	2017	North America	United States	BAP4	No	O8	H30	O8:H30	Unknown	NA	No	No	NA	NA	4745557	101	46985.7	286270	202	0	0	137367	12	92155	20	40072	35
SRR6505046	ESC_IA2666AA	SAMN08387165	SRR6505046	Public	NA	Livestock	Bovine	2017	North America	United States	BAP2	Yes	O9	H4	O9:H4	fimH32	F18:-:B1	No	No	NA	NA	4821576	108	44644.2	417417	202	0	0	117705	13	97974	21	35758	36
SRR6505023	ESC_IA2671AA	SAMN08387167	SRR6505023	Public	NA	Livestock	Bovine	2017	North America	United States	BAP6	No	O153var2	H21	O153var2:H21	fimH24	Other	No	No	NA	NA	4810531	100	48105.3	605690	202	0	0	177514	9	107511	16	51533	28
SRR6497963	ESC_IA2678AA	SAMN08380139	SRR6497963	Public	NA	Livestock	Poultry	2017	North America	United States	BAP2	Yes	O8	H25	O8:H25	fimH27	Other	Yes	Yes	12	12	5132061	207	24792.6	318762	207	0	0	112725	15	79023	25	20117	50
SRR6497954	ESC_IA2681AA	SAMN08380141	SRR6497954	Public	NA	Livestock	Poultry	2017	North America	United States	BAP2	Yes	O8	H25	O8:H25	fimH27	Other	No	No	NA	NA	5045239	200	25226.2	276035	208	0	0	97974	16	61057	28	18728	56
SRR6683918	ESC_IA3525AA	SAMN08146178	SRR6683918	Public	NA	Livestock	Poultry	2017	North America	United States	BAP1	Yes	Other	HNT	Other	fimH31	F18:-:B16	No	No	NA	NA	5126354	155	33073.2	403182	202	0	0	125636	12	82078	22	31123	39
SRR6681176	ESC_IA3547AA	SAMN08472604	SRR6681176	Public	NA	Livestock	Bovine	2018	North America	United States	BAP6	No	O153var2	H21	O153var2:H21	fimH24	F89:A6:B16	No	No	NA	NA	5044948	119	42394.5	382463	202	0	0	112160	14	76759	25	29933	43
SRR6681083	ESC_IA3557AA	SAMN08472602	SRR6681083	Public	NA	Livestock	Porcine	2018	North America	United States	BAP2	Yes	O8	H25	O8:H25	fimH27	F18:A6:B1	No	No	NA	NA	4991367	158	31590.9	426812	227	0	0	112077	13	79023	23	25582	44
SRR6701906	ESC_IA3623AA	SAMN04521876	SRR6701906	Public	NA	Human	ExPEC	2015	North America	United States	BAP2	Yes	O9	H4	O9:H4	fimH31	Other	No	Yes	NA	NA	4846200	226	21443.4	196607	200	0	0	83562	21	45728	36	15216	68
SRR6713463	ESC_IA3807AA	SAMN08522371	SRR6713463	Public	NA	Livestock	Bovine	2018	North America	United States	BAP6	No	Other	H21	Other	Other	F89:A6:B16	No	No	NA	NA	5049095	150	33660.6	498544	222	0	0	152571	10	102907	18	35157	32
SRR6713428	ESC_IA3812AA	SAMN08522366	SRR6713428	Public	NA	Livestock	Poultry	2018	North America	United States	BAP2	Yes	O8	H25	O8:H25	fimH27	Other	No	No	NA	NA	5085892	176	28897.1	324644	208	0	0	112077	14	56511	27	21404	54
SRR6713394	ESC_IA3815AA	SAMN08522363	SRR6713394	Public	NA	Livestock	Porcine	2018	North America	United States	BAP2	Yes	O9	H25	O9:H25	fimH32	F18:A6:B1	No	No	NA	NA	4899737	132	37119.2	358931	208	0	0	103882	13	64667	25	26316	47
ERR2206023	ESC_IA4013AA	SAMEA104407615	ERR2206023	Public	NA	Livestock	Poultry	2012	Europe	Germany	BAP2	Yes	O8	H9	O8:H9	fimH32	F18:A6:B1	No	No	2	2	5057066	130	38900.5	291632	202	0	0	126023	13	82788	23	31123	40
ERR2205998	ESC_IA4038AA	SAMEA104407590	ERR2205998	Public	NA	Livestock	Poultry	2012	Europe	Germany	BAP2	Yes	O8	H9	O8:H9	fimH32	F18:A6:B1	No	Yes	2	2	5008355	165	30353.7	288495	208	0	0	96706	16	56999	30	24204	57
ERR2205997	ESC_IA4039AA	SAMEA104407589	ERR2205997	Public	NA	Livestock	Poultry	2012	Europe	Germany	BAP2	Yes	O8	H9	O8:H9	fimH32	F18:A6:B1	No	Yes	2	2	5053837	163	31005.1	369617	202	0	0	101732	14	58193	27	22491	54
ERR2205972	ESC_IA4064AA	SAMEA104407564	ERR2205972	Public	NA	Human	Human Other	2014	Europe	Germany	BAP5	Yes	Other	H25	Other	fimH34	F24:-:B1	No	No	NA	NA	5155359	197	26169.3	338305	202	0	0	185354	11	89840	19	28584	38
ERR2205967	ESC_IA4069AA	SAMEA104407559	ERR2205967	Public	NA	Human	Human Other	2013	Europe	Germany	BAP2	Yes	O9	H25	O9:H25	fimH27	F2:-:B1	Yes	Yes	23	Other	5051315	175	28864.7	288509	208	0	0	105442	15	67396	27	24877	50
ERR2205913	ESC_IA4123AA	SAMEA104407505	ERR2205913	Public	NA	Livestock	Poultry	2012	Europe	Germany	BAP2	Yes	O8	H9	O8:H9	fimH32	F18:A6:B1	No	Yes	2	2	5009485	131	38240.3	292823	202	0	0	117605	14	67644	25	31038	47
SRR6764213	ESC_IA4408AA	SAMN08581897	SRR6764213	Public	NA	Livestock	Porcine	2018	North America	United States	BAP2	Yes	O9	H4	O9:H4	fimH32	F18:A6:B1	No	No	21	Other	5165249	137	37702.6	335298	246	0	0	123878	13	87462	23	33980	40
SRR6764074	ESC_IA4428AA	SAMN07446271	SRR6764074	Public	NA	Livestock	Bovine	2016	South America	Chile	BAP6	No	O116	H21	O116:H21	fimH32	NA	No	No	NA	NA	5032650	305	16500.5	247273	218	0	0	44012	33	29250	61	9852	118
SRR6764085	ESC_IA4439AA	SAMN07446228	SRR6764085	Public	NA	Livestock	Bovine	2016	South America	Chile	BAP6	No	O116	H21	O116:H21	fimH32	NA	No	No	NA	NA	5060331	196	25818	406743	218	0	0	133543	13	86933	23	26131	43
SRR6764086	ESC_IA4440AA	SAMN07446229	SRR6764086	Public	NA	Livestock	Bovine	2016	South America	Chile	BAP6	No	O116	H21	O116:H21	fimH32	NA	No	No	NA	NA	5058716	192	26347.5	407919	201	0	0	104540	13	79363	24	26316	46
SRR6764105	ESC_IA4459AA	SAMN07444444	SRR6764105	Public	NA	Livestock	Bovine	2016	South America	Chile	BAP6	No	O116	H21	O116:H21	fimH32	NA	No	No	NA	NA	4993831	258	19355.9	170250	208	0	0	54494	28	33467	52	12411	95
SRR6764128	ESC_IA4482AA	SAMN07446224	SRR6764128	Public	NA	Livestock	Bovine	2016	South America	Chile	BAP6	No	O116	H21	O116:H21	fimH32	NA	No	No	NA	NA	5014322	409	12260	149288	218	0	0	29052	52	18040	94	6192	190
SRR6764142	ESC_IA4496AA	SAMN07444439	SRR6764142	Public	NA	Livestock	Bovine	2016	South America	Chile	BAP6	No	O116	H21	O116:H21	fimH32	NA	No	No	NA	NA	5043423	212	23789.7	287882	240	0	0	85930	19	52880	32	16783	64
SRR6787576	ESC_IA4710AA	SAMN08611147	SRR6787576	Public	NA	Livestock	Bovine	2006	North America	United States	BAP1	No	Other	H5	Other	fimH32	Other	No	No	NA	NA	5161193	196	26332.6	342105	202	0	0	91809	18	54596	33	21664	63
SRR6810047	ESC_IA4944AA	SAMN08631254	SRR6810047	Public	NA	Livestock	Porcine	2018	North America	United States	BAP2	Yes	O9	H12	Other	fimH27	F2:-:B1	Yes	No	NA	NA	4997568	170	29397.5	288521	208	0	0	98175	17	54381	30	26376	57
SRR6818532	ESC_IA5157AA	SAMN05977362	SRR6818532	Public	NA	Human	Human Other	2013	Europe	Netherlands	BAP2	Yes	Other	H12	Other	fimH27	F2:-:B1	No	No	3	3	5117250	167	30642.2	318762	208	0	0	112821	14	68997	25	24877	48
SRR6818568	ESC_IA5185AA	SAMN05977336	SRR6818568	Public	NA	Human	Human Other	2012	Europe	Netherlands	BAP6	No	Other	H21	Other	fimH54	Other	No	No	36	36	5210729	179	29110.2	342412	201	0	0	145492	13	80433	23	27223	46
SRR6844253	ESC_IA5583AA	SAMN08719145	SRR6844253	Public	NA	Livestock	Bovine	2018	North America	United States	BAP2	Yes	O9	H4	O9:H4	fimH32	Other	No	No	NA	NA	4895744	177	27659.6	242991	202	0	0	86243	19	60418	32	17293	62
SRR6844212	ESC_IA5588AA	SAMN08719216	SRR6844212	Public	NA	Livestock	Porcine	2018	North America	United States	BAP1	Yes	Other	HNT	Other	Other	Other	No	No	NA	NA	5114728	123	41583.2	381869	207	0	0	128469	12	82072	22	35866	39
SRR6876312	ESC_IA5707AA	SAMN08767334	SRR6876312	Public	NA	Livestock	Poultry	2018	North America	United States	BAP2	Yes	O8	H25	O8:H25	fimH27	Other	No	No	NA	NA	5033095	178	28275.8	297715	208	0	0	93620	17	61058	30	22788	57
SRR6876311	ESC_IA5708AA	SAMN08767333	SRR6876311	Public	NA	Livestock	Porcine	2018	North America	United States	BAP2	Yes	O8	H25	O8:H25	fimH32	F2:-:B1	Yes	No	NA	NA	4946845	170	29099.1	255883	208	0	0	101059	15	57048	28	18899	54
SRR6930653	ESC_IA6327AA	SAMN08367946	SRR6930653	Public	NA	Companion Animal	Equine	2000	North America	United States	BAP2	Yes	O9	H10	Other	fimH32	F2:-:B1	Yes	No	NA	NA	4948482	123	40231.6	317459	202	0	0	185876	10	109880	18	35275	35
SRR6933174	ESC_IA6337AA	SAMN08851681	SRR6933174	Public	NA	Livestock	Porcine	2018	North America	United States	BAP2	Yes	O9	H4	O9:H4	Other	F18:A6:B1	No	No	NA	NA	5039471	181	27842.4	292967	226	0	0	163709	11	79026	20	24347	43
SRR6973073	ESC_IA6613AA	SAMN08899179	SRR6973073	Public	NA	Livestock	Bovine	2018	North America	United States	BAP6	No	O153var2	H21	O153var2:H21	fimH24	F89:A6:B16	No	No	NA	NA	4846960	111	43666.3	579874	202	0	0	143858	10	77676	19	30214	37
SRR6973045	ESC_IA6616AA	SAMN08899174	SRR6973045	Public	NA	Livestock	Bovine	2018	North America	United States	BAP6	No	Other	H21	Other	fimH32	Other	No	No	NA	NA	5073948	188	26989.1	319856	202	0	0	111954	14	61622	26	19961	54
SRR6986355	ESC_IA6636AA	SAMN08909986	SRR6986355	Public	NA	Livestock	Bovine	2018	North America	United States	BAP2	Yes	O8	H25	O8:H25	fimH27	F18:A6:B1	No	No	NA	NA	4938790	155	31863.2	288359	208	0	0	100855	16	64592	28	26942	51
SRR7009031	ESC_IA6724AA	SAMN08930680	SRR7009031	Public	NA	Livestock	Porcine	2018	North America	United States	BAP2	Yes	O9	H4	O9:H4	fimH27	F2:-:B1	Yes	No	NA	NA	4969998	143	34755.2	426341	231	0	0	113260	14	76015	25	26316	47
SRR7065404	ESC_IA7303AA	SAMN08978140	SRR7065404	Public	NA	Livestock	Bovine	2000	South America	Argentina	BAP6	No	Other	H10	Other	Other	Other	No	No	NA	NA	5234057	210	24924.1	264117	202	0	0	100647	17	59062	30	21469	58
SRR7064595	ESC_IA7319AA	SAMN08963883	SRR7064595	Public	NA	Livestock	Bovine	2017	North America	United States	BAP2	Yes	O9	H4	O9:H4	fimH27	F2:-:B1	No	No	NA	NA	5029126	239	21042.4	230436	208	0	0	52100	30	34729	54	14300	97
SRR7084525	ESC_IA7607AA	SAMN09002909	SRR7084525	Public	NA	Livestock	Poultry	2018	North America	United States	BAP2	Yes	O8	H25	O8:H25	fimH32	F24:-:B1	No	No	NA	NA	5240604	206	25439.8	266169	206	0	0	93144	18	60385	32	19199	64
SRR7095770	ESC_IA7824AA	SAMN09013475	SRR7095770	Public	NA	Livestock	Porcine	2018	North America	United States	BAP2	No	O8	H25	O8:H25	fimH32	NA	No	No	12	12	4942505	203	24347.3	218507	200	0	0	86268	19	52295	34	21880	61
SRR7095754	ESC_IA7826AA	SAMN09013471	SRR7095754	Public	NA	Livestock	Porcine	2018	North America	United States	BAP4	No	O8	H30	O8:H30	Unknown	Other	No	No	NA	NA	4897850	156	31396.5	286198	207	0	0	103916	14	55656	27	26567	53
SRR7130336	ESC_IA7985AA	SAMN08975756	SRR7130336	Public	NA	Companion Animal	Canine	2017	North America	United States	BAP2	No	ONT	H12	Other	fimH54	Other	No	No	NA	NA	5041339	210	24006.4	326414	202	0	0	116630	14	72776	24	22888	48
SRR7135463	ESC_IA8118AA	SAMN09074979	SRR7135463	Public	NA	Livestock	Porcine	1978	North America	United States	BAP6	No	Other	Other	Other	fimH32	F57:A18:B23	No	No	NA	NA	5053151	280	18047	195385	202	0	0	70731	23	46604	40	15165	76
SRR7135448	ESC_IA8121AA	SAMN09074999	SRR7135448	Public	NA	Livestock	Poultry	1981	North America	United States	BAP3	No	Other	H40	Other	fimH54	F89:A6:B16	No	No	NA	NA	4949537	153	32349.9	397072	231	0	0	115609	12	77903	23	36358	41
SRR7140597	ESC_IA8145AA	SAMN09098792	SRR7140597	Public	NA	Livestock	Bovine	2018	North America	United States	BAP6	No	ONT	Other	Other	fimH24	Other	No	No	NA	NA	5010347	157	31913	361941	202	0	0	97957	16	60778	28	29837	51
SRR7140583	ESC_IA8153AA	SAMN09098787	SRR7140583	Public	NA	Livestock	Porcine	2018	North America	United States	BAP2	Yes	Other	H4	Other	fimH30	F2:-:B1	Yes	No	134	Other	5015459	160	31346.6	314488	206	0	0	92875	17	54443	31	24592	57
SRR7140568	ESC_IA8159AA	SAMN09098755	SRR7140568	Public	NA	Livestock	Poultry	2018	North America	United States	BAP2	Yes	O9	H25	O9:H25	fimH32	Other	No	No	26	26	5091680	190	26798.3	504703	202	0	0	93179	18	55143	32	17951	66
SRR7140620	ESC_IA8163AA	SAMN09098785	SRR7140620	Public	NA	Livestock	Bovine	2018	North America	United States	BAP4	No	Other	Other	Other	fimH32	NA	No	No	NA	NA	5219220	225	23196.5	259628	202	0	0	101385	18	46648	35	16583	70
SRR7140611	ESC_IA8165AA	SAMN09098781	SRR7140611	Public	NA	Livestock	Bovine	2018	North America	United States	BAP6	No	ONT	H21	ONT:H21	fimH32	Other	No	No	NA	NA	4966465	126	39416.4	328230	202	0	0	116745	13	86940	22	26316	44
SRR7154649	ESC_IA8340AA	SAMN09195610	SRR7154649	Public	NA	Livestock	Porcine	2018	North America	United States	BAP2	Yes	O8	H25	O8:H25	fimH32	F18:A6:B1	No	No	NA	NA	5021534	130	38627.2	410567	202	0	0	117054	13	79023	23	32206	41
SRR7192408	ESC_IA9376AA	SAMN09233723	SRR7192408	Public	NA	Livestock	Poultry	2018	North America	United States	BAP4	Yes	ONT	H37	ONT:H37	fimH32	F18:-:B1	No	No	NA	NA	5223815	336	15547.1	178409	210	0	0	51053	30	29003	59	9530	118
SRR7221526	ESC_IA9988AA	SAMN09267080	SRR7221526	Public	NA	Livestock	Porcine	2018	North America	United States	BAP2	Yes	O9	H4	O9:H4	fimH27	F2:-:B1	Yes	No	12	12	5035077	229	21987.2	193211	217	0	0	69777	24	36288	44	15396	85
SRR7230146	ESC_JA0262AA	SAMN08963776	SRR7230146	Public	NA	Livestock	Bovine	2017	North America	United States	BAP5	No	Other	H25	Other	fimH54	Other	No	No	NA	NA	5201760	280	18577.7	262537	202	0	0	85749	22	42162	39	13594	76
SRR7257344	ESC_JA1308AA	SAMN09343325	SRR7257344	Public	NA	Livestock	Porcine	2018	North America	United States	BAP2	Yes	O8	H25	O8:H25	fimH27	F18:A6:B1	No	No	NA	NA	4987453	144	34635.1	549067	203	0	0	101001	13	65216	25	28567	50
SRR7284856	ESC_JA2073AA	SAMN08367996	SRR7284856	Public	NA	Livestock	Bovine	2002	North America	United States	BAP2	Yes	O9	H25	O9:H25	fimH27	F2:-:B1	Yes	No	NA	NA	5014403	169	29671	288509	208	0	0	97974	18	66414	30	19958	57
SRR7360586	ESC_JA3278AA	SAMN09444063	SRR7360586	Public	NA	Livestock	Porcine	2018	North America	United States	BAP6	Yes	Other	H30	Other	fimH54	Other	No	No	2	2	5179552	187	27698.1	379571	202	0	0	133558	13	76758	23	24348	47
SRR7360580	ESC_JA3284AA	SAMN09444064	SRR7360580	Public	NA	Livestock	Bovine	2018	North America	United States	BAP6	No	ONT	H21	ONT:H21	fimH24	Other	No	No	NA	NA	4918551	134	36705.6	579004	202	0	0	115865	12	76759	23	26316	42
SRR7360579	ESC_JA3285AA	SAMN09444067	SRR7360579	Public	NA	Livestock	Poultry	2018	North America	United States	BAP2	Yes	O8	H25	O8:H25	fimH27	Other	No	No	NA	NA	5262167	224	23491.8	288509	201	0	0	76732	21	41796	39	15775	79
SRR7360399	ESC_JA3290AA	SAMN09444053	SRR7360399	Public	NA	Livestock	Bovine	2018	North America	United States	BAP2	Yes	O9	H12	Other	fimH27	F2:-:B1	Yes	No	NA	NA	4998262	153	32668.4	426564	208	0	0	105401	15	56847	28	21775	55
SRR7439284	ESC_JA4303AA	SAMN09489332	SRR7439284	Public	NA	Livestock	Bovine	2018	North America	United States	BAP6	No	Other	H21	Other	fimH54	Other	No	No	NA	NA	4904065	154	31844.6	281476	202	0	0	105018	15	66690	27	34047	47
SRR7439672	ESC_JA4305AA	SAMN09489592	SRR7439672	Public	NA	Livestock	Poultry	2018	North America	United States	BAP2	Yes	O8	H25	O8:H25	fimH32	F24:-:B1	No	No	NA	NA	4895396	154	31788.3	312870	202	0	0	109216	14	51170	27	24957	55
SRR7468981	ESC_JA5167AA	SAMN09545009	SRR7468981	Public	NA	Livestock	Porcine	2018	North America	United States	BAP2	Yes	O8	H25	O8:H25	fimH27	Other	No	No	NA	NA	4942872	163	30324.4	388027	208	0	0	116738	14	65522	25	21881	49
SRR7499269	ESC_JA6028AA	SAMN09469432	SRR7499269	Public	NA	Livestock	Poultry	2012	South America	Brazil	BAP6	No	ONT	H40	Other	fimH32	NA	No	No	NA	NA	4898852	164	29871	432342	202	0	0	158528	11	79003	19	26032	39
SRR7501033	ESC_JA6463AA	SAMN09633448	SRR7501033	Public	NA	Livestock	Poultry	2018	North America	United States	BAP2	No	ONT	H9	ONT:H9	fimH27	NA	No	No	NA	NA	5217172	251	20785.5	318640	201	0	0	97974	16	61656	30	21693	57
SRR7500862	ESC_JA6468AA	SAMN09633452	SRR7500862	Public	NA	Livestock	Bovine	2018	North America	United States	BAP2	No	O8	H25	O8:H25	fimH27	NA	No	No	NA	NA	4957275	156	31777.4	270595	208	0	0	96897	17	58031	31	27501	56
SRR7527934	ESC_JA6510AA	SAMN09666285	SRR7527934	Public	NA	Livestock	Bovine	2018	North America	United States	BAP6	No	O153var2	H21	O153var2:H21	fimH24	F89:A6:B16	No	No	NA	NA	4871650	96	50746.3	283952	211	0	0	154691	12	111592	19	38233	34
SRR7543358	ESC_JA6673AA	SAMN09693210	SRR7543358	Public	NA	Livestock	Porcine	2018	North America	United States	BAP2	Yes	O9/Onovel22	H12	Other	fimH27	F2:-:B1	Yes	No	NA	NA	4981617	194	25678.4	210462	208	0	0	87551	19	43180	36	20176	67
SRR7543308	ESC_JA6684AA	SAMN09693149	SRR7543308	Public	NA	Livestock	Porcine	2018	North America	United States	BAP2	Yes	O9	H4	O9:H4	fimH32	F18:-:B1	No	No	12	12	5165307	214	24137	295601	202	0	0	88313	17	51380	33	14977	67
SRR7615132	ESC_JA6954AA	SAMN09730231	SRR7615132	Public	NA	Livestock	Bovine	2018	North America	United States	BAP4	No	Other	Other	Other	Other	NA	No	No	NA	NA	4714500	120	39287.5	331076	202	0	0	107464	16	80993	25	28242	45
SRR7624308	ESC_JA6994AA	SAMN09742381	SRR7624308	Public	NA	Livestock	Bovine	2018	North America	United States	BAP6	No	O8	H30	O8:H30	fimH54	Other	No	No	NA	NA	4924708	158	31169	611317	202	0	0	116038	11	77391	21	32341	40
SRR7638129	ESC_JA7479AA	SAMN08963766	SRR7638129	Public	NA	Livestock	Bovine	2017	North America	United States	BAP2	Yes	O9	H4	O9:H4	fimH27	F2:-:B1	No	No	NA	NA	5037195	214	23538.3	271785	208	0	0	54790	24	36123	46	16452	86
SRR7647877	ESC_JA7888AA	SAMN08963853	SRR7647877	Public	NA	Livestock	Bovine	2017	North America	United States	BAP2	Yes	O9	H4	O9:H4	fimH27	F2:-:B1	Yes	No	NA	NA	5054663	166	30449.8	317206	208	0	0	109407	15	67396	26	24876	51
SRR7693501	ESC_JA8454AA	SAMN09828462	SRR7693501	Public	NA	Livestock	Porcine	2018	North America	United States	BAP6	No	ONT	H21	ONT:H21	Other	NA	No	No	NA	NA	4832451	123	39288.2	264342	202	0	0	133558	14	89095	23	38088	40
SRR7693499	ESC_JA8455AA	SAMN09828467	SRR7693499	Public	NA	Livestock	Porcine	2018	North America	United States	BAP4	No	ONT	H37	ONT:H37	fimH32	NA	No	No	NA	NA	4795681	194	24720	197050	202	0	0	67882	22	39656	40	17496	76
SRR7707893	ESC_JA8496AA	SAMN09849949	SRR7707893	Public	NA	Livestock	Poultry	2018	North America	United States	BAP2	Yes	O8	H10	O8:H10	fimH32	F18:-:B8	No	No	26	26	5173664	209	24754.4	288507	201	0	0	93178	17	43306	35	20117	67
SRR7707885	ESC_JA8499AA	SAMN09849969	SRR7707885	Public	NA	Livestock	Poultry	2018	North America	United States	BAP4	Yes	ONT	H37	ONT:H37	fimH32	Other	No	No	NA	NA	5053218	197	25650.8	263753	202	0	0	88318	18	47866	32	18275	66
SRR7707874	ESC_JA8508AA	SAMN09849965	SRR7707874	Public	NA	Livestock	Porcine	2018	North America	United States	BAP2	Yes	O9	H9	O9:H9	fimH32	F18:A6:B1	No	No	NA	NA	4991174	163	30620.7	247126	202	0	0	92241	19	51579	34	24335	64
SRR7724534	ESC_JA8846AA	SAMN09866598	SRR7724534	Public	NA	Livestock	Porcine	2018	North America	United States	BAP2	Yes	O8	H25	O8:H25	fimH27	Other	Yes	No	NA	NA	5047554	181	27887	285989	208	0	0	85786	18	52414	33	22071	64
SRR7749328	ESC_JA9415AA	SAMN08963864	SRR7749328	Public	NA	Livestock	Bovine	2017	North America	United States	BAP2	Yes	O9	H4	O9:H4	fimH27	F2:-:B1	No	No	NA	NA	5034496	198	25426.8	317206	208	0	0	84620	20	43463	36	17895	69
SRR7754589	ESC_JA9470AA	SAMN09914106	SRR7754589	Public	NA	Livestock	Porcine	2018	North America	United States	BAP2	Yes	O8	H25	O8:H25	fimH30	F2:-:B1	Yes	No	NA	NA	4942630	112	44130.6	390614	207	0	0	134787	11	99645	20	38960	37
SRR7754588	ESC_JA9471AA	SAMN09914104	SRR7754588	Public	NA	Livestock	Porcine	2018	North America	United States	BAP2	Yes	O8	H25	O8:H25	fimH32	F2:-:B1	Yes	No	26	26	5137372	156	32931.9	412465	208	0	0	110624	13	79037	24	26316	45
SRR7789472	ESC_KA0018AA	SAMN09980192	SRR7789472	Public	NA	Livestock	Porcine	2018	North America	United States	BAP2	Yes	O9	H4	O9:H4	fimH32	F18:-:B1	No	No	NA	NA	4916570	157	31315.7	253971	208	0	0	83685	20	49338	35	26316	62
SRR7786660	ESC_KA0120AA	SAMN09954455	SRR7786660	Public	NA	Wild Animal	Avian	2016	North America	United States	BAP1	No	Other	H5	Other	fimH32	NA	No	No	NA	NA	4720012	77	61298.9	484028	202	0	0	196782	8	119057	14	70180	24
SRR7786651	ESC_KA0129AA	SAMN09954416	SRR7786651	Public	NA	Wild Animal	Avian	2016	North America	United States	BAP1	No	Other	H5	Other	fimH32	NA	No	No	NA	NA	4715724	103	45783.7	296764	202	0	0	121834	14	84554	23	35275	39
SRR7828666	ESC_KA0471AA	SAMN10058902	SRR7828666	Public	NA	Human	ExPEC	2017	Oceania	Australia	BAP5	Yes	Other	H25	Other	fimH34	F18:A6:B1	No	No	NA	NA	5016460	185	27116	300382	203	0	0	111639	14	75372	25	28708	48
SRR7828700	ESC_KA0501AA	SAMN10058997	SRR7828700	Public	NA	Human	ExPEC	2016	Oceania	Australia	BAP5	No	Other	H25	Other	fimH32	NA	No	Yes	16	Other	4776757	214	22321.3	195144	203	0	0	78198	19	50739	34	16658	66
SRR7828790	ESC_KA0582AA	SAMN10058946	SRR7828790	Public	NA	Human	ExPEC	2016	Asia	Singapore	BAP2	Yes	O8	H10	O8:H10	fimH24	Other	No	Yes	72	Other	4959553	290	17101.9	196490	201	0	0	52340	29	31147	55	9204	109
SRR7866010	ESC_KA1550AA	SAMN10078811	SRR7866010	Public	NA	Livestock	Poultry	2018	North America	United States	BAP2	Yes	O9	H12	Other	fimH27	F18:-:B8	No	No	NA	NA	5098717	227	22461.3	230726	207	0	0	79039	21	38630	39	13973	78
SRR7866003	ESC_KA1553AA	SAMN10078813	SRR7866003	Public	NA	Livestock	Porcine	2018	North America	United States	BAP6	No	Other	H4	Other	fimH53	Other	No	No	NA	NA	5221341	207	25223.9	235735	202	0	0	94805	20	61622	33	19728	63
SRR7866002	ESC_KA1554AA	SAMN10078810	SRR7866002	Public	NA	Livestock	Bovine	2018	North America	United States	BAP3	No	ONT	H40	Other	Other	Other	No	No	NA	NA	5183905	156	33230.2	542478	202	0	0	98143	18	58206	31	22810	60
SRR7870883	ESC_KA1713AA	SAMN10084961	SRR7870883	Public	NA	Livestock	Bovine	1975	North America	United States	BAP2	No	O153var1	H12	Other	fimH54	Other	No	No	NA	NA	4945596	159	31104.4	374358	202	0	0	103606	16	75969	27	31123	47
SRR7870880	ESC_KA1716AA	SAMN10084456	SRR7870880	Public	NA	Livestock	Bovine	1975	North America	United States	BAP6	No	Other	H21	Other	Other	NA	No	No	NA	NA	4781203	109	43864.2	1058946	202	0	0	236301	6	133557	12	44177	22
SRR7884476	ESC_KA1867AA	SAMN10097130	SRR7884476	Public	NA	Livestock	Porcine	2018	North America	United States	BAP2	Yes	O8	H25	O8:H25	fimH27	F18:A6:B1	No	No	NA	NA	4867961	146	33342.2	512155	208	0	0	113262	12	76759	22	34312	41
SRR7883782	ESC_KA1868AA	SAMN10097131	SRR7883782	Public	NA	Livestock	Bovine	2018	North America	United States	BAP2	No	Other	H9	Other	Other	Other	No	No	NA	NA	5148550	169	30464.8	318082	202	0	0	121760	14	77035	24	31061	46
SRR7896464	ESC_KA2184AA	SAMN10118349	SRR7896464	Public	NA	Livestock	Bovine	2018	North America	United States	BAP6	No	ONT	H9	ONT:H9	fimH54	Other	No	No	NA	NA	4747250	144	32967	347619	208	0	0	106615	15	76760	26	24686	50
SRR7903256	ESC_KA2260AA	SAMN10129925	SRR7903256	Public	NA	Livestock	Porcine	2018	North America	United States	BAP5	Yes	ONT	H25	ONT:H25	fimH32	Other	No	No	NA	NA	4954601	181	27373.5	274555	238	0	0	76450	19	44353	36	19700	68
SRR7940211	ESC_KA2315AA	SAMN10142237	SRR7940211	Public	NA	Livestock	Poultry	2018	North America	United States	BAP4	Yes	ONT	H37	ONT:H37	fimH32	F18:-:B1	No	No	26	26	5304803	215	24673.5	222774	209	0	0	98630	18	57894	32	20117	63
SRR7940182	ESC_KA2323AA	SAMN10142511	SRR7940182	Public	NA	Livestock	Bovine	2018	North America	United States	BAP2	No	Other	H12	Other	fimH32	NA	No	No	NA	NA	4744393	77	61615.5	337132	202	0	0	180851	10	111954	17	57148	28
SRR7940169	ESC_KA2326AA	SAMN10142500	SRR7940169	Public	NA	Livestock	Bovine	2018	North America	United States	BAP6	No	ONT	H21	ONT:H21	fimH32	F89:A6:B16	No	No	NA	NA	5055123	107	47244.1	507805	202	0	0	154952	10	107545	17	38094	31
SRR7940165	ESC_KA2330AA	SAMN10142509	SRR7940165	Public	NA	Livestock	Bovine	2018	North America	United States	BAP6	No	ONT	H30	Other	fimH32	Other	No	No	NA	NA	5787112	291	19887	260577	201	0	0	98158	19	55541	34	16806	71
SRR7940157	ESC_KA2338AA	SAMN10142499	SRR7940157	Public	NA	Livestock	Bovine	2018	North America	United States	BAP6	No	O8	H30	O8:H30	fimH54	Other	No	No	NA	NA	4937365	157	31448.2	387694	202	0	0	126053	12	72851	22	31835	44
ERR2820187	ESC_KA2807AA	SAMEA4950242	ERR2820187	Public	NA	Livestock	Porcine	2015	Europe	Denmark	BAP2	Yes	O8	H25	O8:H25	Other	Other	Yes	No	NA	NA	5014517	167	30027	480569	203	0	0	135715	11	75967	21	26001	43
SRR8050354	ESC_KA3274AA	SAMN10237209	SRR8050354	Public	NA	Livestock	Bovine	2018	North America	United States	BAP6	No	ONT	H21	ONT:H21	fimH54	NA	No	No	NA	NA	5228903	247	21169.7	289196	202	0	0	100752	18	64745	30	19989	57
SRR8050353	ESC_KA3275AA	SAMN10237208	SRR8050353	Public	NA	Livestock	Bovine	2018	North America	United States	BAP6	No	Other	H21	Other	fimH54	NA	No	No	NA	NA	5234490	228	22958.3	585409	201	0	0	114747	14	84313	24	26316	45
SRR8050352	ESC_KA3276AA	SAMN10237202	SRR8050352	Public	NA	Livestock	Bovine	2018	North America	United States	BAP6	No	Other	H21	Other	Other	Other	No	No	NA	NA	5045773	100	50457.7	386561	238	0	0	146371	11	92851	19	42367	34
SRR8080760	ESC_KA3536AA	SAMN10261145	SRR8080760	Public	NA	Livestock	Porcine	2018	North America	United States	BAP2	Yes	O8	H25	O8:H25	fimH27	F18:-:B1	No	No	NA	NA	4845559	114	42504.9	315366	202	0	0	115967	13	79023	23	32298	43
SRR8095893	ESC_KA3677AA	SAMN10221094	SRR8095893	Public	NA	Livestock	Bovine	2017	North America	United States	BAP6	No	Other	Other	Other	Other	NA	No	No	NA	NA	4801890	92	52194.5	352798	202	0	0	193451	9	134275	15	76759	24
SRR8095905	ESC_KA3689AA	SAMN10221461	SRR8095905	Public	NA	Livestock	Bovine	2017	North America	United States	BAP4	No	Other	Other	Other	Other	Other	No	No	NA	NA	5014204	142	35311.3	346393	203	0	0	163654	11	98209	18	31123	35
SRR8095918	ESC_KA3702AA	SAMN10221440	SRR8095918	Public	NA	Livestock	Poultry	2017	North America	United States	BAP2	Yes	O8	H25	O8:H25	fimH32	F18:-:B8	No	No	NA	NA	5001822	146	34259.1	356019	209	0	0	115779	14	82060	24	33319	44
SRR8095949	ESC_KA3733AA	SAMN10221413	SRR8095949	Public	NA	Livestock	Porcine	2017	North America	United States	BAP2	Yes	O9	H25	O9:H25	fimH27	F2:-:B1	Yes	Yes	NA	NA	4970518	127	39137.9	286804	208	0	0	110726	15	82226	25	31123	44
SRR8095598	ESC_KA3797AA	SAMN10221157	SRR8095598	Public	NA	Livestock	Poultry	2017	North America	United States	BAP2	Yes	O8	H25	O8:H25	Other	Other	No	No	NA	NA	5052044	171	29544.1	380001	202	0	0	111954	12	76759	23	28176	44
SRR8095638	ESC_KA3837AA	SAMN10221651	SRR8095638	Public	NA	Livestock	Poultry	2017	North America	United States	BAP2	Yes	O8	H25	O8:H25	fimH32	Other	No	No	NA	NA	5188153	190	27306.1	251234	202	0	0	92177	18	59452	32	20019	63
SRR8095675	ESC_KA3874AA	SAMN10221026	SRR8095675	Public	NA	Livestock	Porcine	2017	North America	United States	BAP2	No	O9	H25	O9:H25	fimH32	Other	No	Yes	266	Other	4936879	188	26260	291840	207	0	0	97974	17	67559	29	20795	55
SRR8095677	ESC_KA3876AA	SAMN10221022	SRR8095677	Public	NA	Livestock	Poultry	2017	North America	United States	BAP2	Yes	O9	H25	O9:H25	fimH27	F18:-:B8	No	No	NA	NA	5049043	173	29185.2	265270	200	0	0	106567	15	64299	27	24875	51
SRR8095680	ESC_KA3879AA	SAMN10221019	SRR8095680	Public	NA	Livestock	Poultry	2017	North America	United States	BAP2	Yes	O9	H10	Other	fimH32	Other	No	No	NA	NA	5105607	139	36731	279041	208	0	0	112727	14	83685	24	30192	43
SRR8095707	ESC_KA3906AA	SAMN10221662	SRR8095707	Public	NA	Livestock	Poultry	2017	North America	United States	BAP1	No	O153var1	H12	Other	fimH31	Other	No	No	NA	NA	4945316	143	34582.6	348719	202	0	0	112160	15	64212	27	31123	47
SRR8095722	ESC_KA3921AA	SAMN10221451	SRR8095722	Public	NA	Livestock	Poultry	2017	North America	United States	BAP2	Yes	O8	H25	O8:H25	fimH34	F18:-:B8	No	No	26	26	5055963	194	26061.7	249449	208	0	0	99160	18	53792	33	18679	62
SRR8095730	ESC_KA3929AA	SAMN10221364	SRR8095730	Public	NA	Livestock	Poultry	2017	North America	United States	BAP2	Yes	O8	H25	O8:H25	fimH32	F2:-:B1	Yes	No	NA	NA	4905788	131	37448.8	410567	208	0	0	125180	11	82078	20	38087	37
SRR8095740	ESC_KA3939AA	SAMN10221045	SRR8095740	Public	NA	Livestock	Poultry	2017	North America	United States	BAP2	Yes	O8	H25	O8:H25	fimH27	F18:-:B8	No	No	NA	NA	4975893	142	35041.5	310142	214	0	0	116277	13	74483	24	31123	45
SRR8095770	ESC_KA3969AA	SAMN10221124	SRR8095770	Public	NA	Livestock	Porcine	2017	North America	United States	BAP2	Yes	O8	H25	O8:H25	fimH34	F2:-:B1	Yes	Yes	NA	NA	4951106	115	43053.1	334095	221	0	0	144798	11	82090	20	35347	37
SRR8095810	ESC_KA4009AA	SAMN10221403	SRR8095810	Public	NA	Livestock	Porcine	2017	North America	United States	BAP2	Yes	O9	H4	O9:H4	fimH32	Other	No	No	NA	NA	5035356	176	28610	329607	226	0	0	114839	14	67312	24	26317	48
SRR8095811	ESC_KA4010AA	SAMN10221046	SRR8095811	Public	NA	Livestock	Poultry	2017	North America	United States	BAP2	Yes	O8	H25	O8:H25	fimH27	Other	No	No	NA	NA	4946535	152	32543	288359	202	0	0	103644	16	63317	28	26400	51
SRR8095858	ESC_KA4057AA	SAMN10221167	SRR8095858	Public	NA	Livestock	Poultry	2017	North America	United States	BAP2	Yes	O8	H25	O8:H25	fimH32	F2:-:B1	Yes	No	NA	NA	4957689	128	38731.9	516985	202	0	0	111954	11	79055	21	35347	38
SRR8095862	ESC_KA4061AA	SAMN10221217	SRR8095862	Public	NA	Livestock	Poultry	2017	North America	United States	BAP1	Yes	Other	HNT	Other	fimH31	Other	No	No	26	26	5276341	124	42551.1	442924	202	0	0	150503	11	91832	20	42186	36
SRR8095417	ESC_KA4212AA	SAMN10221060	SRR8095417	Public	NA	Livestock	Poultry	2017	North America	United States	BAP2	Yes	O8	H25	O8:H25	fimH32	F18:-:B8	No	No	NA	NA	5001163	144	34730.3	377537	202	0	0	112077	14	73083	25	22243	48
SRR8095422	ESC_KA4217AA	SAMN10221063	SRR8095422	Public	NA	Livestock	Poultry	2017	North America	United States	BAP2	Yes	O8	H25	O8:H25	fimH32	F18:-:B8	No	No	NA	NA	5053665	180	28075.9	376474	202	0	0	95495	16	52415	31	18462	63
SRR8095426	ESC_KA4221AA	SAMN10221067	SRR8095426	Public	NA	Livestock	Bovine	2017	North America	United States	BAP6	No	ONT	H21	ONT:H21	fimH31	Other	No	No	NA	NA	4952730	145	34156.8	585729	202	0	0	163066	9	88258	18	33229	33
SRR8095441	ESC_KA4236AA	SAMN10221607	SRR8095441	Public	NA	Livestock	Porcine	2017	North America	United States	BAP6	No	Other	H40	Other	Other	NA	No	No	NA	NA	4862215	120	40518.5	367522	202	0	0	148893	11	109308	18	41792	33
SRR8095461	ESC_KA4256AA	SAMN10221271	SRR8095461	Public	NA	Livestock	Bovine	2017	North America	United States	BAP6	No	Other	H21	Other	Other	Other	No	No	NA	NA	5088498	84	60577.4	597829	227	0	0	188211	9	132778	15	59307	26
SRR8095480	ESC_KA4275AA	SAMN10221502	SRR8095480	Public	NA	Livestock	Poultry	2017	North America	United States	BAP2	Yes	O8	H25	O8:H25	fimH32	F18:-:B8	No	No	NA	NA	5076971	137	37058.2	296027	202	0	0	109227	15	76753	26	35525	44
SRR8095502	ESC_KA4297AA	SAMN10221219	SRR8095502	Public	NA	Livestock	Poultry	2017	North America	United States	BAP2	Yes	O8	H25	O8:H25	fimH32	F18:A6:B1	No	No	NA	NA	4896687	116	42212.8	410567	226	0	0	134586	10	86581	19	44095	34
SRR8095565	ESC_KA4360AA	SAMN10221184	SRR8095565	Public	NA	Livestock	Bovine	2017	North America	United States	BAP6	No	O153var2	H21	O153var2:H21	fimH24	F89:A6:B16	No	No	NA	NA	4989106	104	47972.2	615808	202	0	0	159565	10	103155	17	49592	30
SRR8157255	ESC_KA5030AA	SAMN10367096	SRR8157255	Public	NA	Livestock	Bovine	2018	North America	United States	BAP6	No	ONT	H21	ONT:H21	fimH54	Other	No	No	NA	NA	5117328	172	29751.9	359465	202	0	0	119496	13	73494	24	26316	47
SRR8157249	ESC_KA5035AA	SAMN10367089	SRR8157249	Public	NA	Livestock	Poultry	2018	North America	United States	BAP4	Yes	ONT	H37	ONT:H37	fimH32	F18:-:B1	No	No	27	27	5341392	277	19283	222953	200	0	0	83668	22	40355	41	15064	83
SRR8172608	ESC_KA5172AA	SAMN10392801	SRR8172608	Public	NA	Human	Human Other	2018	Europe	United Kingdom	BAP4	No	Other	H21	Other	Unknown	Other	No	No	NA	NA	5099870	248	20564	355095	200	0	0	106584	14	69023	26	20891	51
SRR8236526	ESC_KA5812AA	SAMN10461436	SRR8236526	Public	NA	Livestock	Bovine	2018	North America	United States	BAP6	No	ONT	Other	Other	fimH32	Other	No	No	NA	NA	4787414	148	32347.4	240725	202	0	0	103236	16	61664	28	20254	52
SRR8236506	ESC_KA5817AA	SAMN10461410	SRR8236506	Public	NA	Livestock	Porcine	2018	North America	United States	BAP2	Yes	O8	H25	O8:H25	fimH32	F24:-:B1	No	No	NA	NA	4893400	174	28123	268030	208	0	0	79028	18	50266	33	14302	68
SRR8236501	ESC_KA5818AA	SAMN10461443	SRR8236501	Public	NA	Livestock	Porcine	2018	North America	United States	BAP2	Yes	O8	H9	O8:H9	fimH32	F18:A6:B1	No	No	NA	NA	5191513	203	25574	256250	202	0	0	88322	19	57808	33	17637	65
SRR8236499	ESC_KA5820AA	SAMN10461440	SRR8236499	Public	NA	Livestock	Bovine	2018	North America	United States	BAP6	No	ONT	H21	ONT:H21	Other	F89:A6:B16	No	No	NA	NA	4786883	139	34438	321134	226	0	0	103145	16	61065	28	28131	49
SRR8236496	ESC_KA5821AA	SAMN10461453	SRR8236496	Public	NA	Livestock	Porcine	2018	North America	United States	BAP2	Yes	O9	H25	O9:H25	fimH32	F2:-:B1	Yes	No	16	Other	5091328	118	43146.8	410568	208	0	0	135764	11	86165	21	42186	37
SRR8236495	ESC_KA5822AA	SAMN10461452	SRR8236495	Public	NA	Livestock	Poultry	2018	North America	United States	BAP2	Yes	O8	H10	O8:H10	Other	F2:-:B1	Yes	No	NA	NA	4946909	121	40883.6	308480	208	0	0	122327	15	82054	25	34994	41
SRR8236490	ESC_KA5825AA	SAMN10461444	SRR8236490	Public	NA	Livestock	Bovine	2018	North America	United States	BAP6	No	ONT	H21	ONT:H21	fimH24	F89:A6:B16	No	No	NA	NA	4916603	127	38713.4	265026	202	0	0	111594	14	72862	25	30279	46
SRR8270033	ESC_KA7671AA	SAMN10510822	SRR8270033	Public	NA	Livestock	Bovine	2018	North America	United States	BAP2	Yes	O9	H25	O9:H25	fimH32	F2:-:B1	No	No	NA	NA	5049004	150	33660	337908	208	0	0	126046	12	79312	22	35134	40
SRR8270014	ESC_KA7682AA	SAMN10510816	SRR8270014	Public	NA	Livestock	Bovine	2018	North America	United States	BAP4	No	Other	H37	Other	fimH24	NA	No	No	NA	NA	4831301	114	42379.8	310136	202	0	0	125716	13	88712	22	37285	37
SRR8313111	ESC_KA8252AA	SAMN10579124	SRR8313111	Public	NA	Livestock	Bovine	2018	North America	United States	BAP6	No	O153var2	H21	O153var2:H21	fimH24	F89:A6:B16	No	No	NA	NA	4826515	92	52462.1	824379	202	0	0	193452	8	82537	15	38088	29
SRR8313106	ESC_KA8257AA	SAMN10579118	SRR8313106	Public	NA	Livestock	Bovine	2018	North America	United States	BAP6	No	O153var2	H21	O153var2:H21	fimH24	F89:A6:B16	No	No	NA	NA	4849651	90	53885	618883	202	0	0	159565	9	100825	17	37842	32
SRR8310834	ESC_KA8272AA	SAMN10574768	SRR8310834	Public	NA	Livestock	Poultry	2018	North America	United States	BAP2	Yes	O8	H10	O8:H10	fimH30	F18:-:B16	No	No	NA	NA	5142011	211	24369.7	358500	211	0	0	85460	19	60300	32	20117	61
SRR8310825	ESC_KA8275AA	SAMN10574770	SRR8310825	Public	NA	Livestock	Bovine	2018	North America	United States	BAP3	No	Other	Other	Other	Other	Other	No	No	NA	NA	4790871	90	53231.9	387571	208	0	0	193452	9	121370	15	44074	28
SRR8310809	ESC_KA8280AA	SAMN10574773	SRR8310809	Public	NA	Livestock	Poultry	2018	North America	United States	BAP2	Yes	O9	H4	O9:H4	fimH27	F18:-:B1	No	No	NA	NA	5083739	133	38223.6	280187	231	0	0	122610	15	92864	24	26920	43
SRR8310802	ESC_KA8282AA	SAMN10574766	SRR8310802	Public	NA	Livestock	Porcine	2018	North America	United States	BAP2	Yes	O9	H4	O9:H4	fimH32	Other	No	No	26	26	5011904	163	30747.9	314074	226	0	0	177254	11	75511	21	24271	44
SRR8350825	ESC_KA8351AA	SAMN10612520	SRR8350825	Public	NA	Livestock	Porcine	2018	North America	United States	BAP6	No	Other	H21	Other	fimH24	NA	No	No	NA	NA	4929442	127	38814.5	454363	202	0	0	154627	11	88318	19	31326	36
SRR8350814	ESC_KA8362AA	SAMN10612491	SRR8350814	Public	NA	Livestock	Bovine	2018	North America	United States	BAP6	No	Other	H21	Other	fimH53	Other	No	No	NA	NA	4991391	186	26835.4	305565	202	0	0	82987	19	53970	32	19318	63
SRR8350812	ESC_KA8364AA	SAMN10612493	SRR8350812	Public	NA	Livestock	Bovine	2018	North America	United States	BAP6	No	ONT	H9	ONT:H9	fimH53	Other	No	No	NA	NA	5140314	162	31730.3	456748	202	0	0	111660	15	76759	26	31123	46
SRR8364830	ESC_KA8461AA	SAMN10638626	SRR8364830	Public	NA	Livestock	Bovine	2018	North America	United States	BAP6	No	Other	H4	Other	fimH53	Other	No	No	NA	NA	5050469	135	37410.9	578795	202	0	0	154708	10	98158	18	38088	34
SRR8381461	ESC_KA8537AA	SAMN10661779	SRR8381461	Public	NA	Livestock	Bovine	2018	North America	United States	BAP3	No	Other	H40	Other	Other	Other	No	No	NA	NA	5037806	182	27680.2	238635	202	0	0	116029	15	65197	25	26316	50
SRR8381451	ESC_KA8541AA	SAMN10661786	SRR8381451	Public	NA	Livestock	Porcine	2018	North America	United States	BAP2	Yes	O8	H10	O8:H10	fimH24	F36:A4:B1	No	Yes	NA	NA	4932583	151	32666.1	230458	208	0	0	104412	16	60481	29	20986	54
ERR2987552	ESC_KA8687AA	SAMEA5164780	ERR2987552	Public	NA	Livestock	Bovine	2014	Europe	Netherlands	BAP2	Yes	O9	H9	O9:H9	fimH27	F2:-:B1	No	Yes	NA	NA	4995117	195	25616	292442	211	0	0	92882	17	56558	31	22976	57
ERR2987551	ESC_KA8688AA	SAMEA5164779	ERR2987551	Public	NA	Livestock	Bovine	2014	Europe	Netherlands	BAP2	Yes	O9	H9	O9:H9	fimH27	F2:-:B1	No	Yes	NA	NA	4993167	181	27586.6	264920	218	0	0	92842	19	56557	33	24161	58
ERR2987547	ESC_KA8692AA	SAMEA5164778	ERR2987547	Public	NA	Livestock	Bovine	2014	Europe	Netherlands	BAP2	Yes	O9	H9	O9:H9	fimH27	F2:-:B1	No	Yes	NA	NA	4995666	215	23235.7	188647	218	0	0	77585	22	53756	38	19227	67
ERR2987536	ESC_KA8703AA	SAMEA5164777	ERR2987536	Public	NA	Livestock	Bovine	2014	Europe	Netherlands	BAP4	No	Other	H37	Other	fimH24	Other	No	No	49	Other	5616823	290	19368.4	405975	207	0	0	105097	17	58752	31	19769	65
ERR2987523	ESC_KA8716AA	SAMEA5164776	ERR2987523	Public	NA	Livestock	Bovine	2014	Europe	Netherlands	BAP4	No	O8	H30	O8:H30	Unknown	NA	No	No	37	Other	5050768	160	31567.3	332675	201	0	0	115980	13	77336	24	32966	43
SRR8397785	ESC_KA8948AA	SAMN10695844	SRR8397785	Public	NA	Livestock	Bovine	2018	North America	United States	BAP2	Yes	O9	H25	O9:H25	fimH32	F2:-:B1	Yes	No	NA	NA	4857938	177	27446	317310	208	0	0	112160	15	76015	26	24209	47
SRR8397548	ESC_KA8989AA	SAMN10485843	SRR8397548	Public	NA	Livestock	Bovine	2018	North America	United States	BAP2	Yes	O9	H25	O9:H25	fimH32	F24:-:B1	No	No	20	Other	5149652	165	31210	316632	206	0	0	109294	15	70125	27	22246	52
SRR8397529	ESC_KA8997AA	SAMN10485881	SRR8397529	Public	NA	Livestock	Bovine	2018	North America	United States	BAP2	Yes	Other	H9	Other	Other	F2:-:B1	No	No	NA	NA	5206258	192	27115.9	289190	202	0	0	111034	15	53245	28	22962	55
SRR8397488	ESC_KA9004AA	SAMN10485833	SRR8397488	Public	NA	Livestock	Bovine	2018	North America	United States	BAP2	Yes	O9/Onovel22	H9	Other	Other	F2:-:B1	No	No	NA	NA	5207151	167	31180.5	317839	202	0	0	121434	13	76759	23	25330	47
SRR8505933	ESC_LA1122AA	SAMN10845013	SRR8505933	Public	NA	Human	ExPEC	2014	Europe	United Kingdom	BAP2	No	O8	H10	O8:H10	fimH30	Other	No	No	3	3	4960440	130	38157.2	358501	202	0	0	123535	13	97974	21	37465	37
SRR8544233	ESC_LA1947AA	SAMN10883358	SRR8544233	Public	NA	Livestock	Porcine	2018	North America	United States	BAP2	Yes	O8	Other	Other	fimH27	F2:-:B1	Yes	No	NA	NA	5120516	289	17718	206114	201	0	0	82318	22	47107	38	14166	73
SRR7693678	ESC_LA2389AA	SAMN09833075	SRR7693678	Public	NA	Human	Human Other	2014	South America	Ecuador	BAP6	No	ONT	Other	Other	fimH24	Other	No	Yes	NA	NA	5255234	303	17344	148156	202	0	0	58048	32	32658	57	11123	109
SRR6724040	ESC_LA5019AA	SAMN08519281	SRR6724040	Public	NA	Companion Animal	Canine	2015	Europe	Germany	BAP2	Yes	O8	H25	O8:H25	fimH34	Other	No	Yes	3	3	5181250	189	27414	516997	211	0	0	111687	13	82028	23	25137	44
SRR6724042	ESC_LA5021AA	SAMN08519283	SRR6724042	Public	NA	Companion Animal	Canine	2015	Europe	Germany	BAP2	Yes	O8	H25	O8:H25	fimH34	Other	No	Yes	3	3	5163655	176	29339	516999	211	0	0	111922	13	82028	23	25451	43
SRR6724044	ESC_LA5023AA	SAMN08519277	SRR6724044	Public	NA	Companion Animal	Canine	2015	Europe	Germany	BAP2	Yes	O8	H25	O8:H25	fimH32	F2:-:B1	Yes	Yes	31	31	5062405	141	35903.6	587948	205	0	0	135732	10	78991	20	38294	37
SRR6724076	ESC_LA5050AA	SAMN08519224	SRR6724076	Public	NA	Companion Animal	Canine	2015	Europe	Germany	BAP2	Yes	O9	H4	O9:H4	fimH27	F2:-:B1	Yes	Yes	7	7	5092511	158	32231.1	466493	208	0	0	112077	13	69141	24	26316	46
SRR8582168	ESC_LA9321AA	SAMN10485900	SRR8582168	Public	NA	Companion Animal	Canine	2018	North America	United States	BAP2	No	O8	H25	O8:H25	fimH32	NA	No	Yes	NA	NA	4859325	110	44175.7	410566	208	0	0	122065	12	79023	22	38274	38
SRR8592581	ESC_LA9479AA	SAMN10967876	SRR8592581	Public	NA	Livestock	Bovine	2018	North America	United States	BAP2	Yes	O9	H25	O9:H25	fimH32	F18:-:B1	No	No	NA	NA	5130074	211	24313.2	230043	202	0	0	77749	22	44831	40	19360	73
SRR8592560	ESC_LA9484AA	SAMN10967893	SRR8592560	Public	NA	Livestock	Poultry	2019	North America	United States	BAP2	Yes	O8	H25	O8:H25	fimH32	F18:-:B8	No	No	26	26	5028213	176	28569.4	312279	201	0	0	93178	19	52597	33	17234	64
SRR8643749	ESC_LA9807AA	SAMN09060813	SRR8643749	Public	NA	Livestock	Bovine	1982	North America	United States	BAP2	No	Other	H12	Other	fimH54	Other	No	No	NA	NA	4952655	222	22309.3	274479	202	0	0	88321	19	58705	32	20118	61
SRR8649976	ESC_LA9972AA	SAMN11041569	SRR8649976	Public	NA	Livestock	Bovine	2019	North America	United States	BAP6	No	O153var2	H21	O153var2:H21	fimH24	F89:A6:B16	No	No	NA	NA	4913458	96	51181.8	586828	202	0	0	177514	9	98158	16	51396	29
SRR8649967	ESC_LA9981AA	SAMN11041565	SRR8649967	Public	NA	Livestock	Poultry	2019	North America	United States	BAP2	Yes	O8	H25	O8:H25	fimH32	F18:A6:B1	No	No	NA	NA	4913080	119	41286.4	337247	208	0	0	135330	11	93178	19	33528	36
SRR8649953	ESC_LA9983AA	SAMN11041564	SRR8649953	Public	NA	Livestock	Poultry	2019	North America	United States	BAP2	Yes	O8	H25	O8:H25	fimH32	Other	No	No	26	26	5264058	130	40492.8	552126	202	0	0	109876	14	76015	26	34311	45
SRR8649951	ESC_LA9985AA	SAMN11041563	SRR8649951	Public	NA	Livestock	Porcine	2019	North America	United States	BAP2	Yes	O9	H9	O9:H9	fimH32	F2:-:B1	Yes	No	NA	NA	4782938	92	51988.5	410592	209	0	0	169326	10	101465	17	43920	31
SRR8649943	ESC_LA9993AA	SAMN11041583	SRR8649943	Public	NA	Livestock	Porcine	2019	North America	United States	BAP2	Yes	O8	H25	O8:H25	Other	F2:-:B1	Yes	No	NA	NA	4922909	136	36197.9	270704	208	0	0	112160	14	75179	24	26444	46
SRR8649942	ESC_LA9994AA	SAMN11041585	SRR8649942	Public	NA	Livestock	Porcine	2019	North America	United States	BAP2	Yes	O8	H25	O8:H25	fimH27	F2:-:B1	No	No	NA	NA	5074674	142	35737.1	426656	227	0	0	113262	14	76804	25	31123	44
SRR8649793	ESC_MA0015AA	SAMN11041581	SRR8649793	Public	NA	Livestock	Bovine	2019	North America	United States	BAP2	No	O9/Onovel22	H10	Other	fimH32	NA	No	No	NA	NA	5040488	216	23335.6	365423	202	0	0	117523	14	67573	26	23807	51
SRR8533535	ESC_MA0234AA	SAMN10875538	SRR8533535	Public	NA	Human	ExPEC	2013	North America	Canada	BAP2	Yes	O9	H4	O9:H4	fimH27	F2:-:B1	Yes	No	12	12	5127732	260	19722	281814	200	0	0	109183	16	59016	28	23048	56
SRR8533708	ESC_MA0407AA	SAMN10875451	SRR8533708	Public	NA	Human	ExPEC	2012	North America	Canada	BAP2	No	O9	H4	O9:H4	fimH32	F18:-:B1	No	Yes	NA	NA	4766047	163	29239.5	315686	211	0	0	101129	15	60268	27	22187	53
SRR8663235	ESC_MA0684AA	SAMN11050154	SRR8663235	Public	NA	Livestock	Livestock Other	2016	North America	United States	BAP2	No	Other	HNT	Other	fimH54	NA	No	No	NA	NA	4644251	126	36859.1	244495	202	0	0	98021	17	76705	27	31123	46
SRR8663222	ESC_MA0689AA	SAMN11050123	SRR8663222	Public	NA	Livestock	Livestock Other	2016	North America	United States	BAP2	No	Other	HNT	Other	fimH54	NA	No	No	NA	NA	4642612	119	39013.6	244748	202	0	0	107466	15	60668	25	31123	45
SRR8663204	ESC_MA0692AA	SAMN11050104	SRR8663204	Public	NA	Livestock	Livestock Other	2016	North America	United States	BAP2	No	Other	HNT	Other	fimH54	NA	No	No	NA	NA	4642167	106	43794	244495	202	0	0	111954	13	89864	22	34994	38
SRR8699412	ESC_MA0948AA	SAMN11079876	SRR8699412	Public	NA	Livestock	Poultry	2019	North America	United States	BAP2	Yes	O9	H25	O9:H25	fimH32	Other	No	No	NA	NA	5068033	199	25467.5	381576	208	0	0	109212	14	76667	25	23853	48
SRR8723124	ESC_MA1023AA	SAMN11116159	SRR8723124	Public	NA	Livestock	Porcine	2019	North America	United States	BAP2	Yes	O8	H25	O8:H25	fimH32	F18:A6:B1	No	No	NA	NA	5083458	148	34347.7	378513	208	0	0	113015	14	78401	24	26983	45
SRR8723084	ESC_MA1032AA	SAMN11116131	SRR8723084	Public	NA	Livestock	Porcine	2019	North America	United States	BAP2	Yes	O8	H25	O8:H25	fimH27	F2:-:B1	Yes	No	65	Other	4970043	131	37939.3	315247	202	0	0	109986	13	76759	24	31123	45
SRR8721839	ESC_MA1035AA	SAMN11116162	SRR8721839	Public	NA	Livestock	Poultry	2019	North America	United States	BAP2	Yes	O8	H25	O8:H25	fimH32	F18:-:B8	No	No	12	12	5110353	143	35736.7	356019	201	0	0	103560	16	76759	27	31123	49
SRR8745375	ESC_MA1303AA	SAMN11129375	SRR8745375	Public	NA	Livestock	Bovine	2019	North America	United States	BAP2	Yes	O8	H25	O8:H25	fimH27	F2:-:B1	No	No	NA	NA	4869713	128	38044.6	288509	208	0	0	117006	13	82060	23	31831	41
SRR8754963	ESC_MA1354AA	SAMN11173664	SRR8754963	Public	NA	Livestock	Porcine	2019	North America	United States	BAP2	No	O8	H10	O8:H10	Other	Other	No	No	NA	NA	4871674	118	41285.4	308480	208	0	0	109298	15	71384	26	34994	44
SRR8754953	ESC_MA1364AA	SAMN11173671	SRR8754953	Public	NA	Livestock	Poultry	2019	North America	United States	BAP2	Yes	O8	H25	O8:H25	fimH32	Other	No	No	NA	NA	5106093	172	29686.6	355845	209	0	0	113262	15	75908	26	25864	49
SRR8778441	ESC_MA1560AA	SAMN11248893	SRR8778441	Public	NA	Livestock	Livestock Other	2016	North America	United States	BAP6	No	Other	H40	Other	fimH24	NA	No	No	228	Other	4804212	94	51108.6	385248	202	0	0	158528	11	98158	19	52510	31
ERR3140352	ESC_MA1649AA	SAMEA5317400	ERR3140352	Public	NA	Human	ExPEC	2013	Europe	Norway	BAP4	No	O8	H30	O8:H30	Unknown	NA	No	No	31	31	4815741	144	33442.7	510862	202	0	0	166425	10	88318	19	43899	33
SRR8782365	ESC_MA1800AA	SAMN11250056	SRR8782365	Public	NA	Livestock	Bovine	2019	North America	United States	BAP5	No	Other	H25	Other	fimH32	NA	No	No	NA	NA	5244228	276	19000.8	393967	202	0	0	161491	11	92006	20	18610	45
SRR8784424	ESC_MA1862AA	SAMN11252365	SRR8784424	Public	NA	Livestock	Poultry	2019	North America	United States	BAP6	No	ONT	H21	ONT:H21	fimH54	NA	No	No	NA	NA	4810717	81	59391.6	858140	202	0	0	185879	8	109923	14	67659	25
SRR8792517	ESC_MA1939AA	SAMN11265791	SRR8792517	Public	NA	Livestock	Ovine	2018	Africa	South Africa	BAP2	No	O9	H25	O9:H25	fimH32	NA	No	No	NA	NA	4688133	120	39067.8	355983	208	0	0	115894	13	76720	23	34994	40
SRR8833926	ESC_MA2554AA	SAMN11310166	SRR8833926	Public	NA	Livestock	Livestock Other	2016	North America	United States	BAP6	No	Other	H21	Other	fimH53	NA	No	No	NA	NA	4751905	78	60921.9	627742	202	0	0	169602	9	128324	15	43899	27
SRR8832736	ESC_MA2569AA	SAMN11309694	SRR8832736	Public	NA	Human	Human Other	2019	Europe	United Kingdom	BAP6	No	Other	H21	Other	Other	Other	No	No	NA	NA	4975370	225	22112.8	325790	208	0	0	133422	14	83378	23	26196	43
SRR8838615	ESC_MA2620AA	SAMN11318669	SRR8838615	Public	NA	Livestock	Bovine	2019	North America	United States	BAP5	No	Other	H25	Other	fimH32	NA	No	No	NA	NA	5055633	216	23405.7	326946	206	0	0	107728	16	57748	29	20311	58
SRR8838540	ESC_MA2627AA	SAMN11318698	SRR8838540	Public	NA	Livestock	Bovine	2019	North America	United States	BAP6	No	ONT	H30	Other	fimH32	Other	No	No	NA	NA	5581229	362	15417.8	279625	202	0	0	85007	21	38307	41	10167	96
SRR8838499	ESC_MA2633AA	SAMN11318700	SRR8838499	Public	NA	Livestock	Bovine	2019	North America	United States	BAP6	No	Other	H21	Other	fimH32	Other	No	No	NA	NA	5164859	169	30561.3	337769	212	0	0	116693	15	56148	29	17694	59
SRR8839655	ESC_MA2661AA	SAMN11320641	SRR8839655	Public	NA	Livestock	Bovine	2019	North America	United States	BAP6	No	Other	H30	Other	fimH32	Other	No	No	NA	NA	5890098	407	14472	340298	202	0	0	99156	18	45368	35	10504	82
SRR8868852	ESC_MA3035AA	SAMN11371683	SRR8868852	Public	NA	Companion Animal	Canine	2018	North America	Canada	BAP6	No	ONT	H21	ONT:H21	fimH53	NA	No	No	NA	NA	4792423	197	24327	196205	202	0	0	65490	21	48196	38	16797	71
SRR8996056	ESC_MA5056AA	SAMN11546058	SRR8996056	Public	NA	Livestock	Bovine	2019	North America	United States	BAP2	Yes	O9	H9	O9:H9	fimH27	NA	Yes	No	NA	NA	4954571	163	30396.1	265159	208	0	0	116211	14	76759	25	25046	49
SRR8996048	ESC_MA5060AA	SAMN11546063	SRR8996048	Public	NA	Livestock	Porcine	2019	North America	United States	BAP6	No	Other	H9	Other	fimH32	NA	No	No	NA	NA	4896999	174	28143.7	579808	202	0	0	116660	13	76320	23	22358	49
SRR8996713	ESC_MA5083AA	SAMN11546105	SRR8996713	Public	NA	Livestock	Porcine	2019	North America	United States	BAP2	Yes	O9	H4	O9:H4	fimH27	F2:-:B1	Yes	No	NA	NA	5092994	184	27679.3	318702	202	0	0	112078	13	70395	25	24240	48
SRR9017025	ESC_MA5353AA	SAMN11581052	SRR9017025	Public	NA	Livestock	Bovine	2019	North America	United States	BAP2	Yes	O9/Onovel22	HNT	Other	fimH27	F2:-:B1	No	No	NA	NA	5287082	184	28734.1	349225	208	0	0	103346	17	59992	31	21625	58
SRR9029858	ESC_MA5444AA	SAMN11604752	SRR9029858	Public	NA	Companion Animal	Canine	2018	North America	United States	BAP2	Yes	O9	H25	O9:H25	fimH32	F24:-:B1	No	No	NA	NA	4912039	183	26841.7	290853	208	0	0	77160	20	53695	35	16853	66
SRR9029559	ESC_MA5451AA	SAMN11604721	SRR9029559	Public	NA	Livestock	Bovine	2018	North America	United States	BAP6	No	Other	H21	Other	fimH54	Other	No	No	NA	NA	5223414	201	25987.1	282232	201	0	0	139630	13	69549	24	29703	46
SRR9041545	ESC_MA5572AA	SAMN11605860	SRR9041545	Public	NA	Livestock	Ovine	2018	Africa	South Africa	BAP2	Yes	O8	H25	O8:H25	fimH32	F2:-:B1	Yes	No	NA	NA	4884456	113	43225.3	441855	208	0	0	116687	13	71384	23	38086	41
SRR9049544	ESC_MA5795AA	SAMN11634754	SRR9049544	Public	NA	Livestock	Bovine	2019	North America	United States	BAP6	No	O153var2	H21	O153var2:H21	fimH24	F89:A6:B16	No	No	NA	NA	4863591	100	48635.9	402862	202	0	0	158294	11	97484	19	44074	33
SRR9048670	ESC_MA5810AA	SAMN11634801	SRR9048670	Public	NA	Livestock	Poultry	2019	North America	United States	BAP2	Yes	O9	H10	Other	fimH32	Other	No	No	NA	NA	5123982	166	30867.4	410131	201	0	0	90424	17	51266	32	18909	63
SRR9048668	ESC_MA5812AA	SAMN11634807	SRR9048668	Public	NA	Livestock	Poultry	2019	North America	United States	BAP4	Yes	ONT	H37	ONT:H37	fimH32	Other	No	No	NA	NA	5088428	201	25315.6	255593	202	0	0	91533	19	44207	35	16762	71
SRR9048651	ESC_MA5829AA	SAMN11634857	SRR9048651	Public	NA	Livestock	Porcine	2019	North America	United States	BAP2	Yes	O8	H25	O8:H25	fimH32	Other	No	No	NA	NA	5054204	164	30818.3	298533	208	0	0	109216	13	64862	25	23768	50
SRR9066949	ESC_MA6121AA	SAMN11656113	SRR9066949	Public	NA	Livestock	Bovine	2018	North America	United States	BAP5	No	Other	H25	Other	fimH32	NA	No	No	NA	NA	5195049	230	22587.2	454120	202	0	0	102095	15	77234	26	28485	46
SRR9066705	ESC_MA6160AA	SAMN11655346	SRR9066705	Public	NA	Livestock	Poultry	2019	North America	United States	BAP2	Yes	O8	H25	O8:H25	fimH32	F18:-:B8	No	No	26	26	5208762	176	29595.2	338228	231	0	0	102977	17	59160	29	20338	59
SRR9108421	ESC_MA6986AA	SAMN11643621	SRR9108421	Public	NA	Livestock	Ovine	2018	Africa	South Africa	BAP2	No	O9	H25	O9:H25	fimH32	NA	No	No	NA	NA	4690095	108	43426.8	501645	208	0	0	134336	10	82060	19	42186	34
SRR9105610	ESC_MA6992AA	SAMN11811391	SRR9105610	Public	NA	Livestock	Porcine	2019	North America	United States	BAP4	No	ONT	H37	ONT:H37	fimH32	NA	No	No	NA	NA	4758029	124	38371.2	285254	211	0	0	115981	14	78071	24	33204	40
SRR9105600	ESC_MA7001AA	SAMN11811390	SRR9105600	Public	NA	Livestock	Bovine	2019	North America	United States	BAP3	No	Other	H4	Other	fimH32	Other	No	No	NA	NA	5228409	165	31687.3	398108	202	0	0	111954	15	76759	27	30016	49
SRR9105563	ESC_MA7006AA	SAMN11811344	SRR9105563	Public	NA	Livestock	Bovine	2019	North America	United States	BAP6	No	O153var2	H21	O153var2:H21	fimH24	F89:A6:B16	No	No	NA	NA	4802502	98	49005.1	382968	202	0	0	177514	10	81236	18	42187	33
SRR9105559	ESC_MA7010AA	SAMN11811354	SRR9105559	Public	NA	Livestock	Poultry	2019	North America	United States	BAP2	No	O8	H9	O8:H9	fimH32	NA	No	No	183	Other	5033096	160	31456.8	318894	202	0	0	131988	14	82971	24	25617	47
ERR3333607	ESC_MA7019AA	SAMEA5619101	ERR3333607	Public	NA	Livestock	Bovine	2010	Europe	Germany	BAP3	No	Other	H12	Other	fimH32	Other	No	No	NA	NA	5040284	163	30922	306765	202	0	0	106606	15	76733	26	31123	47
ERR3333606	ESC_MA7020AA	SAMEA5619100	ERR3333606	Public	NA	Livestock	Bovine	2010	Europe	Germany	BAP4	No	Other	Other	Other	fimH32	Other	No	No	NA	NA	5172873	129	40099.8	463179	202	0	0	170406	10	103536	18	45512	32
ERR3333594	ESC_MA7032AA	SAMEA5619088	ERR3333594	Public	NA	Livestock	Bovine	2010	Europe	France	BAP6	No	Other	H25	Other	fimH54	Other	No	No	NA	NA	5120306	131	39086.3	339361	207	0	0	139316	12	94288	21	35757	38
ERR3333582	ESC_MA7044AA	SAMEA5619076	ERR3333582	Public	NA	Livestock	Bovine	2007	Europe	Germany	BAP3	No	Other	H40	Other	fimH32	Other	No	No	NA	NA	5085348	117	43464.5	499375	225	0	0	143604	11	90275	20	43898	34
ERR3333550	ESC_MA7076AA	SAMEA5619044	ERR3333550	Public	NA	Livestock	Bovine	2004	Europe	Germany	BAP6	No	Other	H40	Other	fimH24	NA	No	No	NA	NA	4709585	104	45284.5	462862	202	0	0	177514	10	107016	17	44406	29
ERR3333534	ESC_MA7092AA	SAMEA5619028	ERR3333534	Public	NA	Livestock	Bovine	2010	Europe	France	BAP2	Yes	O9/Onovel22	H12	Other	fimH27	F2:-:B1	Yes	No	3	3	5144713	183	28113.2	270587	207	0	0	112160	14	76015	25	24482	50
ERR3333512	ESC_MA7114AA	SAMEA5619006	ERR3333512	Public	NA	Livestock	Bovine	2010	Europe	France	BAP1	No	Other	Other	Other	fimH31	F57:A18:B23	No	No	NA	NA	4943097	147	33626.5	411108	202	0	0	172263	10	91517	18	42327	33
ERR3333503	ESC_MA7123AA	SAMEA5618997	ERR3333503	Public	NA	Livestock	Bovine	2007	Europe	Germany	BAP1	No	Other	H10	Other	fimH32	Other	No	No	NA	NA	5231306	235	22260.9	323261	202	0	0	92270	17	59944	31	18653	57
ERR3333501	ESC_MA7125AA	SAMEA5618995	ERR3333501	Public	NA	Livestock	Bovine	2007	Europe	Germany	BAP4	No	Other	Other	Other	fimH32	Other	No	No	NA	NA	5106573	169	30216.4	418108	202	0	0	158528	11	99189	20	26364	38
ERR3330562	ESC_MA7342AA	SAMEA5612067	ERR3330562	Public	NA	Livestock	Bovine	2016	Africa	Kenya	BAP6	No	Other	H25	Other	fimH24	NA	No	No	NA	NA	4797847	129	37192.6	594813	211	0	0	138378	10	93909	19	37009	34
ERR3330300	ESC_MA7604AA	SAMEA5611804	ERR3330300	Public	NA	Livestock	Ovine	2016	Africa	Kenya	BAP5	No	Other	H25	Other	fimH32	NA	No	No	NA	NA	4719332	101	46726.1	488589	206	0	0	144271	9	88185	18	36906	33
ERR3330297	ESC_MA7607AA	SAMEA5611801	ERR3330297	Public	NA	Livestock	Ovine	2016	Africa	Kenya	BAP3	No	Other	Other	Other	fimH32	Other	No	No	NA	NA	4970343	186	26722.3	281496	206	0	0	97841	14	76062	26	26284	47
ERR3330144	ESC_MA7752AA	SAMEA5611648	ERR3330144	Public	NA	Livestock	Poultry	2015	Africa	Kenya	BAP5	No	ONT	H25	ONT:H25	fimH32	NA	No	No	NA	NA	5006314	118	42426.4	593935	205	0	0	118273	12	76727	22	38610	41
ERR3329361	ESC_MA7844AA	SAMEA5611556	ERR3329361	Public	NA	Livestock	Poultry	2015	Africa	Kenya	BAP6	No	O153var2	H21	O153var2:H21	fimH24	NA	No	No	NA	NA	4922901	121	40685.1	670428	208	0	0	157700	9	99157	17	37122	31
ERR3329258	ESC_MA7944AA	SAMEA5611456	ERR3329258	Public	NA	Livestock	Bovine	2015	Africa	Kenya	BAP6	No	Other	Other	Other	fimH32	F57:A18:B23	No	No	NA	NA	4861484	113	43022	641383	218	0	0	195889	8	133476	14	44763	25
ERR3329001	ESC_MA8181AA	SAMEA5611219	ERR3329001	Public	NA	Livestock	Porcine	2016	Africa	Kenya	BAP6	No	O153var2	H21	O153var2:H21	fimH24	NA	No	No	NA	NA	4697904	96	48936.5	634065	208	0	0	140582	9	99157	17	51304	29
ERR3328932	ESC_MA8250AA	SAMEA5611150	ERR3328932	Public	NA	Livestock	Poultry	2016	Africa	Kenya	BAP6	No	Other	Other	Other	fimH24	Other	No	No	NA	NA	5028785	138	36440.5	326611	210	0	0	153558	12	90242	20	40718	36
SRR9139850	ESC_MA9028AA	SAMN11877051	SRR9139850	Public	NA	Livestock	Poultry	2019	North America	United States	BAP2	Yes	O8	H25	O8:H25	fimH27	F18:-:B1	No	No	178	Other	5164243	278	18576.4	246846	207	0	0	53478	27	32119	53	12158	106
SRR9160366	ESC_MA9517AA	SAMN09060775	SRR9160366	Public	NA	Livestock	Bovine	1982	North America	United States	BAP6	No	ONT	H21	ONT:H21	fimH54	Other	No	No	NA	NA	5010024	88	56932.1	617218	202	0	0	196695	9	112068	15	66989	26
SRR9160036	ESC_MA9559AA	SAMN09060932	SRR9160036	Public	NA	Livestock	Bovine	1982	North America	United States	BAP6	No	ONT	H21	ONT:H21	fimH54	Other	No	No	NA	NA	4997039	79	63253.7	617218	202	0	0	196920	8	133558	14	63472	26
SRR9201949	ESC_NA0122AA	SAMN11958801	SRR9201949	Public	NA	Livestock	Poultry	2019	North America	United States	BAP2	Yes	O8	H25	O8:H25	fimH32	Other	No	No	12	12	5192774	169	30726.5	352756	201	0	0	103685	16	60420	28	25789	53
SRR9214238	ESC_NA0570AA	SAMN11975259	SRR9214238	Public	NA	Livestock	Livestock Other	2016	North America	United States	BAP6	No	ONT	H21	ONT:H21	Other	NA	No	No	NA	NA	4667792	93	50191.3	519087	202	0	0	167448	9	99124	16	45867	29
SRR9265296	ESC_NA0636AA	SAMN12008068	SRR9265296	Public	NA	Livestock	Poultry	2019	North America	United States	BAP4	Yes	ONT	H37	ONT:H37	fimH32	Other	No	No	NA	NA	5093665	179	28456.2	298039	208	0	0	116661	15	61060	26	23756	52
SRR9265273	ESC_NA0643AA	SAMN12008081	SRR9265273	Public	NA	Livestock	Bovine	2019	North America	United States	BAP6	No	ONT	H21	ONT:H21	Other	F89:A6:B16	No	No	NA	NA	5095458	149	34197.7	317001	226	0	0	116015	14	76136	25	27853	46
SRR9265272	ESC_NA0644AA	SAMN12008078	SRR9265272	Public	NA	Livestock	Porcine	2019	North America	United States	BAP2	Yes	O8	H25	O8:H25	Other	F2:-:B1	Yes	No	NA	NA	4872619	149	32702.1	215501	208	0	0	106652	17	59884	29	24335	52
SRR9262889	ESC_NA0650AA	SAMN12008079	SRR9262889	Public	NA	Livestock	Bovine	2019	North America	United States	BAP5	No	Other	H25	Other	fimH32	NA	No	No	NA	NA	5056031	206	24543.8	280662	203	0	0	130407	14	67266	24	24436	48
SRR9324322	ESC_NA2569AA	SAMN12091262	SRR9324322	Public	NA	Livestock	Poultry	2019	North America	United States	BAP2	Yes	O8	H4	O8:H4	fimH27	F18:-:B1	No	No	26	26	5357444	169	31700.8	212761	202	0	0	102495	18	59824	31	25884	58
SRR9331790	ESC_NA2595AA	SAMN12098972	SRR9331790	Public	NA	Livestock	Poultry	2019	North America	United States	BAP2	Yes	O8	H25	O8:H25	fimH32	F18:-:B8	No	No	12	12	5079882	142	35773.8	302876	202	0	0	103560	18	60420	30	26316	56
SRR9593782	ESC_NA2821AA	SAMN09060599	SRR9593782	Public	NA	Livestock	Bovine	2003	North America	United States	BAP6	No	Other	H21	Other	fimH32	F57:A18:B23	No	No	NA	NA	5044688	138	36555.7	449578	202	0	0	185875	10	99189	17	38129	31
SRR9615914	ESC_NA3664AA	SAMN12145266	SRR9615914	Public	NA	Human	ExPEC	2016	Europe	France	BAP2	Yes	O9	H25	O9:H25	fimH32	NA	No	No	3	3	4936404	181	27273	563631	201	0	0	109096	13	62404	25	28171	47
SRR9616006	ESC_NA3744AA	SAMN12145216	SRR9616006	Public	NA	Human	ExPEC	2017	Europe	France	BAP2	Yes	O8	H25	O8:H25	fimH34	F2:-:B1	No	Yes	7	7	5021724	178	28211.9	343970	201	0	0	101392	15	56484	29	28365	51
SRR9648216	ESC_NA4211AA	SAMN12221186	SRR9648216	Public	NA	Livestock	Bovine	2019	North America	United States	BAP6	No	ONT	H21	ONT:H21	fimH53	Other	No	No	NA	NA	5240736	216	24262.7	313753	202	0	0	110653	15	71284	26	20350	51
SRR9648203	ESC_NA4220AA	SAMN12221187	SRR9648203	Public	NA	Livestock	Bovine	2019	North America	United States	BAP6	No	ONT	H21	ONT:H21	fimH24	F89:A6:B16	No	No	NA	NA	4898686	121	40485	500593	202	0	0	116619	12	74989	22	25571	46
SRR9648194	ESC_NA4227AA	SAMN12221200	SRR9648194	Public	NA	Livestock	Bovine	2019	North America	United States	BAP6	No	O153var2	H21	O153var2:H21	fimH24	F89:A6:B16	No	No	NA	NA	4772963	139	34337.9	236343	202	0	0	82719	19	64387	32	28784	54
SRR9646352	ESC_NA4302AA	SAMN12219763	SRR9646352	Public	NA	Livestock	Porcine	2001	North America	United States	BAP2	Yes	O9	H9	O9:H9	fimH32	F2:-:B1	Yes	No	268	Other	5110102	125	40880.8	259957	208	0	0	115450	15	62530	27	26316	51
SRR9823032	ESC_NA5628AA	SAMN12349524	SRR9823032	Public	NA	Livestock	Porcine	2019	North America	United States	BAP6	No	O8	H30	O8:H30	fimH54	Other	No	No	NA	NA	5001820	166	30131.5	264227	208	0	0	99479	16	61060	29	26898	54
SRR9823029	ESC_NA5630AA	SAMN12349522	SRR9823029	Public	NA	Livestock	Bovine	2019	North America	United States	BAP5	No	Other	H25	Other	fimH32	NA	No	No	NA	NA	5140975	250	20563.9	327077	203	0	0	119980	15	59821	27	21017	56
SRR9824445	ESC_NA5680AA	SAMN12349515	SRR9824445	Public	NA	Livestock	Poultry	2019	North America	United States	BAP2	Yes	O8	H10	O8:H10	fimH24	Other	No	Yes	3	3	5292136	232	22810.9	287907	207	0	0	90969	18	60480	32	15753	65
SRR9734567	ESC_NA5903AA	SAMN12342970	SRR9734567	Public	NA	Human	Human Other	2015	Oceania	Australia	BAP2	Yes	O8	H25	O8:H25	fimH32	F24:-:B1	No	No	NA	NA	4987068	196	25444.2	220531	211	0	0	83613	20	58241	35	16630	63
SRR9852823	ESC_NA6093AA	SAMN12359569	SRR9852823	Public	NA	Livestock	Poultry	2018	North America	United States	BAP2	Yes	O8	H25	O8:H25	fimH32	Other	No	No	27	27	5231798	166	31516.9	365054	202	0	0	112160	14	76015	26	31123	47
SRR9852824	ESC_NA6094AA	SAMN12359572	SRR9852824	Public	NA	Livestock	Porcine	2018	North America	United States	BAP5	No	Other	H25	Other	fimH32	NA	No	No	NA	NA	4725450	108	43754.2	410567	202	0	0	144303	9	97193	17	41365	31
SRR9875321	ESC_NA6279AA	SAMN12401794	SRR9875321	Public	NA	Livestock	Bovine	2019	North America	United States	BAP6	No	Other	H21	Other	fimH32	NA	No	No	NA	NA	4738505	110	43077.3	322525	202	0	0	145912	11	95401	18	37842	35
SRR9875276	ESC_NA6287AA	SAMN12401888	SRR9875276	Public	NA	Livestock	Porcine	2019	North America	United States	BAP2	Yes	O9	H4	O9:H4	fimH32	F18:A6:B1	No	No	NA	NA	5062784	150	33751.9	292608	209	0	0	116109	15	79701	25	31123	44
SRR9914165	ESC_NA6441AA	SAMN12438365	SRR9914165	Public	NA	Livestock	Porcine	1986	North America	United States	BAP6	No	O8	H30	O8:H30	fimH54	NA	No	No	NA	NA	4752620	156	30465.5	313090	221	0	0	133514	12	82070	22	31091	40
SRR9914244	ESC_NA6520AA	SAMN12438470	SRR9914244	Public	NA	Livestock	Bovine	1990	North America	United States	BAP2	No	O9/Onovel22	H9	Other	Other	Other	No	No	NA	NA	5019635	163	30795.3	295131	202	0	0	146084	12	82515	20	30775	39
SRR9914256	ESC_NA6532AA	SAMN12438302	SRR9914256	Public	NA	Livestock	Bovine	1980	North America	United States	BAP2	No	Other	H40	Other	fimH54	Other	No	No	48	Other	5347856	173	30912.5	583916	206	0	0	148711	12	99572	21	31091	38
SRR9913803	ESC_NA6579AA	SAMN12438563	SRR9913803	Public	NA	Livestock	Bovine	2004	North America	United States	BAP4	No	Other	H30	Other	Other	NA	No	No	NA	NA	5265473	222	23718.3	331771	208	0	0	151269	12	101248	20	24201	43
SRR9913823	ESC_NA6599AA	SAMN12438239	SRR9913823	Public	NA	Livestock	Bovine	1975	North America	United States	BAP6	No	ONT	H21	ONT:H21	fimH54	Other	No	No	NA	NA	5166011	189	27333.4	427015	208	0	0	133512	12	82022	23	27918	42
SRR9913825	ESC_NA6601AA	SAMN12438202	SRR9913825	Public	NA	Livestock	Poultry	2002	North America	Mexico	BAP1	Yes	Other	H5	Other	fimH31	F18:-:B16	No	Yes	NA	NA	5104439	190	26865.5	264903	206	0	0	81416	20	43595	37	21598	69
SRR9913849	ESC_NA6625AA	SAMN12438348	SRR9913849	Public	NA	Livestock	Bovine	1985	North America	United States	BAP1	No	Other	H5	Other	fimH31	F57:A18:B23	No	No	NA	NA	5272525	175	30128.7	548997	218	0	0	123022	12	78375	23	40040	40
SRR9913889	ESC_NA6665AA	SAMN12438247	SRR9913889	Public	NA	Livestock	Bovine	1977	North America	United States	BAP6	No	Other	H21	Other	fimH53	Other	No	No	NA	NA	5094806	123	41421.2	454124	206	0	0	117491	12	82540	22	31091	40
SRR9913910	ESC_NA6686AA	SAMN12438205	SRR9913910	Public	NA	Livestock	Poultry	2002	North America	Mexico	BAP2	Yes	O8	H25	O8:H25	fimH32	F18:-:B1	No	Yes	26	26	5008744	131	38234.7	342913	211	0	0	135731	11	66213	22	37010	42
SRR9913955	ESC_NA6731AA	SAMN12438657	SRR9913955	Public	NA	Livestock	Bovine	2012	North America	United States	BAP4	No	Other	Other	Other	fimH32	NA	No	No	NA	NA	5009643	222	22566	614335	201	0	0	133762	11	90937	20	27582	40
SRR9914014	ESC_NA6790AA	SAMN12438601	SRR9914014	Public	NA	Livestock	Bovine	2006	North America	United States	BAP6	No	Other	H4	Other	fimH53	Other	No	No	NA	NA	5164700	166	31112.7	428692	207	0	0	133511	13	92174	23	34962	40
SRR9914058	ESC_NA6834AA	SAMN12438435	SRR9914058	Public	NA	Livestock	Bovine	1988	North America	United States	BAP2	No	O153var1	H12	Other	fimH54	Other	No	No	NA	NA	5062823	224	22601.9	222686	207	0	0	122900	15	75937	25	24201	49
SRR9914065	ESC_NA6841AA	SAMN12438218	SRR9914065	Public	NA	Livestock	Bovine	1972	North America	United States	BAP6	No	ONT	H9	ONT:H9	fimH53	Other	No	No	NA	NA	5089480	152	33483.4	419918	207	0	0	152927	12	98126	20	35102	37
SRR9962797	ESC_NA7464AA	SAMN12568095	SRR9962797	Public	NA	Livestock	Bovine	2019	North America	United States	BAP6	No	ONT	H21	ONT:H21	Other	Other	No	No	NA	NA	4967937	170	29223.2	222479	210	0	0	87875	19	47386	35	22713	66
SRR9962769	ESC_NA7481AA	SAMN12568096	SRR9962769	Public	NA	Livestock	Bovine	2019	North America	United States	BAP6	No	ONT	H21	ONT:H21	Other	NA	No	No	NA	NA	4649409	126	36900.1	281074	238	0	0	91914	17	49678	30	25401	56
SRR9973073	ESC_NA7554AA	SAMN12583168	SRR9973073	Public	NA	Livestock	Poultry	2019	North America	United States	BAP2	Yes	O8	H10	O8:H10	Other	F18:-:B1	No	No	NA	NA	5005852	159	31483.3	308480	203	0	0	116269	15	76015	26	25354	49
SRR10040861	ESC_NA9105AA	SAMN12661725	SRR10040861	Public	NA	Livestock	Bovine	2019	North America	Canada	BAP6	No	O116	H21	O116:H21	fimH32	NA	No	No	NA	NA	5213054	186	28027.2	512416	202	0	0	140179	11	99205	19	28583	39
SRR10040058	ESC_NA9107AA	SAMN12661676	SRR10040058	Public	NA	Livestock	Bovine	2019	North America	Canada	BAP6	No	O116	H21	O116:H21	fimH32	NA	No	No	NA	NA	5211669	190	27429.8	512509	202	0	0	140193	11	99234	19	28583	39
SRR10049720	ESC_NA9177AA	SAMN12662346	SRR10049720	Public	NA	Livestock	Bovine	2019	North America	United States	BAP6	No	Other	H21	Other	fimH32	NA	No	No	NA	NA	4700343	84	55956.5	457675	239	0	0	197048	9	133545	14	56890	25
SRR10049353	ESC_NA9215AA	SAMN12662392	SRR10049353	Public	NA	Livestock	Bovine	2017	North America	United States	BAP6	No	ONT	H21	ONT:H21	fimH31	Other	No	No	NA	NA	5071628	142	35715.7	467546	200	0	0	158529	11	111951	18	35999	32
SRR10024307	ESC_OA0271AA	SAMN12698092	SRR10024307	Public	NA	Livestock	Poultry	2016	North America	United States	BAP2	Yes	O8	H10	O8:H10	fimH30	F36:A4:B1	No	No	NA	NA	5099414	174	29307	288457	206	0	0	109217	15	76015	26	28310	47
SRR10098865	ESC_OA0281AA	SAMN12727838	SRR10098865	Public	NA	Livestock	Bovine	2019	North America	United States	BAP6	No	Other	H25	Other	fimH54	Other	No	No	NA	NA	5153429	150	34356.2	416270	220	0	0	134576	12	73469	22	28582	44
SRR10098854	ESC_OA0291AA	SAMN12727832	SRR10098854	Public	NA	Livestock	Porcine	2019	North America	United States	BAP2	Yes	O9	H4	O9:H4	fimH32	Other	No	No	NA	NA	5116113	223	22942.2	291096	202	0	0	112057	15	67898	27	19139	55
SRR10107308	ESC_OA0365AA	SAMN12738483	SRR10107308	Public	NA	Livestock	Bovine	2017	Africa	Mozambique	BAP6	No	ONT	H21	ONT:H21	fimH32	Other	No	No	NA	NA	5577875	412	13538.5	229461	203	0	0	66575	25	32695	48	9670	107
SRR10107309	ESC_OA0366AA	SAMN12738482	SRR10107309	Public	NA	Livestock	Bovine	2017	Africa	Mozambique	BAP6	No	ONT	H21	ONT:H21	fimH32	Other	No	No	NA	NA	5595958	376	14882.9	248341	201	0	0	77250	21	47358	38	10734	86
SRR10107310	ESC_OA0367AA	SAMN12738481	SRR10107310	Public	NA	Livestock	Bovine	2017	Africa	Mozambique	BAP6	No	ONT	H21	ONT:H21	Other	Other	No	No	NA	NA	5528468	398	13890.6	353354	201	0	0	111922	17	64105	30	8916	76
SRR10107311	ESC_OA0368AA	SAMN12738480	SRR10107311	Public	NA	Livestock	Bovine	2017	Africa	Mozambique	BAP6	No	ONT	H21	ONT:H21	Other	Other	No	No	NA	NA	5540382	433	12795.3	257085	200	0	0	82095	22	44402	38	10166	90
SRR10107312	ESC_OA0369AA	SAMN12738510	SRR10107312	Public	NA	Livestock	Bovine	2017	Africa	Mozambique	BAP6	No	Other	H21	Other	fimH32	Other	No	No	NA	NA	5604489	371	15106.4	353142	201	0	0	109898	17	59762	31	12027	71
SRR10107323	ESC_OA0380AA	SAMN12738500	SRR10107323	Public	NA	Livestock	Bovine	2017	Africa	Mozambique	BAP5	No	ONT	H25	ONT:H25	Other	Other	No	No	NA	NA	5365299	417	12866.4	187840	206	0	0	60284	28	33994	54	8600	114
SRR10107328	ESC_OA0385AA	SAMN12738478	SRR10107328	Public	NA	Livestock	Bovine	2017	Africa	Mozambique	BAP6	No	Other	H21	Other	fimH32	Other	No	No	NA	NA	5618430	374	15022.5	353364	201	0	0	112909	15	68799	28	11486	66
SRR10107330	ESC_OA0387AA	SAMN12738494	SRR10107330	Public	NA	Livestock	Bovine	2017	Africa	Mozambique	BAP5	No	ONT	H25	ONT:H25	Other	Other	No	No	NA	NA	5348714	356	15024.5	258872	206	0	0	85817	20	56899	35	12285	77
SRR10107331	ESC_OA0388AA	SAMN12738493	SRR10107331	Public	NA	Livestock	Bovine	2017	Africa	Mozambique	BAP5	No	ONT	H25	ONT:H25	Other	Other	No	No	NA	NA	5335581	390	13681	245749	206	0	0	74368	24	32079	45	9717	102
SRR10140404	ESC_OA2011AA	SAMN12784151	SRR10140404	Public	NA	Livestock	Poultry	2019	North America	United States	BAP2	Yes	O8	H25	O8:H25	fimH32	F18:-:B8	No	No	26	26	5086493	159	31990.5	218957	202	0	0	86608	19	54140	34	22819	61
SRR10140394	ESC_OA2013AA	SAMN12784143	SRR10140394	Public	NA	Livestock	Poultry	2019	North America	United States	BAP2	Yes	O9	H12	Other	fimH27	F2:-:B1	No	No	12	12	5084495	191	26620.4	230740	208	0	0	83685	20	55960	35	21774	65
SRR10139813	ESC_OA2021AA	SAMN12783896	SRR10139813	Public	NA	Livestock	Poultry	2019	North America	United States	BAP2	Yes	O8	H25	O8:H25	fimH32	F18:-:B8	No	No	26	26	5028867	244	20610.1	150935	201	0	0	55933	29	38086	50	14445	92
SRR10139656	ESC_OA2023AA	SAMN12783881	SRR10139656	Public	NA	Livestock	Poultry	2019	North America	United States	BAP2	Yes	O8	H25	O8:H25	fimH27	F18:A6:B1	No	No	NA	NA	4893114	349	14020.4	151669	200	0	0	43564	35	31797	61	13215	109
SRR10152561	ESC_OA2167AA	SAMN12797190	SRR10152561	Public	NA	Livestock	Poultry	2019	North America	United States	BAP2	Yes	O8	H25	O8:H25	fimH32	Other	No	No	27	27	5249258	152	34534.6	366178	208	0	0	112160	15	76015	27	34311	47
SRR10186409	ESC_OA3147AA	SAMN12846558	SRR10186409	Public	NA	Livestock	Poultry	2019	North America	United States	BAP2	Yes	O9	H4	O9:H4	fimH27	F18:-:B8	No	No	27	27	5230689	216	24216.2	188333	200	0	0	82066	22	51787	39	18679	70
SRR10187053	ESC_OA3160AA	SAMN12851000	SRR10187053	Public	NA	Livestock	Bovine	2019	North America	United States	BAP6	No	ONT	H10	Other	fimH54	Other	No	No	267	Other	5203949	174	29907.8	258855	202	0	0	110747	16	61576	29	26316	54
SRR10186998	ESC_OA3164AA	SAMN12850999	SRR10186998	Public	NA	Livestock	Poultry	2019	North America	United States	BAP2	Yes	O8	H25	O8:H25	fimH32	F18:-:B1	No	No	25	Other	5096759	154	33095.8	295803	226	0	0	99160	18	60419	31	27116	56
SRR10186984	ESC_OA3177AA	SAMN12850993	SRR10186984	Public	NA	Livestock	Porcine	2019	North America	United States	BAP2	Yes	O9/Onovel22	H10	Other	Other	F18:-:B1	No	No	NA	NA	5015831	143	35075.7	389673	202	0	0	133569	12	69358	23	31123	44
SRR10240841	ESC_OA4275AA	SAMN12987073	SRR10240841	Public	NA	Companion Animal	Canine	2019	North America	United States	BAP2	Yes	O9	H12	Other	fimH27	F2:-:B1	Yes	No	NA	NA	5003049	128	39086.3	318640	202	0	0	111954	13	76759	23	32119	43
SRR10298226	ESC_OA4810AA	SAMN13047709	SRR10298226	Public	NA	Livestock	Poultry	2019	North America	United States	BAP4	Yes	ONT	H37	ONT:H37	fimH32	Other	No	No	26	26	5116482	167	30637.6	340044	204	0	0	101052	18	59222	31	25243	59
SRR10298225	ESC_OA4811AA	SAMN13047708	SRR10298225	Public	NA	Livestock	Poultry	2019	North America	United States	BAP2	Yes	O9	H4	O9:H4	fimH27	F18:-:B8	No	No	27	27	5186334	188	27586.9	197508	217	0	0	71291	25	48080	43	21738	73
SRR10267810	ESC_OA5191AA	SAMN13019814	SRR10267810	Public	NA	Livestock	Poultry	2019	North America	United States	BAP2	Yes	O8	H9	O8:H9	fimH32	F18:A6:B1	No	No	NA	NA	5140655	184	27938.3	318939	202	0	0	135723	14	76759	24	24895	47
SRR10258879	ESC_OA5240AA	SAMN13013144	SRR10258879	Public	NA	Livestock	Bovine	2019	North America	United States	BAP6	No	ONT	H21	ONT:H21	fimH32	NA	No	No	NA	NA	4806866	241	19945.5	196337	202	0	0	50738	31	29940	56	13301	102
SRR10247475	ESC_OA5430AA	SAMN12995268	SRR10247475	Public	NA	Livestock	Bovine	2019	North America	United States	BAP3	No	Other	H4	Other	fimH32	NA	No	No	NA	NA	4703906	82	57364.7	918698	200	0	0	196807	7	140133	13	72697	22
SRR10343262	ESC_OA5951AA	SAMN13111027	SRR10343262	Public	NA	Livestock	Poultry	2019	North America	United States	BAP2	Yes	O8	H25	O8:H25	fimH32	Other	No	No	NA	NA	5087863	166	30649.8	307817	202	0	0	105878	17	69524	28	26322	52
SRR10325511	ESC_OA5982AA	SAMN13087306	SRR10325511	Public	NA	Livestock	Poultry	2019	North America	United States	BAP2	Yes	O8	H25	O8:H25	fimH27	F18:-:B8	No	No	NA	NA	5201204	184	28267.4	296549	202	0	0	111981	15	68618	27	31123	48
SRR10357563	ESC_OA6353AA	SAMN13150868	SRR10357563	Public	NA	Livestock	Bovine	2019	North America	United States	BAP5	No	ONT	H25	ONT:H25	fimH34	Other	No	No	NA	NA	5053506	388	13024.5	136536	208	0	0	33979	45	18427	85	7816	165
SRR10360576	ESC_OA6387AA	SAMN13153483	SRR10360576	Public	NA	Livestock	Bovine	2019	North America	United States	BAP5	Yes	ONT	H25	ONT:H25	Other	F24:-:B1	No	No	NA	NA	5012869	171	29315	373038	202	0	0	114980	12	57776	24	18061	52
SRR10420697	ESC_OA7837AA	SAMN13245765	SRR10420697	Public	NA	Livestock	Poultry	2019	Africa	Nigeria	BAP1	No	Other	H5	Other	fimH31	NA	No	No	NA	NA	4849921	132	36741.8	624871	202	0	0	163086	9	111954	16	32236	31
SRR10437364	ESC_OA8097AA	SAMN13279650	SRR10437364	Public	NA	Livestock	Poultry	2019	North America	United States	BAP2	Yes	O8	H25	O8:H25	fimH32	F18:-:B8	No	No	NA	NA	4957336	114	43485.4	326447	202	0	0	123208	13	80989	23	35385	40
SRR10434797	ESC_OA8116AA	SAMN13264497	SRR10434797	Public	NA	Livestock	Bovine	2019	North America	United States	BAP6	No	Other	Other	Other	fimH24	Other	No	No	NA	NA	4915307	183	26859.6	284090	202	0	0	101691	17	66184	28	20118	55
SRR7874650	ESC_PA1258AA	SAMN10086325	SRR7874650	Public	NA	Livestock	Poultry	2013	North America	United States	BAP2	Yes	O8	H25	O8:H25	fimH27	Other	No	No	NA	NA	5015816	253	19825.4	323753	200	0	0	116570	15	76627	25	24808	48
SRR7874651	ESC_PA1259AA	SAMN10086326	SRR7874651	Public	NA	Livestock	Poultry	2013	North America	United States	BAP2	Yes	O8	H25	O8:H25	fimH27	Other	No	No	NA	NA	4997709	207	24143.5	280713	200	0	0	109084	15	76033	26	23246	51
SRR10503802	ESC_PA3797AA	SAMN13340317	SRR10503802	Public	NA	Livestock	Poultry	2019	North America	United States	BAP2	No	O8	H25	O8:H25	fimH32	Other	No	No	26	26	4916137	177	27774.8	364540	208	0	0	93177	17	59160	30	21678	59
SRR10503790	ESC_PA3809AA	SAMN13340306	SRR10503790	Public	NA	Livestock	Porcine	2019	North America	United States	BAP2	Yes	O8	H25	O8:H25	fimH27	F2:-:B1	Yes	No	NA	NA	4938165	180	27434.2	288509	202	0	0	92608	18	52415	32	18679	61
SRR10502058	ESC_PA3819AA	SAMN13340364	SRR10502058	Public	NA	Livestock	Porcine	2019	North America	United States	BAP5	No	ONT	H25	ONT:H25	fimH34	Other	No	Yes	NA	NA	4894454	166	29484.7	389241	202	0	0	135034	12	82072	22	31123	40
SRR10501703	ESC_PA3831AA	SAMN13339205	SRR10501703	Public	NA	Livestock	Poultry	2019	North America	United States	BAP2	Yes	O8	H25	O8:H25	fimH32	F18:-:B8	No	No	12	12	5058821	192	26348	255835	203	0	0	109153	15	66231	27	26268	49
ERR3330254	ESC_MA7270AA	SAMEA5611758	ERR3330254	Public	NA	Human	Human Other	2015	Africa	Kenya	BAP5	No	Other	H25	Other	fimH54	NA	No	No	NA	NA	4722592	112	42166	566426	218	0	0	140301	9	98126	16	35010	32
ERR3330583	ESC_MA7321AA	SAMEA5612088	ERR3330583	Public	NA	Human	Human Other	2016	Africa	Kenya	BAP2	Yes	O8	H25	O8:H25	fimH32	F2:-:B1	Yes	No	NA	NA	5018710	128	39208.7	576764	200	0	0	126013	11	85277	20	35102	37
ERR3330459	ESC_MA7445AA	SAMEA5611964	ERR3330459	Public	NA	Human	Human Other	2016	Africa	Kenya	BAP6	No	Other	H21	Other	Other	NA	No	No	NA	NA	4866807	131	37151.2	401628	206	0	0	146083	11	88278	19	41768	33
ERR3330277	ESC_MA7627AA	SAMEA5611781	ERR3330277	Public	NA	Livestock	Bovine	2016	Africa	Kenya	BAP6	No	Other	H21	Other	fimH54	Other	No	No	NA	NA	5090567	184	27666.1	322000	203	0	0	138643	13	72587	23	29270	43
ERR3330200	ESC_MA7696AA	SAMEA5611704	ERR3330200	Public	NA	Human	Human Other	2015	Africa	Kenya	BAP6	No	Other	H25	Other	fimH24	NA	No	No	NA	NA	4765390	112	42548.1	594813	211	0	0	158262	9	110641	16	39122	29
ERR3329261	ESC_MA7941AA	SAMEA5611459	ERR3329261	Public	NA	Livestock	Bovine	2015	Africa	Kenya	BAP6	No	Other	H21	Other	fimH54	Other	No	No	NA	NA	4849109	111	43685.7	530177	200	0	0	154676	9	98126	17	42156	30
ERR3329074	ESC_MA8108AA	SAMEA5611292	ERR3329074	Public	NA	Human	Human Other	2015	Africa	Kenya	BAP6	No	ONT	H9	ONT:H9	Other	NA	No	No	NA	NA	4821137	104	46357.1	321930	203	0	0	133514	10	74295	21	37993	39
ERR3328970	ESC_MA8212AA	SAMEA5611189	ERR3328970	Public	NA	Human	Human Other	2016	Africa	Kenya	BAP2	Yes	O8	H25	O8:H25	fimH27	F2:-:B1	Yes	No	NA	NA	5034344	133	37852.2	334737	203	0	0	133880	12	83410	22	35102	40
ERR3328953	ESC_MA8229AA	SAMEA5611172	ERR3328953	Public	NA	Human	Human Other	2016	Africa	Kenya	BAP6	No	Other	Other	Other	fimH24	Other	No	No	NA	NA	5017340	137	36622.9	426196	210	0	0	143537	12	82040	21	38422	37
ERR3328943	ESC_MA8239AA	SAMEA5611161	ERR3328943	Public	NA	Human	Human Other	2016	Africa	Kenya	BAP6	No	ONT	H21	ONT:H21	Other	NA	No	No	NA	NA	4645555	93	49952.2	346459	201	0	0	136790	12	99092	20	43742	33
ERR3328879	ESC_MA8303AA	SAMEA5611097	ERR3328879	Public	NA	Human	Human Other	2016	Africa	Kenya	BAP6	No	O153var2	H21	O153var2:H21	fimH24	NA	No	No	NA	NA	4739142	86	55106.3	636227	208	0	0	134068	9	93911	17	42526	31
ERR3328477	ESC_MA8630AA	SAMEA5610770	ERR3328477	Public	NA	Human	Human Other	2016	Africa	Kenya	BAP5	No	ONT	H25	ONT:H25	fimH32	NA	No	No	NA	NA	4812870	108	44563.6	391407	211	0	0	140579	12	98126	19	37010	35
ERR3328221	ESC_MA8849AA	SAMEA5610551	ERR3328221	Public	NA	Human	Human Other	2015	Africa	Kenya	BAP4	No	O8	H30	O8:H30	Unknown	F36:A4:B1	No	No	NA	NA	5066537	156	32477.8	264944	211	0	0	108913	16	76727	27	28632	48
SRR9965262	ESC_NA7512AA	SAMN12571593	SRR9965262	Public	NA	Livestock	Bovine	2016	North America	United States	BAP1	No	Other	H5	Other	fimH31	Other	No	No	NA	NA	5088388	119	42759.6	440019	202	0	0	137630	11	100470	19	40385	34
SRR10072308	ESC_NA9791AA	SAMN12699114	SRR10072308	Public	NA	Livestock	Bovine	2016	North America	United States	BAP6	No	O153var2	H21	O153var2:H21	fimH24	F89:A6:B16	No	No	NA	NA	4946469	117	42277.5	326619	202	0	0	177514	11	111165	18	59956	31
SRR10072297	ESC_NA9800AA	SAMN12699110	SRR10072297	Public	NA	Livestock	Bovine	2016	North America	United States	BAP2	No	O8	H25	O8:H25	fimH27	NA	No	No	NA	NA	4998255	137	36483.6	317084	208	0	0	135760	13	96897	22	31831	41
SRR10156126	ESC_OA2690AA	SAMN12799297	SRR10156126	Public	NA	Livestock	Bovine	2016	North America	United States	BAP6	No	ONT	H9	ONT:H9	fimH53	Other	No	No	NA	NA	5466576	145	37700.5	445861	221	0	0	155765	11	109571	19	44058	34
SRR10156121	ESC_OA2693AA	SAMN12799306	SRR10156121	Public	NA	Livestock	Bovine	2016	North America	United States	BAP2	No	O8	H25	O8:H25	fimH27	NA	No	No	NA	NA	4989422	141	35386	317084	208	0	0	135760	13	92872	22	31831	41
SRR10225109	ESC_OA3835AA	SAMN12906788	SRR10225109	Public	NA	Livestock	Bovine	2016	North America	United States	BAP6	No	ONT	H9	ONT:H9	fimH53	Other	No	No	NA	NA	5457843	152	35906.9	386678	228	0	0	154617	12	82054	22	32403	41
SRR10225101	ESC_OA3843AA	SAMN12906735	SRR10225101	Public	NA	Livestock	Bovine	2016	North America	United States	BAP2	No	O8	H25	O8:H25	fimH27	NA	No	No	NA	NA	4999326	142	35206.5	288509	208	0	0	121938	14	83684	24	31831	42
SRR10225098	ESC_OA3846AA	SAMN12906731	SRR10225098	Public	NA	Livestock	Bovine	2016	North America	United States	BAP6	No	ONT	H9	ONT:H9	fimH53	Other	No	No	NA	NA	5463939	147	37169.7	438569	223	0	0	154607	12	109557	20	44931	36
IBIS_34	ESC_PA8201AA	SAMN19016820	SRR14477338	In-house	32519939	Wild Animal	Avian	2012	Oceania	Australia	BAP5	No	O153var1	H25	O153var1:H25	fimH32	NA	No	No	NA	NA	4870999	118	41279.7	419692	219	0	0	157596	11	98062	19	37265	34
IBIS_40	ESC_PA8203AA	SAMN19016821	SRR14477488	In-house	32519939	Wild Animal	Avian	2012	Oceania	Australia	BAP5	No	O153var1	H25	O153var1:H25	fimH32	NA	No	No	NA	NA	4871165	121	40257.6	579002	219	0	0	157594	10	109106	17	37099	34
2203	ESC_PA8205AA	SAMN19016889	SRR14477398	Collaborator	This publication	Wild Animal	Avian	2012	North America	Canada	BAP2	No	O8	H25	O8:H25	Other	NA	No	No	12	12	4880853	139	35114.1	576725	203	0	0	121657	12	83592	21	28961	39
1568m1	ESC_PA8207AA	SAMN19016890	SRR14477408	Collaborator	This publication	Wild Animal	Avian	2012	Oceania	Australia	BAP5	No	O100-O154*/O100*	H25	O100-O154*/O100*:H25	fimH32	F70:-:-	No	Yes	NA	NA	5167292	243	21264.6	587652	200	0	0	111428	14	67174	26	20657	52
Ec4011	ESC_PA8208AA	SAMN19016954	SRR14477380	Collaborator	This publication	Wild Animal	Avian	2013	Europe	Sweden	BAP6	No	Other	H25	Other	fimH24	NA	No	No	4	Other	5102520	158	32294.4	418438	208	0	0	158531	11	111954	19	38088	33
HP131	ESC_PA8211AA	SAMN19016891	SRR14477358	Collaborator	This publication	Wild Animal	Avian	2010	Europe	Czech Republic	BAP4	No	ONT	H37	ONT:H37	fimH32	Other	No	No	NA	NA	5200863	225	23115	327749	200	0	0	109195	15	63636	28	25717	54
IMT17513	ESC_PA8212AA	SAMN19016938	SRR14477475	Collaborator	This publication	Companion Animal	Canine	2008	Europe	Germany	BAP2	Yes	O9	H25	O9:H25	fimH32	F18:A6:B1	No	Yes	63	Other	5084370	163	31192.5	269517	208	0	0	112077	15	79023	25	23608	49
IMT17550	ESC_PA8213AA	SAMN19016939	SRR14477473	Collaborator	This publication	Companion Animal	Canine	2008	Europe	Germany	BAP2	Yes	O8	H25	O8:H25	fimH34	F2:-:B1	Yes	Yes	NA	NA	4978778	145	34336.4	368392	202	0	0	106319	14	79028	24	33099	43
CE70N	ESC_PA8215AA	SAMN19016892	SRR14477386	Collaborator	This publication	Wild Animal	Avian	2012	North America	United States	BAP6	No	Other	H40	Other	fimH24	Other	No	No	23	Other	5029577	169	29760.8	674906	202	0	0	138202	11	98075	19	36807	36
12zCTX	ESC_PA8225AA	SAMN19016893	SRR14477413	Collaborator	This publication	Wild Animal	Other Mammal	2010	Europe	Czech Republic	BAP6	No	Other	H21	Other	Other	NA	No	No	3	3	5244973	129	40658.7	428867	203	0	0	138527	11	92665	20	34397	38
1657m1	ESC_PA8227AA	SAMN19016894	SRR14477403	Collaborator	This publication	Wild Animal	Avian	2012	Oceania	Australia	BAP5	No	O100-O154*/O100*	H25	O100-O154*/O100*:H25	fimH32	F70:-:-	No	Yes	NA	NA	5258409	233	22568.3	391056	203	0	0	88270	17	62191	31	24324	58
2063	ESC_PA8229AA	SAMN19016895	SRR14477491	Collaborator	This publication	Wild Animal	Avian	2012	North America	Canada	BAP6	No	Other	H25	Other	fimH24	Other	No	No	NA	NA	5078133	108	47019.8	612284	218	0	0	140469	11	101144	19	52917	33
1605m1	ESC_PA8230AA	SAMN19016896	SRR14477404	Collaborator	This publication	Wild Animal	Avian	2012	Oceania	Australia	BAP5	No	O100-O154*/O100*	H25	O100-O154*/O100*:H25	fimH32	F70:-:-	No	Yes	NA	NA	5203292	246	21151.6	587965	204	0	0	113327	14	67751	26	23398	49
HP149	ESC_PA8232AA	SAMN19016897	SRR14477356	Collaborator	This publication	Wild Animal	Avian	2010	Europe	Czech Republic	BAP4	No	ONT	H37	ONT:H37	fimH32	Other	No	No	NA	NA	5205482	256	20333.9	286636	200	0	0	108982	16	61659	30	22924	57
HP71	ESC_PA8235AA	SAMN19016898	SRR14477351	Collaborator	This publication	Wild Animal	Avian	2010	Europe	Czech Republic	BAP1	Yes	Other	H5	Other	fimH31	F18:-:B1	No	Yes	12	12	5091462	131	38866.1	556611	203	0	0	155351	10	89788	18	31091	37
IBIS_38	ESC_PA8236AA	SAMN19016822	SRR14477334	In-house	32519939	Wild Animal	Avian	2012	Oceania	Australia	BAP5	No	O153var1	H25	O153var1:H25	fimH32	NA	No	No	NA	NA	4870874	114	42727	616377	225	0	0	158197	9	109106	17	37099	32
IBIS_42	ESC_PA8237AA	SAMN19016823	SRR14477487	In-house	32519939	Wild Animal	Avian	2012	Oceania	Australia	BAP5	No	O153var1	H25	O153var1:H25	fimH32	NA	No	No	NA	NA	4872511	116	42004.4	416682	219	0	0	158197	10	109105	18	37448	32
IBIS_27	ESC_PA8240AA	SAMN19016824	SRR14477342	In-house	32519939	Wild Animal	Avian	2012	Oceania	Australia	BAP5	No	O153var1	H25	O153var1:H25	fimH32	NA	No	No	NA	NA	4870804	118	41278	616497	219	0	0	158197	9	98062	17	37099	33
HP40	ESC_PA8242AA	SAMN19016899	SRR14477353	Collaborator	This publication	Wild Animal	Avian	2010	Europe	Czech Republic	BAP2	Yes	O8	H25	O8:H25	fimH32	F18:A6:B1	No	No	3	3	5010569	125	40084.6	410330	202	0	0	137411	10	78991	20	37056	37
CE1606	ESC_PA8244AA	SAMN19016900	SRR14477391	Collaborator	This publication	Wild Animal	Avian	2012	Oceania	Australia	BAP2	Yes	O8	H9	O8:H9	fimH32	NA	No	No	NA	NA	4966260	132	37623.2	410328	201	0	0	154427	10	89185	18	35243	35
2078	ESC_PA8245AA	SAMN19016901	SRR14477420	Collaborator	This publication	Wild Animal	Avian	2012	North America	Canada	BAP2	Yes	O8	H25	O8:H25	fimH32	F2:-:B1	Yes	No	12	12	5175517	161	32146.1	609416	203	0	0	113373	12	72545	24	30552	44
IBIS_37	ESC_PA8246AA	SAMN19016825	SRR14477335	In-house	32519939	Wild Animal	Avian	2012	Oceania	Australia	BAP5	No	O153var1	H25	O153var1:H25	fimH32	NA	No	No	NA	NA	4872606	117	41646.2	379424	208	0	0	158197	10	109105	18	37133	33
IBIS_33	ESC_PA8247AA	SAMN19016826	SRR14477339	In-house	32519939	Wild Animal	Avian	2012	Oceania	Australia	BAP5	No	O153var1	H25	O153var1:H25	fimH32	NA	No	No	NA	NA	4869617	113	43094	616377	224	0	0	158197	9	109106	17	37698	31
IBIS_31	ESC_PA8248AA	SAMN19016827	SRR14477340	In-house	32519939	Wild Animal	Avian	2012	Oceania	Australia	BAP5	No	O153var1	H25	O153var1:H25	fimH32	NA	No	No	NA	NA	4869954	116	41982.4	616375	219	0	0	157594	10	109106	17	37099	32
HPG79	ESC_PA8251AA	SAMN19016902	SRR14477346	Collaborator	This publication	Wild Animal	Avian	2010	Europe	Poland	BAP4	No	ONT	H37	ONT:H37	fimH32	Other	No	Yes	NA	NA	5155681	175	29461	521675	200	0	0	111922	14	74170	25	25308	50
1680m1	ESC_PA8252AA	SAMN19016903	SRR14477402	Collaborator	This publication	Wild Animal	Avian	2012	Oceania	Australia	BAP5	No	O100-O154*/O100*	H25	O100-O154*/O100*:H25	fimH32	F70:-:-	No	Yes	NA	NA	5211719	249	20930.6	391056	203	0	0	88270	17	59933	31	24324	57
CE1657	ESC_PA8253AA	SAMN19016904	SRR14477390	Collaborator	This publication	Wild Animal	Avian	2012	Oceania	Australia	BAP2	Yes	O8	H9	O8:H9	fimH32	NA	No	No	NA	NA	4961505	121	41004.2	410328	223	0	0	154427	10	82064	18	37051	35
1553m1	ESC_PA8255AA	SAMN19016905	SRR14477411	Collaborator	This publication	Wild Animal	Avian	2012	Oceania	Australia	BAP5	No	O100-O154*/O100*	H25	O100-O154*/O100*:H25	fimH32	F70:-:-	No	Yes	NA	NA	5408488	296	18271.9	587809	207	0	0	110360	16	61028	29	19505	57
IBIS_25	ESC_PA8257AA	SAMN19016828	SRR14477344	In-house	32519939	Wild Animal	Avian	2012	Oceania	Australia	BAP5	No	O153var1	H25	O153var1:H25	fimH32	NA	No	No	NA	NA	4869298	114	42713.1	382446	225	0	0	157484	11	109105	18	37265	33
IMT17548	ESC_PA8258AA	SAMN19016940	SRR14477474	Collaborator	This publication	Companion Animal	Canine	2008	Europe	Germany	BAP2	Yes	O8	H25	O8:H25	fimH34	F2:-:B1	Yes	Yes	NA	NA	4954998	159	31163.5	368377	202	0	0	101463	15	74869	26	31075	48
IBIS_61	ESC_PA8263AA	SAMN19016829	SRR14477476	In-house	32519939	Wild Animal	Avian	2012	Oceania	Australia	BAP5	No	O153var1	H25	O153var1:H25	fimH32	NA	No	No	NA	NA	4870305	117	41626.5	416682	225	0	0	157484	11	95064	19	37265	35
IBIS_54	ESC_PA8264AA	SAMN19016830	SRR14477482	In-house	32519939	Wild Animal	Avian	2012	Oceania	Australia	BAP5	No	O153var1	H25	O153var1:H25	fimH32	NA	No	No	NA	NA	4871000	117	41632.5	616382	224	0	0	157484	10	109105	17	37099	33
IMT18614	ESC_PA8268AA	SAMN19016941	SRR14477469	Collaborator	This publication	Companion Animal	Canine	2009	Europe	Germany	BAP2	Yes	O9	H25	O9:H25	fimH32	F2:-:B1	Yes	No	36	36	5030273	163	30860.6	304390	208	0	0	112160	15	76759	26	33134	44
IBIS_53	ESC_PA8269AA	SAMN19016831	SRR14477483	In-house	32519939	Wild Animal	Avian	2012	Oceania	Australia	BAP5	No	O153var1	H25	O153var1:H25	fimH32	NA	No	No	NA	NA	4869766	114	42717.2	392809	201	0	0	157596	11	109106	18	37099	34
IBIS_59	ESC_PA8378AA	SAMN19016832	SRR14477477	In-house	32519939	Wild Animal	Avian	2012	Oceania	Australia	BAP5	No	O153var1	H25	O153var1:H25	fimH32	NA	No	No	NA	NA	4870864	106	45951.6	416797	201	0	0	158197	10	109106	18	37698	32
HP150	ESC_PA8379AA	SAMN19016906	SRR14477355	Collaborator	This publication	Wild Animal	Avian	2010	Europe	Czech Republic	BAP2	Yes	O9	H9	O9:H9	fimH27	F18:-:B1	No	No	NA	NA	5109859	184	27771	289725	206	0	0	109195	16	62163	27	29408	50
2183	ESC_PA8386AA	SAMN19016907	SRR14477409	Collaborator	This publication	Wild Animal	Avian	2012	North America	Canada	BAP2	Yes	O8	H9	O8:H9	fimH32	F18:A6:B1	No	No	2	2	5105095	155	32936.1	410328	203	0	0	158265	11	82564	19	26284	41
HP144	ESC_PA8389AA	SAMN19016908	SRR14477357	Collaborator	This publication	Wild Animal	Avian	2010	Europe	Czech Republic	BAP2	Yes	O8	H25	O8:H25	fimH32	F18:A6:B1	No	No	3	3	5011159	121	41414.5	567659	202	0	0	137411	9	78991	19	37056	36
2067	ESC_PA8390AA	SAMN19016909	SRR14477490	Collaborator	This publication	Wild Animal	Avian	2012	North America	Canada	BAP6	No	Other	H25	Other	fimH24	Other	No	No	NA	NA	5078117	114	44544.9	415529	218	0	0	140540	12	82058	21	42155	37
4438	ESC_PA8391AA	SAMN19016910	SRR14477354	Collaborator	This publication	Wild Animal	Avian	2012	North America	Canada	BAP4	No	Other	H37	Other	fimH32	NA	No	No	NA	NA	4868667	90	54096.3	526311	200	0	0	158796	10	111921	17	61028	29
HP90	ESC_PA8392AA	SAMN19016911	SRR14477348	Collaborator	This publication	Wild Animal	Avian	2010	Europe	Czech Republic	BAP2	Yes	O8	H25	O8:H25	fimH32	F18:A6:B1	No	No	3	3	5010303	121	41407.5	567347	202	0	0	137411	9	78991	19	37056	36
IBIS_45	ESC_PA8396AA	SAMN19016833	SRR14477485	In-house	32519939	Wild Animal	Avian	2012	Oceania	Australia	BAP5	No	O153var1	H25	O153var1:H25	fimH32	NA	No	No	NA	NA	4871933	120	40599.4	419692	219	0	0	157594	11	109105	18	37265	33
CE145N	ESC_PA8397AA	SAMN19016912	SRR14477394	Collaborator	This publication	Wild Animal	Avian	2012	North America	United States	BAP6	No	Other	H40	Other	fimH24	Other	No	No	23	Other	5123882	162	31628.9	674906	202	0	0	154663	10	98091	19	34962	37
IMT17572	ESC_PA8406AA	SAMN19016942	SRR14477472	Collaborator	This publication	Companion Animal	Feline	2008	Europe	Germany	BAP4	Yes	ONT	H37	ONT:H37	fimH32	F24:-:B1	No	No	36	36	5056116	191	26471.8	332482	202	0	0	108966	16	71153	27	25421	52
IBIS_56	ESC_PA8407AA	SAMN19016834	SRR14477480	In-house	32519939	Wild Animal	Avian	2012	Oceania	Australia	BAP5	No	O153var1	H25	O153var1:H25	fimH32	NA	No	No	NA	NA	4871419	119	40936.3	616382	219	0	0	157594	10	109105	17	37133	33
HP41	ESC_PA8411AA	SAMN19016913	SRR14477352	Collaborator	This publication	Wild Animal	Avian	2010	Europe	Czech Republic	BAP2	Yes	O8	H25	O8:H25	fimH32	F2:-:B1	Yes	No	113	Other	4982893	159	31339	329600	201	0	0	117495	12	78989	22	35525	40
1560m1	ESC_PA8417AA	SAMN19016914	SRR14477410	Collaborator	This publication	Wild Animal	Avian	2012	Oceania	Australia	BAP5	No	O100-O154*/O100*	H25	O100-O154*/O100*:H25	fimH32	F70:-:-	No	Yes	NA	NA	5184819	260	19941.6	587808	203	0	0	110360	15	61028	28	21186	53
CE1568	ESC_PA8419AA	SAMN19016915	SRR14477393	Collaborator	This publication	Wild Animal	Avian	2012	Oceania	Australia	BAP5	No	O100-O154*/O100*	H25	O100-O154*/O100*:H25	fimH32	F70:-:-	No	Yes	NA	NA	5171993	242	21371.9	587964	208	0	0	111514	14	67750	26	21046	51
HPG4	ESC_PA8421AA	SAMN19016916	SRR14477347	Collaborator	This publication	Wild Animal	Avian	2010	Europe	Poland	BAP1	Yes	Other	H5	Other	fimH31	F18:-:B1	No	Yes	12	12	5123021	132	38810.8	436403	203	0	0	155351	11	84521	20	31091	40
IBIS_28	ESC_PA8424AA	SAMN19016835	SRR14477341	In-house	32519939	Wild Animal	Avian	2012	Oceania	Australia	BAP5	No	O153var1	H25	O153var1:H25	fimH32	NA	No	No	NA	NA	4869598	121	40244.6	379309	200	0	0	157594	11	98062	18	37099	35
30CTX	ESC_PA8428AA	SAMN19016917	SRR14477400	Collaborator	This publication	Wild Animal	Other Mammal	2010	Europe	Czech Republic	BAP4	No	ONT	H37	ONT:H37	fimH32	NA	No	No	3	3	4958680	155	31991.5	247550	200	0	0	115169	15	76141	26	31047	48
1585m1	ESC_PA8429AA	SAMN19016918	SRR14477406	Collaborator	This publication	Wild Animal	Avian	2012	Oceania	Australia	BAP5	No	O100-O154*/O100*	H25	O100-O154*/O100*:H25	fimH32	F70:-:-	No	Yes	NA	NA	5167263	244	21177.3	587964	208	0	0	111428	14	62192	27	22926	52
IBIS_55	ESC_PA8430AA	SAMN19016836	SRR14477481	In-house	32519939	Wild Animal	Avian	2012	Oceania	Australia	BAP5	No	O153var1	H25	O153var1:H25	fimH32	NA	No	No	NA	NA	4872993	121	40272.7	616377	208	0	0	158197	9	109106	17	37113	32
HPG98	ESC_PA8434AA	SAMN19016919	SRR14477345	Collaborator	This publication	Wild Animal	Avian	2010	Europe	Poland	BAP4	Yes	ONT	H37	ONT:H37	fimH32	F18:-:B1	No	No	12	12	5021026	153	32817.2	304738	200	0	0	108982	15	61659	26	25350	53
IMT18579	ESC_PA8435AA	SAMN19016943	SRR14477470	Collaborator	This publication	Companion Animal	Feline	2009	Europe	Germany	BAP2	Yes	O8	H25	O8:H25	fimH27	F18:A6:B1	No	No	NA	NA	5158965	258	19996	522876	203	0	0	101783	14	64298	26	22618	52
CE701N	ESC_PA8436AA	SAMN19016920	SRR14477388	Collaborator	This publication	Wild Animal	Avian	2012	North America	United States	BAP4	Yes	Other	H37	Other	fimH54	Other	No	No	NA	NA	5131119	204	25152.5	597397	200	0	0	115380	12	58444	24	21178	52
IBIS_39	ESC_PA8437AA	SAMN19016837	SRR14477333	In-house	32519939	Wild Animal	Avian	2012	Oceania	Australia	BAP5	No	O153var1	H25	O153var1:H25	fimH32	NA	No	No	NA	NA	4870835	120	40590.3	579009	240	0	0	157594	10	109106	17	36827	34
IBIS_52	ESC_PA8441AA	SAMN19016838	SRR14477484	In-house	32519939	Wild Animal	Avian	2012	Oceania	Australia	BAP5	No	O153var1	H25	O153var1:H25	fimH32	NA	No	No	NA	NA	4870282	118	41273.6	395474	201	0	0	157484	11	109106	18	37099	33
CE91	ESC_PA8442AA	SAMN19016921	SRR14477385	Collaborator	This publication	Wild Animal	Avian	2012	North America	United States	BAP4	No	O8	H30	O8:H30	Unknown	NA	No	No	NA	NA	4844945	115	42130	264944	208	0	0	123821	15	82541	24	31091	43
IBIS_36	ESC_PA8444AA	SAMN19016839	SRR14477336	In-house	32519939	Wild Animal	Avian	2012	Oceania	Australia	BAP5	No	O153var1	H25	O153var1:H25	fimH32	NA	No	No	NA	NA	4873016	116	42008.8	395474	201	0	0	185701	10	111455	17	37099	32
AVC193	ESC_PA8445AA	SAMN19016843	SRR14477395	In-house	30672731	Companion Animal	Avian	2011	Oceania	Australia	BAP2	Yes	O8	H25	O8:H25	fimH32	Other	No	No	NA	NA	4845596	133	36433.1	410153	201	0	0	135668	12	95036	20	36849	37
IBIS_43	ESC_PA8446AA	SAMN19016840	SRR14477486	In-house	32519939	Wild Animal	Avian	2012	Oceania	Australia	BAP5	No	O153var1	H25	O153var1:H25	fimH32	NA	No	No	NA	NA	4871307	127	38356.8	416682	208	0	0	146790	11	98062	19	36865	36
IBIS_57	ESC_PA8453AA	SAMN19016841	SRR14477479	In-house	32519939	Wild Animal	Avian	2012	Oceania	Australia	BAP5	No	O153var1	H25	O153var1:H25	fimH32	NA	No	No	NA	NA	4869857	114	42718	616377	224	0	0	158197	9	109105	17	37265	32
4381	ESC_PA8457AA	SAMN19016922	SRR14477365	Collaborator	This publication	Wild Animal	Avian	2012	North America	Canada	BAP1	Yes	Other	Other	Other	fimH31	F18:-:B1	No	No	12	12	5805468	874	6642.41	195755	200	0	0	36132	51	19450	94	4117	208
CE627	ESC_PA8458AA	SAMN19016923	SRR14477389	Collaborator	This publication	Wild Animal	Avian	2012	North America	United States	BAP4	No	O8	H30	O8:H30	Unknown	NA	No	No	NA	NA	4810906	117	41118.8	264935	208	0	0	123821	14	82082	23	32689	41
1824H	ESC_PA8459AA	SAMN19016924	SRR14477407	Collaborator	This publication	Wild Animal	Avian	2012	Oceania	Australia	BAP2	No	Other	H40	Other	Unknown	Other	No	No	NA	NA	NA	NA	NA	NA	NA	NA	NA	NA	NA	NA	NA	NA	NA
HP107	ESC_PA8462AA	SAMN19016925	SRR14477359	Collaborator	This publication	Wild Animal	Avian	2010	Europe	Czech Republic	BAP2	Yes	O8	H25	O8:H25	fimH32	F18:A6:B1	No	No	3	3	5011410	127	39459.9	410330	211	0	0	135303	10	78991	20	37058	37
IMT20106	ESC_PA8463AA	SAMN19016944	SRR14477466	Collaborator	This publication	Companion Animal	Canine	2009	Europe	Germany	BAP2	Yes	O8	H25	O8:H25	Other	F2:-:B1	Yes	No	NA	NA	5194860	214	24275	288510	202	0	0	98175	18	57913	31	25467	57
IBIS_35	ESC_PA8464AA	SAMN19016842	SRR14477337	In-house	32519939	Wild Animal	Avian	2012	Oceania	Australia	BAP5	No	O153var1	H25	O153var1:H25	fimH32	NA	No	No	NA	NA	4907423	122	40224.8	419462	201	0	0	157594	11	108180	18	37265	34
HP89	ESC_PA8468AA	SAMN19016926	SRR14477349	Collaborator	This publication	Wild Animal	Avian	2010	Europe	Czech Republic	BAP2	Yes	O8	H25	O8:H25	fimH32	F18:A6:B1	No	No	3	3	5012876	137	36590.3	567659	202	0	0	137411	9	78991	19	35102	37
HP79	ESC_PA8472AA	SAMN19016927	SRR14477350	Collaborator	This publication	Wild Animal	Avian	2010	Europe	Czech Republic	BAP2	Yes	O8	H25	O8:H25	fimH32	F18:A6:B1	No	No	3	3	5012921	131	38266.6	410330	202	0	0	137411	10	78991	20	37056	37
CE1605	ESC_PA8477AA	SAMN19016928	SRR14477392	Collaborator	This publication	Wild Animal	Avian	2012	Oceania	Australia	BAP2	Yes	O8	H9	O8:H9	fimH32	NA	No	No	NA	NA	4968120	145	34262.9	329081	201	0	0	154427	11	82282	20	31091	39
4365	ESC_PA8480AA	SAMN19016929	SRR14477376	Collaborator	This publication	Wild Animal	Avian	2012	North America	Canada	BAP4	No	Other	H37	Other	fimH32	NA	No	No	NA	NA	4869192	94	51799.9	526311	200	0	0	140581	10	100397	18	44371	31
1541m1	ESC_PA8482AA	SAMN19016930	SRR14477412	Collaborator	This publication	Wild Animal	Avian	2012	Oceania	Australia	BAP5	No	O100-O154*/O100*	H25	O100-O154*/O100*:H25	fimH32	F70:-:-	No	Yes	NA	NA	5172545	242	21374.2	587808	208	0	0	111428	14	67174	27	22926	51
1586m1	ESC_PA8483AA	SAMN19016931	SRR14477405	Collaborator	This publication	Wild Animal	Avian	2012	Oceania	Australia	BAP5	No	O100-O154*/O100*	H25	O100-O154*/O100*:H25	fimH32	F70:-:-	No	Yes	NA	NA	5170033	244	21188.7	391053	203	0	0	101401	16	62192	29	20716	55
Vlees_ESBL_2013_0170	ESC_PA8204AA	SAMN19016872	SRR14477428	Collaborator	This publication	Livestock	Poultry	2013	Europe	Netherlands	BAP2	Yes	O8	H25	O8:H25	fimH32	Other	No	Yes	136	Other	5101006	242	21078.5	394278	202	0	0	109121	14	70422	26	26236	49
RE8	ESC_PA8218AA	SAMN12676366	SRR10058930	In-house	32063888	Food	Plant	2016	Europe	Germany	BAP2	No	O153var1	HNT	O153var1:HNT	fimH32	F57:A18:B23	No	No	NA	NA	4771682	160	29823	332852	210	0	0	166860	10	104447	18	36850	32
RE1	ESC_PA8219AA	SAMN12676353	SRR10058944	In-house	32063888	Food	Plant	2016	Europe	Germany	BAP2	No	O153var1	HNT	O153var1:HNT	fimH32	F57:A18:B23	No	No	NA	NA	4773376	149	32036.1	370414	208	0	0	166860	10	119002	17	36887	32
EK2.29	ESC_PA8224AA	SAMN12676264	SRR10058924	In-house	32063888	Food	Plant	2017	Europe	Germany	BAP6	No	Other	H9	Other	fimH34	NA	No	No	NA	NA	4765068	113	42168.7	374851	204	0	0	182355	10	93241	17	33871	32
EK3.44	ESC_PA8238AA	SAMN12676278	SRR10058908	In-house	32063888	Food	Plant	2017	Europe	Germany	BAP6	No	Other	H9	Other	fimH34	NA	No	No	NA	NA	4771521	136	35084.7	382698	201	0	0	133483	11	76377	21	28446	43
RE12	ESC_PA8272AA	SAMN12676355	SRR10058942	In-house	32063888	Food	Plant	2016	Europe	Germany	BAP2	No	O153var1	HNT	O153var1:HNT	fimH32	F57:A18:B23	No	No	NA	NA	4770034	152	31381.8	370414	210	0	0	161302	10	111614	17	36908	32
RE2	ESC_PA8276AA	SAMN12676363	SRR10058933	In-house	32063888	Food	Plant	2016	Europe	Germany	BAP2	No	O153var1	HNT	O153var1:HNT	fimH32	F57:A18:B23	No	No	NA	NA	4777131	146	32720.1	370414	208	0	0	166860	10	118977	17	37035	30
SafeFoodERA_ESBL_375	ESC_PA8277AA	SAMN19016873	SRR14477451	Collaborator	This publication	Livestock	Poultry	2007	Europe	Netherlands	BAP4	Yes	ONT	H37	ONT:H37	fimH32	Other	No	No	NA	NA	5180267	241	21494.9	232028	205	0	0	111613	17	76077	28	23805	54
RE14	ESC_PA8278AA	SAMN12676357	SRR10058940	In-house	32063888	Food	Plant	2016	Europe	Germany	BAP2	No	O153var1	HNT	O153var1:HNT	fimH32	F57:A18:B23	No	No	NA	NA	4769249	152	31376.6	370413	201	0	0	166860	10	119002	17	36849	32
RE13	ESC_PA8377AA	SAMN12676356	SRR10058941	In-house	32063888	Food	Plant	2016	Europe	Germany	BAP2	No	O153var1	HNT	O153var1:HNT	fimH32	F57:A18:B23	No	No	NA	NA	4770527	155	30777.6	370413	208	0	0	166860	10	119002	17	36849	32
RE18	ESC_PA8393AA	SAMN12676361	SRR10058935	In-house	32063888	Food	Plant	2016	Europe	Germany	BAP2	No	O153var1	HNT	O153var1:HNT	fimH32	F57:A18:B23	No	No	NA	NA	4771549	153	31186.6	370414	208	0	0	166860	10	118977	17	36850	32
Vlees_ESBL_2014_1504	ESC_PA8399AA	SAMN19016874	SRR14477425	Collaborator	This publication	Livestock	Poultry	2014	Europe	Netherlands	BAP1	Yes	Other	H5	Other	fimH31	Other	No	No	NA	NA	5371523	192	27976.7	343290	216	0	0	150617	12	82218	22	28406	42
Vlees_ESBL_2013_1429	ESC_PA8401AA	SAMN19016875	SRR14477426	Collaborator	This publication	Livestock	Porcine	2013	Europe	Netherlands	BAP2	No	O9	H4	O9:H4	fimH31	Other	No	No	NA	NA	4867969	182	26747.1	305273	202	0	0	128154	12	88011	21	34898	39
Vlees_ESBL_2013_1236	ESC_PA8408AA	SAMN19016876	SRR14477427	Collaborator	This publication	Livestock	Bovine	2013	Europe	Netherlands	BAP2	Yes	O8	H25	O8:H25	fimH32	F2:-:B1	No	No	7	7	5289224	209	25307.3	576580	200	0	0	111639	13	69444	24	29534	49
Vlees_ESBL_2012_133	ESC_PA8410AA	SAMN19016877	SRR14477429	Collaborator	This publication	Livestock	Bovine	2012	Europe	Netherlands	BAP6	No	ONT	HNT	Other	fimH54	NA	No	No	NA	NA	4924934	294	16751.5	258907	203	0	0	70613	22	31027	46	10783	96
SafeFoodERA_ESBL_423	ESC_PA8414AA	SAMN19016878	SRR14477450	Collaborator	This publication	Livestock	Poultry	2006	Europe	Netherlands	BAP2	Yes	O8	H25	O8:H25	fimH27	F18:-:B1	No	Yes	178	Other	5219455	162	32218.9	522687	208	0	0	109147	13	75371	25	35054	44
RE16	ESC_PA8415AA	SAMN12676359	SRR10058937	In-house	32063888	Food	Plant	2016	Europe	Germany	BAP2	No	O153var1	HNT	O153var1:HNT	fimH32	F57:A18:B23	No	No	NA	NA	4769373	148	32225.5	370414	208	0	0	158197	11	118948	17	35038	33
RE3	ESC_PA8416AA	SAMN12676364	SRR10058932	In-house	32063888	Food	Plant	2016	Europe	Germany	BAP2	No	O153var1	HNT	O153var1:HNT	fimH32	F57:A18:B23	No	No	NA	NA	4774712	151	31620.6	332852	201	0	0	166860	11	118977	18	37035	31
CFL3ctx	ESC_PA8440AA	SAMN19016955	SRR14477384	Collaborator	This publication	Livestock	Ovine	2018	Europe	Sweden	BAP2	Yes	O9/Onovel22	H12	Other	fimH27	F2:-:B1	No	No	3	3	5086541	161	31593.4	375703	200	0	0	109107	14	67276	25	30865	47
RE5	ESC_PA8466AA	SAMN12676365	SRR10058931	In-house	32063888	Food	Plant	2016	Europe	Germany	BAP2	No	O153var1	HNT	O153var1:HNT	fimH32	F57:A18:B23	No	No	NA	NA	4767412	139	34297.9	370414	208	0	0	166860	10	119002	17	37035	30
E0407	ESC_PA8474AA	SAMN19016879	SRR14477382	Collaborator	This publication	Livestock	Poultry	2013	Europe	Netherlands	BAP2	Yes	O8	H25	O8:H25	fimH32	F2:-:B1	No	No	NA	NA	5228588	207	25258.9	379646	201	0	0	109184	16	72606	27	26368	51
RE15	ESC_PA8484AA	SAMN12676358	SRR10058938	In-house	32063888	Food	Plant	2016	Europe	Germany	BAP2	No	O153var1	HNT	O153var1:HNT	fimH32	F57:A18:B23	No	No	NA	NA	5010942	145	34558.2	370413	201	0	0	185780	10	123505	17	37035	31
RE17	ESC_PA8485AA	SAMN12676360	SRR10058936	In-house	32063888	Food	Plant	2016	Europe	Germany	BAP2	No	O153var1	HNT	O153var1:HNT	fimH32	F57:A18:B23	No	No	NA	NA	4770318	144	33127.2	370413	208	0	0	166860	10	119002	17	37035	30
SH5c	ESC_PA8202AA	SAMN19016932	SRR14477446	Collaborator	This publication	Environment	Wastewater	2016	Europe	Czech Republic	BAP2	Yes	O9	H4	O9:H4	fimH27	F2:-:B1	No	No	26	26	5118444	256	19993.9	160981	203	0	0	78323	24	42880	43	15037	80
SH30c	ESC_PA8222AA	SAMN19016933	SRR14477447	Collaborator	This publication	Environment	Wastewater	2016	Europe	Czech Republic	BAP2	No	O9	H4	O9:H4	fimH27	Other	No	No	26	26	5014635	139	36076.5	318641	231	0	0	134788	13	82060	22	35134	40
MI-12-654	ESC_PA8262AA	SAMN19016956	SRR14477459	Collaborator	This publication	Environment	Water	2012	Europe	Sweden	BAP2	Yes	O8	H9	O8:H9	fimH32	F18:A6:B1	No	No	2	2	5108791	161	31731.6	410566	202	0	0	138673	11	86029	21	26316	42
SS_3_G3	ESC_PA8273AA	SAMN19016965	SRR14477442	Collaborator	This publication	Environment	Water	2016	Europe	Germany	BAP2	Yes	O9	H9	O9:H9	fimH27	F2:-:B1	No	Yes	NA	NA	4997858	169	29573.1	270596	211	0	0	109177	15	82028	25	27199	46
MI-12-604	ESC_PA8376AA	SAMN19016957	SRR14477460	Collaborator	This publication	Environment	Water	2012	Europe	Sweden	BAP4	No	O8	H30	O8:H30	Unknown	NA	No	No	NA	NA	4779641	111	43059.8	589658	202	0	0	163141	10	88318	18	51249	32
SS_4_G3	ESC_PA8384AA	SAMN19016966	SRR14477440	Collaborator	This publication	Environment	Wastewater	2017	Europe	Germany	BAP4	No	O8	H30	O8:H30	Unknown	NA	No	No	NA	NA	4763023	107	44514.2	282816	211	0	0	133513	13	99092	21	37123	36
SS_5_H8	ESC_PA8398AA	SAMN19016967	SRR14477432	Collaborator	This publication	Environment	Wastewater	2016	Europe	Germany	BAP4	Yes	ONT	H37	ONT:H37	fimH32	Other	No	No	NA	NA	5019930	196	25611.9	281591	200	0	0	113910	14	72252	26	24201	51
SS_5_E10	ESC_PA8400AA	SAMN19016968	SRR14477436	Collaborator	This publication	Environment	Wastewater	2017	Europe	Germany	BAP4	No	O8	H30	O8:H30	Unknown	NA	No	No	NA	NA	4760181	101	47130.5	361845	206	0	0	139875	12	99092	20	37064	35
SS_5_H2	ESC_PA8402AA	SAMN19016969	SRR14477433	Collaborator	This publication	Environment	Wastewater	2017	Europe	Germany	BAP6	No	Other	H21	Other	fimH24	Other	No	No	3	3	5278934	421	12539	291470	217	0	0	112613	15	50947	29	15972	65
SS_5_E11	ESC_PA8409AA	SAMN19016970	SRR14477435	Collaborator	This publication	Environment	Wastewater	2017	Europe	Germany	BAP2	Yes	Other	H25	Other	fimH34	F2:-:B1	No	No	NA	NA	5744813	740	7763.26	289334	203	0	0	47757	27	22374	63	3356	194
SS_2_H5	ESC_PA8412AA	SAMN19016971	SRR14477443	Collaborator	This publication	Environment	Wastewater	2016	Europe	Germany	BAP2	Yes	O9	H9	O9:H9	fimH27	Other	Yes	Yes	NA	NA	5190992	238	21810.9	270597	205	0	0	104467	16	76625	27	20165	50
SH12c	ESC_PA8420AA	SAMN19016934	SRR14477448	Collaborator	This publication	Environment	Wastewater	2016	Europe	Czech Republic	BAP2	Yes	O9	H4	O9:H4	fimH27	F2:-:B1	No	No	26	26	5150292	397	12973	264798	200	0	0	102929	17	54723	30	20085	58
SS_4_H10	ESC_PA8423AA	SAMN19016972	SRR14477438	Collaborator	This publication	Environment	Wastewater	2017	Europe	Germany	BAP2	Yes	O8	H25	O8:H25	fimH34	F2:-:B1	No	No	NA	NA	5002239	188	26607.7	355987	211	0	0	109184	14	74884	25	30687	46
SS_2_G2	ESC_PA8431AA	SAMN19016973	SRR14477444	Collaborator	This publication	Environment	Wastewater	2016	Europe	Germany	BAP6	No	O8	H30	O8:H30	fimH54	NA	No	Yes	3	3	4914159	141	34852.2	412752	209	0	0	145101	11	93876	19	34962	36
SS_4_E2	ESC_PA8438AA	SAMN19016974	SRR14477441	Collaborator	This publication	Environment	Water	2017	Europe	Germany	BAP4	Yes	ONT	H37	ONT:H37	fimH32	Other	No	No	NA	NA	4998086	187	26727.7	318546	200	0	0	113910	14	76141	25	25809	48
MI-12-427	ESC_PA8471AA	SAMN19016958	SRR14477461	Collaborator	This publication	Environment	Water	2012	Europe	Sweden	BAP2	Yes	O8	H9	O8:H9	fimH32	F18:A6:B1	No	No	2	2	5109716	172	29707.7	410566	202	0	0	177514	11	98158	19	26316	40
MI-12-184	ESC_PA8476AA	SAMN19016959	SRR14477462	Collaborator	This publication	Environment	Water	2012	Europe	Sweden	BAP2	Yes	O8	H25	O8:H25	fimH27	Other	No	No	2	2	5102347	147	34709.8	380040	202	0	0	135763	11	82054	21	31123	42
SS_5_B4	ESC_PA8479AA	SAMN19016975	SRR14477437	Collaborator	This publication	Environment	Wastewater	2017	Europe	Germany	BAP2	No	O9	H25	O9:H25	fimH32	Other	No	Yes	NA	NA	5657319	702	8058.86	316559	211	0	0	68063	23	25259	49	4485	159
SS_4_G5	ESC_PA8481AA	SAMN19016976	SRR14477439	Collaborator	This publication	Environment	Water	2017	Europe	Germany	BAP6	No	Other	H30	Other	fimH54	NA	No	No	NA	NA	4662164	94	49597.5	458410	211	0	0	185837	9	111922	16	43920	29
9162ESCO	ESC_PA8157AA	SAMN19016935	SRR14477399	Collaborator	This publication	Human	ExPEC	2011	Europe	Czech Republic	BAP2	Yes	O8	H10	O8:H10	fimH27	F2:-:B1	Yes	No	NA	NA	5144386	337	15265.2	410130	203	0	0	105998	15	59122	28	21608	56
ESBL20170358	ESC_PA8158AA	SAMN19016844	SRR14477363	Collaborator	This publication	Human	ExPEC	2019	Europe	Denmark	BAP2	Yes	O9	H25	O9:H25	fimH30	F18:-:B1	No	No	NA	NA	4994767	171	29209.2	267284	204	0	0	86557	16	61010	30	27270	53
ESBL20160204	ESC_PA8210AA	SAMN19016845	SRR14477369	Collaborator	This publication	Human	ExPEC	2019	Europe	Denmark	BAP2	No	O8	H25	O8:H25	fimH30	NA	Yes	No	NA	NA	5103107	276	18489.5	206587	202	0	0	61979	26	30004	51	10262	104
ESBL20170243	ESC_PA8217AA	SAMN19016846	SRR14477366	Collaborator	This publication	Human	ExPEC	2019	Europe	Denmark	BAP2	Yes	O8	H25	O8:H25	fimH27	NA	Yes	No	7	7	4981276	187	26637.8	348047	214	0	0	104601	15	72061	27	26244	50
HOS48	ESC_PA8231AA	SAMN14547749	SRR11495769	In-house	33206038	Human	ExPEC	2006	Oceania	Australia	BAP2	Yes	O8	H25	O8:H25	fimH32	F2:-:B1	Yes	No	NA	NA	4887774	135	36205.7	388014	201	0	0	125950	11	76658	20	30503	41
Ec1493	ESC_PA8239AA	SAMN19016960	SRR14477381	Collaborator	This publication	Human	ExPEC	2011	Europe	Sweden	BAP6	No	Other	H25	Other	fimH24	NA	No	No	4	Other	4925544	109	45188.5	418361	202	0	0	158528	11	112016	18	63815	29
ESBL20180309	ESC_PA8241AA	SAMN19016847	SRR14477360	Collaborator	This publication	Human	ExPEC	2019	Europe	Denmark	BAP2	Yes	O9/Onovel22	H25	Other	fimH32	F2:-:B1	Yes	No	NA	NA	5223623	274	19064.3	193405	202	0	0	64792	24	37895	45	13854	91
ESBL20140011	ESC_PA8243AA	SAMN19016848	SRR14477375	Collaborator	This publication	Human	ExPEC	2019	Europe	Denmark	BAP2	Yes	O8	H4	O8:H4	fimH32	F2:-:B1	Yes	No	2	2	5148686	179	28763.6	288508	208	0	0	112160	16	74485	27	25664	51
SafeFoodERA_ESBL_045	ESC_PA8279AA	SAMN19016880	SRR14477454	Collaborator	This publication	Human	ExPEC	2009	Europe	Netherlands	BAP2	Yes	O9	HNT	Other	fimH27	NA	Yes	No	NA	NA	5121400	369	13879.1	145808	201	0	0	39492	37	21558	74	7100	155
ESBL20180248	ESC_PA8383AA	SAMN19016849	SRR14477361	Collaborator	This publication	Human	ExPEC	2019	Europe	Denmark	BAP2	Yes	O9	H25	O9:H25	fimH30	F2:-:B1	No	Yes	57	Other	5326045	339	15711	221802	200	0	0	97926	19	47309	35	10143	75
2009_49	ESC_PA8385AA	SAMN19016937	SRR14477401	In-house	29966679	Human	ExPEC	2009	Oceania	Australia	BAP2	Yes	O8	H25	O8:H25	fimH30	F2:-:B1	Yes	No	NA	NA	5016269	161	31157	379784	217	0	0	123504	14	67960	24	30864	45
ESBL20150330	ESC_PA8403AA	SAMN19016850	SRR14477371	Collaborator	This publication	Human	ExPEC	2019	Europe	Denmark	BAP2	Yes	O8	H10	O8:H10	fimH30	F36:A4:B1	No	No	NA	NA	5043876	187	26972.6	446948	208	0	0	103352	14	76759	25	23804	47
ESBL20150343	ESC_PA8418AA	SAMN19016851	SRR14477370	Collaborator	This publication	Human	ExPEC	2019	Europe	Denmark	BAP2	Yes	O8	H10	O8:H10	fimH32	F36:A4:B1	No	No	NA	NA	5175972	168	30809.4	318762	208	0	0	117054	15	82066	25	30056	46
SafeFoodERA_ESBL_101	ESC_PA8426AA	SAMN19016881	SRR14477452	Collaborator	This publication	Human	ExPEC	2009	Europe	Netherlands	BAP2	Yes	O9	H25	O9:H25	fimH32	NA	Yes	No	57	Other	5188049	178	29146.3	230035	362	0	0	65948	22	43992	42	15912	80
SafeFoodERA_ESBL_097	ESC_PA8427AA	SAMN19016882	SRR14477453	Collaborator	This publication	Human	ExPEC	2009	Europe	Netherlands	BAP5	Yes	Other	H25	Other	fimH34	F24:-:B1	No	Yes	3	3	5197978	222	23414.3	179911	225	0	0	74300	23	36923	42	13201	87
ESBL20170337	ESC_PA8432AA	SAMN19016852	SRR14477364	Collaborator	This publication	Human	ExPEC	2019	Europe	Denmark	BAP2	Yes	O8	H10	O8:H10	fimH30	F36:A4:B1	No	No	36	36	5009752	214	23410.1	273172	201	0	0	96163	19	54511	32	20069	62
ESBL20140168	ESC_PA8443AA	SAMN19016853	SRR14477373	Collaborator	This publication	Human	ExPEC	2019	Europe	Denmark	BAP2	Yes	O8	H25	O8:H25	fimH32	Other	No	No	NA	NA	5046678	167	30219.6	391449	227	0	0	112160	14	83684	24	27073	43
ESBL20170423	ESC_PA8449AA	SAMN19016854	SRR14477362	Collaborator	This publication	Human	ExPEC	2019	Europe	Denmark	BAP2	Yes	O8	H10	O8:H10	fimH32	F36:A4:B1	No	No	NA	NA	4881865	224	21794	209011	203	0	0	72578	24	40779	42	15561	80
Eco1211	ESC_PA8450AA	SAMN19016961	SRR14477379	Collaborator	This publication	Human	ExPEC	2011	Europe	Sweden	BAP2	Yes	O8	H25	O8:H25	fimH27	F2:-:B1	Yes	No	NA	NA	5053615	164	30814.7	318762	208	0	0	112077	15	79023	25	29681	45
ESBL20140304	ESC_PA8460AA	SAMN19016855	SRR14477372	Collaborator	This publication	Human	ExPEC	2019	Europe	Denmark	BAP2	Yes	O8	H10	O8:H10	fimH27	F36:A4:B1	No	No	NA	NA	5081810	206	24669	318763	200	0	0	108661	15	79023	25	20122	50
ESBL20140051	ESC_PA8465AA	SAMN19016856	SRR14477374	Collaborator	This publication	Human	ExPEC	2019	Europe	Denmark	BAP2	Yes	O8	H10	O8:H10	fimH27	Other	No	No	NA	NA	5095934	187	27251	288508	208	0	0	112077	15	76759	26	26316	49
ESBL20160365	ESC_PA8473AA	SAMN19016857	SRR14477367	Collaborator	This publication	Human	ExPEC	2019	Europe	Denmark	BAP2	No	O8	H10	O8:H10	fimH30	F36:A4:B1	No	No	NA	NA	4918197	194	25351.5	225272	203	0	0	99533	17	63350	29	25177	52
ESBL20160351	ESC_PA8486AA	SAMN19016858	SRR14477368	Collaborator	This publication	Human	ExPEC	2019	Europe	Denmark	BAP2	Yes	O8	H10	O8:H10	fimH30	Other	No	No	NA	NA	4932196	173	28509.8	288364	201	0	0	109169	14	76672	24	26268	46
ESBL_Ecoli_2.64	ESC_PA8214AA	SAMN19016883	SRR14477378	Collaborator	This publication	Livestock	Poultry	2014	Europe	Netherlands	BAP2	Yes	ONT	H9	ONT:H9	fimH30	F24:-:B1	No	No	12	12	4949515	144	34371.6	287844	202	0	0	138119	13	88097	21	31096	40
Liv26	ESC_PA8216AA	SAMN12575957	SRR9971469	In-house	31681191	Livestock	Poultry	2011	Europe	Romania	BAP1	Yes	Other	H5	Other	fimH31	F18:-:B1	No	No	12	12	5121207	161	31808.7	436227	204	0	0	133447	12	82423	21	30194	44
142661	ESC_PA8220AA	SAMN19016945	SRR14477415	Collaborator	This publication	Livestock	Bovine	2015	Europe	Germany	BAP2	Yes	O9	H25	O9:H25	fimH27	F2:-:B1	No	Yes	166	Other	5129896	191	26858.1	270595	208	0	0	113533	16	76759	27	25021	49
32153	ESC_PA8223AA	SAMN19016859	SRR14477422	Collaborator	This publication	Livestock	Equine	2012	Europe	France	BAP2	Yes	O8	H25	O8:H25	fimH32	Other	No	No	NA	NA	5285997	197	26832.5	562575	202	0	0	109949	13	82060	23	35347	43
111396	ESC_PA8226AA	SAMN19016946	SRR14477416	Collaborator	This publication	Livestock	Bovine	2011	Europe	Germany	BAP2	Yes	O8	H25	O8:H25	fimH32	F2:-:B1	Yes	No	58	Other	5158918	174	29649	380002	207	0	0	113260	14	79023	25	28265	46
31479	ESC_PA8228AA	SAMN19016860	SRR14477424	Collaborator	This publication	Livestock	Bovine	2012	Europe	France	BAP1	No	Other	Other	Other	fimH31	NA	No	Yes	NA	NA	4997019	148	33763.6	373982	207	0	0	125639	11	82066	21	26876	40
26497	ESC_PA8233AA	SAMN19016861	SRR14477489	Collaborator	This publication	Livestock	Bovine	2010	Europe	France	BAP2	Yes	O9	H4	O9:H4	fimH27	F2:-:B1	No	No	3	3	5055220	162	31205.1	270595	231	0	0	102962	15	63880	27	26340	49
29817	ESC_PA8249AA	SAMN19016862	SRR14477445	Collaborator	This publication	Livestock	Bovine	2012	Europe	France	BAP6	No	O116	H21	O116:H21	fimH32	Other	No	No	NA	NA	5133330	178	28838.9	390733	202	0	0	125688	12	86840	21	25958	40
142897	ESC_PA8250AA	SAMN19016947	SRR14477414	Collaborator	This publication	Livestock	Bovine	2015	Europe	Germany	BAP2	Yes	O8	H25	O8:H25	fimH32	F2:-:B1	Yes	Yes	NA	NA	5371316	238	22568.5	342996	202	0	0	112077	15	61541	27	20117	55
27116	ESC_PA8256AA	SAMN19016863	SRR14477478	Collaborator	This publication	Livestock	Bovine	2011	Europe	France	BAP2	No	O8	H25	O8:H25	fimH34	Other	No	No	NA	NA	4830234	131	36872	358446	208	0	0	112077	13	82060	22	35134	40
Liv24	ESC_PA8259AA	SAMN12575955	SRR9971427	In-house	31681191	Livestock	Poultry	2011	Europe	Romania	BAP1	Yes	Other	H5	Other	fimH31	F18:-:B1	No	No	12	12	5118158	159	32189.7	341282	201	0	0	124011	14	75226	24	30488	44
IMT21439	ESC_PA8260AA	SAMN19016948	SRR14477465	Collaborator	This publication	Livestock	Equine	2010	Europe	Germany	BAP2	Yes	O8	H25	O8:H25	Other	F24:-:B1	No	No	NA	NA	4852242	157	30906	314900	208	0	0	124841	12	79028	22	26316	44
IMT24109	ESC_PA8261AA	SAMN19016949	SRR14477464	Collaborator	This publication	Livestock	Equine	2010	Europe	Germany	BAP2	Yes	O9	H4	O9:H4	fimH27	Other	No	No	95	Other	5161755	224	23043.5	272245	208	0	0	103349	16	60418	29	17621	59
IMT24815	ESC_PA8265AA	SAMN19016950	SRR14477463	Collaborator	This publication	Livestock	Bovine	2011	Europe	Germany	BAP2	Yes	Other	Other	Other	fimH32	F2:-:B1	Yes	Yes	31	31	5040057	174	28965.8	258200	208	0	0	109227	16	74941	28	25833	51
IMT19550	ESC_PA8266AA	SAMN19016951	SRR14477468	Collaborator	This publication	Livestock	Equine	2009	Europe	Germany	BAP2	Yes	O9	H25	O9:H25	fimH27	F2:-:B1	Yes	No	NA	NA	5171903	194	26659.3	260041	208	0	0	109216	17	76015	28	24877	53
IMT18276	ESC_PA8267AA	SAMN19016952	SRR14477471	Collaborator	This publication	Livestock	Bovine	2009	Europe	Germany	BAP2	No	O8	H25	O8:H25	fimH27	Other	No	No	3	3	5199398	185	28104.8	327235	202	0	0	137443	13	76015	23	26316	47
OT_ESBL_1040	ESC_PA8270AA	SAMN19016884	SRR14477455	Collaborator	This publication	Livestock	Bovine	2012	Europe	Netherlands	BAP5	No	Other	H25	Other	fimH32	NA	No	No	16	Other	4847417	149	32533	346778	202	0	0	173959	11	98094	18	28406	36
OT_ESBL_0359	ESC_PA8275AA	SAMN19016885	SRR14477458	Collaborator	This publication	Livestock	Bovine	2011	Europe	Netherlands	BAP6	Yes	O8	H30	O8:H30	fimH54	Other	No	No	3	3	4929976	301	16378.7	199174	201	0	0	57455	27	28948	50	12882	99
103764	ESC_PA8380AA	SAMN19016953	SRR14477417	Collaborator	This publication	Livestock	Bovine	2010	Europe	Germany	BAP1	No	Other	HNT	Other	fimH31	Other	No	Yes	NA	NA	5360313	245	21878.8	310997	202	0	0	73857	23	45571	42	16554	80
30372	ESC_PA8381AA	SAMN19016864	SRR14477434	Collaborator	This publication	Livestock	Bovine	2012	Europe	France	BAP1	No	ONT	H5	Other	fimH31	Other	No	Yes	NA	NA	5278570	253	20863.9	304547	211	0	0	111968	15	62990	28	20117	55
Liv89	ESC_PA8388AA	SAMN12576027	SRR9971499	In-house	31681191	Livestock	Poultry	2011	Europe	Romania	BAP2	Yes	O8	H25	O8:H25	fimH27	Other	No	No	NA	NA	5283569	189	27955.4	376726	209	0	0	123323	14	76663	26	26220	49
TZ97	ESC_PA8394AA	SAMN19016977	SRR14477430	In-house	32512857	Livestock	Porcine	2017	Oceania	Australia	BAP2	Yes	O8	H10	O8:H10	fimH27	F2:-:B1	Yes	No	NA	NA	4924145	195	25252	269109	225	0	0	109131	16	70653	27	24788	50
TZ124	ESC_PA8395AA	SAMN19016978	SRR14477431	In-house	32512857	Livestock	Porcine	2017	Oceania	Australia	BAP2	Yes	O8	H10	O8:H10	fimH27	F2:-:B1	Yes	No	NA	NA	4988896	201	24820.4	269109	202	0	0	116641	15	70474	26	26220	48
20098	ESC_PA8405AA	SAMN19016865	SRR14477343	Collaborator	This publication	Livestock	Bovine	2007	Europe	France	BAP2	Yes	O8	H25	O8:H25	fimH32	F2:-:B1	Yes	No	31	31	4994549	113	44199.6	318807	208	0	0	128904	12	97974	21	44098	35
OT_ESBL_0441	ESC_PA8413AA	SAMN19016886	SRR14477457	Collaborator	This publication	Livestock	Bovine	2011	Europe	Netherlands	BAP2	Yes	O8	H25	O8:H25	fimH32	F24:-:B1	No	No	NA	NA	5099596	202	25245.5	272080	203	0	0	109136	15	59802	27	25759	54
ESBL_Ecoli_4.03	ESC_PA8422AA	SAMN19016887	SRR14477377	Collaborator	This publication	Livestock	Bovine	2014	Europe	Netherlands	BAP2	Yes	O9	H25	O9:H25	fimH27	F2:-:B1	Yes	Yes	NA	NA	4895073	186	26317.6	264762	208	0	0	103266	16	61088	28	24752	52
CN35ctx	ESC_PA8425AA	SAMN19016962	SRR14477383	Collaborator	This publication	Livestock	Bovine	2018	Europe	Sweden	BAP6	No	Other	H21	Other	fimH32	Other	No	No	58	Other	5289968	151	35032.9	292592	200	0	0	150242	13	88329	22	39342	39
29184	ESC_PA8433AA	SAMN19016866	SRR14477456	Collaborator	This publication	Livestock	Bovine	2012	Europe	France	BAP2	Yes	O9	H25	O9:H25	fimH32	F2:-:B1	No	No	154	Other	5301622	280	18934.4	318703	201	0	0	112077	15	69142	27	19578	53
32205	ESC_PA8447AA	SAMN19016867	SRR14477421	Collaborator	This publication	Livestock	Bovine	2012	Europe	France	BAP2	Yes	O9/Onovel22	H25	Other	fimH32	F2:-:B1	Yes	Yes	NA	NA	5376781	242	22218.1	334702	207	0	0	109201	16	67396	28	20117	54
AD742	ESC_PA8448AA	SAMN19016963	SRR14477396	Collaborator	This publication	Livestock	Bovine	2012	Europe	Sweden	BAP3	Yes	Other	H4	Other	fimH32	Other	No	No	12	12	5147671	180	28598.2	387197	201	0	0	143170	11	99189	19	34994	36
47711	ESC_PA8454AA	SAMN19016868	SRR14477418	Collaborator	This publication	Livestock	Bovine	2017	Europe	France	BAP2	Yes	O9	H25	O9:H25	fimH32	F2:-:B1	Yes	No	154	Other	5318471	211	25206	346012	201	0	0	97974	17	60164	30	23435	57
3523	ESC_PA8455AA	SAMN19016936	SRR14477387	Collaborator	This publication	Livestock	Porcine	2013	Europe	Czech Republic	BAP5	No	Other	H25	Other	fimH32	NA	No	No	3	3	4974247	184	27034	480469	203	0	0	185391	9	106522	16	41011	30
SafeFoodERA_ESBL_582	ESC_PA8456AA	SAMN19016888	SRR14477449	Collaborator	This publication	Livestock	Bovine	2008	Europe	United Kingdom	BAP5	No	O100-O154*/O100*	H25	O100-O154*/O100*:H25	fimH32	NA	No	Yes	31	31	4910987	175	28062.8	572083	200	0	0	105606	13	61611	25	35741	45
AD741	ESC_PA8467AA	SAMN19016964	SRR14477397	Collaborator	This publication	Livestock	Bovine	2012	Europe	Sweden	BAP2	Yes	O8	H10	O8:H10	fimH30	F36:A4:B1	No	No	NA	NA	4943820	159	31093.2	288508	202	0	0	112077	14	83684	24	30180	42
Liv48	ESC_PA8469AA	SAMN12575986	SRR9971442	In-house	31681191	Livestock	Poultry	2011	Europe	Romania	BAP1	Yes	Other	H5	Other	fimH31	F18:-:B1	No	No	12	12	5125093	151	33941	387042	208	0	0	121947	15	75864	25	29912	47
32068	ESC_PA8470AA	SAMN19016869	SRR14477423	Collaborator	This publication	Livestock	Bovine	2012	Europe	France	BAP5	Yes	Other	H25	Other	fimH34	F24:-:B1	No	No	NA	NA	5182258	158	32799.1	382269	208	0	0	141236	12	86159	21	31749	39
28137	ESC_PA8475AA	SAMN19016870	SRR14477467	Collaborator	This publication	Livestock	Bovine	2012	Europe	France	BAP6	No	Other	H30	Other	fimH53	NA	No	Yes	NA	NA	4850793	103	47095.1	466466	208	0	0	166124	10	133557	17	61034	28
46149	ESC_PA8478AA	SAMN19016871	SRR14477419	Collaborator	This publication	Livestock	Bovine	2016	Europe	France	BAP2	Yes	O9	H25	O9:H25	fimH32	F2:-:B1	Yes	No	NA	NA	5050833	162	31178	404881	202	0	0	117050	13	76015	24	26316	47
SRR3156776	ESC_CA6082AA	SAMN04450992	SRR3156776	Public	NA	Environment	Water	2014	North America	United States	BAP4	No	O8	H30	O8:H30	Unknown	NA	No	No	NA	NA	4809011	101	47614	472895	202	0	0	177514	10	99140	17	43899	30
SRR7726367	ESC_JA8854AA	SAMN09784605	SRR7726367	Public	NA	Environment	Wastewater	2018	North America	United States	BAP5	No	Other	H25	Other	fimH32	Other	No	No	NA	NA	5100892	155	32909	411350	202	0	0	138674	11	79024	21	29932	42
SRR8502414	ESC_LA0984AA	SAMN10839951	SRR8502414	Public	NA	Environment	Water	2015	Europe	United Kingdom	BAP2	Yes	O8	H25	O8:H25	fimH32	F2:-:B1	Yes	Yes	NA	NA	4974700	191	26045.5	291246	208	0	0	77531	20	46149	36	22671	65
SRR9887388	ESC_OA8498AA	SAMN12429439	SRR9887388	Public	NA	Environment	Water	2013	Europe	Sweden	BAP2	Yes	ONT	H10	Other	fimH30	F36:A4:B1	No	No	NA	NA	4930604	149	33091.3	318762	208	0	0	135329	13	93178	22	32697	39
SRR9887395	ESC_OA8505AA	SAMN12429442	SRR9887395	Public	NA	Environment	Water	2013	Europe	Sweden	BAP2	Yes	O8	H10	O8:H10	fimH30	F36:A4:B1	No	No	NA	NA	4944422	157	31493.1	318762	208	0	0	134628	13	83684	23	30180	41
SRR9887396	ESC_OA8506AA	SAMN12429441	SRR9887396	Public	NA	Environment	Water	2013	Europe	Sweden	BAP2	Yes	ONT	H10	Other	fimH30	F36:A4:B1	No	No	NA	NA	4935259	149	33122.5	318761	202	0	0	134628	13	83684	23	32593	40
SRR10536667	ESC_PA3570AA	SAMN13392852	SRR10536667	Public	NA	Environment	Water	2019	North America	United States	BAP2	No	ONT	H25	ONT:H25	fimH27	NA	No	No	NA	NA	4721403	119	39675.7	484019	208	0	0	115948	11	79028	20	34074	40
SRR3931199	ESC_EA4081AA	SAMN05414504	SRR3931199	Public	NA	Food	Plant	2009	North America	United States	BAP6	No	O116	H21	O116:H21	fimH32	NA	No	No	NA	NA	5145409	213	24156.8	333696	202	0	0	140205	12	92503	21	26400	41
SRR7263703	ESC_JA1678AA	SAMN08368035	SRR7263703	Public	NA	Food	Plant	2002	North America	United States	BAP2	Yes	O8	H25	O8:H25	fimH32	F24:-:B1	No	No	NA	NA	4873731	97	50244.7	576689	208	0	0	177512	8	97974	17	50972	31
SRR8140215	ESC_KA4963AA	SAMN10353996	SRR8140215	Public	NA	Food	Plant	2009	North America	United States	BAP6	No	Other	H21	Other	fimH32	NA	No	No	NA	NA	5142721	221	23270.2	315072	202	0	0	113607	15	69980	26	25718	48
SRR9914075	ESC_NA6851AA	SAMN12438629	SRR9914075	Public	NA	Food	Plant	2009	North America	United States	BAP6	No	O116	H21	O116:H21	fimH32	NA	No	No	NA	NA	5137094	224	22933.5	333664	202	0	0	131276	13	69760	24	31458	44
SRR3143601	ESC_DA4611AA	SAMN04273103	SRR3143601	Public	NA	Human	ExPEC	2012	Europe	United Kingdom	BAP2	Yes	O8	H25	O8:H25	Other	F24:-:B1	No	No	NA	NA	4846373	145	33423.3	373708	200	0	0	123297	12	78908	22	36966	41
SRR5004156	ESC_FA2108AA	SAMN05992170	SRR5004156	Public	NA	Human	Human Other	2016	North America	United States	BAP2	Yes	O9	H25	O9:H25	fimH27	F2:-:B1	Yes	No	NA	NA	5180814	119	43536.2	365086	231	0	0	172009	12	100943	20	40702	34
SRR3457725	ESC_DA1038AA	SAMN04893479	SRR3457725	Public	NA	Livestock	Porcine	1986	North America	United States	BAP2	No	ONT	H12	Other	fimH54	Other	No	No	NA	NA	4900559	210	23336	245457	202	0	0	95918	20	57294	33	18920	61
SRR3465476	ESC_DA1177AA	SAMN04902866	SRR3465476	Public	NA	Livestock	Porcine	2013	North America	United States	BAP4	No	ONT	Other	Other	Unknown	NA	No	No	26	26	4891833	168	29118	242762	202	0	0	81077	21	44860	36	16043	70
SRR3987498	ESC_EA2397AA	SAMN05439377	SRR3987498	Public	NA	Livestock	Bovine	1984	North America	United States	BAP6	No	Other	H21	Other	Other	NA	No	No	NA	NA	4809490	145	33168.9	337791	204	0	0	150278	10	111311	17	38527	30
SRR3987746	ESC_EA2681AA	SAMN05439432	SRR3987746	Public	NA	Livestock	Bovine	2010	North America	United States	BAP6	No	Other	H21	Other	fimH54	Other	No	No	NA	NA	4996550	149	33533.9	328286	204	0	0	154636	12	76687	21	34922	38
SRR3987689	ESC_EA2738AA	SAMN05452900	SRR3987689	Public	NA	Livestock	Livestock Other	1986	North America	United States	BAP6	No	ONT	H21	ONT:H21	fimH54	F89:A6:B16	No	No	NA	NA	5097582	104	49015.2	433300	201	0	0	158538	11	98107	20	47923	32
SRR6412356	ESC_IA1584AA	SAMN05464565	SRR6412356	Public	NA	Livestock	Poultry	1987	North America	United States	BAP2	No	Other	H40	Other	fimH54	NA	No	No	NA	NA	4810409	204	23580.4	361171	202	0	0	103169	15	64874	26	22467	52
SRR6427137	ESC_IA1766AA	SAMN04893472	SRR6427137	Public	NA	Livestock	Porcine	1983	North America	United States	BAP2	Yes	O9/Onovel22	H9	Other	fimH32	F24:-:B1	No	No	NA	NA	4924946	138	35688	277473	202	0	0	114150	13	85545	23	28584	44
SRR6441170	ESC_IA1884AA	SAMN05464497	SRR6441170	Public	NA	Livestock	Porcine	1983	North America	United States	BAP1	Yes	Other	H5	Other	fimH31	Other	No	No	154	Other	5140939	195	26363.8	319720	200	0	0	138086	12	80911	22	28414	42
SRR6441144	ESC_IA1889AA	SAMN05464545	SRR6441144	Public	NA	Livestock	Porcine	1983	North America	United States	BAP2	Yes	O8	H25	O8:H25	fimH32	F18:-:B1	No	No	NA	NA	4799237	108	44437.4	424487	211	0	0	135671	11	81994	20	43659	34
SRR7084884	ESC_IA7639AA	SAMN08978110	SRR7084884	Public	NA	Livestock	Livestock Other	2012	North America	United States	BAP6	No	Other	H21	Other	fimH32	Other	No	No	NA	NA	4905507	97	50572.2	683595	202	0	0	216593	7	133544	12	42327	25
SRR8140251	ESC_KA4935AA	SAMN10354027	SRR8140251	Public	NA	Livestock	Bovine	2018	North America	United States	BAP6	No	Other	H21	Other	fimH53	NA	No	No	NA	NA	4836857	112	43186.2	374002	202	0	0	143664	11	110021	18	43035	31
SRR8140243	ESC_KA4943AA	SAMN10354016	SRR8140243	Public	NA	Livestock	Bovine	2018	North America	United States	BAP6	No	Other	H21	Other	fimH54	Other	No	No	NA	NA	4854673	110	44133.4	423123	202	0	0	133545	12	92827	21	38088	35
SRR8140236	ESC_KA4950AA	SAMN10354020	SRR8140236	Public	NA	Livestock	Bovine	2018	North America	United States	BAP6	No	Other	H21	Other	fimH54	Other	No	No	NA	NA	4853963	120	40449.7	297468	202	0	0	116419	14	88318	24	31042	40
SRR9301016	ESC_NA1204AA	SAMN12056297	SRR9301016	Public	NA	Livestock	Ovine	2019	North America	United States	BAP2	No	O8	H9	O8:H9	Other	NA	No	No	NA	NA	4669831	95	49156.1	353817	202	0	0	177514	10	112056	17	61060	28
SRR3465478	ESC_DA1175AA	SAMN04902868	SRR3465478	Public	NA	Wild Animal	Other Mammal	2013	North America	United States	BAP2	Yes	O9	H9	O9:H9	fimH27	F2:-:B1	Yes	No	NA	NA	4876825	272	17929.5	162876	208	0	0	53173	30	29488	55	12710	103
SRR3957089	ESC_EA1705AA	SAMN04992215	SRR3957089	Public	NA	Wild Animal	Other Mammal	1996	North America	United States	BAP4	No	ONT	Other	Other	Other	Other	No	No	NA	NA	5150792	177	29100.5	649301	219	0	0	122611	12	88226	21	34910	39
SRR3957074	ESC_EA1720AA	SAMN04992984	SRR3957074	Public	NA	Wild Animal	Avian	1987	North America	United States	BAP2	No	O8	H40	Other	fimH32	Other	No	No	NA	NA	4965405	272	18255.2	258415	204	0	0	54883	28	31075	52	12554	101
SRR3972148	ESC_EA2195AA	SAMN04992214	SRR3972148	Public	NA	Wild Animal	Other Mammal	1996	North America	United States	BAP6	No	Other	H21	Other	fimH32	Other	No	No	NA	NA	4914182	90	54602	442216	214	0	0	179434	9	118960	15	73335	26
SRR3987507	ESC_EA2388AA	SAMN05439368	SRR3987507	Public	NA	Wild Animal	Other Mammal	1985	North America	United States	BAP3	No	Other	H40	Other	fimH54	NA	No	No	NA	NA	4711267	171	27551.3	394317	212	0	0	158523	10	111441	17	43647	29
SRR3993799	ESC_EA3092AA	SAMN04279518	SRR3993799	Public	NA	Wild Animal	Avian	1992	North America	United States	BAP6	No	Other	H21	Other	fimH32	Other	No	No	NA	NA	4994386	132	37836.3	408859	207	0	0	215615	9	133492	15	43660	27
SRR5341918	ESC_GA0724AA	SAMN06555527	SRR5341918	Public	NA	Wild Animal	Other Mammal	1997	North America	United States	BAP4	No	Other	Other	Other	Other	Other	No	No	NA	NA	5113225	179	28565.5	582025	202	0	0	140096	12	74717	22	28665	44
SRR6427410	ESC_IA1804AA	SAMN08273758	SRR6427410	Public	NA	Wild Animal	Avian	2000	North America	United States	BAP2	Yes	O8	H4	O8:H4	fimH27	F2:-:B1	Yes	No	NA	NA	4999985	142	35211.2	318763	207	0	0	134788	12	76760	23	31170	42
SRR6726710	ESC_IA3983AA	SAMN04993081	SRR6726710	Public	NA	Wild Animal	Avian	1988	North America	United States	BAP6	No	Other	H21	Other	fimH54	Other	No	No	NA	NA	4987932	119	41915.4	847713	207	0	0	185700	8	119071	15	45588	27
SRR7500674	ESC_JA6045AA	SAMN09474249	SRR7500674	Public	NA	Wild Animal	Other Mammal	2000	North America	United States	BAP2	Yes	O8	H4	O8:H4	fimH27	F2:-:B1	Yes	No	NA	NA	4978627	169	29459.3	321296	226	0	0	105357	15	61058	27	18679	55
SRR7724612	ESC_JA8612AA	SAMN09866851	SRR7724612	Public	NA	Wild Animal	Avian	2017	Oceania	Australia	BAP2	Yes	O9/Onovel22	H4	Other	fimH30	F2:-:B1	Yes	No	NA	NA	5121051	144	35562.8	300597	211	0	0	111566	14	67253	26	32860	46
SRR7724751	ESC_JA8751AA	SAMN09866956	SRR7724751	Public	NA	Wild Animal	Avian	2017	Oceania	Australia	BAP2	Yes	O8	H25	O8:H25	fimH30	F2:-:B1	Yes	Yes	NA	NA	4985705	196	25437.3	413479	211	0	0	111566	12	60914	23	28341	46
ERR3040214	ESC_LA0106AA	SAMEA5206500	ERR3040214	Public	NA	Wild Animal	Other Mammal	2018	Asia	China	BAP6	No	ONT	H9	ONT:H9	Other	NA	No	No	NA	NA	4602717	249	18484.8	108171	202	0	0	36882	39	23191	69	9876	127
SRR9153325	ESC_MA9007AA	SAMN11885757	SRR9153325	Public	NA	Wild Animal	Other Mammal	2018	North America	United States	BAP2	Yes	O8	H25	O8:H25	Other	F2:-:B1	Yes	No	NA	NA	4902836	126	38911.4	318762	208	0	0	134788	13	80434	22	34838	41
SRR9914141	ESC_NA6417AA	SAMN12438484	SRR9914141	Public	NA	Wild Animal	Avian	1993	North America	United States	BAP2	Yes	O8	H10	O8:H10	fimH32	Other	No	No	26	26	5018404	175	28676.6	560231	202	0	0	146980	9	82028	19	31091	36
SRR9913778	ESC_NA6554AA	SAMN12438538	SRR9913778	Public	NA	Wild Animal	Avian	2003	North America	United States	BAP6	No	Other	H40	Other	fimH24	NA	No	No	NA	NA	4729370	102	46366.4	478151	203	0	0	158960	10	99157	17	42710	30
