# Supplementary material for: A role for ColV plasmids in the evolution of pathogenic Escherichia coli ST58
Source: Nat Commun. 2022 Feb 3;13:683. doi: 10.1038/s41467-022-28342-4 (PMC8813906; doi:10.1038/s41467-022-28342-4)
Supplement: Supplementary file 5 — Supplementary Data 2 [file 41467_2022_28342_MOESM5_ESM.xlsx]

## Sheet: SupplementaryData2
Name	Barcode	Biosample	SRA_accession	Data Origin	PMID	Niche	Source	Collection Year	Continent	Country	BAP	ColV	O_type	H_type	OH_type	fimH allele	F Plasmid	IS26_signature	I1_pMLST	I1_simple	Assembly_length	n_contigs	Mean_contig_length	Longest_contig	Shortest_contig	Ns	Gaps	N50	N50n	N70	N70n	N90	N90n	merA	pcoA	silA	terA	ARR_3	aac(3)-IId	aac_2_IIa	aac_3_IIa	aac_3_IV	aac_3_VIa	aac_6_Ib3	aac_6_Ib_cr	aadA1	aadA12	aadA13	aadA16
SRR2133202	ESC_AA7747AA	SAMN02463308	SRR2133202	Public	NA	Livestock	Poultry	2009	North America	United States	BAP2	Yes	O8	H25	O8:H25	fimH27	F18:A6:B1	No	NA	NA	4949129	127	38969.5	319219	208	0	0	135330	12	79028	22	38709	38	0	0	0	0	0	0	0	0	0	0	0	0	0	0	0	0
SRR2085672	ESC_AA8220AA	SAMN02463275	SRR2085672	Public	NA	Livestock	Bovine	2009	North America	United States	BAP6	No	O153var2	H21	O153var2:H21	fimH24	Other	No	NA	NA	4990948	104	47989.9	627419	202	0	0	159565	10	98158	18	47137	32	0	0	0	0	0	0	0	0	0	0	0	0	0	0	0	0
SRR1916392	ESC_BA1857AA	SAMN03295438	SRR1916392	Public	NA	Livestock	Poultry	2014	North America	United States	BAP2	Yes	O9	H25	O9:H25	fimH32	Other	No	NA	NA	5087855	153	33253.9	318823	201	0	0	112077	13	79023	23	27319	46	1	0	0	0	0	0	0	0	0	1	0	0	1	0	0	0
SRR1314427	ESC_BA5152AA	SAMN02802024	SRR1314427	Public	NA	Human	ExPEC	2011	North America	United States	BAP2	Yes	O8	H25	O8:H25	fimH32	F18:-:B1	No	NA	NA	4928432	180	27380.2	367363	217	0	0	135166	13	75319	23	30921	42	1	0	0	0	0	0	0	0	0	0	0	0	0	0	0	0
SRR1314369	ESC_BA5210AA	SAMN02801966	SRR1314369	Public	NA	Human	ExPEC	2011	North America	United States	BAP4	Yes	ONT	Other	Other	Unknown	F2:-:B1	Yes	NA	NA	4830330	128	37736.9	281365	205	0	0	88523	15	60416	28	28353	52	1	1	1	0	0	0	0	0	0	0	0	0	0	0	0	0
SRR1301202	ESC_BA5499AA	SAMN02628625	SRR1301202	Public	NA	Livestock	Poultry	2013	North America	United States	BAP2	Yes	O9	H25	O9:H25	fimH32	Other	No	NA	NA	5114191	218	23459.6	322038	208	0	0	99529	17	48970	31	20117	61	1	0	0	0	0	0	0	0	0	1	0	0	1	0	0	0
SRR1269417	ESC_BA8137AA	SAMN02628645	SRR1269417	Public	NA	Livestock	Poultry	2013	North America	United States	BAP6	No	Other	Other	Other	fimH32	NA	No	13	Other	4978199	171	29112.3	421596	202	0	0	122191	12	78680	23	26942	44	0	1	1	0	0	0	0	0	0	0	0	0	0	0	0	0
SRR1207494	ESC_BA8242AA	SAMN02628559	SRR1207494	Public	NA	Livestock	Poultry	2013	North America	United States	BAP2	Yes	O9/Onovel22	H12	Other	fimH27	Other	No	178	Other	5157644	206	25037.1	427085	207	0	0	119537	12	76759	23	23603	47	1	0	0	0	0	0	0	0	0	1	0	0	1	0	0	0
SRR1181552	ESC_BA8632AA	SAMN02442840	SRR1181552	Public	NA	Livestock	Poultry	2013	North America	United States	BAP2	Yes	O8	H9	O8:H9	fimH32	F18:A6:B1	No	NA	NA	5051844	168	30070.5	318939	202	0	0	140220	13	99189	21	26400	41	0	1	1	0	0	0	0	0	0	0	0	0	0	0	0	0
SRR1178266	ESC_BA8652AA	SAMN02442852	SRR1178266	Public	NA	Livestock	Poultry	2013	North America	United States	BAP2	Yes	O8	H10	O8:H10	fimH54	F18:A6:B1	No	NA	NA	5276617	263	20063.2	249167	201	0	0	109586	18	69598	30	23477	56	0	1	1	0	0	0	0	0	0	0	0	0	0	0	0	0
SRR1177636	ESC_BA8670AA	SAMN02442777	SRR1177636	Public	NA	Livestock	Poultry	2013	North America	United States	BAP2	Yes	O8	H25	O8:H25	fimH27	F18:-:B16	No	26	26	5218181	134	38941.7	330683	202	0	0	143177	11	79023	21	34312	40	0	1	1	0	0	0	0	0	0	1	0	0	1	0	0	0
SRR1177624	ESC_BA8673AA	SAMN02442780	SRR1177624	Public	NA	Livestock	Poultry	2013	North America	United States	BAP2	Yes	O8	H25	O8:H25	fimH27	F18:-:B16	No	26	26	5218806	140	37277.2	330683	202	0	0	143177	11	80051	21	32661	40	0	1	1	0	0	0	0	0	0	1	0	0	1	0	0	0
SRR1177607	ESC_BA8677AA	SAMN02442779	SRR1177607	Public	NA	Livestock	Poultry	2013	North America	United States	BAP2	Yes	O8	H25	O8:H25	fimH27	F18:-:B16	No	26	26	5218306	139	37541.8	330683	202	0	0	135763	13	80051	22	32661	42	0	1	1	0	0	0	0	0	0	1	0	0	1	0	0	0
SRR1177604	ESC_BA8678AA	SAMN02442830	SRR1177604	Public	NA	Livestock	Poultry	2013	North America	United States	BAP4	Yes	Other	H37	Other	fimH24	F18:-:B1	No	NA	NA	5000421	111	45048.8	589202	201	0	0	138673	11	98115	19	45068	33	0	0	0	1	0	0	0	0	0	0	0	0	0	0	0	0
SRR1177594	ESC_BA8681AA	SAMN02442783	SRR1177594	Public	NA	Livestock	Poultry	2013	North America	United States	BAP2	Yes	O8	H25	O8:H25	fimH27	F18:-:B16	No	26	26	5216941	123	42414.2	330683	202	0	0	143177	11	79023	21	37034	39	0	1	1	0	0	0	0	0	0	1	0	0	1	0	0	0
SRR1177572	ESC_BA8688AA	SAMN02442785	SRR1177572	Public	NA	Livestock	Poultry	2013	North America	United States	BAP2	Yes	O8	H25	O8:H25	fimH27	F18:-:B16	No	26	26	5218010	148	35256.8	324427	202	0	0	136463	13	76754	23	28370	45	0	1	1	0	0	0	0	0	0	1	0	0	1	0	0	0
SRR1177290	ESC_BA8696AA	SAMN02442781	SRR1177290	Public	NA	Livestock	Poultry	2013	North America	United States	BAP2	Yes	O8	H25	O8:H25	fimH27	F18:-:B16	No	26	26	5217308	132	39525.1	330683	202	0	0	137443	12	93176	21	32661	40	0	1	1	0	0	0	0	0	0	1	0	0	1	0	0	0
SRR1177279	ESC_BA8701AA	SAMN02442778	SRR1177279	Public	NA	Livestock	Poultry	2013	North America	United States	BAP2	Yes	O8	H25	O8:H25	fimH27	F18:-:B16	No	26	26	5218275	138	37813.6	324427	202	0	0	137443	12	79023	22	31123	42	0	1	1	0	0	0	0	0	0	1	0	0	1	0	0	0
SRR1177252	ESC_BA8705AA	SAMN02442786	SRR1177252	Public	NA	Livestock	Poultry	2013	North America	United States	BAP2	Yes	O8	H25	O8:H25	fimH27	F18:-:B16	No	26	26	5216876	135	38643.5	324427	202	0	0	122453	13	76754	23	34312	43	0	1	1	0	0	0	0	0	0	1	0	0	1	0	0	0
SRR1177217	ESC_BA8707AA	SAMN02442782	SRR1177217	Public	NA	Livestock	Poultry	2013	North America	United States	BAP2	Yes	O8	H25	O8:H25	fimH27	F18:-:B16	No	26	26	5220828	148	35275.9	330683	202	0	0	143177	11	89453	21	31123	40	0	1	1	0	0	0	0	0	0	1	0	0	1	0	0	0
SRR1177189	ESC_BA8709AA	SAMN02442784	SRR1177189	Public	NA	Livestock	Poultry	2013	North America	United States	BAP2	Yes	O8	H25	O8:H25	fimH27	F18:-:B16	No	26	26	5217785	137	38086	324427	202	0	0	136463	13	80051	23	34312	42	0	1	1	0	0	0	0	0	0	1	0	0	1	0	0	0
SRR785679	ESC_BA9244AA	SAMN01885870	SRR785679	Public	NA	Human	ExPEC	2006	Europe	Denmark	BAP2	Yes	O9/Onovel22	H12	Other	fimH27	Other	Yes	NA	NA	5140291	306	16798.3	270611	200	0	0	102841	16	60937	28	19997	56	1	0	0	0	0	0	0	0	0	0	0	0	0	0	0	0
SRR640055	ESC_CA1429AA	SAMN00854671	SRR640055	Public	NA	Human	Human Other	2010	Europe	Denmark	BAP4	No	Other	H30	Other	Other	NA	No	NA	NA	4669224	124	37655	415785	200	0	0	158173	11	111431	19	35705	32	1	0	0	0	0	0	0	0	0	0	0	0	0	0	0	0
SRR2970284	ESC_CA4495AA	SAMN04293429	SRR2970284	Public	NA	Livestock	Bovine	2014	North America	United States	BAP6	No	Other	H21	Other	fimH54	NA	No	NA	NA	5267443	230	22901.9	345955	200	0	0	131406	14	98126	23	28638	41	0	0	0	0	0	0	0	0	0	0	0	0	0	0	0	0
SRR2970277	ESC_CA4502AA	SAMN04293422	SRR2970277	Public	NA	Livestock	Bovine	2014	North America	United States	BAP6	No	ONT	H10	Other	fimH54	Other	No	NA	NA	5021810	126	39855.6	342463	211	0	0	149071	12	94743	21	43921	37	0	0	0	0	0	0	0	0	0	0	0	0	0	0	0	0
SRR2970276	ESC_CA4503AA	SAMN04293421	SRR2970276	Public	NA	Livestock	Porcine	2014	North America	United States	BAP6	No	ONT	H10	Other	fimH54	Other	No	NA	NA	5022597	124	40504.8	342463	202	0	0	149071	12	94743	21	43921	37	0	0	0	0	0	0	0	0	0	0	0	0	0	0	0	0
SRR2970232	ESC_CA4547AA	SAMN04293377	SRR2970232	Public	NA	Livestock	Bovine	2014	North America	United States	BAP6	No	Other	H21	Other	Other	Other	No	NA	NA	4998185	133	37580.3	842976	201	0	0	184779	8	120175	15	49201	26	0	0	0	0	0	0	0	0	0	0	0	0	0	0	0	0
SRR2970231	ESC_CA4548AA	SAMN04293376	SRR2970231	Public	NA	Livestock	Porcine	2014	North America	United States	BAP6	No	Other	Other	Other	Other	NA	No	NA	NA	4747862	113	42016.5	388568	202	0	0	177369	10	133526	16	43921	28	0	0	0	0	0	0	0	0	0	0	0	0	0	0	0	0
SRR2970220	ESC_CA4559AA	SAMN04293365	SRR2970220	Public	NA	Livestock	Bovine	2014	North America	United States	BAP6	No	Other	H21	Other	fimH24	Other	No	NA	NA	4935225	230	21457.5	418584	200	0	0	177370	10	111922	17	42554	30	0	0	0	0	0	0	0	0	0	0	0	0	0	0	0	0
SRR2970205	ESC_CA4574AA	SAMN04293350	SRR2970205	Public	NA	Livestock	Porcine	2014	North America	United States	BAP6	No	Other	H21	Other	fimH53	Other	No	NA	NA	4960717	199	24928.2	354067	221	0	0	138291	12	82375	21	32116	41	0	0	0	0	0	0	0	0	0	0	0	0	0	0	0	0
SRR2970193	ESC_CA4586AA	SAMN04293337	SRR2970193	Public	NA	Livestock	Porcine	2014	North America	United States	BAP2	Yes	O8	H10	O8:H10	fimH30	Other	No	NA	NA	4922578	185	26608.5	287896	210	0	0	107597	16	71148	27	26172	50	0	0	0	0	0	1	0	0	0	0	0	0	0	0	0	0
SRR2970186	ESC_CA4593AA	SAMN04293330	SRR2970186	Public	NA	Livestock	Bovine	2014	North America	United States	BAP6	No	Other	H25	Other	fimH24	Other	No	NA	NA	4897532	121	40475.5	341367	222	0	0	154458	11	81934	20	39936	36	0	0	0	0	0	0	0	0	0	0	0	0	0	0	0	0
SRR2970157	ESC_CA4622AA	SAMN04293301	SRR2970157	Public	NA	Livestock	Bovine	2014	North America	United States	BAP6	No	Other	H21	Other	fimH53	Other	No	NA	NA	4947796	152	32551.3	322940	222	0	0	111407	14	75307	25	31009	46	0	0	0	0	0	0	0	0	0	0	0	0	0	0	0	0
SRR3136837	ESC_CA6032AA	SAMN04448144	SRR3136837	Public	NA	Environment	Wastewater	2014	North America	United States	BAP3	No	Other	H40	Other	fimH32	Other	No	NA	NA	4997639	113	44226.9	423463	202	0	0	128215	12	89458	21	44406	35	0	0	0	0	0	0	0	0	0	0	0	0	0	0	0	0
SRR3156766	ESC_CA6090AA	SAMN04450981	SRR3156766	Public	NA	Environment	Wastewater	2014	North America	United States	BAP3	No	Other	H40	Other	fimH32	Other	No	NA	NA	4995709	103	48502	423463	202	0	0	131499	11	91958	21	54754	34	0	0	0	0	0	0	0	0	0	0	0	0	0	0	0	0
SRR3173518	ESC_CA6903AA	SAMN04450985	SRR3173518	Public	NA	Environment	Wastewater	2014	North America	United States	BAP1	No	Other	H5	Other	fimH32	NA	No	NA	NA	4676966	69	67782.1	484068	202	0	0	196782	8	153258	13	72769	23	0	0	0	0	0	0	0	0	0	0	0	0	0	0	0	0
SRR3184067	ESC_CA6997AA	SAMN02628621	SRR3184067	Public	NA	Livestock	Poultry	2013	North America	United States	BAP2	Yes	O9	H4	O9:H4	fimH27	F2:-:B1	Yes	12	12	5076516	155	32751.7	318451	202	0	0	109201	14	76015	25	26340	46	1	0	0	0	0	0	0	0	0	0	0	0	0	0	0	0
SRR3466376	ESC_DA1100AA	SAMN04279498	SRR3466376	Public	NA	Livestock	Bovine	2007	North America	United States	BAP6	No	Other	H40	Other	fimH24	NA	No	NA	NA	4852786	121	40105.7	374319	214	0	0	174847	10	91703	18	43583	32	0	0	0	0	0	0	0	0	0	0	0	0	0	0	0	0
SRR3466375	ESC_DA1101AA	SAMN04279497	SRR3466375	Public	NA	Livestock	Bovine	2007	North America	United States	BAP6	No	Other	H21	Other	Other	Other	No	NA	NA	4787056	111	43126.6	521168	200	0	0	184974	9	111403	15	36840	30	0	0	0	0	0	0	0	0	0	0	0	0	0	0	0	0
SRR3466373	ESC_DA1103AA	SAMN04279495	SRR3466373	Public	NA	Livestock	Bovine	2007	North America	United States	BAP3	No	Other	H40	Other	fimH32	F89:A6:B16	No	NA	NA	5009742	182	27526	302217	213	0	0	140196	12	87858	22	35610	39	0	0	0	0	0	0	0	0	0	0	0	0	0	0	0	0
SRR3466362	ESC_DA1109AA	SAMN04279488	SRR3466362	Public	NA	Livestock	Bovine	2007	North America	United States	BAP3	No	Other	H40	Other	fimH32	F89:A6:B16	No	NA	NA	5012690	179	28003.8	652654	210	0	0	116068	11	80191	21	35610	39	0	0	0	0	0	0	0	0	0	0	0	0	0	0	0	0
ERR1417750	ESC_DA2057AA	SAMEA3993604	ERR1417750	Public	NA	Livestock	Bovine	2014	Europe	Denmark	BAP6	No	O8	H30	O8:H30	Unknown	NA	No	7	7	4817624	102	47231.6	433497	203	0	0	185594	10	128351	16	56856	28	0	0	0	0	0	0	0	0	0	0	0	0	1	0	0	0
SRR3579396	ESC_DA2397AA	SAMN05171066	SRR3579396	Public	NA	Human	Human Other	2013	Europe	United Kingdom	BAP6	No	O8	H30	O8:H30	fimH54	NA	No	NA	NA	4772599	155	30791	222219	231	0	0	101722	16	56477	29	26204	54	0	0	0	0	0	0	0	0	0	0	0	0	0	0	0	0
SRR3578579	ESC_DA2647AA	SAMN05170671	SRR3578579	Public	NA	Human	Human Other	2015	Europe	United Kingdom	BAP2	Yes	O9	H25	O9:H25	fimH27	F2:-:B1	Yes	NA	NA	5081218	273	18612.5	224064	200	0	0	76671	22	43607	39	15984	74	1	0	0	0	0	0	0	0	0	0	0	0	0	0	0	0
SRR3657449	ESC_DA3227AA	SAMN04942833	SRR3657449	Public	NA	Livestock	Bovine	2015	North America	United States	BAP7	No	Other	H25	Other	Other	Other	No	NA	NA	5331392	188	28358.5	339087	202	0	0	125131	15	79404	25	34994	45	0	1	1	0	0	0	0	0	0	0	0	0	0	0	0	0
SRR3098765	ESC_DA4871AA	SAMN03922912	SRR3098765	Public	NA	Human	Human Other	2002	North America	United States	BAP2	Yes	O8	HNT	Other	fimH32	Other	No	NA	NA	5157182	344	14991.8	335891	201	0	0	76727	20	46970	37	16841	70	0	0	0	0	0	0	0	0	1	0	0	0	0	0	0	0
SRR3057121	ESC_DA5027AA	SAMN04339723	SRR3057121	Public	NA	Human	ExPEC	2015	North America	United States	BAP2	Yes	O8	H25	O8:H25	fimH27	NA	No	55	Other	5111163	234	21842.6	346203	202	0	0	109298	13	54754	26	18352	57	0	0	0	0	0	0	0	0	0	0	0	0	0	0	0	0
SRR3050951	ESC_DA5347AA	SAMN04357602	SRR3050951	Public	NA	Human	ExPEC	2010	Europe	United Kingdom	BAP2	Yes	O8	H25	O8:H25	fimH27	F24:-:B1	No	NA	NA	4962994	145	34227.5	318202	200	0	0	136712	12	82028	22	31600	41	0	0	0	0	0	0	0	0	0	0	0	0	0	0	0	0
SRR3050911	ESC_DA5387AA	SAMN04357562	SRR3050911	Public	NA	Human	ExPEC	2010	Europe	United Kingdom	BAP4	No	O8	H30	O8:H30	Unknown	NA	No	NA	NA	4918444	111	44310.3	332976	202	0	0	132607	12	85736	22	37010	38	0	0	1	0	0	0	0	0	0	0	0	0	0	0	0	0
SRR3957186	ESC_EA1626AA	SAMN04279360	SRR3957186	Public	NA	Livestock	Bovine	1970	North America	United States	BAP1	No	Other	H5	Other	fimH31	Other	No	NA	NA	4983783	265	18806.7	336500	201	0	0	111671	14	73282	25	24185	46	0	0	0	0	0	0	0	0	0	0	0	0	0	0	0	0
SRR3951497	ESC_EA1979AA	SAMN04913880	SRR3951497	Public	NA	Companion Animal	Canine	1995	North America	United States	BAP6	No	Other	H21	Other	fimH32	Other	No	NA	NA	4912917	129	38084.6	312890	204	0	0	154973	11	95489	19	31051	36	0	0	0	0	0	0	0	0	0	0	0	0	0	0	0	0
SRR3977094	ESC_EA2038AA	SAMN04992351	SRR3977094	Public	NA	Livestock	Bovine	1998	North America	United States	BAP8	No	Other	H25	Other	fimH32	Other	No	NA	NA	5181610	263	19701.9	276101	204	0	0	95591	18	54837	33	13612	68	0	0	0	0	0	0	1	0	0	0	0	0	0	0	0	0
SRR3972934	ESC_EA2172AA	SAMN04992246	SRR3972934	Public	NA	Livestock	Bovine	1997	North America	United States	BAP5	No	O153var1	H25	O153var1:H25	fimH32	NA	No	NA	NA	5096800	186	27402.2	540652	200	0	0	178703	9	92181	17	33288	34	0	0	0	0	0	0	0	0	0	0	0	0	0	0	0	0
SRR3972844	ESC_EA2174AA	SAMN04992244	SRR3972844	Public	NA	Livestock	Bovine	1997	North America	United States	BAP6	No	ONT	H4	Other	fimH53	Other	No	NA	NA	5037807	194	25968.1	434228	202	0	0	138094	12	99125	20	37738	35	0	0	0	0	0	0	0	0	0	0	0	0	0	0	0	0
SRR3972555	ESC_EA2179AA	SAMN04992236	SRR3972555	Public	NA	Livestock	Bovine	1997	North America	United States	BAP4	No	Other	H30	Other	Other	NA	No	NA	NA	4993187	213	23442.2	349439	221	0	0	131432	14	76077	24	28387	46	0	0	0	0	0	0	0	0	0	0	0	0	0	0	0	0
SRR3972151	ESC_EA2193AA	SAMN04992217	SRR3972151	Public	NA	Livestock	Ovine	1996	North America	United States	BAP4	No	ONT	Other	Other	Other	Other	No	NA	NA	5151257	167	30845.8	649301	205	0	0	155144	10	82000	20	35350	38	0	0	0	0	0	0	0	0	0	0	0	0	0	0	0	0
SRR3972131	ESC_EA2206AA	SAMN04992199	SRR3972131	Public	NA	Livestock	Bovine	1996	North America	United States	BAP6	No	ONT	H21	ONT:H21	Other	NA	No	NA	NA	4781832	131	36502.5	233747	204	0	0	93270	15	62188	27	33393	47	0	0	0	0	0	0	0	0	0	0	0	0	0	0	0	0
SRR3971186	ESC_EA2223AA	SAMN04992282	SRR3971186	Public	NA	Livestock	Porcine	1975	North America	United States	BAP5	No	Other	H10	Other	Other	NA	No	NA	NA	4695108	118	39789.1	313477	202	0	0	158558	11	100829	19	34406	34	0	0	0	0	0	0	0	0	0	0	0	0	0	0	0	0
SRR3987648	ESC_EA2286AA	SAMN04992528	SRR3987648	Public	NA	Human	ExPEC	1992	North America	United States	BAP3	No	Other	H40	Other	fimH32	Other	No	26	26	4975601	142	35039.4	233514	203	0	0	119454	15	65388	26	27913	49	0	0	0	0	0	0	0	0	0	0	0	0	0	0	0	0
SRR3987644	ESC_EA2289AA	SAMN04992523	SRR3987644	Public	NA	Human	ExPEC	1992	North America	United States	BAP1	Yes	ONT	H5	Other	fimH31	F18:-:B16	No	NA	NA	5302144	231	22953	247294	201	0	0	110201	16	47532	30	18619	64	0	0	0	0	0	0	0	0	0	0	0	0	0	0	0	0
SRR3987568	ESC_EA2332AA	SAMN04992477	SRR3987568	Public	NA	Human	Human Other	1991	Asia	Saudi Arabia	BAP4	No	Other	H30	Other	Other	Other	No	NA	NA	4938268	242	20406.1	367292	203	0	0	125710	13	86372	22	21371	44	0	0	0	0	0	0	0	0	0	0	0	0	0	0	0	0
SRR3987539	ESC_EA2356AA	SAMN04993169	SRR3987539	Public	NA	Livestock	Poultry	1990	North America	United States	BAP6	No	ONT	H10	Other	fimH24	NA	No	26	26	4865597	277	17565.3	128814	201	0	0	47124	33	26376	62	10584	116	1	0	0	0	0	0	0	0	0	1	0	0	1	0	0	0
SRR3987534	ESC_EA2361AA	SAMN04993161	SRR3987534	Public	NA	Livestock	Bovine	1990	North America	United States	BAP1	No	Other	H5	Other	fimH31	F18:-:B16	No	NA	NA	5542747	344	16112.6	162029	216	0	0	47517	34	32311	62	11503	116	0	0	0	1	0	0	0	0	0	1	0	0	1	0	0	0
SRR3988167	ESC_EA2446AA	SAMN05440445	SRR3988167	Public	NA	Livestock	Bovine	1981	North America	United States	BAP6	No	Other	H30	Other	Other	NA	No	NA	NA	4878804	174	28039.1	269718	206	0	0	93288	17	67042	30	28390	51	0	0	0	0	0	0	0	0	0	0	0	0	0	0	0	0
SRR3988135	ESC_EA2470AA	SAMN05439342	SRR3988135	Public	NA	Livestock	Bovine	1982	North America	United States	BAP6	No	Other	H21	Other	fimH32	Other	No	NA	NA	5205676	143	36403.3	383485	202	0	0	117461	13	76656	24	31753	43	0	0	0	0	0	0	0	0	0	0	0	0	0	0	0	0
SRR3987979	ESC_EA2596AA	SAMN05452909	SRR3987979	Public	NA	Livestock	Bovine	1981	North America	United States	BAP6	No	ONT	H21	ONT:H21	fimH24	Other	No	NA	NA	4987286	137	36403.6	557857	202	0	0	154909	9	98158	18	39277	32	0	0	0	0	0	0	0	0	0	0	0	0	0	0	0	0
SRR3987972	ESC_EA2603AA	SAMN05452916	SRR3987972	Public	NA	Livestock	Poultry	1981	North America	United States	BAP3	No	Other	H40	Other	fimH54	F89:A6:B16	No	NA	NA	4950337	133	37220.6	400761	231	0	0	155986	10	95114	19	40813	34	0	0	0	0	0	0	0	0	0	0	0	0	0	0	0	0
SRR3987912	ESC_EA2654AA	SAMN05440431	SRR3987912	Public	NA	Livestock	Bovine	1987	North America	United States	BAP6	No	ONT	H30	Other	fimH54	NA	No	NA	NA	4849746	118	41099.5	283809	214	0	0	116631	13	62563	25	29765	47	0	0	0	0	0	0	0	0	0	0	0	0	0	0	0	0
SRR3987673	ESC_EA2753AA	SAMN05452862	SRR3987673	Public	NA	Livestock	Bovine	1980	North America	United States	BAP6	No	Other	H21	Other	fimH54	F18:-:B16	No	NA	NA	4776375	127	37609.2	413850	202	0	0	193451	9	111951	16	61046	26	0	0	0	0	0	0	0	0	0	0	0	0	0	0	0	0
SRR3989769	ESC_EA2802AA	SAMN05440390	SRR3989769	Public	NA	Livestock	Bovine	1979	North America	United States	BAP6	No	Other	H21	Other	Other	Other	No	NA	NA	5190484	228	22765.3	247071	213	0	0	124076	16	76584	26	23654	53	0	0	0	0	0	0	0	0	0	0	0	0	0	0	0	0
SRR3989763	ESC_EA2808AA	SAMN05440396	SRR3989763	Public	NA	Livestock	Poultry	1978	North America	United States	BAP4	Yes	ONT	Other	Other	Unknown	F24:-:B1	No	NA	NA	4882935	185	26394.2	385198	204	0	0	118667	13	61347	25	28269	48	0	1	1	0	0	0	0	0	0	0	0	0	0	0	0	0
SRR3989588	ESC_EA2909AA	SAMN05440280	SRR3989588	Public	NA	Livestock	Bovine	2013	North America	United States	BAP6	No	Other	H21	Other	fimH32	NA	No	NA	NA	4613667	75	61515.6	363584	211	0	0	195731	9	154626	14	60988	23	0	0	0	0	0	0	0	0	0	0	0	0	0	0	0	0
SRR3989506	ESC_EA2940AA	SAMN05452846	SRR3989506	Public	NA	Livestock	Bovine	2013	North America	United States	BAP6	No	Other	H21	Other	fimH32	NA	No	NA	NA	4821743	91	52986.2	344544	202	0	0	161738	11	140096	17	44074	28	0	0	0	1	0	0	0	0	0	0	0	0	0	0	0	0
SRR3993844	ESC_EA3050AA	SAMN05468023	SRR3993844	Public	NA	Livestock	Ovine	1982	North America	United States	BAP6	No	Other	H21	Other	fimH32	NA	No	NA	NA	4721209	109	43313.8	336658	201	0	0	178556	10	133480	16	76216	25	0	0	0	0	0	0	0	0	0	0	0	0	0	0	0	0
SRR4046411	ESC_EA4247AA	SAMN05596240	SRR4046411	Public	NA	Livestock	Porcine	2014	North America	United States	BAP2	Yes	O9	H4	O9:H4	fimH32	F18:-:B1	No	NA	NA	4871915	117	41640.3	358555	208	0	0	117526	12	77965	23	31822	40	1	0	0	0	0	0	0	0	0	0	0	0	1	0	0	0
SRR5181652	ESC_EA5058AA	SAMN05596404	SRR5181652	Public	NA	Livestock	Bovine	2014	North America	United States	BAP6	No	ONT	HNT	Other	fimH54	F89:A6:B16	No	NA	NA	5203678	204	25508.2	377822	201	0	0	109223	16	60986	29	24233	55	0	0	0	0	0	0	0	0	0	0	0	0	0	0	0	0
SRR4263664	ESC_EA5874AA	SAMN05607404	SRR4263664	Public	NA	Human	Human Other	1988	North America	Canada	BAP5	No	O153var1	H25	O153var1:H25	fimH32	NA	No	NA	NA	5032666	162	31065.8	455437	204	0	0	152543	11	82012	20	33312	37	0	0	0	1	0	0	0	0	0	0	0	0	0	0	0	0
SRR4260153	ESC_EA5939AA	SAMN05596710	SRR4260153	Public	NA	Livestock	Bovine	2014	North America	United States	BAP6	No	Other	H21	Other	fimH53	Other	No	NA	NA	5438126	306	17771.7	220345	203	0	0	99034	19	76474	31	16612	58	0	0	0	0	0	0	0	0	0	0	0	0	0	0	0	0
SRR4294894	ESC_EA6247AA	SAMN05596214	SRR4294894	Public	NA	Livestock	Bovine	2014	North America	United States	BAP6	No	ONT	H21	ONT:H21	fimH32	Other	No	NA	NA	5238367	190	27570.3	361038	200	0	0	114351	13	77931	25	28422	45	0	0	0	0	0	0	0	0	0	0	0	0	0	0	0	0
SRR4294822	ESC_EA6271AA	SAMN05596099	SRR4294822	Public	NA	Livestock	Bovine	2014	North America	United States	BAP6	No	ONT	H21	ONT:H21	fimH32	Other	No	NA	NA	5147368	170	30278.6	334615	204	0	0	119830	13	76648	24	26468	49	0	0	0	0	0	0	0	0	0	0	0	0	0	0	0	0
SRR4294821	ESC_EA6272AA	SAMN05596100	SRR4294821	Public	NA	Livestock	Bovine	2014	North America	United States	BAP6	No	ONT	H21	ONT:H21	fimH31	Other	No	NA	NA	5112683	111	46060.2	533400	206	0	0	158243	11	101507	18	37040	33	0	0	0	0	0	0	0	0	0	0	0	0	0	0	0	0
SRR4301123	ESC_EA6395AA	SAMN05829273	SRR4301123	Public	NA	Livestock	Bovine	2016	North America	United States	BAP6	No	Other	H21	Other	fimH54	Other	No	NA	NA	5165394	172	30031.4	446262	202	0	0	138413	12	72861	23	28583	43	0	0	0	0	0	0	0	0	0	0	0	0	0	0	0	0
SRR4301122	ESC_EA6396AA	SAMN05829272	SRR4301122	Public	NA	Livestock	Bovine	2014	North America	United States	BAP6	No	Other	H4	Other	fimH53	Other	No	NA	NA	5130300	153	33531.4	640793	202	0	0	154886	10	111951	18	42187	32	0	0	0	0	0	0	0	0	0	0	0	0	0	0	0	0
SRR4340433	ESC_EA8416AA	SAMN05607382	SRR4340433	Public	NA	Human	Human Other	1999	North America	United States	BAP5	No	O153var1	H25	O153var1:H25	fimH32	NA	No	NA	NA	5146400	261	19718	322347	201	0	0	104921	15	76649	27	27242	49	0	0	0	0	0	0	0	0	0	0	0	0	0	0	0	0
SRR5031173	ESC_FA3864AA	SAMN06030756	SRR5031173	Public	NA	Human	Human Other	2015	Europe	United Kingdom	BAP6	No	Other	Other	Other	Other	Other	No	NA	NA	5147001	208	24745.2	302608	201	0	0	92552	19	59943	32	24148	59	0	0	0	1	0	0	0	0	0	0	0	0	0	0	0	0
SRR5030800	ESC_FA3908AA	SAMN06030696	SRR5030800	Public	NA	Human	Human Other	2015	Europe	United Kingdom	BAP2	Yes	O9	H25	O9:H25	fimH27	F2:-:B1	Yes	NA	NA	5080578	248	20486.2	270586	201	0	0	103227	17	67302	29	19997	56	1	0	0	0	0	0	0	0	0	0	0	0	0	0	0	0
ERR1656416	ESC_FA5623AA	SAMEA4464651	ERR1656416	Public	NA	Livestock	Porcine	2015	Europe	Denmark	BAP2	Yes	O8	Other	Other	fimH27	F2:-:B1	Yes	NA	NA	5308854	295	17996.1	242524	208	0	0	92821	20	54755	34	12870	70	1	0	0	0	0	0	0	0	0	0	0	0	0	0	0	0
ERR1656410	ESC_FA5629AA	SAMEA4464645	ERR1656410	Public	NA	Livestock	Porcine	2015	Europe	Denmark	BAP2	Yes	O8	Other	Other	fimH27	F2:-:B1	Yes	NA	NA	5360804	256	20940.6	265268	202	0	0	109217	15	68057	27	15773	55	1	0	0	0	0	0	0	0	0	0	0	0	1	0	0	0
ERR1656403	ESC_FA5636AA	SAMEA4464638	ERR1656403	Public	NA	Livestock	Porcine	2015	Europe	Denmark	BAP2	Yes	Other	H10	Other	fimH27	F2:-:B1	Yes	NA	NA	5825087	405	14382.9	270042	215	0	0	102962	19	40001	37	4889	118	1	0	0	0	0	0	0	0	0	0	0	0	0	0	0	0
ERR1656402	ESC_FA5637AA	SAMEA4464637	ERR1656402	Public	NA	Livestock	Porcine	2015	Europe	Denmark	BAP2	Yes	Other	H10	Other	fimH27	F2:-:B1	Yes	NA	NA	5762640	347	16607	247505	231	0	0	61057	24	35565	48	7654	111	1	1	0	0	0	0	0	0	0	0	0	0	0	0	0	0
ERR1656401	ESC_FA5638AA	SAMEA4464636	ERR1656401	Public	NA	Livestock	Porcine	2015	Europe	Denmark	BAP2	Yes	O8	H10	O8:H10	fimH27	F2:-:B1	Yes	NA	NA	5046901	185	27280.5	211579	216	0	0	83685	19	55486	34	19265	64	1	0	0	0	0	0	0	0	0	0	0	0	0	0	0	0
ERR1656389	ESC_FA5650AA	SAMEA4464624	ERR1656389	Public	NA	Livestock	Porcine	2015	Europe	Denmark	BAP2	Yes	O8	H10	O8:H10	fimH27	F2:-:B1	Yes	NA	NA	5048678	173	29183.1	269487	226	0	0	83686	18	49918	34	20583	64	1	0	0	0	0	0	0	0	0	0	0	0	0	0	0	0
SRR5120224	ESC_FA5721AA	SAMN06015667	SRR5120224	Public	NA	Human	ExPEC	2016	North America	United States	BAP6	No	Other	H30	Other	fimH32	Other	No	NA	NA	4736155	84	56382.8	654241	202	0	0	185462	9	133558	15	60792	25	0	0	0	0	0	0	0	0	0	0	0	0	0	0	0	0
SRR5187806	ESC_FA7784AA	SAMN06240052	SRR5187806	Public	NA	Livestock	Poultry	1985	North America	United States	BAP3	Yes	Other	HNT	Other	fimH32	F18:-:B1	No	13	Other	4943897	136	36352.2	299107	219	0	0	111624	13	63871	24	26231	49	0	0	0	0	0	0	0	0	0	0	0	0	0	0	0	0
SRR5217722	ESC_FA7909AA	SAMN06029189	SRR5217722	Public	NA	Livestock	Poultry	2016	North America	United States	BAP1	Yes	Other	HNT	Other	fimH31	Other	No	12	12	5271243	133	39633.4	462317	201	0	0	177917	10	83265	19	44074	34	0	1	1	0	0	1	0	0	0	0	0	0	0	0	0	0
SRR5330902	ESC_GA0224AA	SAMN05597016	SRR5330902	Public	NA	Livestock	Porcine	2014	North America	United States	BAP2	Yes	O8	H9	O8:H9	fimH32	F18:A6:B1	No	3	3	4966675	207	23993.6	370431	200	0	0	133465	12	88072	21	24428	42	0	0	0	0	0	0	0	0	0	0	0	0	0	0	0	0
SRR5330817	ESC_GA0285AA	SAMN05596717	SRR5330817	Public	NA	Livestock	Bovine	2014	North America	United States	BAP6	No	Other	H21	Other	Other	Other	No	NA	NA	4968843	143	34747.2	412000	219	0	0	134427	11	78512	21	37322	38	0	0	0	0	0	0	0	0	0	0	0	0	0	0	0	0
SRR5330816	ESC_GA0286AA	SAMN05596471	SRR5330816	Public	NA	Livestock	Poultry	2014	North America	United States	BAP2	Yes	O8	H25	O8:H25	fimH27	F18:-:B16	No	26	26	5378162	178	30214.4	389787	203	0	0	119762	13	76679	24	28405	46	0	1	0	0	0	0	0	0	0	1	0	0	1	0	0	0
SRR5341958	ESC_GA0717AA	SAMN06560610	SRR5341958	Public	NA	Livestock	Bovine	1997	North America	United States	BAP6	No	Other	H21	Other	fimH32	Other	No	NA	NA	5165994	220	23481.8	306451	221	0	0	65962	24	42742	43	17111	77	0	0	0	0	0	0	0	0	0	0	0	0	0	0	0	0
SRR5341919	ESC_GA0723AA	SAMN06555526	SRR5341919	Public	NA	Livestock	Bovine	1997	North America	United States	BAP6	No	Other	H21	Other	fimH32	Other	No	NA	NA	5193845	131	39647.7	356977	202	0	0	154890	11	104838	18	38088	34	0	0	0	0	0	0	0	0	0	0	0	0	0	0	0	0
SRR5445232	ESC_GA2599AA	SAMN06712429	SRR5445232	Public	NA	Livestock	Bovine	2017	North America	United States	BAP6	No	ONT	H21	ONT:H21	fimH54	Other	No	NA	NA	5072143	135	37571.4	411750	202	0	0	177510	10	99520	18	37168	33	0	0	0	0	0	0	0	0	0	0	0	0	0	0	0	0
SRR5459141	ESC_GA2812AA	SAMN06677724	SRR5459141	Public	NA	Livestock	Bovine	2016	Africa	Uganda	BAP4	No	Other	H30	Other	Other	F24:-:B1	No	NA	NA	4917832	129	38122.7	423150	208	0	0	149518	10	99124	18	33017	34	1	0	0	0	0	0	0	0	0	0	0	0	0	0	0	0
SRR5470823	ESC_GA2983AA	SAMN06680921	SRR5470823	Public	NA	Livestock	Bovine	1999	North America	United States	BAP6	No	ONT	H21	ONT:H21	fimH31	Other	No	NA	NA	5112148	107	47777.1	534383	202	0	0	182631	9	111951	16	50177	29	0	0	0	0	0	0	0	0	0	0	0	0	0	0	0	0
SRR5660167	ESC_GA6975AA	SAMN07203021	SRR5660167	Public	NA	Human	Human Other	2014	Asia	Thailand	BAP2	Yes	O8	H10	O8:H10	fimH30	F36:A4:B1	No	NA	NA	4933760	148	33336.2	446704	202	0	0	111922	13	83652	22	30024	42	0	0	0	0	0	1	0	0	0	0	0	0	0	0	0	0
SRR5660166	ESC_GA6976AA	SAMN07203020	SRR5660166	Public	NA	Human	Human Other	2014	Asia	Thailand	BAP2	Yes	O8	H10	O8:H10	fimH30	F36:A4:B1	No	NA	NA	4932419	158	31217.8	288284	202	0	0	111922	14	83652	23	30148	42	0	0	0	0	0	1	0	0	0	0	0	0	0	0	0	0
SRR5762158	ESC_GA7275AA	SAMN07283931	SRR5762158	Public	NA	Livestock	Porcine	2017	North America	United States	BAP2	Yes	O8	H10	O8:H10	fimH30	F36:A4:B1	No	NA	NA	4980392	162	30743.2	318762	202	0	0	108661	14	76720	25	31123	46	0	0	0	0	0	1	0	0	0	0	0	0	0	0	0	0
ERR2019258	ESC_GA7459AA	SAMEA104142977	ERR2019258	Public	NA	Livestock	Bovine	2015	Europe	Spain	BAP6	No	Other	Other	Other	fimH32	F57:A18:B23	No	NA	NA	5090652	197	25840.9	410599	202	0	0	158527	11	82066	19	27375	38	0	0	0	0	0	0	0	0	0	0	0	0	0	0	0	0
ERR2019245	ESC_GA7472AA	SAMEA104142964	ERR2019245	Public	NA	Livestock	Porcine	2015	Europe	Spain	BAP2	Yes	O9	H25	O9:H25	fimH32	Other	No	36	36	5149777	259	19883.3	316559	211	0	0	93146	18	62592	31	20687	56	0	0	0	0	0	1	0	0	0	0	0	0	0	0	0	0
ERR2019113	ESC_GA7587AA	SAMEA104142832	ERR2019113	Public	NA	Livestock	Bovine	2015	Europe	Belgium	BAP2	Yes	O9	H25	O9:H25	fimH32	F2:-:B1	Yes	58	Other	5184825	178	29128.2	360668	201	0	0	121095	15	66815	26	23520	50	1	0	0	0	0	0	0	0	0	0	0	0	0	0	0	0
ERR2019093	ESC_GA7605AA	SAMEA104142812	ERR2019093	Public	NA	Livestock	Bovine	2015	Europe	Austria	BAP6	Yes	O8	H30	O8:H30	fimH54	F18:A6:B1	No	3	3	5085183	180	28251	421339	202	0	0	154676	11	98123	19	29359	36	0	0	0	0	0	0	0	0	0	0	0	0	0	0	0	0
ERR2027622	ESC_GA8202AA	SAMEA104153806	ERR2027622	Public	NA	Human	Human Other	2014	Africa	Democratic Republic of the Congo	BAP2	Yes	O8	H25	O8:H25	fimH32	F2:-:B1	No	NA	NA	5216672	181	28821.4	302797	208	0	0	98244	16	69524	28	23016	52	1	0	0	0	1	0	0	0	0	0	0	1	0	0	0	1
SRR5890300	ESC_GA8989AA	SAMN07374662	SRR5890300	Public	NA	Livestock	Porcine	2017	North America	United States	BAP2	Yes	O8	H10	O8:H10	fimH30	F36:A4:B1	No	NA	NA	4990707	153	32619	318762	202	0	0	109216	15	79023	25	31123	44	0	0	0	0	0	1	0	0	0	0	0	0	0	0	0	0
SRR5890288	ESC_GA8993AA	SAMN07440312	SRR5890288	Public	NA	Livestock	Bovine	2017	North America	United States	BAP1	No	Other	Other	Other	Other	Other	No	NA	NA	5587151	258	21655.6	386822	212	0	0	133544	12	86473	22	30804	42	0	0	0	0	0	0	0	0	0	0	0	0	0	0	0	0
SRR5901513	ESC_GA9109AA	SAMN07450949	SRR5901513	Public	NA	Livestock	Porcine	2017	North America	United States	BAP6	No	ONT	H21	ONT:H21	fimH54	NA	No	NA	NA	4893170	110	44483.4	600450	202	0	0	177287	9	104999	16	42334	29	0	1	1	0	0	0	0	0	0	0	0	0	0	0	0	0
SRR5912882	ESC_GA9300AA	SAMN07461232	SRR5912882	Public	NA	Livestock	Bovine	2017	North America	United States	BAP6	No	O153var2	H21	O153var2:H21	fimH24	F89:A6:B16	No	NA	NA	4908355	91	53938	824417	202	0	0	177514	8	111616	15	42600	29	0	0	0	0	0	0	0	0	0	0	0	0	0	0	0	0
SRR5956527	ESC_HA0245AA	SAMN07537106	SRR5956527	Public	NA	Livestock	Bovine	2017	North America	United States	BAP6	No	O153var2	H21	O153var2:H21	fimH24	F89:A6:B16	No	NA	NA	4759591	96	49579.1	394515	202	0	0	172559	10	111624	17	46918	29	0	0	0	0	0	0	0	0	0	0	0	0	0	0	0	0
SRR5943573	ESC_HA0357AA	SAMN07450711	SRR5943573	Public	NA	Human	Human Other	2016	Asia	Thailand	BAP2	Yes	O8	H25	O8:H25	fimH32	Other	No	NA	NA	5098181	198	25748.4	276228	211	0	0	82040	19	52184	34	20620	60	0	0	0	0	0	0	0	1	0	0	0	0	1	0	0	0
SRR5943571	ESC_HA0359AA	SAMN07450709	SRR5943571	Public	NA	Human	Human Other	2016	Asia	Thailand	BAP2	Yes	O8	H10	O8:H10	fimH30	F36:A4:B1	No	NA	NA	4934576	160	30841.1	288476	202	0	0	111922	14	83652	23	30148	43	0	0	0	0	0	1	0	0	0	0	0	0	0	0	0	0
SRR6039969	ESC_HA1152AA	SAMN07645984	SRR6039969	Public	NA	Livestock	Porcine	2017	North America	United States	BAP2	Yes	O8	H25	O8:H25	fimH27	F2:-:B1	Yes	12	12	5070803	172	29481.4	308120	208	0	0	101793	17	52418	30	20117	60	1	0	0	0	0	0	0	0	0	0	0	0	0	0	0	0
SRR6039966	ESC_HA1155AA	SAMN07645992	SRR6039966	Public	NA	Livestock	Bovine	2017	North America	United States	BAP6	No	Other	H21	Other	fimH54	F18:-:B16	No	NA	NA	5024847	167	30088.9	388701	202	0	0	114993	13	67781	24	32073	45	0	0	0	0	0	0	0	0	0	0	0	0	0	0	0	0
SRR6039958	ESC_HA1157AA	SAMN07645985	SRR6039958	Public	NA	Livestock	Porcine	2017	North America	United States	BAP5	Yes	ONT	H25	ONT:H25	fimH32	F18:A6:B1	No	NA	NA	4936914	155	31851.1	235844	202	0	0	100524	17	71222	29	25494	51	0	0	0	0	0	0	0	0	0	0	0	0	0	0	0	0
SRR6039943	ESC_HA1161AA	SAMN07645997	SRR6039943	Public	NA	Livestock	Bovine	2017	North America	United States	BAP6	No	Other	H21	Other	fimH24	F89:A6:B16	No	NA	NA	4859533	112	43388.7	400346	202	0	0	145083	12	82066	21	31123	39	0	0	0	0	0	0	0	0	0	0	0	0	0	0	0	0
ERR2124239	ESC_HA2031AA	SAMEA104305649	ERR2124239	Public	NA	Human	Human Other	2016	Europe	Ireland	BAP5	No	Other	H25	Other	Other	NA	No	NA	NA	4997459	165	30287.6	419737	204	0	0	183074	10	101103	17	39585	33	0	0	0	0	0	0	0	0	0	0	0	0	0	0	0	0
ERR2124232	ESC_HA2038AA	SAMEA104305642	ERR2124232	Public	NA	Human	Human Other	2016	Europe	Ireland	BAP2	Yes	O9	H25	O9:H25	fimH27	F2:-:B1	Yes	259	Other	5022412	216	23251.9	268348	202	0	0	111671	15	76711	26	24864	48	1	0	0	0	0	0	0	0	0	0	0	0	0	0	0	0
SRR6051639	ESC_HA2189AA	SAMN07665805	SRR6051639	Public	NA	Livestock	Bovine	2017	North America	United States	BAP6	No	O153var2	H21	O153var2:H21	fimH24	F89:A6:B16	No	267	Other	5104112	103	49554.5	382036	202	0	0	158528	12	98158	20	43899	34	0	0	0	0	0	0	0	0	0	0	0	0	0	0	0	0
SRR6121985	ESC_HA4308AA	SAMN07722653	SRR6121985	Public	NA	Livestock	Bovine	2017	North America	United States	BAP2	Yes	O9	H25	O9:H25	fimH27	NA	Yes	65	Other	5191679	193	26899.9	266524	202	0	0	79096	21	48307	37	18027	69	0	0	0	0	0	0	0	0	0	0	0	0	0	0	0	0
SRR6121983	ESC_HA4309AA	SAMN07722649	SRR6121983	Public	NA	Livestock	Poultry	2017	North America	United States	BAP2	No	ONT	H9	ONT:H9	fimH27	NA	No	NA	NA	4997541	200	24987.7	255636	201	0	0	105423	17	58987	31	20117	60	0	1	1	0	0	0	0	0	0	0	0	0	0	0	0	0
SRR6121975	ESC_HA4313AA	SAMN07722632	SRR6121975	Public	NA	Livestock	Porcine	2017	North America	United States	BAP2	Yes	O9	H9	O9:H9	fimH32	F2:-:B1	Yes	NA	NA	5188855	108	48044.9	410473	240	0	0	154307	11	98158	20	28595	41	1	0	0	0	0	0	0	0	0	0	0	0	0	0	0	0
SRR6219924	ESC_HA7386AA	SAMN07747760	SRR6219924	Public	NA	Livestock	Bovine	2017	North America	United States	BAP5	No	O153var1	H25	O153var1:H25	fimH32	NA	No	NA	NA	5045546	121	41698.7	505229	202	0	0	119772	11	82096	20	34888	39	0	0	0	0	0	0	0	0	0	0	0	0	0	0	0	0
SRR6219724	ESC_HA7397AA	SAMN07747806	SRR6219724	Public	NA	Livestock	Bovine	2017	North America	United States	BAP6	No	O8	H21	Other	fimH32	NA	No	NA	NA	4873883	129	37782	630959	202	0	0	153435	11	101721	19	31804	36	0	1	0	0	0	0	0	0	0	0	0	0	0	0	0	0
SRR6219715	ESC_HA7399AA	SAMN07747796	SRR6219715	Public	NA	Livestock	Bovine	2017	North America	United States	BAP6	No	Other	H21	Other	Other	Other	No	NA	NA	5036650	91	55347.8	383970	222	0	0	188209	11	112068	18	39323	32	0	0	0	0	0	0	0	0	0	0	0	0	0	0	0	0
SRR6219699	ESC_HA7400AA	SAMN07747746	SRR6219699	Public	NA	Livestock	Bovine	2017	North America	United States	BAP6	No	Other	H21	Other	fimH54	Other	No	NA	NA	5150097	177	29096.6	370489	202	0	0	109914	16	88322	26	31123	45	0	0	0	0	0	0	0	0	0	0	0	0	0	0	0	0
SRR6231944	ESC_HA7476AA	SAMN07839418	SRR6231944	Public	NA	Livestock	Porcine	2017	North America	United States	BAP2	Yes	O9	H4	O9:H4	fimH27	F2:-:B1	Yes	12	12	5026743	161	31222	235676	202	0	0	109216	16	59880	28	21666	55	1	0	0	0	0	0	0	0	0	0	0	0	0	0	0	0
SRR6231942	ESC_HA7478AA	SAMN07839429	SRR6231942	Public	NA	Livestock	Bovine	2017	North America	United States	BAP5	No	Other	H25	Other	fimH32	NA	No	NA	NA	5063688	206	24581	329908	203	0	0	132052	14	84252	24	24354	44	0	0	0	0	0	0	0	0	0	0	0	0	0	0	0	0
SRR6231935	ESC_HA7485AA	SAMN07839427	SRR6231935	Public	NA	Livestock	Porcine	2017	North America	United States	BAP2	Yes	O9	H4	O9:H4	fimH32	F18:-:B1	No	NA	NA	4959865	118	42032.8	410809	208	0	0	111954	13	74441	24	35134	42	0	0	0	0	0	0	0	0	0	0	0	0	0	0	0	0
SRR6231923	ESC_HA7497AA	SAMN07839419	SRR6231923	Public	NA	Livestock	Poultry	2017	North America	United States	BAP4	Yes	ONT	H37	ONT:H37	fimH32	F24:-:B1	No	12	12	5163890	231	22354.5	222774	201	0	0	76173	23	42148	42	18094	76	0	0	0	1	0	0	0	0	0	0	0	0	0	0	0	0
SRR6231921	ESC_HA7499AA	SAMN07839421	SRR6231921	Public	NA	Livestock	Bovine	2017	North America	United States	BAP2	Yes	O9/Onovel22	H9	Other	fimH32	F18:A6:B1	No	NA	NA	4912124	125	39297	410566	202	0	0	177515	11	88318	19	35848	36	0	0	0	0	0	0	0	0	0	0	0	0	0	0	0	0
SRR6231915	ESC_HA7505AA	SAMN07839410	SRR6231915	Public	NA	Livestock	Porcine	2017	North America	United States	BAP6	No	ONT	H21	ONT:H21	Other	Other	No	NA	NA	4889985	129	37906.9	283184	255	0	0	130484	13	97456	22	31123	39	0	1	0	0	0	0	0	0	0	0	0	0	0	0	0	0
SRR6238424	ESC_HA7518AA	SAMN07955797	SRR6238424	Public	NA	Livestock	Porcine	2017	North America	United States	BAP2	Yes	O8	H25	O8:H25	Other	F2:-:B1	Yes	NA	NA	4874940	128	38085.5	349202	208	0	0	123749	14	76015	24	31123	42	1	0	0	0	0	0	0	0	0	0	0	0	0	0	0	0
SRR6238390	ESC_HA7520AA	SAMN07955809	SRR6238390	Public	NA	Livestock	Bovine	2017	North America	United States	BAP5	No	Other	H25	Other	fimH32	NA	No	NA	NA	5094870	182	27993.8	619097	203	0	0	144433	11	93004	21	30835	40	0	0	0	0	0	0	0	0	0	0	0	0	0	0	0	0
SRR6238136	ESC_HA7529AA	SAMN07955771	SRR6238136	Public	NA	Livestock	Porcine	2017	North America	United States	BAP2	Yes	O8	H25	O8:H25	Other	F18:A6:B1	No	NA	NA	4948769	146	33895.7	370731	208	0	0	112594	13	79023	23	31123	41	0	0	0	0	0	0	0	0	0	0	0	0	0	0	0	0
ERR1512522	ESC_HA7570AA	SAMEA4058494	ERR1512522	Public	NA	Livestock	Bovine	2015	Europe	Denmark	BAP2	Yes	O8	H25	O8:H25	fimH32	F18:A6:B1	No	NA	NA	5042650	153	32958.5	276386	208	0	0	101765	17	76015	28	28175	50	1	0	0	0	0	0	0	0	0	0	0	0	0	0	0	0
ERR1512494	ESC_HA7598AA	SAMEA4058466	ERR1512494	Public	NA	Livestock	Poultry	2014	Europe	Denmark	BAP2	Yes	O8	H25	O8:H25	fimH32	F2:-:B1	Yes	NA	NA	4930049	110	44818.6	342369	202	0	0	131088	11	82060	21	41361	37	1	0	0	0	0	0	0	0	0	0	0	0	0	0	0	0
ERR1512396	ESC_HA7696AA	SAMEA4058368	ERR1512396	Public	NA	Livestock	Porcine	2015	Europe	Denmark	BAP5	Yes	Other	H25	Other	fimH32	F18:A6:B1	No	NA	NA	5009564	163	30733.5	389619	206	0	0	143986	11	93590	19	27191	36	0	0	0	0	0	0	0	0	0	0	0	0	0	0	0	0
ERR2193922	ESC_HA8218AA	SAMEA104378686	ERR2193922	Public	NA	Livestock	Bovine	2015	Europe	Germany	BAP2	Yes	O8	H25	O8:H25	fimH32	F2:-:B1	No	NA	NA	5055827	274	18451.9	429053	205	0	0	113788	13	75379	24	24843	46	1	0	0	0	0	0	0	0	0	0	0	0	0	0	0	0
SRR6292813	ESC_HA8275AA	SAMN08025055	SRR6292813	Public	NA	Livestock	Bovine	2017	North America	United States	BAP2	Yes	O9	H25	O9:H25	fimH27	F2:-:B1	Yes	NA	NA	5100189	197	25889.3	266524	220	0	0	83460	20	50490	35	17398	70	1	0	0	0	0	0	0	0	0	0	0	0	0	0	0	0
SRR6292797	ESC_HA8283AA	SAMN08025046	SRR6292797	Public	NA	Livestock	Porcine	2017	North America	United States	BAP2	Yes	O9	H25	O9:H25	fimH32	F18:-:B1	No	NA	NA	4826861	151	31966	291056	208	0	0	101005	17	54182	31	19662	60	0	0	0	0	0	0	0	0	0	0	0	0	0	0	0	0
SRR6292465	ESC_HA8290AA	SAMN08025050	SRR6292465	Public	NA	Livestock	Poultry	2017	North America	United States	BAP2	Yes	O8	H10	O8:H10	fimH30	F36:A4:B1	No	NA	NA	4949327	207	23909.8	182934	202	0	0	66481	25	45771	43	17566	78	0	0	0	0	0	1	0	0	0	0	0	0	0	0	0	0
SRR6292462	ESC_HA8291AA	SAMN08025049	SRR6292462	Public	NA	Livestock	Bovine	2017	North America	United States	BAP3	No	Other	H40	Other	Other	Other	No	NA	NA	4819800	166	29034.9	253307	202	0	0	92764	19	58259	33	26316	59	0	0	0	0	0	0	0	0	0	0	0	0	0	0	0	0
DRR103261	ESC_HA8939AA	SAMD00077669	DRR103261	Public	NA	Livestock	Bovine	2014	Asia	Japan	BAP6	No	ONT	Other	Other	fimH24	Other	No	NA	NA	5279396	204	25879.4	258182	202	0	0	116152	16	62614	28	25167	54	0	0	0	0	0	0	0	0	0	0	0	0	0	0	0	0
DRR103192	ESC_HA9008AA	SAMD00077600	DRR103192	Public	NA	Livestock	Bovine	2014	Asia	Japan	BAP4	No	ONT	Other	Other	fimH32	NA	No	NA	NA	4981533	281	17727.9	146986	202	0	0	48511	30	28046	57	10184	114	0	0	0	0	0	0	0	0	0	0	0	0	0	0	0	0
DRR103167	ESC_HA9033AA	SAMD00077575	DRR103167	Public	NA	Livestock	Bovine	2014	Asia	Japan	BAP5	No	ONT	H25	ONT:H25	fimH32	Other	No	NA	NA	5179910	223	23228.3	318762	202	0	0	112241	15	77659	27	24283	54	0	0	0	0	0	0	0	0	0	0	0	0	0	0	0	0
DRR103151	ESC_HA9049AA	SAMD00077559	DRR103151	Public	NA	Livestock	Bovine	2014	Asia	Japan	BAP6	No	Other	HNT	Other	fimH24	Other	No	NA	NA	4962404	145	34223.5	282195	202	0	0	111181	15	67526	26	30803	48	0	0	0	0	0	0	0	0	0	0	0	0	0	0	0	0
DRR103134	ESC_HA9066AA	SAMD00077542	DRR103134	Public	NA	Livestock	Bovine	2014	Asia	Japan	BAP1	No	Other	H4	Other	fimH32	Other	No	NA	NA	5309810	188	28243.7	361941	202	0	0	119045	13	81363	24	31077	44	1	0	0	0	0	0	0	0	0	0	0	0	0	0	0	0
DRR103113	ESC_HA9087AA	SAMD00077521	DRR103113	Public	NA	Livestock	Bovine	2014	Asia	Japan	BAP1	No	Other	H4	Other	Other	Other	No	NA	NA	5283166	266	19861.5	291638	209	0	0	111324	15	73238	27	20093	55	0	0	0	0	0	0	0	0	0	0	0	0	0	0	0	0
DRR103054	ESC_HA9146AA	SAMD00077462	DRR103054	Public	NA	Livestock	Bovine	2013	Asia	Japan	BAP6	No	ONT	H9	ONT:H9	fimH53	Other	No	NA	NA	5132882	153	33548.2	376797	202	0	0	148865	11	104526	20	33387	37	1	0	0	0	0	0	0	0	0	0	0	0	1	0	0	0
DRR103038	ESC_HA9162AA	SAMD00077446	DRR103038	Public	NA	Livestock	Bovine	2013	Asia	Japan	BAP6	No	Other	H21	Other	fimH32	Other	No	NA	NA	5082684	214	23750.9	376166	202	0	0	91799	16	62935	29	22401	54	0	0	0	0	0	0	0	0	0	0	0	0	0	0	0	0
DRR103028	ESC_HA9172AA	SAMD00077436	DRR103028	Public	NA	Livestock	Bovine	2013	Asia	Japan	BAP6	No	Other	H21	Other	fimH54	Other	No	NA	NA	5073400	195	26017.4	324946	202	0	0	129295	14	76758	24	26579	46	0	0	0	0	0	0	0	0	0	0	0	0	0	0	0	0
DRR102992	ESC_HA9208AA	SAMD00077400	DRR102992	Public	NA	Livestock	Bovine	2014	Asia	Japan	BAP5	No	Other	H25	Other	fimH32	NA	No	NA	NA	4957246	162	30600.3	425305	240	0	0	177514	10	82078	19	31039	36	0	0	0	0	0	0	0	0	0	0	0	0	0	0	0	0
DRR102553	ESC_HA9647AA	SAMD00076961	DRR102553	Public	NA	Livestock	Bovine	2015	Europe	Belgium	BAP6	No	Other	H21	Other	fimH53	NA	No	NA	NA	4808894	120	40074.1	356496	202	0	0	137744	12	82202	21	43035	35	0	0	0	0	0	0	0	0	0	0	0	0	0	0	0	0
DRR102547	ESC_HA9653AA	SAMD00076955	DRR102547	Public	NA	Livestock	Bovine	2015	Europe	Belgium	BAP4	No	ONT	H25	ONT:H25	fimH32	F89:A6:B16	No	NA	NA	5063175	154	32877.8	326436	208	0	0	136004	12	98955	20	36219	36	0	0	0	0	0	0	0	0	0	0	0	0	0	0	0	0
SRR6314306	ESC_HA9721AA	SAMN08051580	SRR6314306	Public	NA	Livestock	Porcine	2017	North America	United States	BAP2	Yes	O8	H25	O8:H25	fimH27	Other	No	26	26	5125071	242	21178	195585	208	0	0	70851	23	32986	44	12552	89	1	0	0	0	0	0	0	0	0	0	0	0	1	0	0	0
SRR6376579	ESC_IA0968AA	SAMN08162481	SRR6376579	Public	NA	Wild Animal	Avian	2016	North America	United States	BAP2	Yes	O8	H4	O8:H4	Other	F18:A6:B1	No	NA	NA	4898036	119	41160	410361	202	0	0	206186	8	119088	14	42187	27	0	0	0	0	0	0	0	0	0	0	0	0	0	0	0	0
SRR6376580	ESC_IA0969AA	SAMN08162482	SRR6376580	Public	NA	Wild Animal	Avian	2016	North America	United States	BAP2	Yes	O8	H25	O8:H25	fimH32	F24:-:B1	No	12	12	4994952	151	33079.2	339452	202	0	0	133610	12	82066	22	26400	43	0	0	0	0	0	0	0	0	0	0	0	0	0	0	0	0
SRR6376582	ESC_IA0971AA	SAMN08162484	SRR6376582	Public	NA	Wild Animal	Avian	2016	North America	United States	BAP2	Yes	O8	H4	O8:H4	Other	F18:A6:B1	No	NA	NA	4898105	118	41509.4	410361	202	0	0	193220	9	111954	15	36357	30	0	0	0	0	0	0	0	0	0	0	0	0	0	0	0	0
SRR6376586	ESC_IA0975AA	SAMN08162472	SRR6376586	Public	NA	Wild Animal	Avian	2016	North America	United States	BAP4	Yes	ONT	H37	ONT:H37	fimH32	F24:-:B1	No	12	12	5122521	175	29271.5	218455	207	0	0	106770	18	61060	30	24348	58	0	0	0	0	0	0	0	0	0	0	0	0	0	0	0	0
SRR6376593	ESC_IA0982AA	SAMN08162471	SRR6376593	Public	NA	Wild Animal	Avian	2016	North America	United States	BAP2	Yes	O8	H4	O8:H4	Other	F18:A6:B1	No	NA	NA	5004654	119	42055.9	410361	202	0	0	193220	10	136019	15	38929	29	0	0	0	0	0	0	0	0	0	0	0	0	0	0	0	0
SRR6376595	ESC_IA0984AA	SAMN08162492	SRR6376595	Public	NA	Wild Animal	Avian	2016	North America	United States	BAP2	Yes	O8	H4	O8:H4	Other	F18:A6:B1	No	NA	NA	4898587	126	38877.7	410361	202	0	0	193030	10	111983	16	38088	29	0	0	0	0	0	0	0	0	0	0	0	0	0	0	0	0
SRR6376596	ESC_IA0985AA	SAMN08162489	SRR6376596	Public	NA	Wild Animal	Avian	2016	North America	United States	BAP2	Yes	O8	H4	O8:H4	Other	F18:A6:B1	No	NA	NA	4898769	129	37974.9	410361	202	0	0	193220	9	119059	15	38088	28	0	0	0	0	0	0	0	0	0	0	0	0	0	0	0	0
SRR6376598	ESC_IA0987AA	SAMN08162491	SRR6376598	Public	NA	Wild Animal	Avian	2016	North America	United States	BAP2	Yes	O8	H4	O8:H4	Other	F18:A6:B1	No	NA	NA	5248648	117	44860.2	410361	202	0	0	194952	9	136019	15	43504	28	0	0	0	0	0	0	0	0	0	0	0	0	0	0	0	0
SRR6373495	ESC_IA1066AA	SAMN08167633	SRR6373495	Public	NA	Livestock	Bovine	2017	North America	United States	BAP2	Yes	O9/Onovel22	H4	Other	fimH30	F2:-:B1	Yes	NA	NA	4883708	156	31305.8	258594	206	0	0	104159	18	79023	29	26301	53	1	0	0	0	0	0	0	0	0	0	0	0	0	0	0	0
SRR6373478	ESC_IA1069AA	SAMN08167608	SRR6373478	Public	NA	Livestock	Porcine	2017	North America	United States	BAP2	Yes	O8	H25	O8:H25	fimH27	F2:-:B1	No	NA	NA	4923692	107	46015.8	318457	208	0	0	135762	11	92883	20	43759	35	1	0	0	0	0	0	0	0	0	0	0	0	0	0	0	0
SRR6372968	ESC_IA1081AA	SAMN08167632	SRR6372968	Public	NA	Livestock	Bovine	2017	North America	United States	BAP2	No	O9	H9	O9:H9	fimH27	NA	No	NA	NA	4942491	242	20423.5	174791	208	0	0	57249	28	32600	50	14274	93	0	0	0	0	0	0	0	0	0	0	0	0	0	0	0	0
SRR6412375	ESC_IA1572AA	SAMN08226270	SRR6412375	Public	NA	Livestock	Porcine	2017	North America	United States	BAP2	Yes	O8	H9	O8:H9	fimH32	F18:A6:B1	No	NA	NA	4845547	118	41064	318815	202	0	0	143828	12	93586	20	35718	36	0	0	0	0	0	0	0	0	0	0	0	0	0	0	0	0
SRR6409915	ESC_IA1636AA	SAMN08224465	SRR6409915	Public	NA	Livestock	Porcine	2017	Europe	Ireland	BAP2	Yes	O8	H4	O8:H4	fimH32	F2:-:B1	No	NA	NA	4876028	703	6936.03	84750	202	0	0	13545	99	7993	190	3101	383	0	1	0	0	0	0	0	0	0	0	0	0	0	0	0	0
SRR6426901	ESC_IA1769AA	SAMN08272741	SRR6426901	Public	NA	Livestock	Poultry	2017	North America	United States	BAP2	Yes	O8	H25	O8:H25	fimH32	Other	No	NA	NA	5072104	142	35719	380040	208	0	0	133460	12	76754	22	35134	41	0	1	1	0	0	0	0	0	0	0	0	0	0	0	0	0
SRR6438329	ESC_IA1833AA	SAMN08289312	SRR6438329	Public	NA	Livestock	Porcine	2017	North America	United States	BAP6	No	O9	H9	O9:H9	fimH32	NA	No	NA	NA	5053139	215	23503	320970	202	0	0	99578	16	44163	32	16936	67	0	1	0	0	0	0	0	0	0	0	0	0	0	0	0	0
SRR6438327	ESC_IA1835AA	SAMN08289297	SRR6438327	Public	NA	Livestock	Bovine	2017	North America	United States	BAP5	No	Other	H25	Other	fimH32	NA	No	NA	NA	5122862	203	25235.8	377483	203	0	0	144433	12	82137	22	28584	43	0	0	0	0	0	0	0	0	0	0	0	0	0	0	0	0
SRR6441236	ESC_IA1881AA	SAMN05464494	SRR6441236	Public	NA	Livestock	Porcine	1983	North America	United States	BAP6	No	Other	H21	Other	fimH54	Other	No	NA	NA	4970460	107	46452.9	616998	202	0	0	167001	10	103458	18	43899	31	0	0	0	0	0	0	0	0	0	0	0	0	0	0	0	0
SRR6505050	ESC_IA2662AA	SAMN08387158	SRR6505050	Public	NA	Livestock	Bovine	2017	North America	United States	BAP4	No	O8	H30	O8:H30	Unknown	NA	No	NA	NA	4745557	101	46985.7	286270	202	0	0	137367	12	92155	20	40072	35	0	0	0	0	0	0	0	0	0	0	0	0	0	0	0	0
SRR6505046	ESC_IA2666AA	SAMN08387165	SRR6505046	Public	NA	Livestock	Bovine	2017	North America	United States	BAP2	Yes	O9	H4	O9:H4	fimH32	F18:-:B1	No	NA	NA	4821576	108	44644.2	417417	202	0	0	117705	13	97974	21	35758	36	1	0	0	0	0	0	0	0	0	0	0	0	1	0	0	0
SRR6505023	ESC_IA2671AA	SAMN08387167	SRR6505023	Public	NA	Livestock	Bovine	2017	North America	United States	BAP6	No	O153var2	H21	O153var2:H21	fimH24	Other	No	NA	NA	4810531	100	48105.3	605690	202	0	0	177514	9	107511	16	51533	28	0	0	0	0	0	0	0	0	0	0	0	0	0	0	0	0
SRR6497963	ESC_IA2678AA	SAMN08380139	SRR6497963	Public	NA	Livestock	Poultry	2017	North America	United States	BAP2	Yes	O8	H25	O8:H25	fimH27	Other	Yes	12	12	5132061	207	24792.6	318762	207	0	0	112725	15	79023	25	20117	50	1	0	0	0	0	0	0	0	0	0	0	0	0	0	0	0
SRR6497954	ESC_IA2681AA	SAMN08380141	SRR6497954	Public	NA	Livestock	Poultry	2017	North America	United States	BAP2	Yes	O8	H25	O8:H25	fimH27	Other	No	NA	NA	5045239	200	25226.2	276035	208	0	0	97974	16	61057	28	18728	56	0	0	0	0	0	0	0	0	0	1	0	0	1	0	0	0
SRR6683918	ESC_IA3525AA	SAMN08146178	SRR6683918	Public	NA	Livestock	Poultry	2017	North America	United States	BAP1	Yes	Other	HNT	Other	fimH31	F18:-:B16	No	NA	NA	5126354	155	33073.2	403182	202	0	0	125636	12	82078	22	31123	39	0	1	1	0	0	0	0	0	0	0	0	0	0	0	0	0
SRR6681176	ESC_IA3547AA	SAMN08472604	SRR6681176	Public	NA	Livestock	Bovine	2018	North America	United States	BAP6	No	O153var2	H21	O153var2:H21	fimH24	F89:A6:B16	No	NA	NA	5044948	119	42394.5	382463	202	0	0	112160	14	76759	25	29933	43	0	0	0	0	0	0	0	0	0	0	0	0	0	0	0	0
SRR6681083	ESC_IA3557AA	SAMN08472602	SRR6681083	Public	NA	Livestock	Porcine	2018	North America	United States	BAP2	Yes	O8	H25	O8:H25	fimH27	F18:A6:B1	No	NA	NA	4991367	158	31590.9	426812	227	0	0	112077	13	79023	23	25582	44	0	0	0	0	0	1	0	0	0	0	0	0	0	0	0	0
SRR6701906	ESC_IA3623AA	SAMN04521876	SRR6701906	Public	NA	Human	ExPEC	2015	North America	United States	BAP2	Yes	O9	H4	O9:H4	fimH31	Other	No	NA	NA	4846200	226	21443.4	196607	200	0	0	83562	21	45728	36	15216	68	1	0	0	0	0	0	0	0	0	0	0	0	1	0	0	0
SRR6713463	ESC_IA3807AA	SAMN08522371	SRR6713463	Public	NA	Livestock	Bovine	2018	North America	United States	BAP6	No	Other	H21	Other	Other	F89:A6:B16	No	NA	NA	5049095	150	33660.6	498544	222	0	0	152571	10	102907	18	35157	32	0	0	0	0	0	0	0	0	0	0	0	0	0	0	0	0
SRR6713428	ESC_IA3812AA	SAMN08522366	SRR6713428	Public	NA	Livestock	Poultry	2018	North America	United States	BAP2	Yes	O8	H25	O8:H25	fimH27	Other	No	NA	NA	5085892	176	28897.1	324644	208	0	0	112077	14	56511	27	21404	54	1	0	0	0	0	0	0	0	0	0	0	0	0	0	0	0
SRR6713394	ESC_IA3815AA	SAMN08522363	SRR6713394	Public	NA	Livestock	Porcine	2018	North America	United States	BAP2	Yes	O9	H25	O9:H25	fimH32	F18:A6:B1	No	NA	NA	4899737	132	37119.2	358931	208	0	0	103882	13	64667	25	26316	47	0	0	0	0	0	0	0	0	0	0	0	0	0	0	0	0
ERR2206023	ESC_IA4013AA	SAMEA104407615	ERR2206023	Public	NA	Livestock	Poultry	2012	Europe	Germany	BAP2	Yes	O8	H9	O8:H9	fimH32	F18:A6:B1	No	2	2	5057066	130	38900.5	291632	202	0	0	126023	13	82788	23	31123	40	0	0	0	0	0	0	0	0	0	0	0	0	0	0	0	0
ERR2205998	ESC_IA4038AA	SAMEA104407590	ERR2205998	Public	NA	Livestock	Poultry	2012	Europe	Germany	BAP2	Yes	O8	H9	O8:H9	fimH32	F18:A6:B1	No	2	2	5008355	165	30353.7	288495	208	0	0	96706	16	56999	30	24204	57	0	0	0	0	0	0	0	0	0	0	0	0	0	0	0	0
ERR2205997	ESC_IA4039AA	SAMEA104407589	ERR2205997	Public	NA	Livestock	Poultry	2012	Europe	Germany	BAP2	Yes	O8	H9	O8:H9	fimH32	F18:A6:B1	No	2	2	5053837	163	31005.1	369617	202	0	0	101732	14	58193	27	22491	54	0	0	0	0	0	0	0	0	0	0	0	0	0	0	0	0
ERR2205972	ESC_IA4064AA	SAMEA104407564	ERR2205972	Public	NA	Human	Human Other	2014	Europe	Germany	BAP5	Yes	Other	H25	Other	fimH34	F24:-:B1	No	NA	NA	5155359	197	26169.3	338305	202	0	0	185354	11	89840	19	28584	38	0	0	0	0	0	0	0	0	0	0	0	0	0	0	0	0
ERR2205967	ESC_IA4069AA	SAMEA104407559	ERR2205967	Public	NA	Human	Human Other	2013	Europe	Germany	BAP2	Yes	O9	H25	O9:H25	fimH27	F2:-:B1	Yes	23	Other	5051315	175	28864.7	288509	208	0	0	105442	15	67396	27	24877	50	1	0	0	0	0	0	0	0	0	0	0	0	0	0	0	0
ERR2205913	ESC_IA4123AA	SAMEA104407505	ERR2205913	Public	NA	Livestock	Poultry	2012	Europe	Germany	BAP2	Yes	O8	H9	O8:H9	fimH32	F18:A6:B1	No	2	2	5009485	131	38240.3	292823	202	0	0	117605	14	67644	25	31038	47	0	0	0	0	0	0	0	0	0	0	0	0	0	0	0	0
SRR6764213	ESC_IA4408AA	SAMN08581897	SRR6764213	Public	NA	Livestock	Porcine	2018	North America	United States	BAP2	Yes	O9	H4	O9:H4	fimH32	F18:A6:B1	No	21	Other	5165249	137	37702.6	335298	246	0	0	123878	13	87462	23	33980	40	0	0	0	0	0	0	0	0	0	0	0	0	0	0	0	0
SRR6764074	ESC_IA4428AA	SAMN07446271	SRR6764074	Public	NA	Livestock	Bovine	2016	South America	Chile	BAP6	No	O116	H21	O116:H21	fimH32	NA	No	NA	NA	5032650	305	16500.5	247273	218	0	0	44012	33	29250	61	9852	118	0	0	0	0	0	0	0	0	0	0	0	0	0	0	0	0
SRR6764085	ESC_IA4439AA	SAMN07446228	SRR6764085	Public	NA	Livestock	Bovine	2016	South America	Chile	BAP6	No	O116	H21	O116:H21	fimH32	NA	No	NA	NA	5060331	196	25818	406743	218	0	0	133543	13	86933	23	26131	43	0	0	0	0	0	0	0	0	0	0	0	0	0	0	0	0
SRR6764086	ESC_IA4440AA	SAMN07446229	SRR6764086	Public	NA	Livestock	Bovine	2016	South America	Chile	BAP6	No	O116	H21	O116:H21	fimH32	NA	No	NA	NA	5058716	192	26347.5	407919	201	0	0	104540	13	79363	24	26316	46	0	0	0	0	0	0	0	0	0	0	0	0	0	0	0	0
SRR6764105	ESC_IA4459AA	SAMN07444444	SRR6764105	Public	NA	Livestock	Bovine	2016	South America	Chile	BAP6	No	O116	H21	O116:H21	fimH32	NA	No	NA	NA	4993831	258	19355.9	170250	208	0	0	54494	28	33467	52	12411	95	0	0	0	0	0	0	0	0	0	0	0	0	0	0	0	0
SRR6764128	ESC_IA4482AA	SAMN07446224	SRR6764128	Public	NA	Livestock	Bovine	2016	South America	Chile	BAP6	No	O116	H21	O116:H21	fimH32	NA	No	NA	NA	5014322	409	12260	149288	218	0	0	29052	52	18040	94	6192	190	0	0	0	0	0	0	0	0	0	0	0	0	0	0	0	0
SRR6764142	ESC_IA4496AA	SAMN07444439	SRR6764142	Public	NA	Livestock	Bovine	2016	South America	Chile	BAP6	No	O116	H21	O116:H21	fimH32	NA	No	NA	NA	5043423	212	23789.7	287882	240	0	0	85930	19	52880	32	16783	64	0	0	0	0	0	0	0	0	0	0	0	0	0	0	0	0
SRR6787576	ESC_IA4710AA	SAMN08611147	SRR6787576	Public	NA	Livestock	Bovine	2006	North America	United States	BAP1	No	Other	H5	Other	fimH32	Other	No	NA	NA	5161193	196	26332.6	342105	202	0	0	91809	18	54596	33	21664	63	0	0	0	0	0	0	0	0	0	0	0	0	0	0	0	0
SRR6810047	ESC_IA4944AA	SAMN08631254	SRR6810047	Public	NA	Livestock	Porcine	2018	North America	United States	BAP2	Yes	O9	H12	Other	fimH27	F2:-:B1	Yes	NA	NA	4997568	170	29397.5	288521	208	0	0	98175	17	54381	30	26376	57	1	0	0	0	0	0	0	0	0	0	0	0	0	0	0	0
SRR6818532	ESC_IA5157AA	SAMN05977362	SRR6818532	Public	NA	Human	Human Other	2013	Europe	Netherlands	BAP2	Yes	Other	H12	Other	fimH27	F2:-:B1	No	3	3	5117250	167	30642.2	318762	208	0	0	112821	14	68997	25	24877	48	1	0	0	0	0	0	0	0	0	0	0	0	0	0	0	0
SRR6818568	ESC_IA5185AA	SAMN05977336	SRR6818568	Public	NA	Human	Human Other	2012	Europe	Netherlands	BAP6	No	Other	H21	Other	fimH54	Other	No	36	36	5210729	179	29110.2	342412	201	0	0	145492	13	80433	23	27223	46	0	0	0	0	0	0	0	0	0	0	0	1	0	0	0	0
SRR6844253	ESC_IA5583AA	SAMN08719145	SRR6844253	Public	NA	Livestock	Bovine	2018	North America	United States	BAP2	Yes	O9	H4	O9:H4	fimH32	Other	No	NA	NA	4895744	177	27659.6	242991	202	0	0	86243	19	60418	32	17293	62	0	0	0	0	0	0	0	0	0	0	0	0	0	0	0	0
SRR6844212	ESC_IA5588AA	SAMN08719216	SRR6844212	Public	NA	Livestock	Porcine	2018	North America	United States	BAP1	Yes	Other	HNT	Other	Other	Other	No	NA	NA	5114728	123	41583.2	381869	207	0	0	128469	12	82072	22	35866	39	0	1	1	0	0	0	0	0	0	0	0	0	0	0	0	0
SRR6876312	ESC_IA5707AA	SAMN08767334	SRR6876312	Public	NA	Livestock	Poultry	2018	North America	United States	BAP2	Yes	O8	H25	O8:H25	fimH27	Other	No	NA	NA	5033095	178	28275.8	297715	208	0	0	93620	17	61058	30	22788	57	0	0	0	0	0	0	0	0	0	1	0	0	1	0	0	0
SRR6876311	ESC_IA5708AA	SAMN08767333	SRR6876311	Public	NA	Livestock	Porcine	2018	North America	United States	BAP2	Yes	O8	H25	O8:H25	fimH32	F2:-:B1	Yes	NA	NA	4946845	170	29099.1	255883	208	0	0	101059	15	57048	28	18899	54	1	0	0	0	0	0	0	0	0	0	0	0	0	0	0	0
SRR6930653	ESC_IA6327AA	SAMN08367946	SRR6930653	Public	NA	Companion Animal	Equine	2000	North America	United States	BAP2	Yes	O9	H10	Other	fimH32	F2:-:B1	Yes	NA	NA	4948482	123	40231.6	317459	202	0	0	185876	10	109880	18	35275	35	1	0	0	0	0	0	0	0	0	0	0	0	0	0	0	0
SRR6933174	ESC_IA6337AA	SAMN08851681	SRR6933174	Public	NA	Livestock	Porcine	2018	North America	United States	BAP2	Yes	O9	H4	O9:H4	Other	F18:A6:B1	No	NA	NA	5039471	181	27842.4	292967	226	0	0	163709	11	79026	20	24347	43	0	0	0	0	0	0	0	0	0	0	0	0	0	0	0	0
SRR6973073	ESC_IA6613AA	SAMN08899179	SRR6973073	Public	NA	Livestock	Bovine	2018	North America	United States	BAP6	No	O153var2	H21	O153var2:H21	fimH24	F89:A6:B16	No	NA	NA	4846960	111	43666.3	579874	202	0	0	143858	10	77676	19	30214	37	0	0	0	0	0	0	0	0	0	0	0	0	0	0	0	0
SRR6973045	ESC_IA6616AA	SAMN08899174	SRR6973045	Public	NA	Livestock	Bovine	2018	North America	United States	BAP6	No	Other	H21	Other	fimH32	Other	No	NA	NA	5073948	188	26989.1	319856	202	0	0	111954	14	61622	26	19961	54	0	0	0	0	0	0	0	0	0	0	0	0	0	0	0	0
SRR6986355	ESC_IA6636AA	SAMN08909986	SRR6986355	Public	NA	Livestock	Bovine	2018	North America	United States	BAP2	Yes	O8	H25	O8:H25	fimH27	F18:A6:B1	No	NA	NA	4938790	155	31863.2	288359	208	0	0	100855	16	64592	28	26942	51	0	0	0	0	0	0	0	0	0	0	0	0	0	0	0	0
SRR7009031	ESC_IA6724AA	SAMN08930680	SRR7009031	Public	NA	Livestock	Porcine	2018	North America	United States	BAP2	Yes	O9	H4	O9:H4	fimH27	F2:-:B1	Yes	NA	NA	4969998	143	34755.2	426341	231	0	0	113260	14	76015	25	26316	47	1	0	0	0	0	0	0	0	0	0	0	0	0	0	0	0
SRR7065404	ESC_IA7303AA	SAMN08978140	SRR7065404	Public	NA	Livestock	Bovine	2000	South America	Argentina	BAP6	No	Other	H10	Other	Other	Other	No	NA	NA	5234057	210	24924.1	264117	202	0	0	100647	17	59062	30	21469	58	1	0	0	0	0	0	0	0	0	0	0	0	0	0	0	0
SRR7064595	ESC_IA7319AA	SAMN08963883	SRR7064595	Public	NA	Livestock	Bovine	2017	North America	United States	BAP2	Yes	O9	H4	O9:H4	fimH27	F2:-:B1	No	NA	NA	5029126	239	21042.4	230436	208	0	0	52100	30	34729	54	14300	97	0	0	0	0	0	0	0	0	0	0	0	0	0	0	0	0
SRR7084525	ESC_IA7607AA	SAMN09002909	SRR7084525	Public	NA	Livestock	Poultry	2018	North America	United States	BAP2	Yes	O8	H25	O8:H25	fimH32	F24:-:B1	No	NA	NA	5240604	206	25439.8	266169	206	0	0	93144	18	60385	32	19199	64	0	0	0	0	0	0	0	0	0	1	0	0	1	0	0	0
SRR7095770	ESC_IA7824AA	SAMN09013475	SRR7095770	Public	NA	Livestock	Porcine	2018	North America	United States	BAP2	No	O8	H25	O8:H25	fimH32	NA	No	12	12	4942505	203	24347.3	218507	200	0	0	86268	19	52295	34	21880	61	0	0	0	0	0	0	0	0	0	0	0	0	0	0	0	0
SRR7095754	ESC_IA7826AA	SAMN09013471	SRR7095754	Public	NA	Livestock	Porcine	2018	North America	United States	BAP4	No	O8	H30	O8:H30	Unknown	Other	No	NA	NA	4897850	156	31396.5	286198	207	0	0	103916	14	55656	27	26567	53	0	0	0	0	0	0	0	0	0	0	0	0	0	0	0	0
SRR7130336	ESC_IA7985AA	SAMN08975756	SRR7130336	Public	NA	Companion Animal	Canine	2017	North America	United States	BAP2	No	ONT	H12	Other	fimH54	Other	No	NA	NA	5041339	210	24006.4	326414	202	0	0	116630	14	72776	24	22888	48	0	0	0	0	0	0	0	0	0	0	0	0	0	0	0	0
SRR7135463	ESC_IA8118AA	SAMN09074979	SRR7135463	Public	NA	Livestock	Porcine	1978	North America	United States	BAP6	No	Other	Other	Other	fimH32	F57:A18:B23	No	NA	NA	5053151	280	18047	195385	202	0	0	70731	23	46604	40	15165	76	0	0	0	0	0	0	0	0	0	0	0	0	0	0	0	0
SRR7135448	ESC_IA8121AA	SAMN09074999	SRR7135448	Public	NA	Livestock	Poultry	1981	North America	United States	BAP3	No	Other	H40	Other	fimH54	F89:A6:B16	No	NA	NA	4949537	153	32349.9	397072	231	0	0	115609	12	77903	23	36358	41	0	0	0	0	0	0	0	0	0	0	0	0	0	0	0	0
SRR7140597	ESC_IA8145AA	SAMN09098792	SRR7140597	Public	NA	Livestock	Bovine	2018	North America	United States	BAP6	No	ONT	Other	Other	fimH24	Other	No	NA	NA	5010347	157	31913	361941	202	0	0	97957	16	60778	28	29837	51	0	0	0	0	0	0	0	0	0	0	0	0	0	0	0	0
SRR7140583	ESC_IA8153AA	SAMN09098787	SRR7140583	Public	NA	Livestock	Porcine	2018	North America	United States	BAP2	Yes	Other	H4	Other	fimH30	F2:-:B1	Yes	134	Other	5015459	160	31346.6	314488	206	0	0	92875	17	54443	31	24592	57	1	0	0	0	0	0	0	0	0	0	0	0	0	0	0	0
SRR7140568	ESC_IA8159AA	SAMN09098755	SRR7140568	Public	NA	Livestock	Poultry	2018	North America	United States	BAP2	Yes	O9	H25	O9:H25	fimH32	Other	No	26	26	5091680	190	26798.3	504703	202	0	0	93179	18	55143	32	17951	66	1	0	0	0	0	0	0	0	0	1	0	0	1	0	0	0
SRR7140620	ESC_IA8163AA	SAMN09098785	SRR7140620	Public	NA	Livestock	Bovine	2018	North America	United States	BAP4	No	Other	Other	Other	fimH32	NA	No	NA	NA	5219220	225	23196.5	259628	202	0	0	101385	18	46648	35	16583	70	1	0	0	0	0	0	0	0	0	0	0	0	0	0	0	0
SRR7140611	ESC_IA8165AA	SAMN09098781	SRR7140611	Public	NA	Livestock	Bovine	2018	North America	United States	BAP6	No	ONT	H21	ONT:H21	fimH32	Other	No	NA	NA	4966465	126	39416.4	328230	202	0	0	116745	13	86940	22	26316	44	0	0	0	0	0	0	0	0	0	0	0	0	0	0	0	0
SRR7154649	ESC_IA8340AA	SAMN09195610	SRR7154649	Public	NA	Livestock	Porcine	2018	North America	United States	BAP2	Yes	O8	H25	O8:H25	fimH32	F18:A6:B1	No	NA	NA	5021534	130	38627.2	410567	202	0	0	117054	13	79023	23	32206	41	0	0	0	0	0	0	0	0	0	0	0	0	0	0	0	0
SRR7192408	ESC_IA9376AA	SAMN09233723	SRR7192408	Public	NA	Livestock	Poultry	2018	North America	United States	BAP4	Yes	ONT	H37	ONT:H37	fimH32	F18:-:B1	No	NA	NA	5223815	336	15547.1	178409	210	0	0	51053	30	29003	59	9530	118	0	0	0	0	0	0	0	0	0	1	0	0	1	0	0	0
SRR7221526	ESC_IA9988AA	SAMN09267080	SRR7221526	Public	NA	Livestock	Porcine	2018	North America	United States	BAP2	Yes	O9	H4	O9:H4	fimH27	F2:-:B1	Yes	12	12	5035077	229	21987.2	193211	217	0	0	69777	24	36288	44	15396	85	1	0	0	0	0	0	0	0	0	0	0	0	0	0	0	0
SRR7230146	ESC_JA0262AA	SAMN08963776	SRR7230146	Public	NA	Livestock	Bovine	2017	North America	United States	BAP5	No	Other	H25	Other	fimH54	Other	No	NA	NA	5201760	280	18577.7	262537	202	0	0	85749	22	42162	39	13594	76	0	0	0	0	0	0	0	0	0	0	0	0	1	0	0	0
SRR7257344	ESC_JA1308AA	SAMN09343325	SRR7257344	Public	NA	Livestock	Porcine	2018	North America	United States	BAP2	Yes	O8	H25	O8:H25	fimH27	F18:A6:B1	No	NA	NA	4987453	144	34635.1	549067	203	0	0	101001	13	65216	25	28567	50	0	0	0	0	0	0	0	0	0	0	0	0	0	0	0	0
SRR7284856	ESC_JA2073AA	SAMN08367996	SRR7284856	Public	NA	Livestock	Bovine	2002	North America	United States	BAP2	Yes	O9	H25	O9:H25	fimH27	F2:-:B1	Yes	NA	NA	5014403	169	29671	288509	208	0	0	97974	18	66414	30	19958	57	1	0	0	0	0	0	0	0	0	0	0	0	0	0	0	0
SRR7360586	ESC_JA3278AA	SAMN09444063	SRR7360586	Public	NA	Livestock	Porcine	2018	North America	United States	BAP6	Yes	Other	H30	Other	fimH54	Other	No	2	2	5179552	187	27698.1	379571	202	0	0	133558	13	76758	23	24348	47	0	0	0	0	0	0	0	0	0	0	0	0	0	0	0	0
SRR7360580	ESC_JA3284AA	SAMN09444064	SRR7360580	Public	NA	Livestock	Bovine	2018	North America	United States	BAP6	No	ONT	H21	ONT:H21	fimH24	Other	No	NA	NA	4918551	134	36705.6	579004	202	0	0	115865	12	76759	23	26316	42	0	0	0	0	0	0	0	0	0	0	0	0	0	0	0	0
SRR7360579	ESC_JA3285AA	SAMN09444067	SRR7360579	Public	NA	Livestock	Poultry	2018	North America	United States	BAP2	Yes	O8	H25	O8:H25	fimH27	Other	No	NA	NA	5262167	224	23491.8	288509	201	0	0	76732	21	41796	39	15775	79	1	1	1	0	0	0	0	0	0	1	0	0	1	0	0	0
SRR7360399	ESC_JA3290AA	SAMN09444053	SRR7360399	Public	NA	Livestock	Bovine	2018	North America	United States	BAP2	Yes	O9	H12	Other	fimH27	F2:-:B1	Yes	NA	NA	4998262	153	32668.4	426564	208	0	0	105401	15	56847	28	21775	55	1	0	0	0	0	0	0	0	0	0	0	0	0	0	0	0
SRR7439284	ESC_JA4303AA	SAMN09489332	SRR7439284	Public	NA	Livestock	Bovine	2018	North America	United States	BAP6	No	Other	H21	Other	fimH54	Other	No	NA	NA	4904065	154	31844.6	281476	202	0	0	105018	15	66690	27	34047	47	0	0	0	0	0	0	0	0	0	0	0	0	0	0	0	0
SRR7439672	ESC_JA4305AA	SAMN09489592	SRR7439672	Public	NA	Livestock	Poultry	2018	North America	United States	BAP2	Yes	O8	H25	O8:H25	fimH32	F24:-:B1	No	NA	NA	4895396	154	31788.3	312870	202	0	0	109216	14	51170	27	24957	55	0	0	0	0	0	0	0	0	0	0	0	0	0	0	0	0
SRR7468981	ESC_JA5167AA	SAMN09545009	SRR7468981	Public	NA	Livestock	Porcine	2018	North America	United States	BAP2	Yes	O8	H25	O8:H25	fimH27	Other	No	NA	NA	4942872	163	30324.4	388027	208	0	0	116738	14	65522	25	21881	49	1	0	0	0	0	0	0	0	0	1	0	0	1	0	0	0
SRR7499269	ESC_JA6028AA	SAMN09469432	SRR7499269	Public	NA	Livestock	Poultry	2012	South America	Brazil	BAP6	No	ONT	H40	Other	fimH32	NA	No	NA	NA	4898852	164	29871	432342	202	0	0	158528	11	79003	19	26032	39	0	0	0	0	0	0	0	0	0	0	0	0	0	0	0	0
SRR7501033	ESC_JA6463AA	SAMN09633448	SRR7501033	Public	NA	Livestock	Poultry	2018	North America	United States	BAP2	No	ONT	H9	ONT:H9	fimH27	NA	No	NA	NA	5217172	251	20785.5	318640	201	0	0	97974	16	61656	30	21693	57	0	1	1	1	0	0	0	0	1	0	0	0	0	0	0	0
SRR7500862	ESC_JA6468AA	SAMN09633452	SRR7500862	Public	NA	Livestock	Bovine	2018	North America	United States	BAP2	No	O8	H25	O8:H25	fimH27	NA	No	NA	NA	4957275	156	31777.4	270595	208	0	0	96897	17	58031	31	27501	56	0	0	0	0	0	0	0	0	0	0	0	0	0	0	0	0
SRR7527934	ESC_JA6510AA	SAMN09666285	SRR7527934	Public	NA	Livestock	Bovine	2018	North America	United States	BAP6	No	O153var2	H21	O153var2:H21	fimH24	F89:A6:B16	No	NA	NA	4871650	96	50746.3	283952	211	0	0	154691	12	111592	19	38233	34	0	0	0	0	0	0	0	0	0	0	0	0	0	0	0	0
SRR7543358	ESC_JA6673AA	SAMN09693210	SRR7543358	Public	NA	Livestock	Porcine	2018	North America	United States	BAP2	Yes	O9/Onovel22	H12	Other	fimH27	F2:-:B1	Yes	NA	NA	4981617	194	25678.4	210462	208	0	0	87551	19	43180	36	20176	67	1	0	0	0	0	0	0	0	0	0	0	0	0	0	0	0
SRR7543308	ESC_JA6684AA	SAMN09693149	SRR7543308	Public	NA	Livestock	Porcine	2018	North America	United States	BAP2	Yes	O9	H4	O9:H4	fimH32	F18:-:B1	No	12	12	5165307	214	24137	295601	202	0	0	88313	17	51380	33	14977	67	0	0	0	0	0	0	0	0	0	0	0	0	0	0	0	0
SRR7615132	ESC_JA6954AA	SAMN09730231	SRR7615132	Public	NA	Livestock	Bovine	2018	North America	United States	BAP4	No	Other	Other	Other	Other	NA	No	NA	NA	4714500	120	39287.5	331076	202	0	0	107464	16	80993	25	28242	45	0	0	0	0	0	0	0	0	0	0	0	0	0	0	0	0
SRR7624308	ESC_JA6994AA	SAMN09742381	SRR7624308	Public	NA	Livestock	Bovine	2018	North America	United States	BAP6	No	O8	H30	O8:H30	fimH54	Other	No	NA	NA	4924708	158	31169	611317	202	0	0	116038	11	77391	21	32341	40	1	0	0	0	0	0	0	0	0	0	0	0	0	0	0	0
SRR7638129	ESC_JA7479AA	SAMN08963766	SRR7638129	Public	NA	Livestock	Bovine	2017	North America	United States	BAP2	Yes	O9	H4	O9:H4	fimH27	F2:-:B1	No	NA	NA	5037195	214	23538.3	271785	208	0	0	54790	24	36123	46	16452	86	0	0	0	0	0	0	0	0	0	0	0	0	0	0	0	0
SRR7647877	ESC_JA7888AA	SAMN08963853	SRR7647877	Public	NA	Livestock	Bovine	2017	North America	United States	BAP2	Yes	O9	H4	O9:H4	fimH27	F2:-:B1	Yes	NA	NA	5054663	166	30449.8	317206	208	0	0	109407	15	67396	26	24876	51	0	0	0	0	0	0	0	0	0	0	0	0	0	0	0	0
SRR7693501	ESC_JA8454AA	SAMN09828462	SRR7693501	Public	NA	Livestock	Porcine	2018	North America	United States	BAP6	No	ONT	H21	ONT:H21	Other	NA	No	NA	NA	4832451	123	39288.2	264342	202	0	0	133558	14	89095	23	38088	40	0	0	0	0	0	0	0	0	0	0	0	0	0	0	0	0
SRR7693499	ESC_JA8455AA	SAMN09828467	SRR7693499	Public	NA	Livestock	Porcine	2018	North America	United States	BAP4	No	ONT	H37	ONT:H37	fimH32	NA	No	NA	NA	4795681	194	24720	197050	202	0	0	67882	22	39656	40	17496	76	0	0	0	0	0	0	0	0	0	0	0	0	0	0	0	0
SRR7707893	ESC_JA8496AA	SAMN09849949	SRR7707893	Public	NA	Livestock	Poultry	2018	North America	United States	BAP2	Yes	O8	H10	O8:H10	fimH32	F18:-:B8	No	26	26	5173664	209	24754.4	288507	201	0	0	93178	17	43306	35	20117	67	0	0	0	0	0	0	0	0	0	0	0	0	0	0	0	0
SRR7707885	ESC_JA8499AA	SAMN09849969	SRR7707885	Public	NA	Livestock	Poultry	2018	North America	United States	BAP4	Yes	ONT	H37	ONT:H37	fimH32	Other	No	NA	NA	5053218	197	25650.8	263753	202	0	0	88318	18	47866	32	18275	66	0	1	0	0	0	1	0	0	0	0	0	0	0	0	0	0
SRR7707874	ESC_JA8508AA	SAMN09849965	SRR7707874	Public	NA	Livestock	Porcine	2018	North America	United States	BAP2	Yes	O9	H9	O9:H9	fimH32	F18:A6:B1	No	NA	NA	4991174	163	30620.7	247126	202	0	0	92241	19	51579	34	24335	64	0	0	0	0	0	0	0	0	0	0	0	0	0	0	0	0
SRR7724534	ESC_JA8846AA	SAMN09866598	SRR7724534	Public	NA	Livestock	Porcine	2018	North America	United States	BAP2	Yes	O8	H25	O8:H25	fimH27	Other	Yes	NA	NA	5047554	181	27887	285989	208	0	0	85786	18	52414	33	22071	64	1	0	0	0	0	0	0	0	0	0	0	0	0	0	0	0
SRR7749328	ESC_JA9415AA	SAMN08963864	SRR7749328	Public	NA	Livestock	Bovine	2017	North America	United States	BAP2	Yes	O9	H4	O9:H4	fimH27	F2:-:B1	No	NA	NA	5034496	198	25426.8	317206	208	0	0	84620	20	43463	36	17895	69	0	0	0	0	0	0	0	0	0	0	0	0	0	0	0	0
SRR7754589	ESC_JA9470AA	SAMN09914106	SRR7754589	Public	NA	Livestock	Porcine	2018	North America	United States	BAP2	Yes	O8	H25	O8:H25	fimH30	F2:-:B1	Yes	NA	NA	4942630	112	44130.6	390614	207	0	0	134787	11	99645	20	38960	37	1	0	0	0	0	0	0	0	0	0	0	0	0	0	0	0
SRR7754588	ESC_JA9471AA	SAMN09914104	SRR7754588	Public	NA	Livestock	Porcine	2018	North America	United States	BAP2	Yes	O8	H25	O8:H25	fimH32	F2:-:B1	Yes	26	26	5137372	156	32931.9	412465	208	0	0	110624	13	79037	24	26316	45	1	0	0	0	0	1	0	0	0	0	0	0	1	0	0	0
SRR7789472	ESC_KA0018AA	SAMN09980192	SRR7789472	Public	NA	Livestock	Porcine	2018	North America	United States	BAP2	Yes	O9	H4	O9:H4	fimH32	F18:-:B1	No	NA	NA	4916570	157	31315.7	253971	208	0	0	83685	20	49338	35	26316	62	1	0	0	0	0	0	0	0	0	0	0	0	1	0	0	0
SRR7786660	ESC_KA0120AA	SAMN09954455	SRR7786660	Public	NA	Wild Animal	Avian	2016	North America	United States	BAP1	No	Other	H5	Other	fimH32	NA	No	NA	NA	4720012	77	61298.9	484028	202	0	0	196782	8	119057	14	70180	24	0	0	0	0	0	0	0	0	0	0	0	0	0	0	0	0
SRR7786651	ESC_KA0129AA	SAMN09954416	SRR7786651	Public	NA	Wild Animal	Avian	2016	North America	United States	BAP1	No	Other	H5	Other	fimH32	NA	No	NA	NA	4715724	103	45783.7	296764	202	0	0	121834	14	84554	23	35275	39	0	0	0	0	0	0	0	0	0	0	0	0	0	0	0	0
SRR7828666	ESC_KA0471AA	SAMN10058902	SRR7828666	Public	NA	Human	ExPEC	2017	Oceania	Australia	BAP5	Yes	Other	H25	Other	fimH34	F18:A6:B1	No	NA	NA	5016460	185	27116	300382	203	0	0	111639	14	75372	25	28708	48	0	0	0	0	0	0	0	0	0	0	0	0	0	0	0	0
SRR7828700	ESC_KA0501AA	SAMN10058997	SRR7828700	Public	NA	Human	ExPEC	2016	Oceania	Australia	BAP5	No	Other	H25	Other	fimH32	NA	No	16	Other	4776757	214	22321.3	195144	203	0	0	78198	19	50739	34	16658	66	0	0	0	0	0	0	0	0	0	0	0	0	0	0	0	0
SRR7828790	ESC_KA0582AA	SAMN10058946	SRR7828790	Public	NA	Human	ExPEC	2016	Asia	Singapore	BAP2	Yes	O8	H10	O8:H10	fimH24	Other	No	72	Other	4959553	290	17101.9	196490	201	0	0	52340	29	31147	55	9204	109	0	0	0	0	0	1	0	0	0	0	0	0	0	0	0	0
SRR7866010	ESC_KA1550AA	SAMN10078811	SRR7866010	Public	NA	Livestock	Poultry	2018	North America	United States	BAP2	Yes	O9	H12	Other	fimH27	F18:-:B8	No	NA	NA	5098717	227	22461.3	230726	207	0	0	79039	21	38630	39	13973	78	0	0	0	0	0	0	0	0	0	0	0	0	0	0	0	0
SRR7866003	ESC_KA1553AA	SAMN10078813	SRR7866003	Public	NA	Livestock	Porcine	2018	North America	United States	BAP6	No	Other	H4	Other	fimH53	Other	No	NA	NA	5221341	207	25223.9	235735	202	0	0	94805	20	61622	33	19728	63	0	0	0	0	0	0	0	0	0	0	0	0	0	0	0	0
SRR7866002	ESC_KA1554AA	SAMN10078810	SRR7866002	Public	NA	Livestock	Bovine	2018	North America	United States	BAP3	No	ONT	H40	Other	Other	Other	No	NA	NA	5183905	156	33230.2	542478	202	0	0	98143	18	58206	31	22810	60	0	0	0	0	0	0	0	0	0	0	0	0	0	0	0	0
SRR7870883	ESC_KA1713AA	SAMN10084961	SRR7870883	Public	NA	Livestock	Bovine	1975	North America	United States	BAP2	No	O153var1	H12	Other	fimH54	Other	No	NA	NA	4945596	159	31104.4	374358	202	0	0	103606	16	75969	27	31123	47	0	0	0	0	0	0	0	0	0	0	0	0	0	0	0	0
SRR7870880	ESC_KA1716AA	SAMN10084456	SRR7870880	Public	NA	Livestock	Bovine	1975	North America	United States	BAP6	No	Other	H21	Other	Other	NA	No	NA	NA	4781203	109	43864.2	1058946	202	0	0	236301	6	133557	12	44177	22	0	0	0	0	0	0	0	0	0	0	0	0	0	0	0	0
SRR7884476	ESC_KA1867AA	SAMN10097130	SRR7884476	Public	NA	Livestock	Porcine	2018	North America	United States	BAP2	Yes	O8	H25	O8:H25	fimH27	F18:A6:B1	No	NA	NA	4867961	146	33342.2	512155	208	0	0	113262	12	76759	22	34312	41	0	0	0	0	0	0	0	0	0	0	0	0	0	0	0	0
SRR7883782	ESC_KA1868AA	SAMN10097131	SRR7883782	Public	NA	Livestock	Bovine	2018	North America	United States	BAP2	No	Other	H9	Other	Other	Other	No	NA	NA	5148550	169	30464.8	318082	202	0	0	121760	14	77035	24	31061	46	0	0	0	0	0	0	0	0	0	0	0	0	0	0	0	0
SRR7896464	ESC_KA2184AA	SAMN10118349	SRR7896464	Public	NA	Livestock	Bovine	2018	North America	United States	BAP6	No	ONT	H9	ONT:H9	fimH54	Other	No	NA	NA	4747250	144	32967	347619	208	0	0	106615	15	76760	26	24686	50	0	0	0	0	0	0	0	0	0	0	0	0	0	0	0	0
SRR7903256	ESC_KA2260AA	SAMN10129925	SRR7903256	Public	NA	Livestock	Porcine	2018	North America	United States	BAP5	Yes	ONT	H25	ONT:H25	fimH32	Other	No	NA	NA	4954601	181	27373.5	274555	238	0	0	76450	19	44353	36	19700	68	0	0	0	0	0	0	0	0	0	0	0	0	0	0	0	0
SRR7940211	ESC_KA2315AA	SAMN10142237	SRR7940211	Public	NA	Livestock	Poultry	2018	North America	United States	BAP4	Yes	ONT	H37	ONT:H37	fimH32	F18:-:B1	No	26	26	5304803	215	24673.5	222774	209	0	0	98630	18	57894	32	20117	63	1	0	0	0	0	0	0	0	0	1	0	0	1	0	0	0
SRR7940182	ESC_KA2323AA	SAMN10142511	SRR7940182	Public	NA	Livestock	Bovine	2018	North America	United States	BAP2	No	Other	H12	Other	fimH32	NA	No	NA	NA	4744393	77	61615.5	337132	202	0	0	180851	10	111954	17	57148	28	0	0	0	0	0	0	0	0	0	0	0	0	0	0	0	0
SRR7940169	ESC_KA2326AA	SAMN10142500	SRR7940169	Public	NA	Livestock	Bovine	2018	North America	United States	BAP6	No	ONT	H21	ONT:H21	fimH32	F89:A6:B16	No	NA	NA	5055123	107	47244.1	507805	202	0	0	154952	10	107545	17	38094	31	0	0	0	0	0	0	0	0	0	0	0	0	0	0	0	0
SRR7940165	ESC_KA2330AA	SAMN10142509	SRR7940165	Public	NA	Livestock	Bovine	2018	North America	United States	BAP6	No	ONT	H30	Other	fimH32	Other	No	NA	NA	5787112	291	19887	260577	201	0	0	98158	19	55541	34	16806	71	0	0	0	1	0	0	0	0	0	0	0	0	0	0	0	0
SRR7940157	ESC_KA2338AA	SAMN10142499	SRR7940157	Public	NA	Livestock	Bovine	2018	North America	United States	BAP6	No	O8	H30	O8:H30	fimH54	Other	No	NA	NA	4937365	157	31448.2	387694	202	0	0	126053	12	72851	22	31835	44	1	0	0	0	0	0	0	0	0	0	0	0	0	0	0	0
ERR2820187	ESC_KA2807AA	SAMEA4950242	ERR2820187	Public	NA	Livestock	Porcine	2015	Europe	Denmark	BAP2	Yes	O8	H25	O8:H25	Other	Other	Yes	NA	NA	5014517	167	30027	480569	203	0	0	135715	11	75967	21	26001	43	1	0	0	0	0	0	0	0	0	0	0	0	0	0	0	0
SRR8050354	ESC_KA3274AA	SAMN10237209	SRR8050354	Public	NA	Livestock	Bovine	2018	North America	United States	BAP6	No	ONT	H21	ONT:H21	fimH54	NA	No	NA	NA	5228903	247	21169.7	289196	202	0	0	100752	18	64745	30	19989	57	0	0	0	0	0	0	0	0	0	0	0	0	0	0	0	0
SRR8050353	ESC_KA3275AA	SAMN10237208	SRR8050353	Public	NA	Livestock	Bovine	2018	North America	United States	BAP6	No	Other	H21	Other	fimH54	NA	No	NA	NA	5234490	228	22958.3	585409	201	0	0	114747	14	84313	24	26316	45	0	0	0	0	0	0	0	0	0	0	0	0	0	0	0	0
SRR8050352	ESC_KA3276AA	SAMN10237202	SRR8050352	Public	NA	Livestock	Bovine	2018	North America	United States	BAP6	No	Other	H21	Other	Other	Other	No	NA	NA	5045773	100	50457.7	386561	238	0	0	146371	11	92851	19	42367	34	0	0	0	0	0	0	0	0	0	0	0	0	0	0	0	0
SRR8080760	ESC_KA3536AA	SAMN10261145	SRR8080760	Public	NA	Livestock	Porcine	2018	North America	United States	BAP2	Yes	O8	H25	O8:H25	fimH27	F18:-:B1	No	NA	NA	4845559	114	42504.9	315366	202	0	0	115967	13	79023	23	32298	43	0	0	0	0	0	0	0	0	0	0	0	0	0	0	0	0
SRR8095893	ESC_KA3677AA	SAMN10221094	SRR8095893	Public	NA	Livestock	Bovine	2017	North America	United States	BAP6	No	Other	Other	Other	Other	NA	No	NA	NA	4801890	92	52194.5	352798	202	0	0	193451	9	134275	15	76759	24	0	0	0	0	0	0	0	0	0	0	0	0	0	0	0	0
SRR8095905	ESC_KA3689AA	SAMN10221461	SRR8095905	Public	NA	Livestock	Bovine	2017	North America	United States	BAP4	No	Other	Other	Other	Other	Other	No	NA	NA	5014204	142	35311.3	346393	203	0	0	163654	11	98209	18	31123	35	0	0	0	0	0	0	0	0	0	0	0	0	0	0	0	0
SRR8095918	ESC_KA3702AA	SAMN10221440	SRR8095918	Public	NA	Livestock	Poultry	2017	North America	United States	BAP2	Yes	O8	H25	O8:H25	fimH32	F18:-:B8	No	NA	NA	5001822	146	34259.1	356019	209	0	0	115779	14	82060	24	33319	44	0	0	0	0	0	0	0	0	0	0	0	0	0	0	0	0
SRR8095949	ESC_KA3733AA	SAMN10221413	SRR8095949	Public	NA	Livestock	Porcine	2017	North America	United States	BAP2	Yes	O9	H25	O9:H25	fimH27	F2:-:B1	Yes	NA	NA	4970518	127	39137.9	286804	208	0	0	110726	15	82226	25	31123	44	1	0	0	0	0	0	0	0	0	0	0	0	0	0	0	0
SRR8095598	ESC_KA3797AA	SAMN10221157	SRR8095598	Public	NA	Livestock	Poultry	2017	North America	United States	BAP2	Yes	O8	H25	O8:H25	Other	Other	No	NA	NA	5052044	171	29544.1	380001	202	0	0	111954	12	76759	23	28176	44	0	0	0	0	0	0	0	0	0	0	0	0	0	0	0	0
SRR8095638	ESC_KA3837AA	SAMN10221651	SRR8095638	Public	NA	Livestock	Poultry	2017	North America	United States	BAP2	Yes	O8	H25	O8:H25	fimH32	Other	No	NA	NA	5188153	190	27306.1	251234	202	0	0	92177	18	59452	32	20019	63	0	0	0	0	0	1	0	0	0	0	0	0	0	0	0	0
SRR8095675	ESC_KA3874AA	SAMN10221026	SRR8095675	Public	NA	Livestock	Porcine	2017	North America	United States	BAP2	No	O9	H25	O9:H25	fimH32	Other	No	266	Other	4936879	188	26260	291840	207	0	0	97974	17	67559	29	20795	55	1	0	1	0	0	0	0	0	0	0	0	0	1	0	0	0
SRR8095677	ESC_KA3876AA	SAMN10221022	SRR8095677	Public	NA	Livestock	Poultry	2017	North America	United States	BAP2	Yes	O9	H25	O9:H25	fimH27	F18:-:B8	No	NA	NA	5049043	173	29185.2	265270	200	0	0	106567	15	64299	27	24875	51	0	1	0	0	0	0	0	0	0	0	0	0	0	0	0	0
SRR8095680	ESC_KA3879AA	SAMN10221019	SRR8095680	Public	NA	Livestock	Poultry	2017	North America	United States	BAP2	Yes	O9	H10	Other	fimH32	Other	No	NA	NA	5105607	139	36731	279041	208	0	0	112727	14	83685	24	30192	43	0	1	0	0	0	0	0	0	0	0	0	0	0	0	0	0
SRR8095707	ESC_KA3906AA	SAMN10221662	SRR8095707	Public	NA	Livestock	Poultry	2017	North America	United States	BAP1	No	O153var1	H12	Other	fimH31	Other	No	NA	NA	4945316	143	34582.6	348719	202	0	0	112160	15	64212	27	31123	47	0	1	1	0	0	0	0	0	0	0	0	0	0	0	0	0
SRR8095722	ESC_KA3921AA	SAMN10221451	SRR8095722	Public	NA	Livestock	Poultry	2017	North America	United States	BAP2	Yes	O8	H25	O8:H25	fimH34	F18:-:B8	No	26	26	5055963	194	26061.7	249449	208	0	0	99160	18	53792	33	18679	62	0	0	0	0	0	0	0	0	0	0	0	0	1	0	0	0
SRR8095730	ESC_KA3929AA	SAMN10221364	SRR8095730	Public	NA	Livestock	Poultry	2017	North America	United States	BAP2	Yes	O8	H25	O8:H25	fimH32	F2:-:B1	Yes	NA	NA	4905788	131	37448.8	410567	208	0	0	125180	11	82078	20	38087	37	1	0	0	0	0	0	0	0	0	0	0	0	0	0	0	0
SRR8095740	ESC_KA3939AA	SAMN10221045	SRR8095740	Public	NA	Livestock	Poultry	2017	North America	United States	BAP2	Yes	O8	H25	O8:H25	fimH27	F18:-:B8	No	NA	NA	4975893	142	35041.5	310142	214	0	0	116277	13	74483	24	31123	45	0	0	0	0	0	0	0	0	0	0	0	0	0	0	0	0
SRR8095770	ESC_KA3969AA	SAMN10221124	SRR8095770	Public	NA	Livestock	Porcine	2017	North America	United States	BAP2	Yes	O8	H25	O8:H25	fimH34	F2:-:B1	Yes	NA	NA	4951106	115	43053.1	334095	221	0	0	144798	11	82090	20	35347	37	1	0	0	0	0	0	0	0	0	0	0	0	0	0	0	0
SRR8095810	ESC_KA4009AA	SAMN10221403	SRR8095810	Public	NA	Livestock	Porcine	2017	North America	United States	BAP2	Yes	O9	H4	O9:H4	fimH32	Other	No	NA	NA	5035356	176	28610	329607	226	0	0	114839	14	67312	24	26317	48	0	0	0	0	0	0	0	0	0	0	0	0	0	0	0	0
SRR8095811	ESC_KA4010AA	SAMN10221046	SRR8095811	Public	NA	Livestock	Poultry	2017	North America	United States	BAP2	Yes	O8	H25	O8:H25	fimH27	Other	No	NA	NA	4946535	152	32543	288359	202	0	0	103644	16	63317	28	26400	51	0	0	0	0	0	0	0	0	0	0	0	0	0	0	0	0
SRR8095858	ESC_KA4057AA	SAMN10221167	SRR8095858	Public	NA	Livestock	Poultry	2017	North America	United States	BAP2	Yes	O8	H25	O8:H25	fimH32	F2:-:B1	Yes	NA	NA	4957689	128	38731.9	516985	202	0	0	111954	11	79055	21	35347	38	1	0	0	0	0	0	0	0	0	0	0	0	0	0	0	0
SRR8095862	ESC_KA4061AA	SAMN10221217	SRR8095862	Public	NA	Livestock	Poultry	2017	North America	United States	BAP1	Yes	Other	HNT	Other	fimH31	Other	No	26	26	5276341	124	42551.1	442924	202	0	0	150503	11	91832	20	42186	36	0	1	1	0	0	1	0	0	0	0	0	0	1	0	0	0
SRR8095417	ESC_KA4212AA	SAMN10221060	SRR8095417	Public	NA	Livestock	Poultry	2017	North America	United States	BAP2	Yes	O8	H25	O8:H25	fimH32	F18:-:B8	No	NA	NA	5001163	144	34730.3	377537	202	0	0	112077	14	73083	25	22243	48	0	0	0	0	0	0	0	0	0	0	0	0	0	0	0	0
SRR8095422	ESC_KA4217AA	SAMN10221063	SRR8095422	Public	NA	Livestock	Poultry	2017	North America	United States	BAP2	Yes	O8	H25	O8:H25	fimH32	F18:-:B8	No	NA	NA	5053665	180	28075.9	376474	202	0	0	95495	16	52415	31	18462	63	0	0	0	0	0	0	0	0	0	0	0	0	0	0	0	0
SRR8095426	ESC_KA4221AA	SAMN10221067	SRR8095426	Public	NA	Livestock	Bovine	2017	North America	United States	BAP6	No	ONT	H21	ONT:H21	fimH31	Other	No	NA	NA	4952730	145	34156.8	585729	202	0	0	163066	9	88258	18	33229	33	0	0	0	0	0	0	0	0	0	0	0	0	0	0	0	0
SRR8095441	ESC_KA4236AA	SAMN10221607	SRR8095441	Public	NA	Livestock	Porcine	2017	North America	United States	BAP6	No	Other	H40	Other	Other	NA	No	NA	NA	4862215	120	40518.5	367522	202	0	0	148893	11	109308	18	41792	33	0	1	1	0	0	0	0	0	0	0	0	0	0	0	0	0
SRR8095461	ESC_KA4256AA	SAMN10221271	SRR8095461	Public	NA	Livestock	Bovine	2017	North America	United States	BAP6	No	Other	H21	Other	Other	Other	No	NA	NA	5088498	84	60577.4	597829	227	0	0	188211	9	132778	15	59307	26	0	0	0	0	0	0	0	0	0	0	0	0	0	0	0	0
SRR8095480	ESC_KA4275AA	SAMN10221502	SRR8095480	Public	NA	Livestock	Poultry	2017	North America	United States	BAP2	Yes	O8	H25	O8:H25	fimH32	F18:-:B8	No	NA	NA	5076971	137	37058.2	296027	202	0	0	109227	15	76753	26	35525	44	0	0	0	0	0	0	0	0	0	0	0	0	0	0	0	0
SRR8095502	ESC_KA4297AA	SAMN10221219	SRR8095502	Public	NA	Livestock	Poultry	2017	North America	United States	BAP2	Yes	O8	H25	O8:H25	fimH32	F18:A6:B1	No	NA	NA	4896687	116	42212.8	410567	226	0	0	134586	10	86581	19	44095	34	0	0	0	0	0	0	0	0	0	0	0	0	0	0	0	0
SRR8095565	ESC_KA4360AA	SAMN10221184	SRR8095565	Public	NA	Livestock	Bovine	2017	North America	United States	BAP6	No	O153var2	H21	O153var2:H21	fimH24	F89:A6:B16	No	NA	NA	4989106	104	47972.2	615808	202	0	0	159565	10	103155	17	49592	30	0	0	0	0	0	0	0	0	0	0	0	0	0	0	0	0
SRR8157255	ESC_KA5030AA	SAMN10367096	SRR8157255	Public	NA	Livestock	Bovine	2018	North America	United States	BAP6	No	ONT	H21	ONT:H21	fimH54	Other	No	NA	NA	5117328	172	29751.9	359465	202	0	0	119496	13	73494	24	26316	47	0	0	0	0	0	0	0	0	0	0	0	0	0	0	0	0
SRR8157249	ESC_KA5035AA	SAMN10367089	SRR8157249	Public	NA	Livestock	Poultry	2018	North America	United States	BAP4	Yes	ONT	H37	ONT:H37	fimH32	F18:-:B1	No	27	27	5341392	277	19283	222953	200	0	0	83668	22	40355	41	15064	83	0	0	0	0	0	0	0	0	0	1	0	0	1	0	0	0
SRR8172608	ESC_KA5172AA	SAMN10392801	SRR8172608	Public	NA	Human	Human Other	2018	Europe	United Kingdom	BAP4	No	Other	H21	Other	Unknown	Other	No	NA	NA	5099870	248	20564	355095	200	0	0	106584	14	69023	26	20891	51	0	0	0	0	0	0	0	0	0	0	0	0	0	0	0	0
SRR8236526	ESC_KA5812AA	SAMN10461436	SRR8236526	Public	NA	Livestock	Bovine	2018	North America	United States	BAP6	No	ONT	Other	Other	fimH32	Other	No	NA	NA	4787414	148	32347.4	240725	202	0	0	103236	16	61664	28	20254	52	0	0	0	0	0	0	0	0	0	0	0	0	0	0	0	0
SRR8236506	ESC_KA5817AA	SAMN10461410	SRR8236506	Public	NA	Livestock	Porcine	2018	North America	United States	BAP2	Yes	O8	H25	O8:H25	fimH32	F24:-:B1	No	NA	NA	4893400	174	28123	268030	208	0	0	79028	18	50266	33	14302	68	0	0	0	0	0	0	0	0	0	0	0	0	0	0	0	0
SRR8236501	ESC_KA5818AA	SAMN10461443	SRR8236501	Public	NA	Livestock	Porcine	2018	North America	United States	BAP2	Yes	O8	H9	O8:H9	fimH32	F18:A6:B1	No	NA	NA	5191513	203	25574	256250	202	0	0	88322	19	57808	33	17637	65	0	0	0	0	0	0	0	0	0	0	0	0	0	0	0	0
SRR8236499	ESC_KA5820AA	SAMN10461440	SRR8236499	Public	NA	Livestock	Bovine	2018	North America	United States	BAP6	No	ONT	H21	ONT:H21	Other	F89:A6:B16	No	NA	NA	4786883	139	34438	321134	226	0	0	103145	16	61065	28	28131	49	0	0	0	0	0	0	0	0	0	0	0	0	0	0	0	0
SRR8236496	ESC_KA5821AA	SAMN10461453	SRR8236496	Public	NA	Livestock	Porcine	2018	North America	United States	BAP2	Yes	O9	H25	O9:H25	fimH32	F2:-:B1	Yes	16	Other	5091328	118	43146.8	410568	208	0	0	135764	11	86165	21	42186	37	1	0	0	0	0	0	0	0	0	0	0	0	0	0	0	0
SRR8236495	ESC_KA5822AA	SAMN10461452	SRR8236495	Public	NA	Livestock	Poultry	2018	North America	United States	BAP2	Yes	O8	H10	O8:H10	Other	F2:-:B1	Yes	NA	NA	4946909	121	40883.6	308480	208	0	0	122327	15	82054	25	34994	41	0	0	0	0	0	0	0	0	0	0	0	0	0	0	0	0
SRR8236490	ESC_KA5825AA	SAMN10461444	SRR8236490	Public	NA	Livestock	Bovine	2018	North America	United States	BAP6	No	ONT	H21	ONT:H21	fimH24	F89:A6:B16	No	NA	NA	4916603	127	38713.4	265026	202	0	0	111594	14	72862	25	30279	46	0	0	0	0	0	0	0	0	0	0	0	0	0	0	0	0
SRR8270033	ESC_KA7671AA	SAMN10510822	SRR8270033	Public	NA	Livestock	Bovine	2018	North America	United States	BAP2	Yes	O9	H25	O9:H25	fimH32	F2:-:B1	No	NA	NA	5049004	150	33660	337908	208	0	0	126046	12	79312	22	35134	40	1	0	0	0	0	0	0	0	0	0	0	0	0	1	0	0
SRR8270014	ESC_KA7682AA	SAMN10510816	SRR8270014	Public	NA	Livestock	Bovine	2018	North America	United States	BAP4	No	Other	H37	Other	fimH24	NA	No	NA	NA	4831301	114	42379.8	310136	202	0	0	125716	13	88712	22	37285	37	0	0	0	0	0	0	0	0	0	0	0	0	0	0	0	0
SRR8313111	ESC_KA8252AA	SAMN10579124	SRR8313111	Public	NA	Livestock	Bovine	2018	North America	United States	BAP6	No	O153var2	H21	O153var2:H21	fimH24	F89:A6:B16	No	NA	NA	4826515	92	52462.1	824379	202	0	0	193452	8	82537	15	38088	29	0	0	0	0	0	0	0	0	0	0	0	0	0	0	0	0
SRR8313106	ESC_KA8257AA	SAMN10579118	SRR8313106	Public	NA	Livestock	Bovine	2018	North America	United States	BAP6	No	O153var2	H21	O153var2:H21	fimH24	F89:A6:B16	No	NA	NA	4849651	90	53885	618883	202	0	0	159565	9	100825	17	37842	32	0	0	0	0	0	0	0	0	0	0	0	0	0	0	0	0
SRR8310834	ESC_KA8272AA	SAMN10574768	SRR8310834	Public	NA	Livestock	Poultry	2018	North America	United States	BAP2	Yes	O8	H10	O8:H10	fimH30	F18:-:B16	No	NA	NA	5142011	211	24369.7	358500	211	0	0	85460	19	60300	32	20117	61	0	0	0	0	0	0	0	0	0	0	0	0	0	0	0	0
SRR8310825	ESC_KA8275AA	SAMN10574770	SRR8310825	Public	NA	Livestock	Bovine	2018	North America	United States	BAP3	No	Other	Other	Other	Other	Other	No	NA	NA	4790871	90	53231.9	387571	208	0	0	193452	9	121370	15	44074	28	0	0	0	0	0	0	0	0	0	0	0	0	0	0	0	0
SRR8310809	ESC_KA8280AA	SAMN10574773	SRR8310809	Public	NA	Livestock	Poultry	2018	North America	United States	BAP2	Yes	O9	H4	O9:H4	fimH27	F18:-:B1	No	NA	NA	5083739	133	38223.6	280187	231	0	0	122610	15	92864	24	26920	43	0	0	0	0	0	0	0	0	0	0	0	0	0	0	0	0
SRR8310802	ESC_KA8282AA	SAMN10574766	SRR8310802	Public	NA	Livestock	Porcine	2018	North America	United States	BAP2	Yes	O9	H4	O9:H4	fimH32	Other	No	26	26	5011904	163	30747.9	314074	226	0	0	177254	11	75511	21	24271	44	0	0	0	0	0	0	0	0	0	0	0	0	1	0	1	0
SRR8350825	ESC_KA8351AA	SAMN10612520	SRR8350825	Public	NA	Livestock	Porcine	2018	North America	United States	BAP6	No	Other	H21	Other	fimH24	NA	No	NA	NA	4929442	127	38814.5	454363	202	0	0	154627	11	88318	19	31326	36	0	0	0	0	0	0	0	0	0	0	0	0	0	0	0	0
SRR8350814	ESC_KA8362AA	SAMN10612491	SRR8350814	Public	NA	Livestock	Bovine	2018	North America	United States	BAP6	No	Other	H21	Other	fimH53	Other	No	NA	NA	4991391	186	26835.4	305565	202	0	0	82987	19	53970	32	19318	63	0	0	0	0	0	0	0	0	0	0	0	0	0	0	0	0
SRR8350812	ESC_KA8364AA	SAMN10612493	SRR8350812	Public	NA	Livestock	Bovine	2018	North America	United States	BAP6	No	ONT	H9	ONT:H9	fimH53	Other	No	NA	NA	5140314	162	31730.3	456748	202	0	0	111660	15	76759	26	31123	46	0	0	0	0	0	0	0	0	0	0	0	0	0	0	0	0
SRR8364830	ESC_KA8461AA	SAMN10638626	SRR8364830	Public	NA	Livestock	Bovine	2018	North America	United States	BAP6	No	Other	H4	Other	fimH53	Other	No	NA	NA	5050469	135	37410.9	578795	202	0	0	154708	10	98158	18	38088	34	0	0	0	0	0	0	0	0	0	0	0	0	0	0	0	0
SRR8381461	ESC_KA8537AA	SAMN10661779	SRR8381461	Public	NA	Livestock	Bovine	2018	North America	United States	BAP3	No	Other	H40	Other	Other	Other	No	NA	NA	5037806	182	27680.2	238635	202	0	0	116029	15	65197	25	26316	50	0	0	0	0	0	0	0	0	0	0	0	0	0	0	0	0
SRR8381451	ESC_KA8541AA	SAMN10661786	SRR8381451	Public	NA	Livestock	Porcine	2018	North America	United States	BAP2	Yes	O8	H10	O8:H10	fimH24	F36:A4:B1	No	NA	NA	4932583	151	32666.1	230458	208	0	0	104412	16	60481	29	20986	54	0	0	0	0	0	0	0	0	0	0	0	0	0	0	0	0
ERR2987552	ESC_KA8687AA	SAMEA5164780	ERR2987552	Public	NA	Livestock	Bovine	2014	Europe	Netherlands	BAP2	Yes	O9	H9	O9:H9	fimH27	F2:-:B1	No	NA	NA	4995117	195	25616	292442	211	0	0	92882	17	56558	31	22976	57	1	0	0	0	0	0	0	0	0	0	0	0	0	0	0	0
ERR2987551	ESC_KA8688AA	SAMEA5164779	ERR2987551	Public	NA	Livestock	Bovine	2014	Europe	Netherlands	BAP2	Yes	O9	H9	O9:H9	fimH27	F2:-:B1	No	NA	NA	4993167	181	27586.6	264920	218	0	0	92842	19	56557	33	24161	58	1	0	0	0	0	0	0	0	0	0	0	0	0	0	0	0
ERR2987547	ESC_KA8692AA	SAMEA5164778	ERR2987547	Public	NA	Livestock	Bovine	2014	Europe	Netherlands	BAP2	Yes	O9	H9	O9:H9	fimH27	F2:-:B1	No	NA	NA	4995666	215	23235.7	188647	218	0	0	77585	22	53756	38	19227	67	1	0	0	0	0	0	0	0	0	0	0	0	0	0	0	0
ERR2987536	ESC_KA8703AA	SAMEA5164777	ERR2987536	Public	NA	Livestock	Bovine	2014	Europe	Netherlands	BAP4	No	Other	H37	Other	fimH24	Other	No	49	Other	5616823	290	19368.4	405975	207	0	0	105097	17	58752	31	19769	65	0	0	0	0	0	0	0	0	0	0	0	0	0	0	0	0
ERR2987523	ESC_KA8716AA	SAMEA5164776	ERR2987523	Public	NA	Livestock	Bovine	2014	Europe	Netherlands	BAP4	No	O8	H30	O8:H30	Unknown	NA	No	37	Other	5050768	160	31567.3	332675	201	0	0	115980	13	77336	24	32966	43	0	0	0	0	0	1	0	0	0	0	0	0	0	0	0	0
SRR8397785	ESC_KA8948AA	SAMN10695844	SRR8397785	Public	NA	Livestock	Bovine	2018	North America	United States	BAP2	Yes	O9	H25	O9:H25	fimH32	F2:-:B1	Yes	NA	NA	4857938	177	27446	317310	208	0	0	112160	15	76015	26	24209	47	1	0	0	0	0	0	0	0	0	0	0	0	0	0	0	0
SRR8397548	ESC_KA8989AA	SAMN10485843	SRR8397548	Public	NA	Livestock	Bovine	2018	North America	United States	BAP2	Yes	O9	H25	O9:H25	fimH32	F24:-:B1	No	20	Other	5149652	165	31210	316632	206	0	0	109294	15	70125	27	22246	52	0	0	0	0	0	0	0	0	0	0	0	0	0	0	0	0
SRR8397529	ESC_KA8997AA	SAMN10485881	SRR8397529	Public	NA	Livestock	Bovine	2018	North America	United States	BAP2	Yes	Other	H9	Other	Other	F2:-:B1	No	NA	NA	5206258	192	27115.9	289190	202	0	0	111034	15	53245	28	22962	55	1	0	0	0	0	0	0	0	0	0	0	0	1	0	0	0
SRR8397488	ESC_KA9004AA	SAMN10485833	SRR8397488	Public	NA	Livestock	Bovine	2018	North America	United States	BAP2	Yes	O9/Onovel22	H9	Other	Other	F2:-:B1	No	NA	NA	5207151	167	31180.5	317839	202	0	0	121434	13	76759	23	25330	47	1	0	0	0	0	0	0	0	0	0	0	0	1	0	0	0
SRR8505933	ESC_LA1122AA	SAMN10845013	SRR8505933	Public	NA	Human	ExPEC	2014	Europe	United Kingdom	BAP2	No	O8	H10	O8:H10	fimH30	Other	No	3	3	4960440	130	38157.2	358501	202	0	0	123535	13	97974	21	37465	37	0	0	0	0	0	0	0	0	0	0	0	0	0	0	0	0
SRR8544233	ESC_LA1947AA	SAMN10883358	SRR8544233	Public	NA	Livestock	Porcine	2018	North America	United States	BAP2	Yes	O8	Other	Other	fimH27	F2:-:B1	Yes	NA	NA	5120516	289	17718	206114	201	0	0	82318	22	47107	38	14166	73	1	0	0	0	0	0	0	0	0	0	0	0	0	0	0	0
SRR7693678	ESC_LA2389AA	SAMN09833075	SRR7693678	Public	NA	Human	Human Other	2014	South America	Ecuador	BAP6	No	ONT	Other	Other	fimH24	Other	No	NA	NA	5255234	303	17344	148156	202	0	0	58048	32	32658	57	11123	109	0	0	0	0	0	0	0	0	0	0	0	0	0	0	0	0
SRR6724040	ESC_LA5019AA	SAMN08519281	SRR6724040	Public	NA	Companion Animal	Canine	2015	Europe	Germany	BAP2	Yes	O8	H25	O8:H25	fimH34	Other	No	3	3	5181250	189	27414	516997	211	0	0	111687	13	82028	23	25137	44	1	0	0	0	0	0	0	0	0	0	0	0	0	0	0	0
SRR6724042	ESC_LA5021AA	SAMN08519283	SRR6724042	Public	NA	Companion Animal	Canine	2015	Europe	Germany	BAP2	Yes	O8	H25	O8:H25	fimH34	Other	No	3	3	5163655	176	29339	516999	211	0	0	111922	13	82028	23	25451	43	1	0	0	0	0	0	0	0	0	0	0	0	0	0	0	0
SRR6724044	ESC_LA5023AA	SAMN08519277	SRR6724044	Public	NA	Companion Animal	Canine	2015	Europe	Germany	BAP2	Yes	O8	H25	O8:H25	fimH32	F2:-:B1	Yes	31	31	5062405	141	35903.6	587948	205	0	0	135732	10	78991	20	38294	37	1	0	0	0	0	0	0	0	0	0	0	0	0	0	0	0
SRR6724076	ESC_LA5050AA	SAMN08519224	SRR6724076	Public	NA	Companion Animal	Canine	2015	Europe	Germany	BAP2	Yes	O9	H4	O9:H4	fimH27	F2:-:B1	Yes	7	7	5092511	158	32231.1	466493	208	0	0	112077	13	69141	24	26316	46	1	0	0	0	0	0	0	0	0	0	0	0	0	0	0	0
SRR8582168	ESC_LA9321AA	SAMN10485900	SRR8582168	Public	NA	Companion Animal	Canine	2018	North America	United States	BAP2	No	O8	H25	O8:H25	fimH32	NA	No	NA	NA	4859325	110	44175.7	410566	208	0	0	122065	12	79023	22	38274	38	0	0	0	0	0	0	0	0	0	0	0	0	0	0	0	0
SRR8592581	ESC_LA9479AA	SAMN10967876	SRR8592581	Public	NA	Livestock	Bovine	2018	North America	United States	BAP2	Yes	O9	H25	O9:H25	fimH32	F18:-:B1	No	NA	NA	5130074	211	24313.2	230043	202	0	0	77749	22	44831	40	19360	73	0	0	0	0	0	0	0	0	0	0	0	0	0	0	0	0
SRR8592560	ESC_LA9484AA	SAMN10967893	SRR8592560	Public	NA	Livestock	Poultry	2019	North America	United States	BAP2	Yes	O8	H25	O8:H25	fimH32	F18:-:B8	No	26	26	5028213	176	28569.4	312279	201	0	0	93178	19	52597	33	17234	64	0	0	0	0	0	0	0	0	0	0	0	0	0	0	0	0
SRR8643749	ESC_LA9807AA	SAMN09060813	SRR8643749	Public	NA	Livestock	Bovine	1982	North America	United States	BAP2	No	Other	H12	Other	fimH54	Other	No	NA	NA	4952655	222	22309.3	274479	202	0	0	88321	19	58705	32	20118	61	0	0	0	0	0	0	0	0	0	0	0	0	0	0	0	0
SRR8649976	ESC_LA9972AA	SAMN11041569	SRR8649976	Public	NA	Livestock	Bovine	2019	North America	United States	BAP6	No	O153var2	H21	O153var2:H21	fimH24	F89:A6:B16	No	NA	NA	4913458	96	51181.8	586828	202	0	0	177514	9	98158	16	51396	29	0	0	0	0	0	0	0	0	0	0	0	0	0	0	0	0
SRR8649967	ESC_LA9981AA	SAMN11041565	SRR8649967	Public	NA	Livestock	Poultry	2019	North America	United States	BAP2	Yes	O8	H25	O8:H25	fimH32	F18:A6:B1	No	NA	NA	4913080	119	41286.4	337247	208	0	0	135330	11	93178	19	33528	36	0	0	0	0	0	0	0	0	0	0	0	0	0	0	0	0
SRR8649953	ESC_LA9983AA	SAMN11041564	SRR8649953	Public	NA	Livestock	Poultry	2019	North America	United States	BAP2	Yes	O8	H25	O8:H25	fimH32	Other	No	26	26	5264058	130	40492.8	552126	202	0	0	109876	14	76015	26	34311	45	0	1	1	0	0	0	0	0	0	0	0	0	0	0	0	0
SRR8649951	ESC_LA9985AA	SAMN11041563	SRR8649951	Public	NA	Livestock	Porcine	2019	North America	United States	BAP2	Yes	O9	H9	O9:H9	fimH32	F2:-:B1	Yes	NA	NA	4782938	92	51988.5	410592	209	0	0	169326	10	101465	17	43920	31	1	0	0	0	0	0	0	0	0	0	0	0	0	0	0	0
SRR8649943	ESC_LA9993AA	SAMN11041583	SRR8649943	Public	NA	Livestock	Porcine	2019	North America	United States	BAP2	Yes	O8	H25	O8:H25	Other	F2:-:B1	Yes	NA	NA	4922909	136	36197.9	270704	208	0	0	112160	14	75179	24	26444	46	1	0	0	0	0	0	0	0	0	0	0	0	0	0	0	0
SRR8649942	ESC_LA9994AA	SAMN11041585	SRR8649942	Public	NA	Livestock	Porcine	2019	North America	United States	BAP2	Yes	O8	H25	O8:H25	fimH27	F2:-:B1	No	NA	NA	5074674	142	35737.1	426656	227	0	0	113262	14	76804	25	31123	44	1	0	0	0	0	0	0	0	0	0	0	0	0	0	0	0
SRR8649793	ESC_MA0015AA	SAMN11041581	SRR8649793	Public	NA	Livestock	Bovine	2019	North America	United States	BAP2	No	O9/Onovel22	H10	Other	fimH32	NA	No	NA	NA	5040488	216	23335.6	365423	202	0	0	117523	14	67573	26	23807	51	0	0	0	0	0	0	0	0	0	0	0	0	0	0	0	0
SRR8533535	ESC_MA0234AA	SAMN10875538	SRR8533535	Public	NA	Human	ExPEC	2013	North America	Canada	BAP2	Yes	O9	H4	O9:H4	fimH27	F2:-:B1	Yes	12	12	5127732	260	19722	281814	200	0	0	109183	16	59016	28	23048	56	1	0	0	0	0	0	0	0	0	0	0	0	0	0	0	0
SRR8533708	ESC_MA0407AA	SAMN10875451	SRR8533708	Public	NA	Human	ExPEC	2012	North America	Canada	BAP2	No	O9	H4	O9:H4	fimH32	F18:-:B1	No	NA	NA	4766047	163	29239.5	315686	211	0	0	101129	15	60268	27	22187	53	1	0	0	0	0	0	0	0	0	0	0	0	0	0	0	0
SRR8663235	ESC_MA0684AA	SAMN11050154	SRR8663235	Public	NA	Livestock	Livestock Other	2016	North America	United States	BAP2	No	Other	HNT	Other	fimH54	NA	No	NA	NA	4644251	126	36859.1	244495	202	0	0	98021	17	76705	27	31123	46	0	0	0	0	0	0	0	0	0	0	0	0	0	0	0	0
SRR8663222	ESC_MA0689AA	SAMN11050123	SRR8663222	Public	NA	Livestock	Livestock Other	2016	North America	United States	BAP2	No	Other	HNT	Other	fimH54	NA	No	NA	NA	4642612	119	39013.6	244748	202	0	0	107466	15	60668	25	31123	45	0	0	0	0	0	0	0	0	0	0	0	0	0	0	0	0
SRR8663204	ESC_MA0692AA	SAMN11050104	SRR8663204	Public	NA	Livestock	Livestock Other	2016	North America	United States	BAP2	No	Other	HNT	Other	fimH54	NA	No	NA	NA	4642167	106	43794	244495	202	0	0	111954	13	89864	22	34994	38	0	0	0	0	0	0	0	0	0	0	0	0	0	0	0	0
SRR8699412	ESC_MA0948AA	SAMN11079876	SRR8699412	Public	NA	Livestock	Poultry	2019	North America	United States	BAP2	Yes	O9	H25	O9:H25	fimH32	Other	No	NA	NA	5068033	199	25467.5	381576	208	0	0	109212	14	76667	25	23853	48	0	0	0	0	0	0	0	0	0	0	0	0	0	0	0	0
SRR8723124	ESC_MA1023AA	SAMN11116159	SRR8723124	Public	NA	Livestock	Porcine	2019	North America	United States	BAP2	Yes	O8	H25	O8:H25	fimH32	F18:A6:B1	No	NA	NA	5083458	148	34347.7	378513	208	0	0	113015	14	78401	24	26983	45	0	0	0	0	0	0	0	0	0	0	0	0	0	0	0	0
SRR8723084	ESC_MA1032AA	SAMN11116131	SRR8723084	Public	NA	Livestock	Porcine	2019	North America	United States	BAP2	Yes	O8	H25	O8:H25	fimH27	F2:-:B1	Yes	65	Other	4970043	131	37939.3	315247	202	0	0	109986	13	76759	24	31123	45	1	0	0	0	0	0	0	0	0	0	0	0	0	0	0	0
SRR8721839	ESC_MA1035AA	SAMN11116162	SRR8721839	Public	NA	Livestock	Poultry	2019	North America	United States	BAP2	Yes	O8	H25	O8:H25	fimH32	F18:-:B8	No	12	12	5110353	143	35736.7	356019	201	0	0	103560	16	76759	27	31123	49	0	0	0	0	0	0	0	0	0	0	0	0	0	0	0	0
SRR8745375	ESC_MA1303AA	SAMN11129375	SRR8745375	Public	NA	Livestock	Bovine	2019	North America	United States	BAP2	Yes	O8	H25	O8:H25	fimH27	F2:-:B1	No	NA	NA	4869713	128	38044.6	288509	208	0	0	117006	13	82060	23	31831	41	1	0	0	0	0	0	0	0	0	0	0	0	0	0	0	0
SRR8754963	ESC_MA1354AA	SAMN11173664	SRR8754963	Public	NA	Livestock	Porcine	2019	North America	United States	BAP2	No	O8	H10	O8:H10	Other	Other	No	NA	NA	4871674	118	41285.4	308480	208	0	0	109298	15	71384	26	34994	44	0	0	0	0	0	0	0	0	0	0	0	0	0	0	0	0
SRR8754953	ESC_MA1364AA	SAMN11173671	SRR8754953	Public	NA	Livestock	Poultry	2019	North America	United States	BAP2	Yes	O8	H25	O8:H25	fimH32	Other	No	NA	NA	5106093	172	29686.6	355845	209	0	0	113262	15	75908	26	25864	49	0	0	0	0	0	0	0	0	0	0	0	0	0	0	0	0
SRR8778441	ESC_MA1560AA	SAMN11248893	SRR8778441	Public	NA	Livestock	Livestock Other	2016	North America	United States	BAP6	No	Other	H40	Other	fimH24	NA	No	228	Other	4804212	94	51108.6	385248	202	0	0	158528	11	98158	19	52510	31	0	0	0	0	0	0	0	0	0	0	0	0	0	0	0	0
ERR3140352	ESC_MA1649AA	SAMEA5317400	ERR3140352	Public	NA	Human	ExPEC	2013	Europe	Norway	BAP4	No	O8	H30	O8:H30	Unknown	NA	No	31	31	4815741	144	33442.7	510862	202	0	0	166425	10	88318	19	43899	33	0	0	0	0	0	0	0	0	0	0	0	0	0	0	0	0
SRR8782365	ESC_MA1800AA	SAMN11250056	SRR8782365	Public	NA	Livestock	Bovine	2019	North America	United States	BAP5	No	Other	H25	Other	fimH32	NA	No	NA	NA	5244228	276	19000.8	393967	202	0	0	161491	11	92006	20	18610	45	0	0	0	0	0	0	0	0	0	0	0	0	0	0	0	0
SRR8784424	ESC_MA1862AA	SAMN11252365	SRR8784424	Public	NA	Livestock	Poultry	2019	North America	United States	BAP6	No	ONT	H21	ONT:H21	fimH54	NA	No	NA	NA	4810717	81	59391.6	858140	202	0	0	185879	8	109923	14	67659	25	0	1	1	0	0	0	0	0	0	0	0	0	0	0	0	0
SRR8792517	ESC_MA1939AA	SAMN11265791	SRR8792517	Public	NA	Livestock	Ovine	2018	Africa	South Africa	BAP2	No	O9	H25	O9:H25	fimH32	NA	No	NA	NA	4688133	120	39067.8	355983	208	0	0	115894	13	76720	23	34994	40	0	0	0	0	0	0	0	0	0	0	0	0	0	0	0	0
SRR8833926	ESC_MA2554AA	SAMN11310166	SRR8833926	Public	NA	Livestock	Livestock Other	2016	North America	United States	BAP6	No	Other	H21	Other	fimH53	NA	No	NA	NA	4751905	78	60921.9	627742	202	0	0	169602	9	128324	15	43899	27	0	0	0	0	0	0	0	0	0	0	0	0	0	0	0	0
SRR8832736	ESC_MA2569AA	SAMN11309694	SRR8832736	Public	NA	Human	Human Other	2019	Europe	United Kingdom	BAP6	No	Other	H21	Other	Other	Other	No	NA	NA	4975370	225	22112.8	325790	208	0	0	133422	14	83378	23	26196	43	0	0	0	0	0	0	0	0	0	0	0	0	0	0	0	0
SRR8838615	ESC_MA2620AA	SAMN11318669	SRR8838615	Public	NA	Livestock	Bovine	2019	North America	United States	BAP5	No	Other	H25	Other	fimH32	NA	No	NA	NA	5055633	216	23405.7	326946	206	0	0	107728	16	57748	29	20311	58	0	0	0	0	0	0	0	0	0	0	0	0	0	0	0	0
SRR8838540	ESC_MA2627AA	SAMN11318698	SRR8838540	Public	NA	Livestock	Bovine	2019	North America	United States	BAP6	No	ONT	H30	Other	fimH32	Other	No	NA	NA	5581229	362	15417.8	279625	202	0	0	85007	21	38307	41	10167	96	0	0	0	1	0	0	0	0	0	0	0	0	0	0	0	0
SRR8838499	ESC_MA2633AA	SAMN11318700	SRR8838499	Public	NA	Livestock	Bovine	2019	North America	United States	BAP6	No	Other	H21	Other	fimH32	Other	No	NA	NA	5164859	169	30561.3	337769	212	0	0	116693	15	56148	29	17694	59	0	0	0	0	0	0	0	0	0	0	0	0	0	0	0	0
SRR8839655	ESC_MA2661AA	SAMN11320641	SRR8839655	Public	NA	Livestock	Bovine	2019	North America	United States	BAP6	No	Other	H30	Other	fimH32	Other	No	NA	NA	5890098	407	14472	340298	202	0	0	99156	18	45368	35	10504	82	0	0	0	1	0	0	0	0	0	0	0	0	0	0	0	0
SRR8868852	ESC_MA3035AA	SAMN11371683	SRR8868852	Public	NA	Companion Animal	Canine	2018	North America	Canada	BAP6	No	ONT	H21	ONT:H21	fimH53	NA	No	NA	NA	4792423	197	24327	196205	202	0	0	65490	21	48196	38	16797	71	0	0	0	0	0	0	0	0	0	0	0	0	0	0	0	0
SRR8996056	ESC_MA5056AA	SAMN11546058	SRR8996056	Public	NA	Livestock	Bovine	2019	North America	United States	BAP2	Yes	O9	H9	O9:H9	fimH27	NA	Yes	NA	NA	4954571	163	30396.1	265159	208	0	0	116211	14	76759	25	25046	49	0	0	0	0	0	0	0	0	0	0	0	0	0	0	0	0
SRR8996048	ESC_MA5060AA	SAMN11546063	SRR8996048	Public	NA	Livestock	Porcine	2019	North America	United States	BAP6	No	Other	H9	Other	fimH32	NA	No	NA	NA	4896999	174	28143.7	579808	202	0	0	116660	13	76320	23	22358	49	0	1	0	0	0	0	0	0	0	0	0	0	0	0	0	0
SRR8996713	ESC_MA5083AA	SAMN11546105	SRR8996713	Public	NA	Livestock	Porcine	2019	North America	United States	BAP2	Yes	O9	H4	O9:H4	fimH27	F2:-:B1	Yes	NA	NA	5092994	184	27679.3	318702	202	0	0	112078	13	70395	25	24240	48	1	1	0	0	0	0	0	0	0	0	0	0	0	0	0	0
SRR9017025	ESC_MA5353AA	SAMN11581052	SRR9017025	Public	NA	Livestock	Bovine	2019	North America	United States	BAP2	Yes	O9/Onovel22	HNT	Other	fimH27	F2:-:B1	No	NA	NA	5287082	184	28734.1	349225	208	0	0	103346	17	59992	31	21625	58	1	0	0	0	0	0	0	0	0	0	0	0	0	0	0	0
SRR9029858	ESC_MA5444AA	SAMN11604752	SRR9029858	Public	NA	Companion Animal	Canine	2018	North America	United States	BAP2	Yes	O9	H25	O9:H25	fimH32	F24:-:B1	No	NA	NA	4912039	183	26841.7	290853	208	0	0	77160	20	53695	35	16853	66	0	0	0	0	0	0	0	0	0	0	0	0	0	0	0	0
SRR9029559	ESC_MA5451AA	SAMN11604721	SRR9029559	Public	NA	Livestock	Bovine	2018	North America	United States	BAP6	No	Other	H21	Other	fimH54	Other	No	NA	NA	5223414	201	25987.1	282232	201	0	0	139630	13	69549	24	29703	46	0	0	0	0	0	0	0	0	0	0	0	0	0	0	0	0
SRR9041545	ESC_MA5572AA	SAMN11605860	SRR9041545	Public	NA	Livestock	Ovine	2018	Africa	South Africa	BAP2	Yes	O8	H25	O8:H25	fimH32	F2:-:B1	Yes	NA	NA	4884456	113	43225.3	441855	208	0	0	116687	13	71384	23	38086	41	1	0	0	0	0	0	0	0	0	0	0	0	0	0	0	0
SRR9049544	ESC_MA5795AA	SAMN11634754	SRR9049544	Public	NA	Livestock	Bovine	2019	North America	United States	BAP6	No	O153var2	H21	O153var2:H21	fimH24	F89:A6:B16	No	NA	NA	4863591	100	48635.9	402862	202	0	0	158294	11	97484	19	44074	33	0	0	0	0	0	0	0	0	0	0	0	0	0	0	0	0
SRR9048670	ESC_MA5810AA	SAMN11634801	SRR9048670	Public	NA	Livestock	Poultry	2019	North America	United States	BAP2	Yes	O9	H10	Other	fimH32	Other	No	NA	NA	5123982	166	30867.4	410131	201	0	0	90424	17	51266	32	18909	63	0	0	0	0	0	0	0	0	0	0	0	0	0	0	0	0
SRR9048668	ESC_MA5812AA	SAMN11634807	SRR9048668	Public	NA	Livestock	Poultry	2019	North America	United States	BAP4	Yes	ONT	H37	ONT:H37	fimH32	Other	No	NA	NA	5088428	201	25315.6	255593	202	0	0	91533	19	44207	35	16762	71	0	1	1	0	0	1	0	0	0	0	0	0	0	0	0	0
SRR9048651	ESC_MA5829AA	SAMN11634857	SRR9048651	Public	NA	Livestock	Porcine	2019	North America	United States	BAP2	Yes	O8	H25	O8:H25	fimH32	Other	No	NA	NA	5054204	164	30818.3	298533	208	0	0	109216	13	64862	25	23768	50	1	0	0	0	0	0	0	0	0	0	0	0	0	0	0	0
SRR9066949	ESC_MA6121AA	SAMN11656113	SRR9066949	Public	NA	Livestock	Bovine	2018	North America	United States	BAP5	No	Other	H25	Other	fimH32	NA	No	NA	NA	5195049	230	22587.2	454120	202	0	0	102095	15	77234	26	28485	46	0	0	0	1	0	0	0	0	0	0	0	0	0	0	0	0
SRR9066705	ESC_MA6160AA	SAMN11655346	SRR9066705	Public	NA	Livestock	Poultry	2019	North America	United States	BAP2	Yes	O8	H25	O8:H25	fimH32	F18:-:B8	No	26	26	5208762	176	29595.2	338228	231	0	0	102977	17	59160	29	20338	59	0	0	0	0	0	1	0	0	0	0	0	0	1	0	0	0
SRR9108421	ESC_MA6986AA	SAMN11643621	SRR9108421	Public	NA	Livestock	Ovine	2018	Africa	South Africa	BAP2	No	O9	H25	O9:H25	fimH32	NA	No	NA	NA	4690095	108	43426.8	501645	208	0	0	134336	10	82060	19	42186	34	0	0	0	0	0	0	0	0	0	0	0	0	0	0	0	0
SRR9105610	ESC_MA6992AA	SAMN11811391	SRR9105610	Public	NA	Livestock	Porcine	2019	North America	United States	BAP4	No	ONT	H37	ONT:H37	fimH32	NA	No	NA	NA	4758029	124	38371.2	285254	211	0	0	115981	14	78071	24	33204	40	0	0	0	0	0	0	0	0	0	0	0	0	0	0	0	0
SRR9105600	ESC_MA7001AA	SAMN11811390	SRR9105600	Public	NA	Livestock	Bovine	2019	North America	United States	BAP3	No	Other	H4	Other	fimH32	Other	No	NA	NA	5228409	165	31687.3	398108	202	0	0	111954	15	76759	27	30016	49	0	0	0	0	0	0	0	0	0	0	0	0	0	0	0	0
SRR9105563	ESC_MA7006AA	SAMN11811344	SRR9105563	Public	NA	Livestock	Bovine	2019	North America	United States	BAP6	No	O153var2	H21	O153var2:H21	fimH24	F89:A6:B16	No	NA	NA	4802502	98	49005.1	382968	202	0	0	177514	10	81236	18	42187	33	0	0	0	0	0	0	0	0	0	0	0	0	0	0	0	0
SRR9105559	ESC_MA7010AA	SAMN11811354	SRR9105559	Public	NA	Livestock	Poultry	2019	North America	United States	BAP2	No	O8	H9	O8:H9	fimH32	NA	No	183	Other	5033096	160	31456.8	318894	202	0	0	131988	14	82971	24	25617	47	0	1	1	0	0	0	0	0	0	0	0	0	0	0	0	0
ERR3333607	ESC_MA7019AA	SAMEA5619101	ERR3333607	Public	NA	Livestock	Bovine	2010	Europe	Germany	BAP3	No	Other	H12	Other	fimH32	Other	No	NA	NA	5040284	163	30922	306765	202	0	0	106606	15	76733	26	31123	47	0	0	0	0	0	0	0	0	0	0	0	0	0	0	0	0
ERR3333606	ESC_MA7020AA	SAMEA5619100	ERR3333606	Public	NA	Livestock	Bovine	2010	Europe	Germany	BAP4	No	Other	Other	Other	fimH32	Other	No	NA	NA	5172873	129	40099.8	463179	202	0	0	170406	10	103536	18	45512	32	0	0	0	0	0	0	0	0	0	0	0	0	0	0	0	0
ERR3333594	ESC_MA7032AA	SAMEA5619088	ERR3333594	Public	NA	Livestock	Bovine	2010	Europe	France	BAP6	No	Other	H25	Other	fimH54	Other	No	NA	NA	5120306	131	39086.3	339361	207	0	0	139316	12	94288	21	35757	38	0	0	0	0	0	0	0	0	0	0	0	0	0	0	0	0
ERR3333582	ESC_MA7044AA	SAMEA5619076	ERR3333582	Public	NA	Livestock	Bovine	2007	Europe	Germany	BAP3	No	Other	H40	Other	fimH32	Other	No	NA	NA	5085348	117	43464.5	499375	225	0	0	143604	11	90275	20	43898	34	0	0	0	0	0	0	0	0	0	0	0	0	0	0	0	0
ERR3333550	ESC_MA7076AA	SAMEA5619044	ERR3333550	Public	NA	Livestock	Bovine	2004	Europe	Germany	BAP6	No	Other	H40	Other	fimH24	NA	No	NA	NA	4709585	104	45284.5	462862	202	0	0	177514	10	107016	17	44406	29	0	0	0	0	0	0	0	0	0	0	0	0	0	0	0	0
ERR3333534	ESC_MA7092AA	SAMEA5619028	ERR3333534	Public	NA	Livestock	Bovine	2010	Europe	France	BAP2	Yes	O9/Onovel22	H12	Other	fimH27	F2:-:B1	Yes	3	3	5144713	183	28113.2	270587	207	0	0	112160	14	76015	25	24482	50	1	0	0	0	0	0	0	0	0	0	0	0	0	0	0	0
ERR3333512	ESC_MA7114AA	SAMEA5619006	ERR3333512	Public	NA	Livestock	Bovine	2010	Europe	France	BAP1	No	Other	Other	Other	fimH31	F57:A18:B23	No	NA	NA	4943097	147	33626.5	411108	202	0	0	172263	10	91517	18	42327	33	0	0	0	0	0	0	0	0	0	0	0	0	0	0	0	0
ERR3333503	ESC_MA7123AA	SAMEA5618997	ERR3333503	Public	NA	Livestock	Bovine	2007	Europe	Germany	BAP1	No	Other	H10	Other	fimH32	Other	No	NA	NA	5231306	235	22260.9	323261	202	0	0	92270	17	59944	31	18653	57	0	0	0	0	0	0	0	0	0	0	0	0	0	0	0	0
ERR3333501	ESC_MA7125AA	SAMEA5618995	ERR3333501	Public	NA	Livestock	Bovine	2007	Europe	Germany	BAP4	No	Other	Other	Other	fimH32	Other	No	NA	NA	5106573	169	30216.4	418108	202	0	0	158528	11	99189	20	26364	38	0	0	0	0	0	0	0	0	0	0	0	0	0	0	0	0
ERR3330562	ESC_MA7342AA	SAMEA5612067	ERR3330562	Public	NA	Livestock	Bovine	2016	Africa	Kenya	BAP6	No	Other	H25	Other	fimH24	NA	No	NA	NA	4797847	129	37192.6	594813	211	0	0	138378	10	93909	19	37009	34	0	0	0	0	0	0	0	0	0	0	0	0	0	0	0	0
ERR3330300	ESC_MA7604AA	SAMEA5611804	ERR3330300	Public	NA	Livestock	Ovine	2016	Africa	Kenya	BAP5	No	Other	H25	Other	fimH32	NA	No	NA	NA	4719332	101	46726.1	488589	206	0	0	144271	9	88185	18	36906	33	0	0	0	0	0	0	0	0	0	0	0	0	0	0	0	0
ERR3330297	ESC_MA7607AA	SAMEA5611801	ERR3330297	Public	NA	Livestock	Ovine	2016	Africa	Kenya	BAP3	No	Other	Other	Other	fimH32	Other	No	NA	NA	4970343	186	26722.3	281496	206	0	0	97841	14	76062	26	26284	47	0	0	0	0	0	0	0	0	0	0	0	0	0	0	0	0
ERR3330144	ESC_MA7752AA	SAMEA5611648	ERR3330144	Public	NA	Livestock	Poultry	2015	Africa	Kenya	BAP5	No	ONT	H25	ONT:H25	fimH32	NA	No	NA	NA	5006314	118	42426.4	593935	205	0	0	118273	12	76727	22	38610	41	0	0	0	0	0	0	0	0	0	0	0	0	0	0	0	0
ERR3329361	ESC_MA7844AA	SAMEA5611556	ERR3329361	Public	NA	Livestock	Poultry	2015	Africa	Kenya	BAP6	No	O153var2	H21	O153var2:H21	fimH24	NA	No	NA	NA	4922901	121	40685.1	670428	208	0	0	157700	9	99157	17	37122	31	0	0	0	0	0	0	0	0	0	0	0	0	0	0	0	0
ERR3329258	ESC_MA7944AA	SAMEA5611456	ERR3329258	Public	NA	Livestock	Bovine	2015	Africa	Kenya	BAP6	No	Other	Other	Other	fimH32	F57:A18:B23	No	NA	NA	4861484	113	43022	641383	218	0	0	195889	8	133476	14	44763	25	0	0	0	0	0	0	0	0	0	0	0	0	0	0	0	0
ERR3329001	ESC_MA8181AA	SAMEA5611219	ERR3329001	Public	NA	Livestock	Porcine	2016	Africa	Kenya	BAP6	No	O153var2	H21	O153var2:H21	fimH24	NA	No	NA	NA	4697904	96	48936.5	634065	208	0	0	140582	9	99157	17	51304	29	0	0	0	0	0	0	0	0	0	0	0	0	0	0	0	0
ERR3328932	ESC_MA8250AA	SAMEA5611150	ERR3328932	Public	NA	Livestock	Poultry	2016	Africa	Kenya	BAP6	No	Other	Other	Other	fimH24	Other	No	NA	NA	5028785	138	36440.5	326611	210	0	0	153558	12	90242	20	40718	36	0	0	0	0	0	0	0	0	0	0	0	0	0	0	0	0
SRR9139850	ESC_MA9028AA	SAMN11877051	SRR9139850	Public	NA	Livestock	Poultry	2019	North America	United States	BAP2	Yes	O8	H25	O8:H25	fimH27	F18:-:B1	No	178	Other	5164243	278	18576.4	246846	207	0	0	53478	27	32119	53	12158	106	0	0	0	0	0	0	0	0	0	1	0	0	1	0	0	0
SRR9160366	ESC_MA9517AA	SAMN09060775	SRR9160366	Public	NA	Livestock	Bovine	1982	North America	United States	BAP6	No	ONT	H21	ONT:H21	fimH54	Other	No	NA	NA	5010024	88	56932.1	617218	202	0	0	196695	9	112068	15	66989	26	0	0	0	0	0	0	0	0	0	0	0	0	0	0	0	0
SRR9160036	ESC_MA9559AA	SAMN09060932	SRR9160036	Public	NA	Livestock	Bovine	1982	North America	United States	BAP6	No	ONT	H21	ONT:H21	fimH54	Other	No	NA	NA	4997039	79	63253.7	617218	202	0	0	196920	8	133558	14	63472	26	0	0	0	0	0	0	0	0	0	0	0	0	0	0	0	0
SRR9201949	ESC_NA0122AA	SAMN11958801	SRR9201949	Public	NA	Livestock	Poultry	2019	North America	United States	BAP2	Yes	O8	H25	O8:H25	fimH32	Other	No	12	12	5192774	169	30726.5	352756	201	0	0	103685	16	60420	28	25789	53	0	0	0	0	0	0	0	0	0	0	0	0	0	0	0	0
SRR9214238	ESC_NA0570AA	SAMN11975259	SRR9214238	Public	NA	Livestock	Livestock Other	2016	North America	United States	BAP6	No	ONT	H21	ONT:H21	Other	NA	No	NA	NA	4667792	93	50191.3	519087	202	0	0	167448	9	99124	16	45867	29	0	0	0	0	0	0	0	0	0	0	0	0	0	0	0	0
SRR9265296	ESC_NA0636AA	SAMN12008068	SRR9265296	Public	NA	Livestock	Poultry	2019	North America	United States	BAP4	Yes	ONT	H37	ONT:H37	fimH32	Other	No	NA	NA	5093665	179	28456.2	298039	208	0	0	116661	15	61060	26	23756	52	0	0	0	0	0	0	0	0	0	0	0	0	0	0	0	0
SRR9265273	ESC_NA0643AA	SAMN12008081	SRR9265273	Public	NA	Livestock	Bovine	2019	North America	United States	BAP6	No	ONT	H21	ONT:H21	Other	F89:A6:B16	No	NA	NA	5095458	149	34197.7	317001	226	0	0	116015	14	76136	25	27853	46	0	0	0	0	0	0	0	0	0	0	0	0	0	0	0	0
SRR9265272	ESC_NA0644AA	SAMN12008078	SRR9265272	Public	NA	Livestock	Porcine	2019	North America	United States	BAP2	Yes	O8	H25	O8:H25	Other	F2:-:B1	Yes	NA	NA	4872619	149	32702.1	215501	208	0	0	106652	17	59884	29	24335	52	1	0	0	0	0	0	0	0	0	0	0	0	0	0	0	0
SRR9262889	ESC_NA0650AA	SAMN12008079	SRR9262889	Public	NA	Livestock	Bovine	2019	North America	United States	BAP5	No	Other	H25	Other	fimH32	NA	No	NA	NA	5056031	206	24543.8	280662	203	0	0	130407	14	67266	24	24436	48	0	0	0	0	0	0	0	0	0	0	0	0	0	0	0	0
SRR9324322	ESC_NA2569AA	SAMN12091262	SRR9324322	Public	NA	Livestock	Poultry	2019	North America	United States	BAP2	Yes	O8	H4	O8:H4	fimH27	F18:-:B1	No	26	26	5357444	169	31700.8	212761	202	0	0	102495	18	59824	31	25884	58	1	0	0	0	0	0	0	0	0	1	0	0	1	0	0	0
SRR9331790	ESC_NA2595AA	SAMN12098972	SRR9331790	Public	NA	Livestock	Poultry	2019	North America	United States	BAP2	Yes	O8	H25	O8:H25	fimH32	F18:-:B8	No	12	12	5079882	142	35773.8	302876	202	0	0	103560	18	60420	30	26316	56	0	0	0	0	0	0	0	0	0	0	0	0	0	0	0	0
SRR9593782	ESC_NA2821AA	SAMN09060599	SRR9593782	Public	NA	Livestock	Bovine	2003	North America	United States	BAP6	No	Other	H21	Other	fimH32	F57:A18:B23	No	NA	NA	5044688	138	36555.7	449578	202	0	0	185875	10	99189	17	38129	31	0	0	0	0	0	0	0	0	0	0	0	0	0	0	0	0
SRR9615914	ESC_NA3664AA	SAMN12145266	SRR9615914	Public	NA	Human	ExPEC	2016	Europe	France	BAP2	Yes	O9	H25	O9:H25	fimH32	NA	No	3	3	4936404	181	27273	563631	201	0	0	109096	13	62404	25	28171	47	0	0	0	0	0	0	0	0	0	0	0	0	0	0	0	0
SRR9616006	ESC_NA3744AA	SAMN12145216	SRR9616006	Public	NA	Human	ExPEC	2017	Europe	France	BAP2	Yes	O8	H25	O8:H25	fimH34	F2:-:B1	No	7	7	5021724	178	28211.9	343970	201	0	0	101392	15	56484	29	28365	51	1	0	0	0	0	0	0	0	0	0	0	0	1	0	0	0
SRR9648216	ESC_NA4211AA	SAMN12221186	SRR9648216	Public	NA	Livestock	Bovine	2019	North America	United States	BAP6	No	ONT	H21	ONT:H21	fimH53	Other	No	NA	NA	5240736	216	24262.7	313753	202	0	0	110653	15	71284	26	20350	51	0	0	0	0	0	0	0	0	0	0	0	0	0	0	0	0
SRR9648203	ESC_NA4220AA	SAMN12221187	SRR9648203	Public	NA	Livestock	Bovine	2019	North America	United States	BAP6	No	ONT	H21	ONT:H21	fimH24	F89:A6:B16	No	NA	NA	4898686	121	40485	500593	202	0	0	116619	12	74989	22	25571	46	0	0	0	0	0	0	0	0	0	0	0	0	0	0	0	0
SRR9648194	ESC_NA4227AA	SAMN12221200	SRR9648194	Public	NA	Livestock	Bovine	2019	North America	United States	BAP6	No	O153var2	H21	O153var2:H21	fimH24	F89:A6:B16	No	NA	NA	4772963	139	34337.9	236343	202	0	0	82719	19	64387	32	28784	54	0	0	0	0	0	0	0	0	0	0	0	0	0	0	0	0
SRR9646352	ESC_NA4302AA	SAMN12219763	SRR9646352	Public	NA	Livestock	Porcine	2001	North America	United States	BAP2	Yes	O9	H9	O9:H9	fimH32	F2:-:B1	Yes	268	Other	5110102	125	40880.8	259957	208	0	0	115450	15	62530	27	26316	51	1	0	0	0	0	0	0	0	0	0	0	0	0	0	0	0
SRR9823032	ESC_NA5628AA	SAMN12349524	SRR9823032	Public	NA	Livestock	Porcine	2019	North America	United States	BAP6	No	O8	H30	O8:H30	fimH54	Other	No	NA	NA	5001820	166	30131.5	264227	208	0	0	99479	16	61060	29	26898	54	0	0	0	0	0	0	0	0	0	0	0	0	0	0	0	0
SRR9823029	ESC_NA5630AA	SAMN12349522	SRR9823029	Public	NA	Livestock	Bovine	2019	North America	United States	BAP5	No	Other	H25	Other	fimH32	NA	No	NA	NA	5140975	250	20563.9	327077	203	0	0	119980	15	59821	27	21017	56	0	0	0	0	0	0	0	0	0	0	0	0	0	0	0	0
SRR9824445	ESC_NA5680AA	SAMN12349515	SRR9824445	Public	NA	Livestock	Poultry	2019	North America	United States	BAP2	Yes	O8	H10	O8:H10	fimH24	Other	No	3	3	5292136	232	22810.9	287907	207	0	0	90969	18	60480	32	15753	65	0	1	0	0	0	0	0	0	0	0	0	0	0	0	0	0
SRR9734567	ESC_NA5903AA	SAMN12342970	SRR9734567	Public	NA	Human	Human Other	2015	Oceania	Australia	BAP2	Yes	O8	H25	O8:H25	fimH32	F24:-:B1	No	NA	NA	4987068	196	25444.2	220531	211	0	0	83613	20	58241	35	16630	63	0	0	0	0	0	1	0	0	0	0	1	0	0	0	0	0
SRR9852823	ESC_NA6093AA	SAMN12359569	SRR9852823	Public	NA	Livestock	Poultry	2018	North America	United States	BAP2	Yes	O8	H25	O8:H25	fimH32	Other	No	27	27	5231798	166	31516.9	365054	202	0	0	112160	14	76015	26	31123	47	0	0	0	0	0	0	0	0	0	1	0	0	1	0	0	0
SRR9852824	ESC_NA6094AA	SAMN12359572	SRR9852824	Public	NA	Livestock	Porcine	2018	North America	United States	BAP5	No	Other	H25	Other	fimH32	NA	No	NA	NA	4725450	108	43754.2	410567	202	0	0	144303	9	97193	17	41365	31	0	0	0	0	0	0	0	0	0	0	0	0	0	0	0	0
SRR9875321	ESC_NA6279AA	SAMN12401794	SRR9875321	Public	NA	Livestock	Bovine	2019	North America	United States	BAP6	No	Other	H21	Other	fimH32	NA	No	NA	NA	4738505	110	43077.3	322525	202	0	0	145912	11	95401	18	37842	35	0	0	0	0	0	0	0	0	0	0	0	0	0	0	0	0
SRR9875276	ESC_NA6287AA	SAMN12401888	SRR9875276	Public	NA	Livestock	Porcine	2019	North America	United States	BAP2	Yes	O9	H4	O9:H4	fimH32	F18:A6:B1	No	NA	NA	5062784	150	33751.9	292608	209	0	0	116109	15	79701	25	31123	44	0	0	0	0	0	0	0	0	0	0	0	0	0	0	0	0
SRR9914165	ESC_NA6441AA	SAMN12438365	SRR9914165	Public	NA	Livestock	Porcine	1986	North America	United States	BAP6	No	O8	H30	O8:H30	fimH54	NA	No	NA	NA	4752620	156	30465.5	313090	221	0	0	133514	12	82070	22	31091	40	0	0	0	0	0	0	0	0	0	0	0	0	0	0	0	0
SRR9914244	ESC_NA6520AA	SAMN12438470	SRR9914244	Public	NA	Livestock	Bovine	1990	North America	United States	BAP2	No	O9/Onovel22	H9	Other	Other	Other	No	NA	NA	5019635	163	30795.3	295131	202	0	0	146084	12	82515	20	30775	39	0	0	0	0	0	0	0	0	0	0	0	0	0	0	0	0
SRR9914256	ESC_NA6532AA	SAMN12438302	SRR9914256	Public	NA	Livestock	Bovine	1980	North America	United States	BAP2	No	Other	H40	Other	fimH54	Other	No	48	Other	5347856	173	30912.5	583916	206	0	0	148711	12	99572	21	31091	38	0	0	0	0	0	0	0	0	0	0	0	0	0	0	0	0
SRR9913803	ESC_NA6579AA	SAMN12438563	SRR9913803	Public	NA	Livestock	Bovine	2004	North America	United States	BAP4	No	Other	H30	Other	Other	NA	No	NA	NA	5265473	222	23718.3	331771	208	0	0	151269	12	101248	20	24201	43	0	0	0	0	0	1	0	0	0	0	0	0	0	0	0	0
SRR9913823	ESC_NA6599AA	SAMN12438239	SRR9913823	Public	NA	Livestock	Bovine	1975	North America	United States	BAP6	No	ONT	H21	ONT:H21	fimH54	Other	No	NA	NA	5166011	189	27333.4	427015	208	0	0	133512	12	82022	23	27918	42	0	0	0	0	0	0	0	0	0	0	0	0	0	0	0	0
SRR9913825	ESC_NA6601AA	SAMN12438202	SRR9913825	Public	NA	Livestock	Poultry	2002	North America	Mexico	BAP1	Yes	Other	H5	Other	fimH31	F18:-:B16	No	NA	NA	5104439	190	26865.5	264903	206	0	0	81416	20	43595	37	21598	69	0	1	1	0	0	0	0	0	0	0	0	0	1	0	0	0
SRR9913849	ESC_NA6625AA	SAMN12438348	SRR9913849	Public	NA	Livestock	Bovine	1985	North America	United States	BAP1	No	Other	H5	Other	fimH31	F57:A18:B23	No	NA	NA	5272525	175	30128.7	548997	218	0	0	123022	12	78375	23	40040	40	0	0	0	0	0	0	0	0	0	0	0	0	0	0	0	0
SRR9913889	ESC_NA6665AA	SAMN12438247	SRR9913889	Public	NA	Livestock	Bovine	1977	North America	United States	BAP6	No	Other	H21	Other	fimH53	Other	No	NA	NA	5094806	123	41421.2	454124	206	0	0	117491	12	82540	22	31091	40	0	0	0	0	0	0	0	0	0	0	0	0	0	0	0	0
SRR9913910	ESC_NA6686AA	SAMN12438205	SRR9913910	Public	NA	Livestock	Poultry	2002	North America	Mexico	BAP2	Yes	O8	H25	O8:H25	fimH32	F18:-:B1	No	26	26	5008744	131	38234.7	342913	211	0	0	135731	11	66213	22	37010	42	0	0	0	0	0	0	0	0	0	0	0	0	0	0	0	0
SRR9913955	ESC_NA6731AA	SAMN12438657	SRR9913955	Public	NA	Livestock	Bovine	2012	North America	United States	BAP4	No	Other	Other	Other	fimH32	NA	No	NA	NA	5009643	222	22566	614335	201	0	0	133762	11	90937	20	27582	40	0	0	0	0	0	0	0	0	0	0	0	0	0	0	0	0
SRR9914014	ESC_NA6790AA	SAMN12438601	SRR9914014	Public	NA	Livestock	Bovine	2006	North America	United States	BAP6	No	Other	H4	Other	fimH53	Other	No	NA	NA	5164700	166	31112.7	428692	207	0	0	133511	13	92174	23	34962	40	0	0	0	0	0	0	0	0	0	0	0	0	0	0	0	0
SRR9914058	ESC_NA6834AA	SAMN12438435	SRR9914058	Public	NA	Livestock	Bovine	1988	North America	United States	BAP2	No	O153var1	H12	Other	fimH54	Other	No	NA	NA	5062823	224	22601.9	222686	207	0	0	122900	15	75937	25	24201	49	0	0	0	0	0	0	0	0	0	0	0	0	0	0	0	0
SRR9914065	ESC_NA6841AA	SAMN12438218	SRR9914065	Public	NA	Livestock	Bovine	1972	North America	United States	BAP6	No	ONT	H9	ONT:H9	fimH53	Other	No	NA	NA	5089480	152	33483.4	419918	207	0	0	152927	12	98126	20	35102	37	0	0	0	0	0	0	0	0	0	0	0	0	0	0	0	0
SRR9962797	ESC_NA7464AA	SAMN12568095	SRR9962797	Public	NA	Livestock	Bovine	2019	North America	United States	BAP6	No	ONT	H21	ONT:H21	Other	Other	No	NA	NA	4967937	170	29223.2	222479	210	0	0	87875	19	47386	35	22713	66	0	0	0	0	0	0	0	0	0	0	0	0	0	0	0	0
SRR9962769	ESC_NA7481AA	SAMN12568096	SRR9962769	Public	NA	Livestock	Bovine	2019	North America	United States	BAP6	No	ONT	H21	ONT:H21	Other	NA	No	NA	NA	4649409	126	36900.1	281074	238	0	0	91914	17	49678	30	25401	56	0	0	0	0	0	0	0	0	0	0	0	0	0	0	0	0
SRR9973073	ESC_NA7554AA	SAMN12583168	SRR9973073	Public	NA	Livestock	Poultry	2019	North America	United States	BAP2	Yes	O8	H10	O8:H10	Other	F18:-:B1	No	NA	NA	5005852	159	31483.3	308480	203	0	0	116269	15	76015	26	25354	49	0	0	0	0	0	0	0	0	0	0	0	0	0	0	0	0
SRR10040861	ESC_NA9105AA	SAMN12661725	SRR10040861	Public	NA	Livestock	Bovine	2019	North America	Canada	BAP6	No	O116	H21	O116:H21	fimH32	NA	No	NA	NA	5213054	186	28027.2	512416	202	0	0	140179	11	99205	19	28583	39	0	0	0	1	0	0	0	0	0	0	0	0	0	0	0	0
SRR10040058	ESC_NA9107AA	SAMN12661676	SRR10040058	Public	NA	Livestock	Bovine	2019	North America	Canada	BAP6	No	O116	H21	O116:H21	fimH32	NA	No	NA	NA	5211669	190	27429.8	512509	202	0	0	140193	11	99234	19	28583	39	0	0	0	1	0	0	0	0	0	0	0	0	0	0	0	0
SRR10049720	ESC_NA9177AA	SAMN12662346	SRR10049720	Public	NA	Livestock	Bovine	2019	North America	United States	BAP6	No	Other	H21	Other	fimH32	NA	No	NA	NA	4700343	84	55956.5	457675	239	0	0	197048	9	133545	14	56890	25	0	0	0	0	0	0	1	0	0	0	0	0	0	0	0	0
SRR10049353	ESC_NA9215AA	SAMN12662392	SRR10049353	Public	NA	Livestock	Bovine	2017	North America	United States	BAP6	No	ONT	H21	ONT:H21	fimH31	Other	No	NA	NA	5071628	142	35715.7	467546	200	0	0	158529	11	111951	18	35999	32	0	0	0	1	0	0	0	0	0	0	0	0	0	0	0	0
SRR10024307	ESC_OA0271AA	SAMN12698092	SRR10024307	Public	NA	Livestock	Poultry	2016	North America	United States	BAP2	Yes	O8	H10	O8:H10	fimH30	F36:A4:B1	No	NA	NA	5099414	174	29307	288457	206	0	0	109217	15	76015	26	28310	47	0	0	0	0	0	1	0	0	0	0	0	0	0	0	0	0
SRR10098865	ESC_OA0281AA	SAMN12727838	SRR10098865	Public	NA	Livestock	Bovine	2019	North America	United States	BAP6	No	Other	H25	Other	fimH54	Other	No	NA	NA	5153429	150	34356.2	416270	220	0	0	134576	12	73469	22	28582	44	0	0	0	0	0	0	0	0	0	0	0	0	0	0	0	0
SRR10098854	ESC_OA0291AA	SAMN12727832	SRR10098854	Public	NA	Livestock	Porcine	2019	North America	United States	BAP2	Yes	O9	H4	O9:H4	fimH32	Other	No	NA	NA	5116113	223	22942.2	291096	202	0	0	112057	15	67898	27	19139	55	0	0	0	0	0	0	0	0	0	0	0	0	0	0	0	0
SRR10107308	ESC_OA0365AA	SAMN12738483	SRR10107308	Public	NA	Livestock	Bovine	2017	Africa	Mozambique	BAP6	No	ONT	H21	ONT:H21	fimH32	Other	No	NA	NA	5577875	412	13538.5	229461	203	0	0	66575	25	32695	48	9670	107	0	0	0	0	0	0	0	0	0	0	0	0	0	0	0	0
SRR10107309	ESC_OA0366AA	SAMN12738482	SRR10107309	Public	NA	Livestock	Bovine	2017	Africa	Mozambique	BAP6	No	ONT	H21	ONT:H21	fimH32	Other	No	NA	NA	5595958	376	14882.9	248341	201	0	0	77250	21	47358	38	10734	86	0	0	0	0	0	0	0	0	0	0	0	0	0	0	0	0
SRR10107310	ESC_OA0367AA	SAMN12738481	SRR10107310	Public	NA	Livestock	Bovine	2017	Africa	Mozambique	BAP6	No	ONT	H21	ONT:H21	Other	Other	No	NA	NA	5528468	398	13890.6	353354	201	0	0	111922	17	64105	30	8916	76	0	0	0	0	0	0	0	0	0	0	0	0	0	0	0	0
SRR10107311	ESC_OA0368AA	SAMN12738480	SRR10107311	Public	NA	Livestock	Bovine	2017	Africa	Mozambique	BAP6	No	ONT	H21	ONT:H21	Other	Other	No	NA	NA	5540382	433	12795.3	257085	200	0	0	82095	22	44402	38	10166	90	0	0	0	0	0	0	0	0	0	0	0	0	0	0	0	0
SRR10107312	ESC_OA0369AA	SAMN12738510	SRR10107312	Public	NA	Livestock	Bovine	2017	Africa	Mozambique	BAP6	No	Other	H21	Other	fimH32	Other	No	NA	NA	5604489	371	15106.4	353142	201	0	0	109898	17	59762	31	12027	71	0	0	0	0	0	0	0	0	0	0	0	0	0	0	0	0
SRR10107323	ESC_OA0380AA	SAMN12738500	SRR10107323	Public	NA	Livestock	Bovine	2017	Africa	Mozambique	BAP5	No	ONT	H25	ONT:H25	Other	Other	No	NA	NA	5365299	417	12866.4	187840	206	0	0	60284	28	33994	54	8600	114	0	0	0	0	0	0	0	0	0	0	0	0	0	0	0	0
SRR10107328	ESC_OA0385AA	SAMN12738478	SRR10107328	Public	NA	Livestock	Bovine	2017	Africa	Mozambique	BAP6	No	Other	H21	Other	fimH32	Other	No	NA	NA	5618430	374	15022.5	353364	201	0	0	112909	15	68799	28	11486	66	0	0	0	0	0	0	0	0	0	0	0	0	0	0	0	0
SRR10107330	ESC_OA0387AA	SAMN12738494	SRR10107330	Public	NA	Livestock	Bovine	2017	Africa	Mozambique	BAP5	No	ONT	H25	ONT:H25	Other	Other	No	NA	NA	5348714	356	15024.5	258872	206	0	0	85817	20	56899	35	12285	77	0	0	0	0	0	0	0	0	0	0	0	0	0	0	0	0
SRR10107331	ESC_OA0388AA	SAMN12738493	SRR10107331	Public	NA	Livestock	Bovine	2017	Africa	Mozambique	BAP5	No	ONT	H25	ONT:H25	Other	Other	No	NA	NA	5335581	390	13681	245749	206	0	0	74368	24	32079	45	9717	102	0	0	0	0	0	0	0	0	0	0	0	0	0	0	0	0
SRR10140404	ESC_OA2011AA	SAMN12784151	SRR10140404	Public	NA	Livestock	Poultry	2019	North America	United States	BAP2	Yes	O8	H25	O8:H25	fimH32	F18:-:B8	No	26	26	5086493	159	31990.5	218957	202	0	0	86608	19	54140	34	22819	61	0	0	0	0	0	0	0	0	0	1	0	0	1	0	0	0
SRR10140394	ESC_OA2013AA	SAMN12784143	SRR10140394	Public	NA	Livestock	Poultry	2019	North America	United States	BAP2	Yes	O9	H12	Other	fimH27	F2:-:B1	No	12	12	5084495	191	26620.4	230740	208	0	0	83685	20	55960	35	21774	65	1	0	0	0	0	0	0	0	0	0	0	0	0	0	0	0
SRR10139813	ESC_OA2021AA	SAMN12783896	SRR10139813	Public	NA	Livestock	Poultry	2019	North America	United States	BAP2	Yes	O8	H25	O8:H25	fimH32	F18:-:B8	No	26	26	5028867	244	20610.1	150935	201	0	0	55933	29	38086	50	14445	92	0	0	0	0	0	0	0	0	0	1	0	0	1	0	0	0
SRR10139656	ESC_OA2023AA	SAMN12783881	SRR10139656	Public	NA	Livestock	Poultry	2019	North America	United States	BAP2	Yes	O8	H25	O8:H25	fimH27	F18:A6:B1	No	NA	NA	4893114	349	14020.4	151669	200	0	0	43564	35	31797	61	13215	109	0	0	0	0	0	0	0	0	0	0	0	0	0	0	0	0
SRR10152561	ESC_OA2167AA	SAMN12797190	SRR10152561	Public	NA	Livestock	Poultry	2019	North America	United States	BAP2	Yes	O8	H25	O8:H25	fimH32	Other	No	27	27	5249258	152	34534.6	366178	208	0	0	112160	15	76015	27	34311	47	0	0	0	0	0	0	0	0	0	1	0	0	1	0	0	0
SRR10186409	ESC_OA3147AA	SAMN12846558	SRR10186409	Public	NA	Livestock	Poultry	2019	North America	United States	BAP2	Yes	O9	H4	O9:H4	fimH27	F18:-:B8	No	27	27	5230689	216	24216.2	188333	200	0	0	82066	22	51787	39	18679	70	0	0	0	0	0	0	0	0	0	1	0	0	1	0	0	0
SRR10187053	ESC_OA3160AA	SAMN12851000	SRR10187053	Public	NA	Livestock	Bovine	2019	North America	United States	BAP6	No	ONT	H10	Other	fimH54	Other	No	267	Other	5203949	174	29907.8	258855	202	0	0	110747	16	61576	29	26316	54	0	0	0	0	0	0	0	0	0	0	0	0	0	0	0	0
SRR10186998	ESC_OA3164AA	SAMN12850999	SRR10186998	Public	NA	Livestock	Poultry	2019	North America	United States	BAP2	Yes	O8	H25	O8:H25	fimH32	F18:-:B1	No	25	Other	5096759	154	33095.8	295803	226	0	0	99160	18	60419	31	27116	56	0	0	0	0	0	0	0	0	0	0	0	0	0	0	0	0
SRR10186984	ESC_OA3177AA	SAMN12850993	SRR10186984	Public	NA	Livestock	Porcine	2019	North America	United States	BAP2	Yes	O9/Onovel22	H10	Other	Other	F18:-:B1	No	NA	NA	5015831	143	35075.7	389673	202	0	0	133569	12	69358	23	31123	44	1	0	0	0	0	0	0	0	0	0	0	0	0	0	0	0
SRR10240841	ESC_OA4275AA	SAMN12987073	SRR10240841	Public	NA	Companion Animal	Canine	2019	North America	United States	BAP2	Yes	O9	H12	Other	fimH27	F2:-:B1	Yes	NA	NA	5003049	128	39086.3	318640	202	0	0	111954	13	76759	23	32119	43	1	0	0	0	0	0	0	0	0	0	0	0	0	0	0	0
SRR10298226	ESC_OA4810AA	SAMN13047709	SRR10298226	Public	NA	Livestock	Poultry	2019	North America	United States	BAP4	Yes	ONT	H37	ONT:H37	fimH32	Other	No	26	26	5116482	167	30637.6	340044	204	0	0	101052	18	59222	31	25243	59	0	0	0	0	0	0	0	0	0	0	0	0	0	0	0	0
SRR10298225	ESC_OA4811AA	SAMN13047708	SRR10298225	Public	NA	Livestock	Poultry	2019	North America	United States	BAP2	Yes	O9	H4	O9:H4	fimH27	F18:-:B8	No	27	27	5186334	188	27586.9	197508	217	0	0	71291	25	48080	43	21738	73	0	0	0	0	0	0	0	0	0	1	0	0	1	0	0	0
SRR10267810	ESC_OA5191AA	SAMN13019814	SRR10267810	Public	NA	Livestock	Poultry	2019	North America	United States	BAP2	Yes	O8	H9	O8:H9	fimH32	F18:A6:B1	No	NA	NA	5140655	184	27938.3	318939	202	0	0	135723	14	76759	24	24895	47	0	1	1	0	0	0	0	0	0	0	0	0	0	0	0	0
SRR10258879	ESC_OA5240AA	SAMN13013144	SRR10258879	Public	NA	Livestock	Bovine	2019	North America	United States	BAP6	No	ONT	H21	ONT:H21	fimH32	NA	No	NA	NA	4806866	241	19945.5	196337	202	0	0	50738	31	29940	56	13301	102	0	0	0	0	0	0	0	0	0	0	0	0	0	0	0	0
SRR10247475	ESC_OA5430AA	SAMN12995268	SRR10247475	Public	NA	Livestock	Bovine	2019	North America	United States	BAP3	No	Other	H4	Other	fimH32	NA	No	NA	NA	4703906	82	57364.7	918698	200	0	0	196807	7	140133	13	72697	22	0	0	0	0	0	0	0	0	0	0	0	0	0	0	0	0
SRR10343262	ESC_OA5951AA	SAMN13111027	SRR10343262	Public	NA	Livestock	Poultry	2019	North America	United States	BAP2	Yes	O8	H25	O8:H25	fimH32	Other	No	NA	NA	5087863	166	30649.8	307817	202	0	0	105878	17	69524	28	26322	52	0	1	1	0	0	0	0	0	0	0	0	0	0	0	0	0
SRR10325511	ESC_OA5982AA	SAMN13087306	SRR10325511	Public	NA	Livestock	Poultry	2019	North America	United States	BAP2	Yes	O8	H25	O8:H25	fimH27	F18:-:B8	No	NA	NA	5201204	184	28267.4	296549	202	0	0	111981	15	68618	27	31123	48	0	0	0	0	0	0	0	0	0	0	0	0	0	0	0	0
SRR10357563	ESC_OA6353AA	SAMN13150868	SRR10357563	Public	NA	Livestock	Bovine	2019	North America	United States	BAP5	No	ONT	H25	ONT:H25	fimH34	Other	No	NA	NA	5053506	388	13024.5	136536	208	0	0	33979	45	18427	85	7816	165	0	0	0	0	0	0	0	0	0	0	0	0	0	0	0	0
SRR10360576	ESC_OA6387AA	SAMN13153483	SRR10360576	Public	NA	Livestock	Bovine	2019	North America	United States	BAP5	Yes	ONT	H25	ONT:H25	Other	F24:-:B1	No	NA	NA	5012869	171	29315	373038	202	0	0	114980	12	57776	24	18061	52	0	0	0	0	0	0	0	0	0	0	0	0	0	0	0	0
SRR10420697	ESC_OA7837AA	SAMN13245765	SRR10420697	Public	NA	Livestock	Poultry	2019	Africa	Nigeria	BAP1	No	Other	H5	Other	fimH31	NA	No	NA	NA	4849921	132	36741.8	624871	202	0	0	163086	9	111954	16	32236	31	0	0	0	0	0	0	0	0	0	0	0	0	0	0	0	0
SRR10437364	ESC_OA8097AA	SAMN13279650	SRR10437364	Public	NA	Livestock	Poultry	2019	North America	United States	BAP2	Yes	O8	H25	O8:H25	fimH32	F18:-:B8	No	NA	NA	4957336	114	43485.4	326447	202	0	0	123208	13	80989	23	35385	40	0	0	0	0	0	0	0	0	0	0	0	0	0	0	0	0
SRR10434797	ESC_OA8116AA	SAMN13264497	SRR10434797	Public	NA	Livestock	Bovine	2019	North America	United States	BAP6	No	Other	Other	Other	fimH24	Other	No	NA	NA	4915307	183	26859.6	284090	202	0	0	101691	17	66184	28	20118	55	0	0	0	0	0	0	0	0	0	0	0	0	0	0	0	0
SRR7874650	ESC_PA1258AA	SAMN10086325	SRR7874650	Public	NA	Livestock	Poultry	2013	North America	United States	BAP2	Yes	O8	H25	O8:H25	fimH27	Other	No	NA	NA	5015816	253	19825.4	323753	200	0	0	116570	15	76627	25	24808	48	0	0	0	0	0	0	0	0	0	1	0	0	1	0	0	0
SRR7874651	ESC_PA1259AA	SAMN10086326	SRR7874651	Public	NA	Livestock	Poultry	2013	North America	United States	BAP2	Yes	O8	H25	O8:H25	fimH27	Other	No	NA	NA	4997709	207	24143.5	280713	200	0	0	109084	15	76033	26	23246	51	0	0	0	0	0	0	0	0	0	1	0	0	1	0	0	0
SRR10503802	ESC_PA3797AA	SAMN13340317	SRR10503802	Public	NA	Livestock	Poultry	2019	North America	United States	BAP2	No	O8	H25	O8:H25	fimH32	Other	No	26	26	4916137	177	27774.8	364540	208	0	0	93177	17	59160	30	21678	59	0	0	0	0	0	0	0	0	0	1	0	0	1	0	0	0
SRR10503790	ESC_PA3809AA	SAMN13340306	SRR10503790	Public	NA	Livestock	Porcine	2019	North America	United States	BAP2	Yes	O8	H25	O8:H25	fimH27	F2:-:B1	Yes	NA	NA	4938165	180	27434.2	288509	202	0	0	92608	18	52415	32	18679	61	1	0	0	0	0	0	0	0	0	0	0	0	0	0	0	0
SRR10502058	ESC_PA3819AA	SAMN13340364	SRR10502058	Public	NA	Livestock	Porcine	2019	North America	United States	BAP5	No	ONT	H25	ONT:H25	fimH34	Other	No	NA	NA	4894454	166	29484.7	389241	202	0	0	135034	12	82072	22	31123	40	0	1	0	0	0	0	0	0	0	0	0	0	0	0	0	0
SRR10501703	ESC_PA3831AA	SAMN13339205	SRR10501703	Public	NA	Livestock	Poultry	2019	North America	United States	BAP2	Yes	O8	H25	O8:H25	fimH32	F18:-:B8	No	12	12	5058821	192	26348	255835	203	0	0	109153	15	66231	27	26268	49	0	0	0	0	0	0	0	0	0	0	0	0	0	0	0	0
ERR3330254	ESC_MA7270AA	SAMEA5611758	ERR3330254	Public	NA	Human	Human Other	2015	Africa	Kenya	BAP5	No	Other	H25	Other	fimH54	NA	No	NA	NA	4722592	112	42166	566426	218	0	0	140301	9	98126	16	35010	32	1	0	0	0	0	0	0	0	0	0	0	0	0	0	0	0
ERR3330583	ESC_MA7321AA	SAMEA5612088	ERR3330583	Public	NA	Human	Human Other	2016	Africa	Kenya	BAP2	Yes	O8	H25	O8:H25	fimH32	F2:-:B1	Yes	NA	NA	5018710	128	39208.7	576764	200	0	0	126013	11	85277	20	35102	37	1	0	0	0	0	0	0	0	0	0	0	0	0	0	0	0
ERR3330459	ESC_MA7445AA	SAMEA5611964	ERR3330459	Public	NA	Human	Human Other	2016	Africa	Kenya	BAP6	No	Other	H21	Other	Other	NA	No	NA	NA	4866807	131	37151.2	401628	206	0	0	146083	11	88278	19	41768	33	0	0	0	0	0	0	0	0	0	0	0	0	0	0	0	0
ERR3330277	ESC_MA7627AA	SAMEA5611781	ERR3330277	Public	NA	Livestock	Bovine	2016	Africa	Kenya	BAP6	No	Other	H21	Other	fimH54	Other	No	NA	NA	5090567	184	27666.1	322000	203	0	0	138643	13	72587	23	29270	43	0	0	0	0	0	0	0	0	0	0	0	0	0	0	0	0
ERR3330200	ESC_MA7696AA	SAMEA5611704	ERR3330200	Public	NA	Human	Human Other	2015	Africa	Kenya	BAP6	No	Other	H25	Other	fimH24	NA	No	NA	NA	4765390	112	42548.1	594813	211	0	0	158262	9	110641	16	39122	29	0	0	0	0	0	0	0	0	0	0	0	0	0	0	0	0
ERR3329261	ESC_MA7941AA	SAMEA5611459	ERR3329261	Public	NA	Livestock	Bovine	2015	Africa	Kenya	BAP6	No	Other	H21	Other	fimH54	Other	No	NA	NA	4849109	111	43685.7	530177	200	0	0	154676	9	98126	17	42156	30	0	0	0	0	0	0	0	0	0	0	0	0	0	0	0	0
ERR3329074	ESC_MA8108AA	SAMEA5611292	ERR3329074	Public	NA	Human	Human Other	2015	Africa	Kenya	BAP6	No	ONT	H9	ONT:H9	Other	NA	No	NA	NA	4821137	104	46357.1	321930	203	0	0	133514	10	74295	21	37993	39	0	0	0	0	0	0	0	0	0	0	0	0	0	0	0	0
ERR3328970	ESC_MA8212AA	SAMEA5611189	ERR3328970	Public	NA	Human	Human Other	2016	Africa	Kenya	BAP2	Yes	O8	H25	O8:H25	fimH27	F2:-:B1	Yes	NA	NA	5034344	133	37852.2	334737	203	0	0	133880	12	83410	22	35102	40	1	0	0	0	0	0	0	0	0	0	0	0	0	0	0	0
ERR3328953	ESC_MA8229AA	SAMEA5611172	ERR3328953	Public	NA	Human	Human Other	2016	Africa	Kenya	BAP6	No	Other	Other	Other	fimH24	Other	No	NA	NA	5017340	137	36622.9	426196	210	0	0	143537	12	82040	21	38422	37	0	0	0	0	0	0	0	0	0	0	0	0	0	0	0	0
ERR3328943	ESC_MA8239AA	SAMEA5611161	ERR3328943	Public	NA	Human	Human Other	2016	Africa	Kenya	BAP6	No	ONT	H21	ONT:H21	Other	NA	No	NA	NA	4645555	93	49952.2	346459	201	0	0	136790	12	99092	20	43742	33	0	0	0	0	0	0	0	0	0	0	0	0	0	0	0	0
ERR3328879	ESC_MA8303AA	SAMEA5611097	ERR3328879	Public	NA	Human	Human Other	2016	Africa	Kenya	BAP6	No	O153var2	H21	O153var2:H21	fimH24	NA	No	NA	NA	4739142	86	55106.3	636227	208	0	0	134068	9	93911	17	42526	31	0	0	0	0	0	0	0	0	0	0	0	0	0	0	0	0
ERR3328477	ESC_MA8630AA	SAMEA5610770	ERR3328477	Public	NA	Human	Human Other	2016	Africa	Kenya	BAP5	No	ONT	H25	ONT:H25	fimH32	NA	No	NA	NA	4812870	108	44563.6	391407	211	0	0	140579	12	98126	19	37010	35	0	0	0	0	0	0	0	0	0	0	0	0	0	0	0	0
ERR3328221	ESC_MA8849AA	SAMEA5610551	ERR3328221	Public	NA	Human	Human Other	2015	Africa	Kenya	BAP4	No	O8	H30	O8:H30	Unknown	F36:A4:B1	No	NA	NA	5066537	156	32477.8	264944	211	0	0	108913	16	76727	27	28632	48	0	0	0	0	0	0	0	0	0	0	0	0	0	0	0	0
SRR9965262	ESC_NA7512AA	SAMN12571593	SRR9965262	Public	NA	Livestock	Bovine	2016	North America	United States	BAP1	No	Other	H5	Other	fimH31	Other	No	NA	NA	5088388	119	42759.6	440019	202	0	0	137630	11	100470	19	40385	34	0	0	0	0	0	0	0	0	0	0	0	0	0	0	0	0
SRR10072308	ESC_NA9791AA	SAMN12699114	SRR10072308	Public	NA	Livestock	Bovine	2016	North America	United States	BAP6	No	O153var2	H21	O153var2:H21	fimH24	F89:A6:B16	No	NA	NA	4946469	117	42277.5	326619	202	0	0	177514	11	111165	18	59956	31	0	0	0	0	0	0	0	0	0	0	0	0	0	0	0	0
SRR10072297	ESC_NA9800AA	SAMN12699110	SRR10072297	Public	NA	Livestock	Bovine	2016	North America	United States	BAP2	No	O8	H25	O8:H25	fimH27	NA	No	NA	NA	4998255	137	36483.6	317084	208	0	0	135760	13	96897	22	31831	41	0	0	0	0	0	0	0	0	0	0	0	0	0	0	0	0
SRR10156126	ESC_OA2690AA	SAMN12799297	SRR10156126	Public	NA	Livestock	Bovine	2016	North America	United States	BAP6	No	ONT	H9	ONT:H9	fimH53	Other	No	NA	NA	5466576	145	37700.5	445861	221	0	0	155765	11	109571	19	44058	34	0	0	0	1	0	0	0	0	0	0	0	0	0	0	0	0
SRR10156121	ESC_OA2693AA	SAMN12799306	SRR10156121	Public	NA	Livestock	Bovine	2016	North America	United States	BAP2	No	O8	H25	O8:H25	fimH27	NA	No	NA	NA	4989422	141	35386	317084	208	0	0	135760	13	92872	22	31831	41	0	0	0	0	0	0	0	0	0	0	0	0	0	0	0	0
SRR10225109	ESC_OA3835AA	SAMN12906788	SRR10225109	Public	NA	Livestock	Bovine	2016	North America	United States	BAP6	No	ONT	H9	ONT:H9	fimH53	Other	No	NA	NA	5457843	152	35906.9	386678	228	0	0	154617	12	82054	22	32403	41	0	0	0	1	0	0	0	0	0	0	0	0	0	0	0	0
SRR10225101	ESC_OA3843AA	SAMN12906735	SRR10225101	Public	NA	Livestock	Bovine	2016	North America	United States	BAP2	No	O8	H25	O8:H25	fimH27	NA	No	NA	NA	4999326	142	35206.5	288509	208	0	0	121938	14	83684	24	31831	42	0	0	0	0	0	0	0	0	0	0	0	0	0	0	0	0
SRR10225098	ESC_OA3846AA	SAMN12906731	SRR10225098	Public	NA	Livestock	Bovine	2016	North America	United States	BAP6	No	ONT	H9	ONT:H9	fimH53	Other	No	NA	NA	5463939	147	37169.7	438569	223	0	0	154607	12	109557	20	44931	36	0	0	0	1	0	0	0	0	0	0	0	0	0	0	0	0
IBIS_34	ESC_PA8201AA	SAMN19016820	SRR14477338	In-house	32519939	Wild Animal	Avian	2012	Oceania	Australia	BAP5	No	O153var1	H25	O153var1:H25	fimH32	NA	No	NA	NA	4870999	118	41279.7	419692	219	0	0	157596	11	98062	19	37265	34	0	0	0	0	0	0	0	0	0	0	0	0	0	0	0	0
IBIS_40	ESC_PA8203AA	SAMN19016821	SRR14477488	In-house	32519939	Wild Animal	Avian	2012	Oceania	Australia	BAP5	No	O153var1	H25	O153var1:H25	fimH32	NA	No	NA	NA	4871165	121	40257.6	579002	219	0	0	157594	10	109106	17	37099	34	0	0	0	0	0	0	0	0	0	0	0	0	0	0	0	0
2203	ESC_PA8205AA	SAMN19016889	SRR14477398	Collaborator	This publication	Wild Animal	Avian	2012	North America	Canada	BAP2	No	O8	H25	O8:H25	Other	NA	No	12	12	4880853	139	35114.1	576725	203	0	0	121657	12	83592	21	28961	39	0	0	0	0	0	0	0	0	0	0	0	0	0	0	0	0
1568m1	ESC_PA8207AA	SAMN19016890	SRR14477408	Collaborator	This publication	Wild Animal	Avian	2012	Oceania	Australia	BAP5	No	O100-O154*/O100*	H25	O100-O154*/O100*:H25	fimH32	F70:-:-	No	NA	NA	5167292	243	21264.6	587652	200	0	0	111428	14	67174	26	20657	52	0	0	0	1	1	1	0	0	0	0	0	0	0	0	0	0
Ec4011	ESC_PA8208AA	SAMN19016954	SRR14477380	Collaborator	This publication	Wild Animal	Avian	2013	Europe	Sweden	BAP6	No	Other	H25	Other	fimH24	NA	No	4	Other	5102520	158	32294.4	418438	208	0	0	158531	11	111954	19	38088	33	0	0	0	0	0	0	0	0	0	0	0	0	0	0	0	0
HP131	ESC_PA8211AA	SAMN19016891	SRR14477358	Collaborator	This publication	Wild Animal	Avian	2010	Europe	Czech Republic	BAP4	No	ONT	H37	ONT:H37	fimH32	Other	No	NA	NA	5200863	225	23115	327749	200	0	0	109195	15	63636	28	25717	54	0	0	0	0	0	0	0	0	0	0	0	0	0	0	0	0
IMT17513	ESC_PA8212AA	SAMN19016938	SRR14477475	Collaborator	This publication	Companion Animal	Canine	2008	Europe	Germany	BAP2	Yes	O9	H25	O9:H25	fimH32	F18:A6:B1	No	63	Other	5084370	163	31192.5	269517	208	0	0	112077	15	79023	25	23608	49	0	0	0	0	0	0	0	0	0	0	0	0	0	0	0	0
IMT17550	ESC_PA8213AA	SAMN19016939	SRR14477473	Collaborator	This publication	Companion Animal	Canine	2008	Europe	Germany	BAP2	Yes	O8	H25	O8:H25	fimH34	F2:-:B1	Yes	NA	NA	4978778	145	34336.4	368392	202	0	0	106319	14	79028	24	33099	43	1	0	0	0	0	0	0	0	0	0	0	0	0	0	0	0
CE70N	ESC_PA8215AA	SAMN19016892	SRR14477386	Collaborator	This publication	Wild Animal	Avian	2012	North America	United States	BAP6	No	Other	H40	Other	fimH24	Other	No	23	Other	5029577	169	29760.8	674906	202	0	0	138202	11	98075	19	36807	36	0	0	0	0	0	0	0	0	0	0	0	0	0	0	0	0
12zCTX	ESC_PA8225AA	SAMN19016893	SRR14477413	Collaborator	This publication	Wild Animal	Other Mammal	2010	Europe	Czech Republic	BAP6	No	Other	H21	Other	Other	NA	No	3	3	5244973	129	40658.7	428867	203	0	0	138527	11	92665	20	34397	38	0	0	0	0	0	0	0	0	0	0	0	0	0	0	0	0
1657m1	ESC_PA8227AA	SAMN19016894	SRR14477403	Collaborator	This publication	Wild Animal	Avian	2012	Oceania	Australia	BAP5	No	O100-O154*/O100*	H25	O100-O154*/O100*:H25	fimH32	F70:-:-	No	NA	NA	5258409	233	22568.3	391056	203	0	0	88270	17	62191	31	24324	58	1	0	0	1	1	1	0	0	0	0	0	1	0	0	0	0
2063	ESC_PA8229AA	SAMN19016895	SRR14477491	Collaborator	This publication	Wild Animal	Avian	2012	North America	Canada	BAP6	No	Other	H25	Other	fimH24	Other	No	NA	NA	5078133	108	47019.8	612284	218	0	0	140469	11	101144	19	52917	33	0	0	0	0	0	0	0	0	0	0	0	0	0	0	0	0
1605m1	ESC_PA8230AA	SAMN19016896	SRR14477404	Collaborator	This publication	Wild Animal	Avian	2012	Oceania	Australia	BAP5	No	O100-O154*/O100*	H25	O100-O154*/O100*:H25	fimH32	F70:-:-	No	NA	NA	5203292	246	21151.6	587965	204	0	0	113327	14	67751	26	23398	49	0	0	0	1	1	1	0	0	0	0	1	0	0	0	0	0
HP149	ESC_PA8232AA	SAMN19016897	SRR14477356	Collaborator	This publication	Wild Animal	Avian	2010	Europe	Czech Republic	BAP4	No	ONT	H37	ONT:H37	fimH32	Other	No	NA	NA	5205482	256	20333.9	286636	200	0	0	108982	16	61659	30	22924	57	0	0	0	0	0	0	0	0	0	0	0	0	0	0	0	0
HP71	ESC_PA8235AA	SAMN19016898	SRR14477351	Collaborator	This publication	Wild Animal	Avian	2010	Europe	Czech Republic	BAP1	Yes	Other	H5	Other	fimH31	F18:-:B1	No	12	12	5091462	131	38866.1	556611	203	0	0	155351	10	89788	18	31091	37	0	1	1	0	0	0	0	0	0	0	0	0	0	0	0	0
IBIS_38	ESC_PA8236AA	SAMN19016822	SRR14477334	In-house	32519939	Wild Animal	Avian	2012	Oceania	Australia	BAP5	No	O153var1	H25	O153var1:H25	fimH32	NA	No	NA	NA	4870874	114	42727	616377	225	0	0	158197	9	109106	17	37099	32	0	0	0	0	0	0	0	0	0	0	0	0	0	0	0	0
IBIS_42	ESC_PA8237AA	SAMN19016823	SRR14477487	In-house	32519939	Wild Animal	Avian	2012	Oceania	Australia	BAP5	No	O153var1	H25	O153var1:H25	fimH32	NA	No	NA	NA	4872511	116	42004.4	416682	219	0	0	158197	10	109105	18	37448	32	0	0	0	0	0	0	0	0	0	0	0	0	0	0	0	0
IBIS_27	ESC_PA8240AA	SAMN19016824	SRR14477342	In-house	32519939	Wild Animal	Avian	2012	Oceania	Australia	BAP5	No	O153var1	H25	O153var1:H25	fimH32	NA	No	NA	NA	4870804	118	41278	616497	219	0	0	158197	9	98062	17	37099	33	0	0	0	0	0	0	0	0	0	0	0	0	0	0	0	0
HP40	ESC_PA8242AA	SAMN19016899	SRR14477353	Collaborator	This publication	Wild Animal	Avian	2010	Europe	Czech Republic	BAP2	Yes	O8	H25	O8:H25	fimH32	F18:A6:B1	No	3	3	5010569	125	40084.6	410330	202	0	0	137411	10	78991	20	37056	37	0	0	0	0	0	0	0	0	0	0	0	0	0	0	0	0
CE1606	ESC_PA8244AA	SAMN19016900	SRR14477391	Collaborator	This publication	Wild Animal	Avian	2012	Oceania	Australia	BAP2	Yes	O8	H9	O8:H9	fimH32	NA	No	NA	NA	4966260	132	37623.2	410328	201	0	0	154427	10	89185	18	35243	35	0	0	0	0	0	0	0	0	0	0	0	0	0	0	0	0
2078	ESC_PA8245AA	SAMN19016901	SRR14477420	Collaborator	This publication	Wild Animal	Avian	2012	North America	Canada	BAP2	Yes	O8	H25	O8:H25	fimH32	F2:-:B1	Yes	12	12	5175517	161	32146.1	609416	203	0	0	113373	12	72545	24	30552	44	1	0	0	0	0	0	0	0	0	0	0	0	0	0	0	0
IBIS_37	ESC_PA8246AA	SAMN19016825	SRR14477335	In-house	32519939	Wild Animal	Avian	2012	Oceania	Australia	BAP5	No	O153var1	H25	O153var1:H25	fimH32	NA	No	NA	NA	4872606	117	41646.2	379424	208	0	0	158197	10	109105	18	37133	33	0	0	0	0	0	0	0	0	0	0	0	0	0	0	0	0
IBIS_33	ESC_PA8247AA	SAMN19016826	SRR14477339	In-house	32519939	Wild Animal	Avian	2012	Oceania	Australia	BAP5	No	O153var1	H25	O153var1:H25	fimH32	NA	No	NA	NA	4869617	113	43094	616377	224	0	0	158197	9	109106	17	37698	31	0	0	0	0	0	0	0	0	0	0	0	0	0	0	0	0
IBIS_31	ESC_PA8248AA	SAMN19016827	SRR14477340	In-house	32519939	Wild Animal	Avian	2012	Oceania	Australia	BAP5	No	O153var1	H25	O153var1:H25	fimH32	NA	No	NA	NA	4869954	116	41982.4	616375	219	0	0	157594	10	109106	17	37099	32	0	0	0	0	0	0	0	0	0	0	0	0	0	0	0	0
HPG79	ESC_PA8251AA	SAMN19016902	SRR14477346	Collaborator	This publication	Wild Animal	Avian	2010	Europe	Poland	BAP4	No	ONT	H37	ONT:H37	fimH32	Other	No	NA	NA	5155681	175	29461	521675	200	0	0	111922	14	74170	25	25308	50	0	0	0	0	0	0	0	0	0	0	0	0	0	0	0	0
1680m1	ESC_PA8252AA	SAMN19016903	SRR14477402	Collaborator	This publication	Wild Animal	Avian	2012	Oceania	Australia	BAP5	No	O100-O154*/O100*	H25	O100-O154*/O100*:H25	fimH32	F70:-:-	No	NA	NA	5211719	249	20930.6	391056	203	0	0	88270	17	59933	31	24324	57	1	0	0	1	1	1	0	0	0	0	1	0	0	0	0	0
CE1657	ESC_PA8253AA	SAMN19016904	SRR14477390	Collaborator	This publication	Wild Animal	Avian	2012	Oceania	Australia	BAP2	Yes	O8	H9	O8:H9	fimH32	NA	No	NA	NA	4961505	121	41004.2	410328	223	0	0	154427	10	82064	18	37051	35	0	0	0	0	0	0	0	0	0	0	0	0	0	0	0	0
1553m1	ESC_PA8255AA	SAMN19016905	SRR14477411	Collaborator	This publication	Wild Animal	Avian	2012	Oceania	Australia	BAP5	No	O100-O154*/O100*	H25	O100-O154*/O100*:H25	fimH32	F70:-:-	No	NA	NA	5408488	296	18271.9	587809	207	0	0	110360	16	61028	29	19505	57	1	0	0	1	1	1	0	0	0	0	0	0	0	0	0	1
IBIS_25	ESC_PA8257AA	SAMN19016828	SRR14477344	In-house	32519939	Wild Animal	Avian	2012	Oceania	Australia	BAP5	No	O153var1	H25	O153var1:H25	fimH32	NA	No	NA	NA	4869298	114	42713.1	382446	225	0	0	157484	11	109105	18	37265	33	0	0	0	0	0	0	0	0	0	0	0	0	0	0	0	0
IMT17548	ESC_PA8258AA	SAMN19016940	SRR14477474	Collaborator	This publication	Companion Animal	Canine	2008	Europe	Germany	BAP2	Yes	O8	H25	O8:H25	fimH34	F2:-:B1	Yes	NA	NA	4954998	159	31163.5	368377	202	0	0	101463	15	74869	26	31075	48	1	0	0	0	0	0	0	0	0	0	0	0	0	0	0	0
IBIS_61	ESC_PA8263AA	SAMN19016829	SRR14477476	In-house	32519939	Wild Animal	Avian	2012	Oceania	Australia	BAP5	No	O153var1	H25	O153var1:H25	fimH32	NA	No	NA	NA	4870305	117	41626.5	416682	225	0	0	157484	11	95064	19	37265	35	0	0	0	0	0	0	0	0	0	0	0	0	0	0	0	0
IBIS_54	ESC_PA8264AA	SAMN19016830	SRR14477482	In-house	32519939	Wild Animal	Avian	2012	Oceania	Australia	BAP5	No	O153var1	H25	O153var1:H25	fimH32	NA	No	NA	NA	4871000	117	41632.5	616382	224	0	0	157484	10	109105	17	37099	33	0	0	0	0	0	0	0	0	0	0	0	0	0	0	0	0
IMT18614	ESC_PA8268AA	SAMN19016941	SRR14477469	Collaborator	This publication	Companion Animal	Canine	2009	Europe	Germany	BAP2	Yes	O9	H25	O9:H25	fimH32	F2:-:B1	Yes	36	36	5030273	163	30860.6	304390	208	0	0	112160	15	76759	26	33134	44	1	0	0	0	0	0	0	0	0	0	0	0	0	0	0	0
IBIS_53	ESC_PA8269AA	SAMN19016831	SRR14477483	In-house	32519939	Wild Animal	Avian	2012	Oceania	Australia	BAP5	No	O153var1	H25	O153var1:H25	fimH32	NA	No	NA	NA	4869766	114	42717.2	392809	201	0	0	157596	11	109106	18	37099	34	0	0	0	0	0	0	0	0	0	0	0	0	0	0	0	0
IBIS_59	ESC_PA8378AA	SAMN19016832	SRR14477477	In-house	32519939	Wild Animal	Avian	2012	Oceania	Australia	BAP5	No	O153var1	H25	O153var1:H25	fimH32	NA	No	NA	NA	4870864	106	45951.6	416797	201	0	0	158197	10	109106	18	37698	32	0	0	0	0	0	0	0	0	0	0	0	0	0	0	0	0
HP150	ESC_PA8379AA	SAMN19016906	SRR14477355	Collaborator	This publication	Wild Animal	Avian	2010	Europe	Czech Republic	BAP2	Yes	O9	H9	O9:H9	fimH27	F18:-:B1	No	NA	NA	5109859	184	27771	289725	206	0	0	109195	16	62163	27	29408	50	0	0	0	0	0	0	0	0	0	0	0	0	0	0	0	0
2183	ESC_PA8386AA	SAMN19016907	SRR14477409	Collaborator	This publication	Wild Animal	Avian	2012	North America	Canada	BAP2	Yes	O8	H9	O8:H9	fimH32	F18:A6:B1	No	2	2	5105095	155	32936.1	410328	203	0	0	158265	11	82564	19	26284	41	0	0	0	0	0	0	0	0	0	0	0	0	0	0	0	0
HP144	ESC_PA8389AA	SAMN19016908	SRR14477357	Collaborator	This publication	Wild Animal	Avian	2010	Europe	Czech Republic	BAP2	Yes	O8	H25	O8:H25	fimH32	F18:A6:B1	No	3	3	5011159	121	41414.5	567659	202	0	0	137411	9	78991	19	37056	36	0	0	0	0	0	0	0	0	0	0	0	0	0	0	0	0
2067	ESC_PA8390AA	SAMN19016909	SRR14477490	Collaborator	This publication	Wild Animal	Avian	2012	North America	Canada	BAP6	No	Other	H25	Other	fimH24	Other	No	NA	NA	5078117	114	44544.9	415529	218	0	0	140540	12	82058	21	42155	37	0	0	0	0	0	0	0	0	0	0	0	0	0	0	0	0
4438	ESC_PA8391AA	SAMN19016910	SRR14477354	Collaborator	This publication	Wild Animal	Avian	2012	North America	Canada	BAP4	No	Other	H37	Other	fimH32	NA	No	NA	NA	4868667	90	54096.3	526311	200	0	0	158796	10	111921	17	61028	29	0	0	0	0	0	0	0	0	0	1	0	0	1	0	0	0
HP90	ESC_PA8392AA	SAMN19016911	SRR14477348	Collaborator	This publication	Wild Animal	Avian	2010	Europe	Czech Republic	BAP2	Yes	O8	H25	O8:H25	fimH32	F18:A6:B1	No	3	3	5010303	121	41407.5	567347	202	0	0	137411	9	78991	19	37056	36	0	0	0	0	0	0	0	0	0	0	0	0	0	0	0	0
IBIS_45	ESC_PA8396AA	SAMN19016833	SRR14477485	In-house	32519939	Wild Animal	Avian	2012	Oceania	Australia	BAP5	No	O153var1	H25	O153var1:H25	fimH32	NA	No	NA	NA	4871933	120	40599.4	419692	219	0	0	157594	11	109105	18	37265	33	0	0	0	0	0	0	0	0	0	0	0	0	0	0	0	0
CE145N	ESC_PA8397AA	SAMN19016912	SRR14477394	Collaborator	This publication	Wild Animal	Avian	2012	North America	United States	BAP6	No	Other	H40	Other	fimH24	Other	No	23	Other	5123882	162	31628.9	674906	202	0	0	154663	10	98091	19	34962	37	0	0	0	0	0	0	0	0	0	0	0	0	0	0	0	0
IMT17572	ESC_PA8406AA	SAMN19016942	SRR14477472	Collaborator	This publication	Companion Animal	Feline	2008	Europe	Germany	BAP4	Yes	ONT	H37	ONT:H37	fimH32	F24:-:B1	No	36	36	5056116	191	26471.8	332482	202	0	0	108966	16	71153	27	25421	52	0	0	0	0	0	0	0	0	0	0	0	0	1	0	0	0
IBIS_56	ESC_PA8407AA	SAMN19016834	SRR14477480	In-house	32519939	Wild Animal	Avian	2012	Oceania	Australia	BAP5	No	O153var1	H25	O153var1:H25	fimH32	NA	No	NA	NA	4871419	119	40936.3	616382	219	0	0	157594	10	109105	17	37133	33	0	0	0	0	0	0	0	0	0	0	0	0	0	0	0	0
HP41	ESC_PA8411AA	SAMN19016913	SRR14477352	Collaborator	This publication	Wild Animal	Avian	2010	Europe	Czech Republic	BAP2	Yes	O8	H25	O8:H25	fimH32	F2:-:B1	Yes	113	Other	4982893	159	31339	329600	201	0	0	117495	12	78989	22	35525	40	1	0	0	0	0	0	0	0	0	0	0	0	0	0	0	0
1560m1	ESC_PA8417AA	SAMN19016914	SRR14477410	Collaborator	This publication	Wild Animal	Avian	2012	Oceania	Australia	BAP5	No	O100-O154*/O100*	H25	O100-O154*/O100*:H25	fimH32	F70:-:-	No	NA	NA	5184819	260	19941.6	587808	203	0	0	110360	15	61028	28	21186	53	0	0	0	1	1	1	0	0	0	0	0	0	0	0	0	0
CE1568	ESC_PA8419AA	SAMN19016915	SRR14477393	Collaborator	This publication	Wild Animal	Avian	2012	Oceania	Australia	BAP5	No	O100-O154*/O100*	H25	O100-O154*/O100*:H25	fimH32	F70:-:-	No	NA	NA	5171993	242	21371.9	587964	208	0	0	111514	14	67750	26	21046	51	0	0	0	1	1	1	0	0	0	0	1	0	0	0	0	0
HPG4	ESC_PA8421AA	SAMN19016916	SRR14477347	Collaborator	This publication	Wild Animal	Avian	2010	Europe	Poland	BAP1	Yes	Other	H5	Other	fimH31	F18:-:B1	No	12	12	5123021	132	38810.8	436403	203	0	0	155351	11	84521	20	31091	40	0	1	1	0	0	0	0	0	0	0	0	0	0	0	0	0
IBIS_28	ESC_PA8424AA	SAMN19016835	SRR14477341	In-house	32519939	Wild Animal	Avian	2012	Oceania	Australia	BAP5	No	O153var1	H25	O153var1:H25	fimH32	NA	No	NA	NA	4869598	121	40244.6	379309	200	0	0	157594	11	98062	18	37099	35	0	0	0	0	0	0	0	0	0	0	0	0	0	0	0	0
30CTX	ESC_PA8428AA	SAMN19016917	SRR14477400	Collaborator	This publication	Wild Animal	Other Mammal	2010	Europe	Czech Republic	BAP4	No	ONT	H37	ONT:H37	fimH32	NA	No	3	3	4958680	155	31991.5	247550	200	0	0	115169	15	76141	26	31047	48	0	0	0	0	0	0	0	0	0	0	0	0	0	0	0	0
1585m1	ESC_PA8429AA	SAMN19016918	SRR14477406	Collaborator	This publication	Wild Animal	Avian	2012	Oceania	Australia	BAP5	No	O100-O154*/O100*	H25	O100-O154*/O100*:H25	fimH32	F70:-:-	No	NA	NA	5167263	244	21177.3	587964	208	0	0	111428	14	62192	27	22926	52	0	0	0	1	1	1	0	0	0	0	1	0	0	0	0	0
IBIS_55	ESC_PA8430AA	SAMN19016836	SRR14477481	In-house	32519939	Wild Animal	Avian	2012	Oceania	Australia	BAP5	No	O153var1	H25	O153var1:H25	fimH32	NA	No	NA	NA	4872993	121	40272.7	616377	208	0	0	158197	9	109106	17	37113	32	0	0	0	0	0	0	0	0	0	0	0	0	0	0	0	0
HPG98	ESC_PA8434AA	SAMN19016919	SRR14477345	Collaborator	This publication	Wild Animal	Avian	2010	Europe	Poland	BAP4	Yes	ONT	H37	ONT:H37	fimH32	F18:-:B1	No	12	12	5021026	153	32817.2	304738	200	0	0	108982	15	61659	26	25350	53	1	0	0	0	0	0	0	0	0	0	0	0	0	0	0	0
IMT18579	ESC_PA8435AA	SAMN19016943	SRR14477470	Collaborator	This publication	Companion Animal	Feline	2009	Europe	Germany	BAP2	Yes	O8	H25	O8:H25	fimH27	F18:A6:B1	No	NA	NA	5158965	258	19996	522876	203	0	0	101783	14	64298	26	22618	52	0	0	0	0	0	0	0	0	0	0	0	0	0	0	0	0
CE701N	ESC_PA8436AA	SAMN19016920	SRR14477388	Collaborator	This publication	Wild Animal	Avian	2012	North America	United States	BAP4	Yes	Other	H37	Other	fimH54	Other	No	NA	NA	5131119	204	25152.5	597397	200	0	0	115380	12	58444	24	21178	52	0	1	1	0	0	1	0	0	0	0	0	0	0	0	0	0
IBIS_39	ESC_PA8437AA	SAMN19016837	SRR14477333	In-house	32519939	Wild Animal	Avian	2012	Oceania	Australia	BAP5	No	O153var1	H25	O153var1:H25	fimH32	NA	No	NA	NA	4870835	120	40590.3	579009	240	0	0	157594	10	109106	17	36827	34	0	0	0	0	0	0	0	0	0	0	0	0	0	0	0	0
IBIS_52	ESC_PA8441AA	SAMN19016838	SRR14477484	In-house	32519939	Wild Animal	Avian	2012	Oceania	Australia	BAP5	No	O153var1	H25	O153var1:H25	fimH32	NA	No	NA	NA	4870282	118	41273.6	395474	201	0	0	157484	11	109106	18	37099	33	0	0	0	0	0	0	0	0	0	0	0	0	0	0	0	0
CE91	ESC_PA8442AA	SAMN19016921	SRR14477385	Collaborator	This publication	Wild Animal	Avian	2012	North America	United States	BAP4	No	O8	H30	O8:H30	Unknown	NA	No	NA	NA	4844945	115	42130	264944	208	0	0	123821	15	82541	24	31091	43	0	0	0	0	0	0	0	0	0	0	0	0	0	0	0	0
IBIS_36	ESC_PA8444AA	SAMN19016839	SRR14477336	In-house	32519939	Wild Animal	Avian	2012	Oceania	Australia	BAP5	No	O153var1	H25	O153var1:H25	fimH32	NA	No	NA	NA	4873016	116	42008.8	395474	201	0	0	185701	10	111455	17	37099	32	0	0	0	0	0	0	0	0	0	0	0	0	0	0	0	0
AVC193	ESC_PA8445AA	SAMN19016843	SRR14477395	In-house	30672731	Companion Animal	Avian	2011	Oceania	Australia	BAP2	Yes	O8	H25	O8:H25	fimH32	Other	No	NA	NA	4845596	133	36433.1	410153	201	0	0	135668	12	95036	20	36849	37	0	0	0	0	0	0	0	0	0	0	0	0	0	0	0	0
IBIS_43	ESC_PA8446AA	SAMN19016840	SRR14477486	In-house	32519939	Wild Animal	Avian	2012	Oceania	Australia	BAP5	No	O153var1	H25	O153var1:H25	fimH32	NA	No	NA	NA	4871307	127	38356.8	416682	208	0	0	146790	11	98062	19	36865	36	0	0	0	0	0	0	0	0	0	0	0	0	0	0	0	0
IBIS_57	ESC_PA8453AA	SAMN19016841	SRR14477479	In-house	32519939	Wild Animal	Avian	2012	Oceania	Australia	BAP5	No	O153var1	H25	O153var1:H25	fimH32	NA	No	NA	NA	4869857	114	42718	616377	224	0	0	158197	9	109105	17	37265	32	0	0	0	0	0	0	0	0	0	0	0	0	0	0	0	0
4381	ESC_PA8457AA	SAMN19016922	SRR14477365	Collaborator	This publication	Wild Animal	Avian	2012	North America	Canada	BAP1	Yes	Other	Other	Other	fimH31	F18:-:B1	No	12	12	5805468	874	6642.41	195755	200	0	0	36132	51	19450	94	4117	208	0	1	1	0	0	0	0	0	0	0	0	0	0	0	0	0
CE627	ESC_PA8458AA	SAMN19016923	SRR14477389	Collaborator	This publication	Wild Animal	Avian	2012	North America	United States	BAP4	No	O8	H30	O8:H30	Unknown	NA	No	NA	NA	4810906	117	41118.8	264935	208	0	0	123821	14	82082	23	32689	41	0	0	0	0	0	0	0	0	0	0	0	0	0	0	0	0
1824H	ESC_PA8459AA	SAMN19016924	SRR14477407	Collaborator	This publication	Wild Animal	Avian	2012	Oceania	Australia	BAP2	No	Other	H40	Other	Unknown	Other	No	NA	NA	0	0	0	0	0	0	0	0	0	0	0	0	0	0	0	0	0	0	1	0	0	0	0	0	0	0	0	0	0
HP107	ESC_PA8462AA	SAMN19016925	SRR14477359	Collaborator	This publication	Wild Animal	Avian	2010	Europe	Czech Republic	BAP2	Yes	O8	H25	O8:H25	fimH32	F18:A6:B1	No	3	3	5011410	127	39459.9	410330	211	0	0	135303	10	78991	20	37058	37	0	0	0	0	0	0	0	0	0	0	0	0	0	0	0	0
IMT20106	ESC_PA8463AA	SAMN19016944	SRR14477466	Collaborator	This publication	Companion Animal	Canine	2009	Europe	Germany	BAP2	Yes	O8	H25	O8:H25	Other	F2:-:B1	Yes	NA	NA	5194860	214	24275	288510	202	0	0	98175	18	57913	31	25467	57	1	0	0	0	0	0	0	0	0	0	0	0	0	0	0	0
IBIS_35	ESC_PA8464AA	SAMN19016842	SRR14477337	In-house	32519939	Wild Animal	Avian	2012	Oceania	Australia	BAP5	No	O153var1	H25	O153var1:H25	fimH32	NA	No	NA	NA	4907423	122	40224.8	419462	201	0	0	157594	11	108180	18	37265	34	0	0	0	0	0	0	0	0	0	0	0	0	0	0	0	0
HP89	ESC_PA8468AA	SAMN19016926	SRR14477349	Collaborator	This publication	Wild Animal	Avian	2010	Europe	Czech Republic	BAP2	Yes	O8	H25	O8:H25	fimH32	F18:A6:B1	No	3	3	5012876	137	36590.3	567659	202	0	0	137411	9	78991	19	35102	37	0	0	0	0	0	0	0	0	0	0	0	0	0	0	0	0
HP79	ESC_PA8472AA	SAMN19016927	SRR14477350	Collaborator	This publication	Wild Animal	Avian	2010	Europe	Czech Republic	BAP2	Yes	O8	H25	O8:H25	fimH32	F18:A6:B1	No	3	3	5012921	131	38266.6	410330	202	0	0	137411	10	78991	20	37056	37	0	0	0	0	0	0	0	0	0	0	0	0	0	0	0	0
CE1605	ESC_PA8477AA	SAMN19016928	SRR14477392	Collaborator	This publication	Wild Animal	Avian	2012	Oceania	Australia	BAP2	Yes	O8	H9	O8:H9	fimH32	NA	No	NA	NA	4968120	145	34262.9	329081	201	0	0	154427	11	82282	20	31091	39	0	0	0	0	0	0	0	0	0	0	0	0	0	0	0	0
4365	ESC_PA8480AA	SAMN19016929	SRR14477376	Collaborator	This publication	Wild Animal	Avian	2012	North America	Canada	BAP4	No	Other	H37	Other	fimH32	NA	No	NA	NA	4869192	94	51799.9	526311	200	0	0	140581	10	100397	18	44371	31	0	0	0	0	0	0	0	0	0	1	0	0	1	0	0	0
1541m1	ESC_PA8482AA	SAMN19016930	SRR14477412	Collaborator	This publication	Wild Animal	Avian	2012	Oceania	Australia	BAP5	No	O100-O154*/O100*	H25	O100-O154*/O100*:H25	fimH32	F70:-:-	No	NA	NA	5172545	242	21374.2	587808	208	0	0	111428	14	67174	27	22926	51	0	0	0	1	1	1	0	0	0	0	0	1	0	0	0	0
1586m1	ESC_PA8483AA	SAMN19016931	SRR14477405	Collaborator	This publication	Wild Animal	Avian	2012	Oceania	Australia	BAP5	No	O100-O154*/O100*	H25	O100-O154*/O100*:H25	fimH32	F70:-:-	No	NA	NA	5170033	244	21188.7	391053	203	0	0	101401	16	62192	29	20716	55	0	0	0	1	1	1	0	0	0	0	1	0	0	0	0	0
Vlees_ESBL_2013_0170	ESC_PA8204AA	SAMN19016872	SRR14477428	Collaborator	This publication	Livestock	Poultry	2013	Europe	Netherlands	BAP2	Yes	O8	H25	O8:H25	fimH32	Other	No	136	Other	5101006	242	21078.5	394278	202	0	0	109121	14	70422	26	26236	49	1	0	0	0	0	0	0	0	0	1	0	0	1	0	0	0
RE8	ESC_PA8218AA	SAMN12676366	SRR10058930	In-house	32063888	Food	Plant	2016	Europe	Germany	BAP2	No	O153var1	HNT	O153var1:HNT	fimH32	F57:A18:B23	No	NA	NA	4771682	160	29823	332852	210	0	0	166860	10	104447	18	36850	32	0	0	0	0	0	0	0	0	0	0	0	0	0	0	0	0
RE1	ESC_PA8219AA	SAMN12676353	SRR10058944	In-house	32063888	Food	Plant	2016	Europe	Germany	BAP2	No	O153var1	HNT	O153var1:HNT	fimH32	F57:A18:B23	No	NA	NA	4773376	149	32036.1	370414	208	0	0	166860	10	119002	17	36887	32	0	0	0	0	0	0	0	0	0	0	0	0	0	0	0	0
EK2.29	ESC_PA8224AA	SAMN12676264	SRR10058924	In-house	32063888	Food	Plant	2017	Europe	Germany	BAP6	No	Other	H9	Other	fimH34	NA	No	NA	NA	4765068	113	42168.7	374851	204	0	0	182355	10	93241	17	33871	32	0	0	0	0	0	0	0	0	0	0	0	0	0	0	0	0
EK3.44	ESC_PA8238AA	SAMN12676278	SRR10058908	In-house	32063888	Food	Plant	2017	Europe	Germany	BAP6	No	Other	H9	Other	fimH34	NA	No	NA	NA	4771521	136	35084.7	382698	201	0	0	133483	11	76377	21	28446	43	0	0	0	0	0	0	0	0	0	0	0	0	0	0	0	0
RE12	ESC_PA8272AA	SAMN12676355	SRR10058942	In-house	32063888	Food	Plant	2016	Europe	Germany	BAP2	No	O153var1	HNT	O153var1:HNT	fimH32	F57:A18:B23	No	NA	NA	4770034	152	31381.8	370414	210	0	0	161302	10	111614	17	36908	32	0	0	0	0	0	0	0	0	0	0	0	0	0	0	0	0
RE2	ESC_PA8276AA	SAMN12676363	SRR10058933	In-house	32063888	Food	Plant	2016	Europe	Germany	BAP2	No	O153var1	HNT	O153var1:HNT	fimH32	F57:A18:B23	No	NA	NA	4777131	146	32720.1	370414	208	0	0	166860	10	118977	17	37035	30	0	0	0	0	0	0	0	0	0	0	0	0	0	0	0	0
SafeFoodERA_ESBL_375	ESC_PA8277AA	SAMN19016873	SRR14477451	Collaborator	This publication	Livestock	Poultry	2007	Europe	Netherlands	BAP4	Yes	ONT	H37	ONT:H37	fimH32	Other	No	NA	NA	5180267	241	21494.9	232028	205	0	0	111613	17	76077	28	23805	54	0	0	0	0	0	0	0	0	0	0	0	0	1	0	0	0
RE14	ESC_PA8278AA	SAMN12676357	SRR10058940	In-house	32063888	Food	Plant	2016	Europe	Germany	BAP2	No	O153var1	HNT	O153var1:HNT	fimH32	F57:A18:B23	No	NA	NA	4769249	152	31376.6	370413	201	0	0	166860	10	119002	17	36849	32	0	0	0	0	0	0	0	0	0	0	0	0	0	0	0	0
RE13	ESC_PA8377AA	SAMN12676356	SRR10058941	In-house	32063888	Food	Plant	2016	Europe	Germany	BAP2	No	O153var1	HNT	O153var1:HNT	fimH32	F57:A18:B23	No	NA	NA	4770527	155	30777.6	370413	208	0	0	166860	10	119002	17	36849	32	0	0	0	0	0	0	0	0	0	0	0	0	0	0	0	0
RE18	ESC_PA8393AA	SAMN12676361	SRR10058935	In-house	32063888	Food	Plant	2016	Europe	Germany	BAP2	No	O153var1	HNT	O153var1:HNT	fimH32	F57:A18:B23	No	NA	NA	4771549	153	31186.6	370414	208	0	0	166860	10	118977	17	36850	32	0	0	0	0	0	0	0	0	0	0	0	0	0	0	0	0
Vlees_ESBL_2014_1504	ESC_PA8399AA	SAMN19016874	SRR14477425	Collaborator	This publication	Livestock	Poultry	2014	Europe	Netherlands	BAP1	Yes	Other	H5	Other	fimH31	Other	No	NA	NA	5371523	192	27976.7	343290	216	0	0	150617	12	82218	22	28406	42	1	0	0	1	0	0	0	0	0	1	0	0	1	0	0	0
Vlees_ESBL_2013_1429	ESC_PA8401AA	SAMN19016875	SRR14477426	Collaborator	This publication	Livestock	Porcine	2013	Europe	Netherlands	BAP2	No	O9	H4	O9:H4	fimH31	Other	No	NA	NA	4867969	182	26747.1	305273	202	0	0	128154	12	88011	21	34898	39	0	0	0	0	0	1	0	0	1	0	0	0	0	0	0	0
Vlees_ESBL_2013_1236	ESC_PA8408AA	SAMN19016876	SRR14477427	Collaborator	This publication	Livestock	Bovine	2013	Europe	Netherlands	BAP2	Yes	O8	H25	O8:H25	fimH32	F2:-:B1	No	7	7	5289224	209	25307.3	576580	200	0	0	111639	13	69444	24	29534	49	1	0	0	0	0	0	0	0	0	0	0	0	1	0	0	0
Vlees_ESBL_2012_133	ESC_PA8410AA	SAMN19016877	SRR14477429	Collaborator	This publication	Livestock	Bovine	2012	Europe	Netherlands	BAP6	No	ONT	HNT	Other	fimH54	NA	No	NA	NA	4924934	294	16751.5	258907	203	0	0	70613	22	31027	46	10783	96	0	0	0	0	0	0	0	0	0	0	0	0	0	0	0	0
SafeFoodERA_ESBL_423	ESC_PA8414AA	SAMN19016878	SRR14477450	Collaborator	This publication	Livestock	Poultry	2006	Europe	Netherlands	BAP2	Yes	O8	H25	O8:H25	fimH27	F18:-:B1	No	178	Other	5219455	162	32218.9	522687	208	0	0	109147	13	75371	25	35054	44	0	0	0	0	0	0	0	0	0	0	0	0	1	0	0	0
RE16	ESC_PA8415AA	SAMN12676359	SRR10058937	In-house	32063888	Food	Plant	2016	Europe	Germany	BAP2	No	O153var1	HNT	O153var1:HNT	fimH32	F57:A18:B23	No	NA	NA	4769373	148	32225.5	370414	208	0	0	158197	11	118948	17	35038	33	0	0	0	0	0	0	0	0	0	0	0	0	0	0	0	0
RE3	ESC_PA8416AA	SAMN12676364	SRR10058932	In-house	32063888	Food	Plant	2016	Europe	Germany	BAP2	No	O153var1	HNT	O153var1:HNT	fimH32	F57:A18:B23	No	NA	NA	4774712	151	31620.6	332852	201	0	0	166860	11	118977	18	37035	31	0	0	0	0	0	0	0	0	0	0	0	0	0	0	0	0
CFL3ctx	ESC_PA8440AA	SAMN19016955	SRR14477384	Collaborator	This publication	Livestock	Ovine	2018	Europe	Sweden	BAP2	Yes	O9/Onovel22	H12	Other	fimH27	F2:-:B1	No	3	3	5086541	161	31593.4	375703	200	0	0	109107	14	67276	25	30865	47	1	0	0	0	0	0	0	0	1	0	0	0	1	0	0	0
RE5	ESC_PA8466AA	SAMN12676365	SRR10058931	In-house	32063888	Food	Plant	2016	Europe	Germany	BAP2	No	O153var1	HNT	O153var1:HNT	fimH32	F57:A18:B23	No	NA	NA	4767412	139	34297.9	370414	208	0	0	166860	10	119002	17	37035	30	0	0	0	0	0	0	0	0	0	0	0	0	0	0	0	0
E0407	ESC_PA8474AA	SAMN19016879	SRR14477382	Collaborator	This publication	Livestock	Poultry	2013	Europe	Netherlands	BAP2	Yes	O8	H25	O8:H25	fimH32	F2:-:B1	No	NA	NA	5228588	207	25258.9	379646	201	0	0	109184	16	72606	27	26368	51	1	0	0	1	0	0	0	0	0	0	0	0	1	0	0	0
RE15	ESC_PA8484AA	SAMN12676358	SRR10058938	In-house	32063888	Food	Plant	2016	Europe	Germany	BAP2	No	O153var1	HNT	O153var1:HNT	fimH32	F57:A18:B23	No	NA	NA	5010942	145	34558.2	370413	201	0	0	185780	10	123505	17	37035	31	0	1	1	1	0	0	0	0	0	0	0	0	0	0	0	0
RE17	ESC_PA8485AA	SAMN12676360	SRR10058936	In-house	32063888	Food	Plant	2016	Europe	Germany	BAP2	No	O153var1	HNT	O153var1:HNT	fimH32	F57:A18:B23	No	NA	NA	4770318	144	33127.2	370413	208	0	0	166860	10	119002	17	37035	30	0	0	0	0	0	0	0	0	0	0	0	0	0	0	0	0
SH5c	ESC_PA8202AA	SAMN19016932	SRR14477446	Collaborator	This publication	Environment	Wastewater	2016	Europe	Czech Republic	BAP2	Yes	O9	H4	O9:H4	fimH27	F2:-:B1	No	26	26	5118444	256	19993.9	160981	203	0	0	78323	24	42880	43	15037	80	1	0	0	0	0	0	0	1	0	0	0	1	0	0	0	0
SH30c	ESC_PA8222AA	SAMN19016933	SRR14477447	Collaborator	This publication	Environment	Wastewater	2016	Europe	Czech Republic	BAP2	No	O9	H4	O9:H4	fimH27	Other	No	26	26	5014635	139	36076.5	318641	231	0	0	134788	13	82060	22	35134	40	0	0	0	0	0	0	0	1	0	0	0	1	0	0	0	0
MI-12-654	ESC_PA8262AA	SAMN19016956	SRR14477459	Collaborator	This publication	Environment	Water	2012	Europe	Sweden	BAP2	Yes	O8	H9	O8:H9	fimH32	F18:A6:B1	No	2	2	5108791	161	31731.6	410566	202	0	0	138673	11	86029	21	26316	42	0	0	0	0	0	0	0	0	0	0	0	0	0	0	0	0
SS_3_G3	ESC_PA8273AA	SAMN19016965	SRR14477442	Collaborator	This publication	Environment	Water	2016	Europe	Germany	BAP2	Yes	O9	H9	O9:H9	fimH27	F2:-:B1	No	NA	NA	4997858	169	29573.1	270596	211	0	0	109177	15	82028	25	27199	46	1	0	0	0	0	0	0	0	0	0	0	0	1	0	0	0
MI-12-604	ESC_PA8376AA	SAMN19016957	SRR14477460	Collaborator	This publication	Environment	Water	2012	Europe	Sweden	BAP4	No	O8	H30	O8:H30	Unknown	NA	No	NA	NA	4779641	111	43059.8	589658	202	0	0	163141	10	88318	18	51249	32	0	0	0	0	0	0	0	0	0	0	0	0	0	0	0	0
SS_4_G3	ESC_PA8384AA	SAMN19016966	SRR14477440	Collaborator	This publication	Environment	Wastewater	2017	Europe	Germany	BAP4	No	O8	H30	O8:H30	Unknown	NA	No	NA	NA	4763023	107	44514.2	282816	211	0	0	133513	13	99092	21	37123	36	0	0	0	0	0	0	0	0	0	0	0	0	0	0	0	0
SS_5_H8	ESC_PA8398AA	SAMN19016967	SRR14477432	Collaborator	This publication	Environment	Wastewater	2016	Europe	Germany	BAP4	Yes	ONT	H37	ONT:H37	fimH32	Other	No	NA	NA	5019930	196	25611.9	281591	200	0	0	113910	14	72252	26	24201	51	0	0	0	0	0	0	0	0	0	0	0	0	1	0	0	0
SS_5_E10	ESC_PA8400AA	SAMN19016968	SRR14477436	Collaborator	This publication	Environment	Wastewater	2017	Europe	Germany	BAP4	No	O8	H30	O8:H30	Unknown	NA	No	NA	NA	4760181	101	47130.5	361845	206	0	0	139875	12	99092	20	37064	35	0	0	0	0	0	0	0	0	0	0	0	0	0	0	0	0
SS_5_H2	ESC_PA8402AA	SAMN19016969	SRR14477433	Collaborator	This publication	Environment	Wastewater	2017	Europe	Germany	BAP6	No	Other	H21	Other	fimH24	Other	No	3	3	5278934	421	12539	291470	217	0	0	112613	15	50947	29	15972	65	0	0	0	0	0	0	0	0	0	0	0	0	0	0	0	0
SS_5_E11	ESC_PA8409AA	SAMN19016970	SRR14477435	Collaborator	This publication	Environment	Wastewater	2017	Europe	Germany	BAP2	Yes	Other	H25	Other	fimH34	F2:-:B1	No	NA	NA	5744813	740	7763.26	289334	203	0	0	47757	27	22374	63	3356	194	1	0	0	0	0	0	0	0	0	0	0	0	0	0	0	0
SS_2_H5	ESC_PA8412AA	SAMN19016971	SRR14477443	Collaborator	This publication	Environment	Wastewater	2016	Europe	Germany	BAP2	Yes	O9	H9	O9:H9	fimH27	Other	Yes	NA	NA	5190992	238	21810.9	270597	205	0	0	104467	16	76625	27	20165	50	1	0	0	0	0	0	0	0	0	0	0	0	0	0	0	0
SH12c	ESC_PA8420AA	SAMN19016934	SRR14477448	Collaborator	This publication	Environment	Wastewater	2016	Europe	Czech Republic	BAP2	Yes	O9	H4	O9:H4	fimH27	F2:-:B1	No	26	26	5150292	397	12973	264798	200	0	0	102929	17	54723	30	20085	58	1	0	0	0	0	0	0	0	0	0	0	0	0	0	0	0
SS_4_H10	ESC_PA8423AA	SAMN19016972	SRR14477438	Collaborator	This publication	Environment	Wastewater	2017	Europe	Germany	BAP2	Yes	O8	H25	O8:H25	fimH34	F2:-:B1	No	NA	NA	5002239	188	26607.7	355987	211	0	0	109184	14	74884	25	30687	46	1	0	0	0	0	0	0	0	0	0	0	0	0	0	0	0
SS_2_G2	ESC_PA8431AA	SAMN19016973	SRR14477444	Collaborator	This publication	Environment	Wastewater	2016	Europe	Germany	BAP6	No	O8	H30	O8:H30	fimH54	NA	No	3	3	4914159	141	34852.2	412752	209	0	0	145101	11	93876	19	34962	36	0	0	0	0	0	0	0	0	0	0	0	0	0	0	0	0
SS_4_E2	ESC_PA8438AA	SAMN19016974	SRR14477441	Collaborator	This publication	Environment	Water	2017	Europe	Germany	BAP4	Yes	ONT	H37	ONT:H37	fimH32	Other	No	NA	NA	4998086	187	26727.7	318546	200	0	0	113910	14	76141	25	25809	48	0	0	0	0	0	0	0	0	0	0	0	0	1	0	0	0
MI-12-427	ESC_PA8471AA	SAMN19016958	SRR14477461	Collaborator	This publication	Environment	Water	2012	Europe	Sweden	BAP2	Yes	O8	H9	O8:H9	fimH32	F18:A6:B1	No	2	2	5109716	172	29707.7	410566	202	0	0	177514	11	98158	19	26316	40	0	0	0	0	0	0	0	0	0	0	0	0	0	0	0	0
MI-12-184	ESC_PA8476AA	SAMN19016959	SRR14477462	Collaborator	This publication	Environment	Water	2012	Europe	Sweden	BAP2	Yes	O8	H25	O8:H25	fimH27	Other	No	2	2	5102347	147	34709.8	380040	202	0	0	135763	11	82054	21	31123	42	0	0	0	0	0	0	0	0	0	0	0	0	0	0	0	0
SS_5_B4	ESC_PA8479AA	SAMN19016975	SRR14477437	Collaborator	This publication	Environment	Wastewater	2017	Europe	Germany	BAP2	No	O9	H25	O9:H25	fimH32	Other	No	NA	NA	5657319	702	8058.86	316559	211	0	0	68063	23	25259	49	4485	159	1	0	0	0	0	0	0	0	0	0	0	0	0	0	0	0
SS_4_G5	ESC_PA8481AA	SAMN19016976	SRR14477439	Collaborator	This publication	Environment	Water	2017	Europe	Germany	BAP6	No	Other	H30	Other	fimH54	NA	No	NA	NA	4662164	94	49597.5	458410	211	0	0	185837	9	111922	16	43920	29	0	0	0	0	0	0	0	0	0	0	0	0	0	0	0	0
9162ESCO	ESC_PA8157AA	SAMN19016935	SRR14477399	Collaborator	This publication	Human	ExPEC	2011	Europe	Czech Republic	BAP2	Yes	O8	H10	O8:H10	fimH27	F2:-:B1	Yes	NA	NA	5144386	337	15265.2	410130	203	0	0	105998	15	59122	28	21608	56	0	0	0	0	0	0	0	0	0	0	0	0	0	0	0	0
ESBL20170358	ESC_PA8158AA	SAMN19016844	SRR14477363	Collaborator	This publication	Human	ExPEC	2019	Europe	Denmark	BAP2	Yes	O9	H25	O9:H25	fimH30	F18:-:B1	No	NA	NA	4994767	171	29209.2	267284	204	0	0	86557	16	61010	30	27270	53	0	0	0	0	0	0	0	0	0	0	0	0	0	0	0	0
ESBL20160204	ESC_PA8210AA	SAMN19016845	SRR14477369	Collaborator	This publication	Human	ExPEC	2019	Europe	Denmark	BAP2	No	O8	H25	O8:H25	fimH30	NA	Yes	NA	NA	5103107	276	18489.5	206587	202	0	0	61979	26	30004	51	10262	104	0	0	0	0	0	0	0	0	0	0	0	0	0	0	0	0
ESBL20170243	ESC_PA8217AA	SAMN19016846	SRR14477366	Collaborator	This publication	Human	ExPEC	2019	Europe	Denmark	BAP2	Yes	O8	H25	O8:H25	fimH27	NA	Yes	7	7	4981276	187	26637.8	348047	214	0	0	104601	15	72061	27	26244	50	0	0	0	0	0	0	0	0	0	0	0	0	0	0	0	0
HOS48	ESC_PA8231AA	SAMN14547749	SRR11495769	In-house	33206038	Human	ExPEC	2006	Oceania	Australia	BAP2	Yes	O8	H25	O8:H25	fimH32	F2:-:B1	Yes	NA	NA	4887774	135	36205.7	388014	201	0	0	125950	11	76658	20	30503	41	1	0	0	0	0	0	0	0	0	0	0	0	0	0	0	0
Ec1493	ESC_PA8239AA	SAMN19016960	SRR14477381	Collaborator	This publication	Human	ExPEC	2011	Europe	Sweden	BAP6	No	Other	H25	Other	fimH24	NA	No	4	Other	4925544	109	45188.5	418361	202	0	0	158528	11	112016	18	63815	29	0	0	0	0	0	0	0	0	0	0	0	0	0	0	0	0
ESBL20180309	ESC_PA8241AA	SAMN19016847	SRR14477360	Collaborator	This publication	Human	ExPEC	2019	Europe	Denmark	BAP2	Yes	O9/Onovel22	H25	Other	fimH32	F2:-:B1	Yes	NA	NA	5223623	274	19064.3	193405	202	0	0	64792	24	37895	45	13854	91	1	0	0	0	0	0	0	0	0	0	0	0	0	0	0	0
ESBL20140011	ESC_PA8243AA	SAMN19016848	SRR14477375	Collaborator	This publication	Human	ExPEC	2019	Europe	Denmark	BAP2	Yes	O8	H4	O8:H4	fimH32	F2:-:B1	Yes	2	2	5148686	179	28763.6	288508	208	0	0	112160	16	74485	27	25664	51	1	0	0	0	0	0	0	0	0	0	0	0	0	0	0	0
SafeFoodERA_ESBL_045	ESC_PA8279AA	SAMN19016880	SRR14477454	Collaborator	This publication	Human	ExPEC	2009	Europe	Netherlands	BAP2	Yes	O9	HNT	Other	fimH27	NA	Yes	NA	NA	5121400	369	13879.1	145808	201	0	0	39492	37	21558	74	7100	155	1	0	0	0	0	0	0	0	0	0	0	0	0	0	0	0
ESBL20180248	ESC_PA8383AA	SAMN19016849	SRR14477361	Collaborator	This publication	Human	ExPEC	2019	Europe	Denmark	BAP2	Yes	O9	H25	O9:H25	fimH30	F2:-:B1	No	57	Other	5326045	339	15711	221802	200	0	0	97926	19	47309	35	10143	75	1	0	0	0	0	0	0	0	0	0	0	0	1	0	0	0
2009_49	ESC_PA8385AA	SAMN19016937	SRR14477401	In-house	29966679	Human	ExPEC	2009	Oceania	Australia	BAP2	Yes	O8	H25	O8:H25	fimH30	F2:-:B1	Yes	NA	NA	5016269	161	31157	379784	217	0	0	123504	14	67960	24	30864	45	1	0	0	0	0	0	0	0	0	0	0	0	0	0	0	0
ESBL20150330	ESC_PA8403AA	SAMN19016850	SRR14477371	Collaborator	This publication	Human	ExPEC	2019	Europe	Denmark	BAP2	Yes	O8	H10	O8:H10	fimH30	F36:A4:B1	No	NA	NA	5043876	187	26972.6	446948	208	0	0	103352	14	76759	25	23804	47	0	0	0	0	0	1	0	0	0	0	0	0	0	0	0	0
ESBL20150343	ESC_PA8418AA	SAMN19016851	SRR14477370	Collaborator	This publication	Human	ExPEC	2019	Europe	Denmark	BAP2	Yes	O8	H10	O8:H10	fimH32	F36:A4:B1	No	NA	NA	5175972	168	30809.4	318762	208	0	0	117054	15	82066	25	30056	46	0	0	0	0	0	1	0	0	0	0	0	0	0	0	0	0
SafeFoodERA_ESBL_101	ESC_PA8426AA	SAMN19016881	SRR14477452	Collaborator	This publication	Human	ExPEC	2009	Europe	Netherlands	BAP2	Yes	O9	H25	O9:H25	fimH32	NA	Yes	57	Other	5188049	178	29146.3	230035	362	0	0	65948	22	43992	42	15912	80	1	0	0	0	0	0	0	0	0	0	0	0	0	0	0	0
SafeFoodERA_ESBL_097	ESC_PA8427AA	SAMN19016882	SRR14477453	Collaborator	This publication	Human	ExPEC	2009	Europe	Netherlands	BAP5	Yes	Other	H25	Other	fimH34	F24:-:B1	No	3	3	5197978	222	23414.3	179911	225	0	0	74300	23	36923	42	13201	87	0	0	0	0	0	0	0	0	0	0	0	0	1	0	0	0
ESBL20170337	ESC_PA8432AA	SAMN19016852	SRR14477364	Collaborator	This publication	Human	ExPEC	2019	Europe	Denmark	BAP2	Yes	O8	H10	O8:H10	fimH30	F36:A4:B1	No	36	36	5009752	214	23410.1	273172	201	0	0	96163	19	54511	32	20069	62	0	0	0	0	0	1	0	0	0	0	0	0	0	0	0	0
ESBL20140168	ESC_PA8443AA	SAMN19016853	SRR14477373	Collaborator	This publication	Human	ExPEC	2019	Europe	Denmark	BAP2	Yes	O8	H25	O8:H25	fimH32	Other	No	NA	NA	5046678	167	30219.6	391449	227	0	0	112160	14	83684	24	27073	43	0	0	0	1	0	0	0	1	0	0	0	1	0	0	0	0
ESBL20170423	ESC_PA8449AA	SAMN19016854	SRR14477362	Collaborator	This publication	Human	ExPEC	2019	Europe	Denmark	BAP2	Yes	O8	H10	O8:H10	fimH32	F36:A4:B1	No	NA	NA	4881865	224	21794	209011	203	0	0	72578	24	40779	42	15561	80	0	0	0	0	0	0	0	0	0	0	0	0	0	0	0	0
Eco1211	ESC_PA8450AA	SAMN19016961	SRR14477379	Collaborator	This publication	Human	ExPEC	2011	Europe	Sweden	BAP2	Yes	O8	H25	O8:H25	fimH27	F2:-:B1	Yes	NA	NA	5053615	164	30814.7	318762	208	0	0	112077	15	79023	25	29681	45	1	0	0	0	0	0	0	0	0	0	0	0	0	0	0	0
ESBL20140304	ESC_PA8460AA	SAMN19016855	SRR14477372	Collaborator	This publication	Human	ExPEC	2019	Europe	Denmark	BAP2	Yes	O8	H10	O8:H10	fimH27	F36:A4:B1	No	NA	NA	5081810	206	24669	318763	200	0	0	108661	15	79023	25	20122	50	0	0	0	0	0	1	0	0	0	0	0	0	0	0	0	0
ESBL20140051	ESC_PA8465AA	SAMN19016856	SRR14477374	Collaborator	This publication	Human	ExPEC	2019	Europe	Denmark	BAP2	Yes	O8	H10	O8:H10	fimH27	Other	No	NA	NA	5095934	187	27251	288508	208	0	0	112077	15	76759	26	26316	49	1	0	0	0	0	0	0	0	0	0	0	0	1	0	0	0
ESBL20160365	ESC_PA8473AA	SAMN19016857	SRR14477367	Collaborator	This publication	Human	ExPEC	2019	Europe	Denmark	BAP2	No	O8	H10	O8:H10	fimH30	F36:A4:B1	No	NA	NA	4918197	194	25351.5	225272	203	0	0	99533	17	63350	29	25177	52	0	0	0	0	0	1	0	0	0	0	0	0	0	0	0	0
ESBL20160351	ESC_PA8486AA	SAMN19016858	SRR14477368	Collaborator	This publication	Human	ExPEC	2019	Europe	Denmark	BAP2	Yes	O8	H10	O8:H10	fimH30	Other	No	NA	NA	4932196	173	28509.8	288364	201	0	0	109169	14	76672	24	26268	46	0	0	0	0	0	1	0	0	0	0	0	0	0	0	0	0
ESBL_Ecoli_2.64	ESC_PA8214AA	SAMN19016883	SRR14477378	Collaborator	This publication	Livestock	Poultry	2014	Europe	Netherlands	BAP2	Yes	ONT	H9	ONT:H9	fimH30	F24:-:B1	No	12	12	4949515	144	34371.6	287844	202	0	0	138119	13	88097	21	31096	40	0	0	0	0	0	0	0	0	0	0	0	0	0	0	0	0
Liv26	ESC_PA8216AA	SAMN12575957	SRR9971469	In-house	31681191	Livestock	Poultry	2011	Europe	Romania	BAP1	Yes	Other	H5	Other	fimH31	F18:-:B1	No	12	12	5121207	161	31808.7	436227	204	0	0	133447	12	82423	21	30194	44	0	1	1	0	0	0	0	0	0	0	0	0	0	0	0	0
142661	ESC_PA8220AA	SAMN19016945	SRR14477415	Collaborator	This publication	Livestock	Bovine	2015	Europe	Germany	BAP2	Yes	O9	H25	O9:H25	fimH27	F2:-:B1	No	166	Other	5129896	191	26858.1	270595	208	0	0	113533	16	76759	27	25021	49	1	0	0	0	0	0	0	0	0	0	0	0	1	0	0	0
32153	ESC_PA8223AA	SAMN19016859	SRR14477422	Collaborator	This publication	Livestock	Equine	2012	Europe	France	BAP2	Yes	O8	H25	O8:H25	fimH32	Other	No	NA	NA	5285997	197	26832.5	562575	202	0	0	109949	13	82060	23	35347	43	1	0	0	0	0	1	0	0	0	0	0	0	0	0	0	0
111396	ESC_PA8226AA	SAMN19016946	SRR14477416	Collaborator	This publication	Livestock	Bovine	2011	Europe	Germany	BAP2	Yes	O8	H25	O8:H25	fimH32	F2:-:B1	Yes	58	Other	5158918	174	29649	380002	207	0	0	113260	14	79023	25	28265	46	1	0	0	0	0	0	0	0	0	0	0	0	0	0	0	0
31479	ESC_PA8228AA	SAMN19016860	SRR14477424	Collaborator	This publication	Livestock	Bovine	2012	Europe	France	BAP1	No	Other	Other	Other	fimH31	NA	No	NA	NA	4997019	148	33763.6	373982	207	0	0	125639	11	82066	21	26876	40	0	1	1	0	0	0	0	1	0	0	0	0	1	0	0	0
26497	ESC_PA8233AA	SAMN19016861	SRR14477489	Collaborator	This publication	Livestock	Bovine	2010	Europe	France	BAP2	Yes	O9	H4	O9:H4	fimH27	F2:-:B1	No	3	3	5055220	162	31205.1	270595	231	0	0	102962	15	63880	27	26340	49	1	0	0	0	0	0	0	0	0	0	0	0	0	0	0	0
29817	ESC_PA8249AA	SAMN19016862	SRR14477445	Collaborator	This publication	Livestock	Bovine	2012	Europe	France	BAP6	No	O116	H21	O116:H21	fimH32	Other	No	NA	NA	5133330	178	28838.9	390733	202	0	0	125688	12	86840	21	25958	40	1	0	0	0	0	0	0	0	0	0	0	0	1	0	0	0
142897	ESC_PA8250AA	SAMN19016947	SRR14477414	Collaborator	This publication	Livestock	Bovine	2015	Europe	Germany	BAP2	Yes	O8	H25	O8:H25	fimH32	F2:-:B1	Yes	NA	NA	5371316	238	22568.5	342996	202	0	0	112077	15	61541	27	20117	55	1	0	0	0	0	0	0	0	0	0	0	0	0	0	0	0
27116	ESC_PA8256AA	SAMN19016863	SRR14477478	Collaborator	This publication	Livestock	Bovine	2011	Europe	France	BAP2	No	O8	H25	O8:H25	fimH34	Other	No	NA	NA	4830234	131	36872	358446	208	0	0	112077	13	82060	22	35134	40	0	0	0	0	0	0	0	0	0	0	0	0	0	0	0	0
Liv24	ESC_PA8259AA	SAMN12575955	SRR9971427	In-house	31681191	Livestock	Poultry	2011	Europe	Romania	BAP1	Yes	Other	H5	Other	fimH31	F18:-:B1	No	12	12	5118158	159	32189.7	341282	201	0	0	124011	14	75226	24	30488	44	0	1	1	0	0	0	0	0	0	0	0	0	0	0	0	0
IMT21439	ESC_PA8260AA	SAMN19016948	SRR14477465	Collaborator	This publication	Livestock	Equine	2010	Europe	Germany	BAP2	Yes	O8	H25	O8:H25	Other	F24:-:B1	No	NA	NA	4852242	157	30906	314900	208	0	0	124841	12	79028	22	26316	44	0	0	0	0	0	0	0	0	0	0	0	0	0	0	0	0
IMT24109	ESC_PA8261AA	SAMN19016949	SRR14477464	Collaborator	This publication	Livestock	Equine	2010	Europe	Germany	BAP2	Yes	O9	H4	O9:H4	fimH27	Other	No	95	Other	5161755	224	23043.5	272245	208	0	0	103349	16	60418	29	17621	59	1	0	0	0	0	0	0	0	0	0	0	0	1	0	0	0
IMT24815	ESC_PA8265AA	SAMN19016950	SRR14477463	Collaborator	This publication	Livestock	Bovine	2011	Europe	Germany	BAP2	Yes	Other	Other	Other	fimH32	F2:-:B1	Yes	31	31	5040057	174	28965.8	258200	208	0	0	109227	16	74941	28	25833	51	1	0	0	0	0	0	0	0	0	0	0	0	0	0	0	0
IMT19550	ESC_PA8266AA	SAMN19016951	SRR14477468	Collaborator	This publication	Livestock	Equine	2009	Europe	Germany	BAP2	Yes	O9	H25	O9:H25	fimH27	F2:-:B1	Yes	NA	NA	5171903	194	26659.3	260041	208	0	0	109216	17	76015	28	24877	53	1	0	0	0	0	0	0	0	0	0	0	0	0	0	0	0
IMT18276	ESC_PA8267AA	SAMN19016952	SRR14477471	Collaborator	This publication	Livestock	Bovine	2009	Europe	Germany	BAP2	No	O8	H25	O8:H25	fimH27	Other	No	3	3	5199398	185	28104.8	327235	202	0	0	137443	13	76015	23	26316	47	1	0	0	0	0	0	0	0	0	0	0	0	0	0	0	0
OT_ESBL_1040	ESC_PA8270AA	SAMN19016884	SRR14477455	Collaborator	This publication	Livestock	Bovine	2012	Europe	Netherlands	BAP5	No	Other	H25	Other	fimH32	NA	No	16	Other	4847417	149	32533	346778	202	0	0	173959	11	98094	18	28406	36	0	0	0	0	0	0	0	0	0	0	0	0	0	0	0	0
OT_ESBL_0359	ESC_PA8275AA	SAMN19016885	SRR14477458	Collaborator	This publication	Livestock	Bovine	2011	Europe	Netherlands	BAP6	Yes	O8	H30	O8:H30	fimH54	Other	No	3	3	4929976	301	16378.7	199174	201	0	0	57455	27	28948	50	12882	99	0	0	0	0	0	0	0	0	0	0	0	0	0	0	0	0
103764	ESC_PA8380AA	SAMN19016953	SRR14477417	Collaborator	This publication	Livestock	Bovine	2010	Europe	Germany	BAP1	No	Other	HNT	Other	fimH31	Other	No	NA	NA	5360313	245	21878.8	310997	202	0	0	73857	23	45571	42	16554	80	1	0	1	1	0	0	0	1	1	0	0	0	1	0	0	0
30372	ESC_PA8381AA	SAMN19016864	SRR14477434	Collaborator	This publication	Livestock	Bovine	2012	Europe	France	BAP1	No	ONT	H5	Other	fimH31	Other	No	NA	NA	5278570	253	20863.9	304547	211	0	0	111968	15	62990	28	20117	55	1	1	1	0	0	0	0	1	0	0	0	0	1	0	0	0
Liv89	ESC_PA8388AA	SAMN12576027	SRR9971499	In-house	31681191	Livestock	Poultry	2011	Europe	Romania	BAP2	Yes	O8	H25	O8:H25	fimH27	Other	No	NA	NA	5283569	189	27955.4	376726	209	0	0	123323	14	76663	26	26220	49	0	0	0	0	0	0	0	0	0	0	0	0	0	0	0	0
TZ97	ESC_PA8394AA	SAMN19016977	SRR14477430	In-house	32512857	Livestock	Porcine	2017	Oceania	Australia	BAP2	Yes	O8	H10	O8:H10	fimH27	F2:-:B1	Yes	NA	NA	4924145	195	25252	269109	225	0	0	109131	16	70653	27	24788	50	1	0	0	0	0	0	0	0	0	0	0	0	0	0	0	0
TZ124	ESC_PA8395AA	SAMN19016978	SRR14477431	In-house	32512857	Livestock	Porcine	2017	Oceania	Australia	BAP2	Yes	O8	H10	O8:H10	fimH27	F2:-:B1	Yes	NA	NA	4988896	201	24820.4	269109	202	0	0	116641	15	70474	26	26220	48	1	0	0	0	0	0	0	0	0	0	0	0	0	0	0	0
20098	ESC_PA8405AA	SAMN19016865	SRR14477343	Collaborator	This publication	Livestock	Bovine	2007	Europe	France	BAP2	Yes	O8	H25	O8:H25	fimH32	F2:-:B1	Yes	31	31	4994549	113	44199.6	318807	208	0	0	128904	12	97974	21	44098	35	1	0	0	0	0	0	0	0	0	0	0	0	0	0	0	0
OT_ESBL_0441	ESC_PA8413AA	SAMN19016886	SRR14477457	Collaborator	This publication	Livestock	Bovine	2011	Europe	Netherlands	BAP2	Yes	O8	H25	O8:H25	fimH32	F24:-:B1	No	NA	NA	5099596	202	25245.5	272080	203	0	0	109136	15	59802	27	25759	54	0	0	0	0	0	0	0	0	0	0	0	0	0	0	0	0
ESBL_Ecoli_4.03	ESC_PA8422AA	SAMN19016887	SRR14477377	Collaborator	This publication	Livestock	Bovine	2014	Europe	Netherlands	BAP2	Yes	O9	H25	O9:H25	fimH27	F2:-:B1	Yes	NA	NA	4895073	186	26317.6	264762	208	0	0	103266	16	61088	28	24752	52	1	0	0	0	0	0	0	0	0	0	0	0	0	0	0	0
CN35ctx	ESC_PA8425AA	SAMN19016962	SRR14477383	Collaborator	This publication	Livestock	Bovine	2018	Europe	Sweden	BAP6	No	Other	H21	Other	fimH32	Other	No	58	Other	5289968	151	35032.9	292592	200	0	0	150242	13	88329	22	39342	39	0	0	0	0	0	0	0	0	0	0	0	0	0	0	0	0
29184	ESC_PA8433AA	SAMN19016866	SRR14477456	Collaborator	This publication	Livestock	Bovine	2012	Europe	France	BAP2	Yes	O9	H25	O9:H25	fimH32	F2:-:B1	No	154	Other	5301622	280	18934.4	318703	201	0	0	112077	15	69142	27	19578	53	1	0	0	0	0	0	0	0	1	0	0	0	1	0	0	0
32205	ESC_PA8447AA	SAMN19016867	SRR14477421	Collaborator	This publication	Livestock	Bovine	2012	Europe	France	BAP2	Yes	O9/Onovel22	H25	Other	fimH32	F2:-:B1	Yes	NA	NA	5376781	242	22218.1	334702	207	0	0	109201	16	67396	28	20117	54	1	0	0	0	0	0	0	0	1	0	0	0	0	0	0	0
AD742	ESC_PA8448AA	SAMN19016963	SRR14477396	Collaborator	This publication	Livestock	Bovine	2012	Europe	Sweden	BAP3	Yes	Other	H4	Other	fimH32	Other	No	12	12	5147671	180	28598.2	387197	201	0	0	143170	11	99189	19	34994	36	0	0	0	0	0	0	0	0	0	0	0	0	0	0	0	0
47711	ESC_PA8454AA	SAMN19016868	SRR14477418	Collaborator	This publication	Livestock	Bovine	2017	Europe	France	BAP2	Yes	O9	H25	O9:H25	fimH32	F2:-:B1	Yes	154	Other	5318471	211	25206	346012	201	0	0	97974	17	60164	30	23435	57	1	0	0	0	0	0	0	0	1	0	0	0	0	0	0	0
3523	ESC_PA8455AA	SAMN19016936	SRR14477387	Collaborator	This publication	Livestock	Porcine	2013	Europe	Czech Republic	BAP5	No	Other	H25	Other	fimH32	NA	No	3	3	4974247	184	27034	480469	203	0	0	185391	9	106522	16	41011	30	0	0	0	0	0	0	0	0	0	0	0	0	0	0	0	0
SafeFoodERA_ESBL_582	ESC_PA8456AA	SAMN19016888	SRR14477449	Collaborator	This publication	Livestock	Bovine	2008	Europe	United Kingdom	BAP5	No	O100-O154*/O100*	H25	O100-O154*/O100*:H25	fimH32	NA	No	31	31	4910987	175	28062.8	572083	200	0	0	105606	13	61611	25	35741	45	0	0	0	0	0	1	0	0	0	0	0	0	0	0	0	0
AD741	ESC_PA8467AA	SAMN19016964	SRR14477397	Collaborator	This publication	Livestock	Bovine	2012	Europe	Sweden	BAP2	Yes	O8	H10	O8:H10	fimH30	F36:A4:B1	No	NA	NA	4943820	159	31093.2	288508	202	0	0	112077	14	83684	24	30180	42	0	0	0	0	0	1	0	0	0	0	0	0	0	0	0	0
Liv48	ESC_PA8469AA	SAMN12575986	SRR9971442	In-house	31681191	Livestock	Poultry	2011	Europe	Romania	BAP1	Yes	Other	H5	Other	fimH31	F18:-:B1	No	12	12	5125093	151	33941	387042	208	0	0	121947	15	75864	25	29912	47	0	1	1	0	0	0	0	0	0	0	0	0	0	0	0	0
32068	ESC_PA8470AA	SAMN19016869	SRR14477423	Collaborator	This publication	Livestock	Bovine	2012	Europe	France	BAP5	Yes	Other	H25	Other	fimH34	F24:-:B1	No	NA	NA	5182258	158	32799.1	382269	208	0	0	141236	12	86159	21	31749	39	0	0	0	0	0	0	0	0	0	0	0	0	0	0	0	0
28137	ESC_PA8475AA	SAMN19016870	SRR14477467	Collaborator	This publication	Livestock	Bovine	2012	Europe	France	BAP6	No	Other	H30	Other	fimH53	NA	No	NA	NA	4850793	103	47095.1	466466	208	0	0	166124	10	133557	17	61034	28	1	0	0	0	0	0	0	0	0	0	0	0	0	0	0	0
46149	ESC_PA8478AA	SAMN19016871	SRR14477419	Collaborator	This publication	Livestock	Bovine	2016	Europe	France	BAP2	Yes	O9	H25	O9:H25	fimH32	F2:-:B1	Yes	NA	NA	5050833	162	31178	404881	202	0	0	117050	13	76015	24	26316	47	1	0	0	0	0	0	0	0	0	0	0	0	0	0	0	0
SRR3156776	ESC_CA6082AA	SAMN04450992	SRR3156776	Public	NA	Environment	Water	2014	North America	United States	BAP4	No	O8	H30	O8:H30	Unknown	NA	No	NA	NA	4809011	101	47614	472895	202	0	0	177514	10	99140	17	43899	30	0	0	0	0	0	0	0	0	0	0	0	0	0	0	0	0
SRR7726367	ESC_JA8854AA	SAMN09784605	SRR7726367	Public	NA	Environment	Wastewater	2018	North America	United States	BAP5	No	Other	H25	Other	fimH32	Other	No	NA	NA	5100892	155	32909	411350	202	0	0	138674	11	79024	21	29932	42	0	0	0	1	0	0	0	0	0	0	0	0	0	0	0	0
SRR8502414	ESC_LA0984AA	SAMN10839951	SRR8502414	Public	NA	Environment	Water	2015	Europe	United Kingdom	BAP2	Yes	O8	H25	O8:H25	fimH32	F2:-:B1	Yes	NA	NA	4974700	191	26045.5	291246	208	0	0	77531	20	46149	36	22671	65	0	0	0	0	0	0	0	0	0	0	0	0	0	0	0	0
SRR9887388	ESC_OA8498AA	SAMN12429439	SRR9887388	Public	NA	Environment	Water	2013	Europe	Sweden	BAP2	Yes	ONT	H10	Other	fimH30	F36:A4:B1	No	NA	NA	4930604	149	33091.3	318762	208	0	0	135329	13	93178	22	32697	39	0	0	0	0	0	1	0	0	0	0	0	0	0	0	0	0
SRR9887395	ESC_OA8505AA	SAMN12429442	SRR9887395	Public	NA	Environment	Water	2013	Europe	Sweden	BAP2	Yes	O8	H10	O8:H10	fimH30	F36:A4:B1	No	NA	NA	4944422	157	31493.1	318762	208	0	0	134628	13	83684	23	30180	41	0	0	0	0	0	1	0	0	0	0	0	0	0	0	0	0
SRR9887396	ESC_OA8506AA	SAMN12429441	SRR9887396	Public	NA	Environment	Water	2013	Europe	Sweden	BAP2	Yes	ONT	H10	Other	fimH30	F36:A4:B1	No	NA	NA	4935259	149	33122.5	318761	202	0	0	134628	13	83684	23	32593	40	0	0	0	0	0	1	0	0	0	0	0	0	0	0	0	0
SRR10536667	ESC_PA3570AA	SAMN13392852	SRR10536667	Public	NA	Environment	Water	2019	North America	United States	BAP2	No	ONT	H25	ONT:H25	fimH27	NA	No	NA	NA	4721403	119	39675.7	484019	208	0	0	115948	11	79028	20	34074	40	0	0	0	0	0	0	0	0	0	0	0	0	0	0	0	0
SRR3931199	ESC_EA4081AA	SAMN05414504	SRR3931199	Public	NA	Food	Plant	2009	North America	United States	BAP6	No	O116	H21	O116:H21	fimH32	NA	No	NA	NA	5145409	213	24156.8	333696	202	0	0	140205	12	92503	21	26400	41	0	0	0	0	0	0	0	0	0	0	0	0	0	0	0	0
SRR7263703	ESC_JA1678AA	SAMN08368035	SRR7263703	Public	NA	Food	Plant	2002	North America	United States	BAP2	Yes	O8	H25	O8:H25	fimH32	F24:-:B1	No	NA	NA	4873731	97	50244.7	576689	208	0	0	177512	8	97974	17	50972	31	0	0	0	0	0	0	0	0	0	0	0	0	0	0	0	0
SRR8140215	ESC_KA4963AA	SAMN10353996	SRR8140215	Public	NA	Food	Plant	2009	North America	United States	BAP6	No	Other	H21	Other	fimH32	NA	No	NA	NA	5142721	221	23270.2	315072	202	0	0	113607	15	69980	26	25718	48	0	0	0	0	0	0	0	0	0	0	0	0	0	0	0	0
SRR9914075	ESC_NA6851AA	SAMN12438629	SRR9914075	Public	NA	Food	Plant	2009	North America	United States	BAP6	No	O116	H21	O116:H21	fimH32	NA	No	NA	NA	5137094	224	22933.5	333664	202	0	0	131276	13	69760	24	31458	44	0	0	0	0	0	0	0	0	0	0	0	0	0	0	0	0
SRR3143601	ESC_DA4611AA	SAMN04273103	SRR3143601	Public	NA	Human	ExPEC	2012	Europe	United Kingdom	BAP2	Yes	O8	H25	O8:H25	Other	F24:-:B1	No	NA	NA	4846373	145	33423.3	373708	200	0	0	123297	12	78908	22	36966	41	0	0	0	0	0	0	0	0	0	0	0	0	0	0	0	0
SRR5004156	ESC_FA2108AA	SAMN05992170	SRR5004156	Public	NA	Human	Human Other	2016	North America	United States	BAP2	Yes	O9	H25	O9:H25	fimH27	F2:-:B1	Yes	NA	NA	5180814	119	43536.2	365086	231	0	0	172009	12	100943	20	40702	34	1	0	0	0	0	0	0	0	0	0	0	0	0	0	0	0
SRR3457725	ESC_DA1038AA	SAMN04893479	SRR3457725	Public	NA	Livestock	Porcine	1986	North America	United States	BAP2	No	ONT	H12	Other	fimH54	Other	No	NA	NA	4900559	210	23336	245457	202	0	0	95918	20	57294	33	18920	61	0	0	0	0	0	0	0	0	0	0	0	0	0	0	0	0
SRR3465476	ESC_DA1177AA	SAMN04902866	SRR3465476	Public	NA	Livestock	Porcine	2013	North America	United States	BAP4	No	ONT	Other	Other	Unknown	NA	No	26	26	4891833	168	29118	242762	202	0	0	81077	21	44860	36	16043	70	1	1	1	0	0	0	0	0	0	1	0	0	1	0	0	0
SRR3987498	ESC_EA2397AA	SAMN05439377	SRR3987498	Public	NA	Livestock	Bovine	1984	North America	United States	BAP6	No	Other	H21	Other	Other	NA	No	NA	NA	4809490	145	33168.9	337791	204	0	0	150278	10	111311	17	38527	30	0	0	0	0	0	0	0	0	0	0	0	0	0	0	0	0
SRR3987746	ESC_EA2681AA	SAMN05439432	SRR3987746	Public	NA	Livestock	Bovine	2010	North America	United States	BAP6	No	Other	H21	Other	fimH54	Other	No	NA	NA	4996550	149	33533.9	328286	204	0	0	154636	12	76687	21	34922	38	0	0	0	0	0	0	0	0	0	0	0	0	0	0	0	0
SRR3987689	ESC_EA2738AA	SAMN05452900	SRR3987689	Public	NA	Livestock	Livestock Other	1986	North America	United States	BAP6	No	ONT	H21	ONT:H21	fimH54	F89:A6:B16	No	NA	NA	5097582	104	49015.2	433300	201	0	0	158538	11	98107	20	47923	32	0	0	0	0	0	0	0	0	0	0	0	0	0	0	0	0
SRR6412356	ESC_IA1584AA	SAMN05464565	SRR6412356	Public	NA	Livestock	Poultry	1987	North America	United States	BAP2	No	Other	H40	Other	fimH54	NA	No	NA	NA	4810409	204	23580.4	361171	202	0	0	103169	15	64874	26	22467	52	0	0	0	0	0	0	0	0	0	0	0	0	0	0	0	0
SRR6427137	ESC_IA1766AA	SAMN04893472	SRR6427137	Public	NA	Livestock	Porcine	1983	North America	United States	BAP2	Yes	O9/Onovel22	H9	Other	fimH32	F24:-:B1	No	NA	NA	4924946	138	35688	277473	202	0	0	114150	13	85545	23	28584	44	0	0	0	0	0	0	0	0	0	0	0	0	0	0	0	0
SRR6441170	ESC_IA1884AA	SAMN05464497	SRR6441170	Public	NA	Livestock	Porcine	1983	North America	United States	BAP1	Yes	Other	H5	Other	fimH31	Other	No	154	Other	5140939	195	26363.8	319720	200	0	0	138086	12	80911	22	28414	42	0	0	0	0	0	0	0	0	0	0	0	0	0	0	0	0
SRR6441144	ESC_IA1889AA	SAMN05464545	SRR6441144	Public	NA	Livestock	Porcine	1983	North America	United States	BAP2	Yes	O8	H25	O8:H25	fimH32	F18:-:B1	No	NA	NA	4799237	108	44437.4	424487	211	0	0	135671	11	81994	20	43659	34	1	0	0	0	0	0	0	0	0	0	0	0	1	0	0	0
SRR7084884	ESC_IA7639AA	SAMN08978110	SRR7084884	Public	NA	Livestock	Livestock Other	2012	North America	United States	BAP6	No	Other	H21	Other	fimH32	Other	No	NA	NA	4905507	97	50572.2	683595	202	0	0	216593	7	133544	12	42327	25	0	0	0	0	0	0	0	0	0	0	0	0	0	0	0	0
SRR8140251	ESC_KA4935AA	SAMN10354027	SRR8140251	Public	NA	Livestock	Bovine	2018	North America	United States	BAP6	No	Other	H21	Other	fimH53	NA	No	NA	NA	4836857	112	43186.2	374002	202	0	0	143664	11	110021	18	43035	31	0	0	0	0	0	0	0	0	0	0	0	0	0	0	0	0
SRR8140243	ESC_KA4943AA	SAMN10354016	SRR8140243	Public	NA	Livestock	Bovine	2018	North America	United States	BAP6	No	Other	H21	Other	fimH54	Other	No	NA	NA	4854673	110	44133.4	423123	202	0	0	133545	12	92827	21	38088	35	0	0	0	0	0	0	0	0	0	0	0	0	0	0	0	0
SRR8140236	ESC_KA4950AA	SAMN10354020	SRR8140236	Public	NA	Livestock	Bovine	2018	North America	United States	BAP6	No	Other	H21	Other	fimH54	Other	No	NA	NA	4853963	120	40449.7	297468	202	0	0	116419	14	88318	24	31042	40	0	0	0	0	0	0	0	0	0	0	0	0	0	0	0	0
SRR9301016	ESC_NA1204AA	SAMN12056297	SRR9301016	Public	NA	Livestock	Ovine	2019	North America	United States	BAP2	No	O8	H9	O8:H9	Other	NA	No	NA	NA	4669831	95	49156.1	353817	202	0	0	177514	10	112056	17	61060	28	0	0	0	0	0	0	0	0	0	0	0	0	0	0	0	0
SRR3465478	ESC_DA1175AA	SAMN04902868	SRR3465478	Public	NA	Wild Animal	Other Mammal	2013	North America	United States	BAP2	Yes	O9	H9	O9:H9	fimH27	F2:-:B1	Yes	NA	NA	4876825	272	17929.5	162876	208	0	0	53173	30	29488	55	12710	103	1	0	0	0	0	0	0	0	0	0	0	0	0	0	0	0
SRR3957089	ESC_EA1705AA	SAMN04992215	SRR3957089	Public	NA	Wild Animal	Other Mammal	1996	North America	United States	BAP4	No	ONT	Other	Other	Other	Other	No	NA	NA	5150792	177	29100.5	649301	219	0	0	122611	12	88226	21	34910	39	0	0	0	0	0	0	0	0	0	0	0	0	0	0	0	0
SRR3957074	ESC_EA1720AA	SAMN04992984	SRR3957074	Public	NA	Wild Animal	Avian	1987	North America	United States	BAP2	No	O8	H40	Other	fimH32	Other	No	NA	NA	4965405	272	18255.2	258415	204	0	0	54883	28	31075	52	12554	101	0	1	0	0	0	0	0	0	0	0	0	0	0	0	0	0
SRR3972148	ESC_EA2195AA	SAMN04992214	SRR3972148	Public	NA	Wild Animal	Other Mammal	1996	North America	United States	BAP6	No	Other	H21	Other	fimH32	Other	No	NA	NA	4914182	90	54602	442216	214	0	0	179434	9	118960	15	73335	26	0	0	0	0	0	0	0	0	0	0	0	0	0	0	0	0
SRR3987507	ESC_EA2388AA	SAMN05439368	SRR3987507	Public	NA	Wild Animal	Other Mammal	1985	North America	United States	BAP3	No	Other	H40	Other	fimH54	NA	No	NA	NA	4711267	171	27551.3	394317	212	0	0	158523	10	111441	17	43647	29	0	0	0	0	0	0	0	0	0	0	0	0	0	0	0	0
SRR3993799	ESC_EA3092AA	SAMN04279518	SRR3993799	Public	NA	Wild Animal	Avian	1992	North America	United States	BAP6	No	Other	H21	Other	fimH32	Other	No	NA	NA	4994386	132	37836.3	408859	207	0	0	215615	9	133492	15	43660	27	0	0	0	0	0	0	0	0	0	0	0	0	0	0	0	0
SRR5341918	ESC_GA0724AA	SAMN06555527	SRR5341918	Public	NA	Wild Animal	Other Mammal	1997	North America	United States	BAP4	No	Other	Other	Other	Other	Other	No	NA	NA	5113225	179	28565.5	582025	202	0	0	140096	12	74717	22	28665	44	0	0	0	0	0	0	0	0	0	0	0	0	0	0	0	0
SRR6427410	ESC_IA1804AA	SAMN08273758	SRR6427410	Public	NA	Wild Animal	Avian	2000	North America	United States	BAP2	Yes	O8	H4	O8:H4	fimH27	F2:-:B1	Yes	NA	NA	4999985	142	35211.2	318763	207	0	0	134788	12	76760	23	31170	42	1	0	0	0	0	0	0	0	0	0	0	0	0	0	0	0
SRR6726710	ESC_IA3983AA	SAMN04993081	SRR6726710	Public	NA	Wild Animal	Avian	1988	North America	United States	BAP6	No	Other	H21	Other	fimH54	Other	No	NA	NA	4987932	119	41915.4	847713	207	0	0	185700	8	119071	15	45588	27	0	0	0	0	0	0	0	0	0	0	0	0	0	0	0	0
SRR7500674	ESC_JA6045AA	SAMN09474249	SRR7500674	Public	NA	Wild Animal	Other Mammal	2000	North America	United States	BAP2	Yes	O8	H4	O8:H4	fimH27	F2:-:B1	Yes	NA	NA	4978627	169	29459.3	321296	226	0	0	105357	15	61058	27	18679	55	1	0	0	0	0	0	0	0	0	0	0	0	0	0	0	0
SRR7724612	ESC_JA8612AA	SAMN09866851	SRR7724612	Public	NA	Wild Animal	Avian	2017	Oceania	Australia	BAP2	Yes	O9/Onovel22	H4	Other	fimH30	F2:-:B1	Yes	NA	NA	5121051	144	35562.8	300597	211	0	0	111566	14	67253	26	32860	46	1	0	0	0	0	0	0	0	0	0	0	0	0	0	0	0
SRR7724751	ESC_JA8751AA	SAMN09866956	SRR7724751	Public	NA	Wild Animal	Avian	2017	Oceania	Australia	BAP2	Yes	O8	H25	O8:H25	fimH30	F2:-:B1	Yes	NA	NA	4985705	196	25437.3	413479	211	0	0	111566	12	60914	23	28341	46	0	0	0	0	0	0	0	0	0	0	0	0	0	0	0	0
ERR3040214	ESC_LA0106AA	SAMEA5206500	ERR3040214	Public	NA	Wild Animal	Other Mammal	2018	Asia	China	BAP6	No	ONT	H9	ONT:H9	Other	NA	No	NA	NA	4602717	249	18484.8	108171	202	0	0	36882	39	23191	69	9876	127	0	0	0	0	0	0	0	0	0	0	0	0	0	0	0	0
SRR9153325	ESC_MA9007AA	SAMN11885757	SRR9153325	Public	NA	Wild Animal	Other Mammal	2018	North America	United States	BAP2	Yes	O8	H25	O8:H25	Other	F2:-:B1	Yes	NA	NA	4902836	126	38911.4	318762	208	0	0	134788	13	80434	22	34838	41	1	0	0	0	0	0	0	0	0	0	0	0	0	0	0	0
SRR9914141	ESC_NA6417AA	SAMN12438484	SRR9914141	Public	NA	Wild Animal	Avian	1993	North America	United States	BAP2	Yes	O8	H10	O8:H10	fimH32	Other	No	26	26	5018404	175	28676.6	560231	202	0	0	146980	9	82028	19	31091	36	0	0	0	0	0	0	0	0	0	1	0	0	1	0	0	0
SRR9913778	ESC_NA6554AA	SAMN12438538	SRR9913778	Public	NA	Wild Animal	Avian	2003	North America	United States	BAP6	No	Other	H40	Other	fimH24	NA	No	NA	NA	4729370	102	46366.4	478151	203	0	0	158960	10	99157	17	42710	30	0	0	0	0	0	0	0	0	0	0	0	0	0	0	0	0
[truncated: 225 more columns]
