# Supplementary material for: A role for ColV plasmids in the evolution of pathogenic Escherichia coli ST58
Source: Nat Commun. 2022 Feb 3;13:683. doi: 10.1038/s41467-022-28342-4 (PMC8813906; doi:10.1038/s41467-022-28342-4)
Supplement: Supplementary file 6 — Supplementary Data 3 [file 41467_2022_28342_MOESM6_ESM.xlsx]

## Sheet: SupplementaryData3
BAP	Gene_Unique	Gene	Non-unique Gene name	Annotation	Pos_present	Neg_present	Pos_absent	Neg_absent	Odds_ratio	Naive_p	Benjamini_H_p
BAP2	ugd	ugd	NA	UDP-glucose 6-dehydrogenase	332	20	31	370	198.129	4.4557e-147	1.57416e-143
BAP2	galF_group_8976	group_8976	galF	UTP--glucose-1-phosphate uridylyltransferase	326	20	37	370	163	1.09902e-140	3.05072e-137
BAP2	yphF_group_8101	group_8101	yphF	ABC transporter periplasmic-binding protein YphF	299	4	64	386	450.836	1.84867e-138	3.59214e-135
BAP2	mshA_2	mshA_2	NA	D-inositol-3-phosphate glycosyltransferase	337	34	26	356	135.715	2.74824e-137	5.08582e-134
BAP2	mglA_2_group_8699	group_8699	mglA_2	Galactose/methyl galactoside import ATP-binding protein MglA	292	4	71	386	396.873	9.98378e-133	1.2933e-129
BAP2	hmp_group_13736	group_13736	hmp	Flavohemoprotein	293	5	70	385	322.3	7.93683e-132	9.63878e-129
BAP2	msiK	msiK	NA	Diacetylchitobiose uptake system ATP-binding protein MsiK	292	6	71	384	263.211	2.10313e-129	2.20897e-126
BAP2	mlrA_group_16785	group_16785	mlrA	HTH-type transcriptional regulator MlrA	277	0	86	390	inf	2.54887e-129	2.53985e-126
BAP2	lysN_group_13267	group_13267	lysN	2-aminoadipate transaminase	293	8	70	382	199.868	3.87981e-127	3.67749e-124
BAP2	lexA_1_group_9925	group_9925	lexA_1	LexA repressor	295	13	68	377	125.809	7.54921e-122	6.5195e-119
BAP2	yihG_group_12467	group_12467	yihG	putative acyltransferase YihG	290	11	73	379	136.874	1.82329e-120	1.54036e-117
BAP2	group_16800	group_16800	NA	Single-stranded DNA-binding protein	261	0	102	390	inf	5.91711e-118	4.18092e-115
BAP2	ydcV_3_group_12454	group_12454	ydcV_3	Inner membrane ABC transporter permease protein YdcV	286	12	77	378	117	4.52333e-116	2.92976e-113
BAP2	intA_1	intA_1	NA	Prophage integrase IntA	256	0	107	390	inf	1.37841e-114	8.63994e-112
BAP2	eno_2	eno_2	NA	Enolase	310	32	53	358	65.4363	3.07886e-113	1.84078e-110
BAP2	crcB_2	crcB_2	NA	Putative fluoride ion transporter CrcB	307	30	56	360	65.7857	1.64575e-112	9.54586e-110
BAP2	torZ_1	torZ_1	NA	Trimethylamine-N-oxide reductase 2	258	2	105	388	476.686	1.32758e-111	7.58709e-109
BAP2	yggP	yggP	NA	Mannitol-1-phosphate 5-dehydrogenase	360	111	3	279	301.622	9.41825e-109	5.30452e-106
BAP2	bcsQ	bcsQ	NA	Cellulose biosynthesis protein BcsQ	358	106	5	284	191.834	1.78594e-108	9.91505e-106
BAP2	bcsG_1	bcsG_1	NA	Cellulose biosynthesis protein BcsG	356	101	7	289	145.522	2.20506e-108	1.20694e-105
BAP2	iutA	iutA	NA	Ferric aerobactin receptor	309	37	54	353	54.5931	1.08577e-107	5.70205e-105
BAP2	ydfJ_group_5054	group_5054	ydfJ	Putative transporter YdfJ	259	5	104	385	191.76	4.24314e-107	2.19863e-104
BAP2	mbtI	mbtI	NA	Salicylate synthase	309	41	54	349	48.7087	4.98229e-104	2.48233e-101
BAP2	hypBA1_2	hypBA1_2	NA	Non-reducing end beta-L-arabinofuranosidase	288	24	75	366	58.56	6.61861e-104	3.25585e-101
BAP2	pikAV	pikAV	NA	Thioesterase PikA5	308	41	55	349	47.6683	3.02504e-103	1.41637e-100
BAP2	irtA	irtA	NA	Iron import ATP-binding/permease protein IrtA	308	41	55	349	47.6683	3.02504e-103	1.41637e-100
BAP2	dhbE	dhbE	NA	2,3-dihydroxybenzoate-AMP ligase	308	41	55	349	47.6683	3.02504e-103	1.41637e-100
BAP2	group_20419	group_20419	NA	Putative multidrug export ATP-binding/permease protein	308	41	55	349	47.6683	3.02504e-103	1.41637e-100
BAP2	hisI	hisI	NA	Histidine biosynthesis bifunctional protein HisIE	338	78	25	312	54.08	6.64055e-102	3.03606e-99
BAP2	dltA	dltA	NA	D-alanine--D-alanyl carrier protein ligase	302	39	61	351	44.5574	2.34988e-100	1.04967e-97
BAP2	intA_2	intA_2	NA	Prophage integrase IntA	303	41	60	349	42.9866	2.23805e-99	9.88355e-97
BAP2	yiaV_group_7619	group_7619	yiaV	Inner membrane protein YiaV	271	19	92	371	57.5177	2.85642e-97	1.2334e-94
BAP2	group_14980	group_14980	NA	putative periplasmic iron-binding protein	307	49	56	341	38.1512	5.71343e-96	2.38748e-93
BAP2	tdeA	tdeA	NA	Toxin and drug export protein A	296	39	67	351	39.7612	7.73118e-96	3.16262e-93
BAP2	ampG_2	ampG_2	NA	Anhydromuropeptide permease	298	41	65	349	39.0251	1.30011e-95	5.26302e-93
BAP2	dgcE_2	dgcE_2	NA	putative diguanylate cyclase DgcE	293	37	70	353	39.934	3.18534e-95	1.27617e-92
BAP2	iucB	iucB	NA	N(6)-hydroxylysine O-acetyltransferase	276	25	87	365	46.3172	1.7447e-94	6.78024e-92
BAP2	bcsC	bcsC	NA	Cellulose synthase operon protein C	349	110	14	280	63.4545	1.01597e-93	3.90919e-91
BAP2	macA_2	macA_2	NA	Macrolide export protein MacA	296	42	67	348	36.6055	2.64558e-93	9.88583e-91
BAP2	macB_2	macB_2	NA	Macrolide export ATP-binding/permease protein MacB	296	42	67	348	36.6055	2.64558e-93	9.88583e-91
BAP2	mntB_2	mntB_2	NA	Manganese transport system membrane protein MntB	315	61	48	329	35.3945	3.17136e-93	1.16269e-90
BAP2	mntB_1	mntB_1	NA	Manganese transport system ATP-binding protein MntB	315	61	48	329	35.3945	3.17136e-93	1.16269e-90
BAP2	iucD	iucD	NA	L-lysine N6-monooxygenase	308	55	55	335	34.1091	5.1302e-92	1.81245e-89
BAP2	iucA	iucA	NA	N(2)-citryl-N(6)-acetyl-N(6)-hydroxylysine synthase	308	55	55	335	34.1091	5.1302e-92	1.81245e-89
BAP2	yehR	yehR	NA	putative lipoprotein YehR	333	91	30	299	36.4714	1.08631e-88	3.75806e-86
BAP2	cvaC	cvaC	NA	Colicin-V	261	21	102	369	44.9622	1.09274e-88	3.75806e-86
BAP2	group_16840	group_16840	NA	Sugar transporter SemiSWEET	262	22	101	368	43.3915	2.6435e-88	9.01156e-86
BAP2	rbsK_2	rbsK_2	NA	Ribokinase	338	103	25	287	37.6722	3.86285e-86	1.27219e-83
BAP2	mntB_3	mntB_3	NA	Manganese transport system membrane protein MntB	273	33	90	357	32.8152	4.64498e-85	1.49184e-82
BAP2	speG	speG	NA	Spermidine N(1)-acetyltransferase	312	72	51	318	27.0196	4.73402e-83	1.39374e-80
BAP2	fyuA	fyuA	NA	Pesticin receptor	273	37	90	353	28.9396	1.52429e-81	4.32387e-79
BAP2	COQ5	COQ5	NA	2-methoxy-6-polyprenyl-1,4-benzoquinol methylase, mitochondrial	273	37	90	353	28.9396	1.52429e-81	4.32387e-79
BAP2	fes_2	fes_2	NA	Enterochelin esterase	282	45	81	345	26.6914	4.76091e-81	1.33107e-78
BAP2	algC_1	algC_1	NA	Phosphomannomutase/phosphoglucomutase	265	32	98	358	30.2519	6.06685e-81	1.68407e-78
BAP2	iucC	iucC	NA	Aerobactin synthase	283	50	80	340	24.055	3.87104e-78	1.02338e-75
BAP2	pfeA	pfeA	NA	Ferric enterobactin receptor	276	45	87	345	24.3218	2.66053e-77	6.84725e-75
BAP2	bcsE	bcsE	NA	Cyclic di-GMP binding protein BcsE	346	137	17	253	37.5861	2.28409e-75	5.618e-73
BAP2	sfmF	sfmF	NA	putative fimbrial-like protein SfmF	325	104	38	286	23.5197	4.65096e-74	1.09543e-71
BAP2	hisA	hisA	NA	1-(5-phosphoribosyl)-5-[(5-phosphoribosylamino)methylideneamino] imidazole-4-carboxamide isomerase	338	130	25	260	27.04	3.36048e-71	7.46257e-69
BAP2	hisF	hisF	NA	Imidazole glycerol phosphate synthase subunit HisF	338	130	25	260	27.04	3.36048e-71	7.46257e-69
BAP2	aroH_2	aroH_2	NA	Phospho-2-dehydro-3-deoxyheptonate aldolase, Trp-sensitive	218	15	145	375	37.5862	3.49116e-70	7.57953e-68
BAP2	ompF_group_9454	group_9454	ompF	Outer membrane porin F	298	78	65	312	18.3385	1.80391e-69	3.8308e-67
BAP2	ompT_2	ompT_2	NA	Protease 7	259	43	104	347	20.0968	1.5583e-68	3.27344e-66
BAP2	apxIB	apxIB	NA	Toxin RTX-I translocation ATP-binding protein	225	21	138	369	28.6491	9.47395e-68	1.96886e-65
BAP2	caeB	caeB	NA	Carboxylesterase B	335	132	28	258	23.3847	2.8343e-67	5.79718e-65
BAP2	elmGT	elmGT	NA	Elloramycin glycosyltransferase ElmGT	231	27	132	363	23.5278	8.9689e-66	1.78743e-63
BAP2	ycbB	ycbB	NA	putative L,D-transpeptidase YcbB	313	103	50	287	17.4429	1.51644e-65	3.00673e-63
BAP2	dasR	dasR	NA	HTH-type transcriptional repressor DasR	322	116	41	274	18.5509	3.18652e-65	6.25427e-63
BAP2	algC_2	algC_2	NA	Phosphomannomutase/phosphoglucomutase	217	20	146	370	27.4966	1.06885e-64	2.08732e-62
BAP2	xerD_1_group_9715	group_9715	xerD_1	Tyrosine recombinase XerD	338	147	25	243	22.3494	1.18318e-62	2.23208e-60
BAP2	cvaA	cvaA	NA	Colicin V secretion protein CvaA	192	11	171	379	38.6858	2.33814e-61	4.34761e-59
BAP2	yfaL_2	yfaL_2	NA	putative autotransporter YfaL	281	75	82	315	14.3927	1.09162e-60	2.02013e-58
BAP2	mshA_1	mshA_1	NA	D-inositol-3-phosphate glycosyltransferase	217	25	146	365	21.7	2.09509e-60	3.85873e-58
BAP2	mshA_3	mshA_3	NA	D-inositol-3-phosphate glycosyltransferase	216	25	147	365	21.4531	6.52217e-60	1.18997e-57
BAP2	btuD_4	btuD_4	NA	Vitamin B12 import ATP-binding protein BtuD	217	26	146	364	20.8082	1.42541e-59	2.56455e-57
BAP2	bcsG_2	bcsG_2	NA	Cellulose biosynthesis protein BcsG	349	182	14	208	28.4898	6.2444e-57	1.09805e-54
BAP2	rspA_1	rspA_1	NA	Starvation-sensing protein RspA	318	127	45	263	14.6341	7.61386e-57	1.32686e-54
BAP2	group_11427	group_11427	NA	Glycine betaine transporter	212	27	151	363	18.8756	2.43368e-56	4.18485e-54
BAP2	cysE_1	cysE_1	NA	Serine acetyltransferase	26	369	337	21	0.00439073	2.17762e-151	2.82089e-147
BAP2	wzb	wzb	NA	Low molecular weight protein-tyrosine-phosphatase Wzb	27	369	336	21	0.00457317	2.87528e-150	1.86232e-146
BAP2	dapH_group_16372	group_16372	dapH	2,3,4,5-tetrahydropyridine-2,6-dicarboxylate N-acetyltransferase	26	368	337	22	0.00461231	3.80368e-150	2.1117e-146
BAP2	wzc	wzc	NA	Tyrosine-protein kinase wzc	27	368	336	22	0.00480396	4.80284e-149	2.07387e-145
BAP2	gmd	gmd	NA	GDP-mannose 4,6-dehydratase	26	367	337	23	0.0048351	6.91302e-149	2.68654e-145
BAP2	fcl	fcl	NA	GDP-L-fucose synthase	24	357	339	33	0.00654421	1.4482e-140	3.51749e-137
BAP2	gmm	gmm	NA	GDP-mannose mannosyl hydrolase	24	357	339	33	0.00654421	1.4482e-140	3.51749e-137
BAP2	manC1	manC1	NA	Mannose-1-phosphate guanylyltransferase 1	22	354	341	36	0.00656096	7.50235e-140	1.71504e-136
BAP2	yphF	yphF	NA	ABC transporter periplasmic-binding protein YphF	66	387	297	3	0.00172265	1.3299e-138	2.72014e-135
BAP2	ycgZ	ycgZ	NA	putative two-component-system connector protein YcgZ	73	389	290	1	0.000647106	6.20716e-137	1.09647e-133
BAP2	mglA_2	mglA_2	NA	Galactose/methyl galactoside import ATP-binding protein MglA	66	386	297	4	0.00230282	8.55442e-137	1.4454e-133
BAP2	wzxC	wzxC	NA	Lipopolysaccharide biosynthesis protein WzxC	23	351	340	39	0.00751634	1.02122e-135	1.58746e-132
BAP2	wcaJ	wcaJ	NA	UDP-glucose:undecaprenyl-phosphate glucose-1-phosphate transferase	23	351	340	39	0.00751634	1.02122e-135	1.58746e-132
BAP2	algC	algC	NA	Phosphomannomutase/phosphoglucomutase	24	352	339	38	0.0076428	1.40996e-135	2.10745e-132
BAP2	hmp	hmp	NA	Flavohemoprotein	70	386	293	4	0.00247573	1.5722e-133	2.1821e-130
BAP2	galF	galF	NA	UTP--glucose-1-phosphate uridylyltransferase	24	346	339	44	0.00900302	5.15821e-130	5.72738e-127
BAP2	mlrA	mlrA	NA	HTH-type transcriptional regulator MlrA	86	390	277	0	0	2.54887e-129	2.53985e-126
BAP2	lysN	lysN	NA	2-aminoadipate transaminase	69	383	294	7	0.00428944	3.25557e-129	3.16295e-126
BAP2	yihG	yihG	NA	putative acyltransferase YihG	71	381	292	9	0.00574372	6.93954e-125	6.27173e-122
BAP2	ydcV_3	ydcV_3	NA	Inner membrane ABC transporter permease protein YdcV	69	379	294	11	0.0068117	1.70313e-123	1.50425e-120
BAP2	ymgC	ymgC	NA	putative protein YmgC	72	378	291	12	0.00785469	9.8537e-120	8.14754e-117
BAP2	ariR	ariR	NA	putative two-component-system connector protein AriR	71	377	292	13	0.00838451	1.71156e-119	1.38572e-116
BAP2	yggP_group_8057	group_8057	yggP	Mannitol-1-phosphate 5-dehydrogenase	7	280	356	110	0.00772472	6.29766e-103	2.91357e-100
BAP2	yiaV	yiaV	NA	Inner membrane protein YiaV	92	372	271	18	0.0164266	2.29897e-98	1.00385e-95
BAP2	bcsQ_group_5328	group_5328	bcsQ	Cellulose biosynthesis protein BcsQ	15	288	348	102	0.0152658	3.45937e-97	1.47734e-94
BAP2	bcsC_group_5076	group_5076	bcsC	Cellulose synthase operon protein C	14	282	349	108	0.015363	6.23862e-95	2.47393e-92
BAP2	yehR_group_10870	group_10870	yehR	putative lipoprotein YehR	30	299	333	91	0.0274187	1.08631e-88	3.75806e-86
BAP2	cspJ	cspJ	NA	Cold shock-like protein CspJ	47	317	316	73	0.0342511	1.0106e-85	3.30032e-83
BAP2	hisI_group_7526	group_7526	hisI	Histidine biosynthesis bifunctional protein HisIE	21	279	342	111	0.0244294	2.57146e-85	8.32768e-83
BAP2	mshA	mshA	NA	D-inositol-3-phosphate glycosyltransferase	5	243	358	147	0.00844886	1.00605e-84	3.1711e-82
BAP2	rrrD_2	rrrD_2	NA	Lysozyme RrrD	29	290	334	100	0.0299401	4.85475e-84	1.47395e-81
BAP2	gnd	gnd	NA	6-phosphogluconate dehydrogenase, decarboxylating	23	279	340	111	0.0269133	2.31241e-83	6.91269e-81
BAP2	speG_group_13683	group_13683	speG	Spermidine N(1)-acetyltransferase	51	316	312	74	0.038279	5.80988e-82	1.69762e-79
BAP2	ydfO_2	ydfO_2	NA	putative protein YdfO	3	228	360	162	0.00592105	2.89842e-80	7.93229e-78
BAP2	ydfJ	ydfJ	NA	Putative transporter YdfJ	86	343	277	47	0.0425424	2.25413e-76	5.68831e-74
BAP2	relE	relE	NA	mRNA interferase toxin RelE	16	251	347	139	0.0255347	2.23887e-75	5.54184e-73
BAP2	relB	relB	NA	Antitoxin RelB	16	251	347	139	0.0255347	2.23887e-75	5.54184e-73
BAP2	bcsA_group_2549	group_2549	bcsA	Cellulose synthase catalytic subunit [UDP-forming]	16	250	347	140	0.0258213	7.38763e-75	1.79436e-72
BAP2	ompF	ompF	NA	Outer membrane porin F	64	314	299	76	0.0518075	2.3327e-71	5.24009e-69
BAP2	gnsA_2	gnsA_2	NA	Protein GnsA	15	239	348	151	0.0272327	2.80122e-70	6.18527e-68
BAP2	bcsE_group_8220	group_8220	bcsE	Cyclic di-GMP binding protein BcsE	17	243	346	147	0.0297224	2.90384e-70	6.37565e-68
BAP2	flxA	flxA	NA	Protein FlxA	21	251	342	139	0.0340043	3.39288e-70	7.40753e-68
BAP2	hisA_group_7530	group_7530	hisA	1-(5-phosphoribosyl)-5-[(5-phosphoribosylamino)methylideneamino] imidazole-4-carboxamide isomerase	21	250	342	140	0.034386	1.1208e-69	2.39322e-67
BAP2	hisF_group_8805	group_8805	hisF	Imidazole glycerol phosphate synthase subunit HisF	21	250	342	140	0.034386	1.1208e-69	2.39322e-67
BAP2	ugd_group_8803	group_8803	ugd	UDP-glucose 6-dehydrogenase	23	252	340	138	0.0370448	6.8372e-69	1.44406e-66
BAP2	yeeO_group_4281	group_4281	yeeO	putative FMN/FAD exporter YeeO	31	264	332	126	0.0445646	5.7359e-68	1.19843e-65
BAP2	bluF	bluF	NA	Blue light- and temperature-regulated antirepressor BluF	56	297	307	93	0.0571184	8.53679e-67	1.73695e-64
BAP2	rbsK_1_group_5371	group_5371	rbsK_1	Ribokinase	31	261	332	129	0.0461501	2.06774e-66	4.16356e-64
BAP2	ycbB_group_13766	group_13766	ycbB	putative L,D-transpeptidase YcbB	50	288	313	102	0.0565761	4.31573e-66	8.64524e-64
BAP2	bcsG	bcsG	NA	Cellulose biosynthesis protein BcsG	6	206	357	184	0.0150118	3.04547e-65	6.00777e-63
BAP2	ydfR	ydfR	NA	putative protein YdfR	11	215	352	175	0.025436	3.43673e-63	6.54698e-61
BAP2	hokC_group_3310	group_3310	hokC	Toxic protein HokC	35	259	328	131	0.0539717	2.8691e-62	5.38642e-60
BAP2	cspB	cspB	NA	Cold shock-like protein CspB	17	212	346	178	0.0412531	7.1357e-56	1.21626e-53
BAP2	ydfB	ydfB	NA	putative protein YdfB	34	243	329	147	0.0625164	1.50163e-55	2.53724e-53
BAP2	dasR_group_7634	group_7634	dasR	HTH-type transcriptional repressor DasR	39	246	324	144	0.0704607	3.60355e-53	6.01035e-51
BAP6	yggP_group_8057	group_8057	yggP	Mannitol-1-phosphate 5-dehydrogenase	196	91	9	457	109.368	1.01772e-95	9.88764e-92
BAP6	cspB	cspB	NA	Cold shock-like protein CspB	178	51	27	497	64.2455	4.56207e-94	2.95485e-90
BAP6	fliC_group_20513	group_20513	fliC	Flagellin	132	1	73	547	989.096	2.64405e-92	1.4679e-88
BAP6	algC	algC	NA	Phosphomannomutase/phosphoglucomutase	205	171	0	377	inf	1.43026e-79	5.55828e-76
BAP6	fliD_group_20512	group_20512	fliD	Flagellar hook-associated protein 2	146	26	59	522	49.6819	2.01092e-78	7.1044e-75
BAP6	wzxC	wzxC	NA	Lipopolysaccharide biosynthesis protein WzxC	204	170	1	378	453.6	1.49982e-77	4.48354e-74
BAP6	wcaJ	wcaJ	NA	UDP-glucose:undecaprenyl-phosphate glucose-1-phosphate transferase	204	170	1	378	453.6	1.49982e-77	4.48354e-74
BAP6	manC1	manC1	NA	Mannose-1-phosphate guanylyltransferase 1	204	172	1	376	445.953	6.47226e-77	1.67683e-73
BAP6	era_2	era_2	NA	GTPase Era	191	119	14	429	49.1831	2.35159e-76	5.37573e-73
BAP6	fcl	fcl	NA	GDP-L-fucose synthase	204	177	1	371	427.593	3.67138e-75	7.13386e-72
BAP6	gmm	gmm	NA	GDP-mannose mannosyl hydrolase	204	177	1	371	427.593	3.67138e-75	7.13386e-72
BAP6	gmd	gmd	NA	GDP-mannose 4,6-dehydratase	205	188	0	360	inf	5.98694e-74	1.10793e-70
BAP6	cspE_1	cspE_1	NA	Cold shock-like protein CspE	157	49	48	499	33.3091	2.16529e-73	3.82488e-70
BAP6	cysE_1	cysE_1	NA	Serine acetyltransferase	205	190	0	358	inf	2.73099e-73	4.00695e-70
BAP6	wzc	wzc	NA	Tyrosine-protein kinase wzc	205	190	0	358	inf	2.73099e-73	4.00695e-70
BAP6	wzb	wzb	NA	Low molecular weight protein-tyrosine-phosphatase Wzb	205	191	0	357	inf	5.37823e-73	6.96696e-70
BAP6	dapH_group_16372	group_16372	dapH	2,3,4,5-tetrahydropyridine-2,6-dicarboxylate N-acetyltransferase	204	190	1	358	384.379	5.09144e-71	5.20693e-68
BAP6	galF	galF	NA	UTP--glucose-1-phosphate uridylyltransferase	199	171	6	377	73.1218	1.59182e-68	1.28878e-65
BAP6	relE	relE	NA	mRNA interferase toxin RelE	174	93	31	455	27.461	4.42776e-68	3.44143e-65
BAP6	relB	relB	NA	Antitoxin RelB	174	93	31	455	27.461	4.42776e-68	3.44143e-65
BAP6	flxA	flxA	NA	Protein FlxA	174	98	31	450	25.7735	5.61278e-66	4.19469e-63
BAP6	gnsA_2	gnsA_2	NA	Protein GnsA	167	87	38	461	23.2871	6.90043e-64	4.96601e-61
BAP6	ydfR	ydfR	NA	putative protein YdfR	157	69	48	479	22.7062	6.10967e-63	4.16551e-60
BAP6	bcsQ_group_5328	group_5328	bcsQ	Cellulose biosynthesis protein BcsQ	180	123	25	425	24.878	2.63996e-62	1.7099e-59
BAP6	ydfO_2	ydfO_2	NA	putative protein YdfO	158	73	47	475	21.8741	5.84224e-62	2.4333e-59
BAP6	fliI_2	fliI_2	NA	Flagellum-specific ATP synthase	115	14	90	534	48.7381	6.07356e-62	2.4333e-59
BAP6	flgB_2	flgB_2	NA	Flagellar basal body rod protein FlgB	115	14	90	534	48.7381	6.07356e-62	2.4333e-59
BAP6	fliR_2	fliR_2	NA	Flagellar biosynthetic protein FliR	115	14	90	534	48.7381	6.07356e-62	2.4333e-59
BAP6	fliP_2	fliP_2	NA	Flagellar biosynthetic protein FliP	115	14	90	534	48.7381	6.07356e-62	2.4333e-59
BAP6	vnfA	vnfA	NA	Nitrogen fixation protein VnfA	115	14	90	534	48.7381	6.07356e-62	2.4333e-59
BAP6	fliE_2	fliE_2	NA	Flagellar hook-basal body complex protein FliE	115	14	90	534	48.7381	6.07356e-62	2.4333e-59
BAP6	fliF_2	fliF_2	NA	Flagellar M-ring protein	115	14	90	534	48.7381	6.07356e-62	2.4333e-59
BAP6	fliG_2	fliG_2	NA	Flagellar motor switch protein FliG	115	14	90	534	48.7381	6.07356e-62	2.4333e-59
BAP6	tagD	tagD	NA	Glycerol-3-phosphate cytidylyltransferase	115	14	90	534	48.7381	6.07356e-62	2.4333e-59
BAP6	flgC_2	flgC_2	NA	Flagellar basal-body rod protein FlgC	115	14	90	534	48.7381	6.07356e-62	2.4333e-59
BAP6	flgE_2	flgE_2	NA	Flagellar hook protein FlgE	115	14	90	534	48.7381	6.07356e-62	2.4333e-59
BAP6	flgF_2	flgF_2	NA	Flagellar basal-body rod protein FlgF	115	14	90	534	48.7381	6.07356e-62	2.4333e-59
BAP6	flgG_2	flgG_2	NA	Flagellar basal-body rod protein FlgG	115	14	90	534	48.7381	6.07356e-62	2.4333e-59
BAP6	flgH_2	flgH_2	NA	Flagellar L-ring protein	115	14	90	534	48.7381	6.07356e-62	2.4333e-59
BAP6	flgI_2	flgI_2	NA	Flagellar P-ring protein	115	14	90	534	48.7381	6.07356e-62	2.4333e-59
BAP6	flgL_2	flgL_2	NA	Flagellar hook-associated protein 3	115	14	90	534	48.7381	6.07356e-62	2.4333e-59
BAP6	fliC1	fliC1	NA	Flagellin 1	115	14	90	534	48.7381	6.07356e-62	2.4333e-59
BAP6	fliD_2	fliD_2	NA	Flagellar hook-associated protein 2	115	14	90	534	48.7381	6.07356e-62	2.4333e-59
BAP6	fliS_2	fliS_2	NA	Flagellar secretion chaperone FliS	115	14	90	534	48.7381	6.07356e-62	2.4333e-59
BAP6	lafS	lafS	NA	RNA polymerase sigma factor for flagellar operon	115	14	90	534	48.7381	6.07356e-62	2.4333e-59
BAP6	lafT	lafT	NA	Chemotaxis protein LafT	115	14	90	534	48.7381	6.07356e-62	2.4333e-59
BAP6	hokC_group_3310	group_3310	hokC	Toxic protein HokC	177	117	28	431	23.2866	1.67109e-61	6.55977e-59
BAP6	bcsC_group_5076	group_5076	bcsC	Cellulose synthase operon protein C	177	119	28	429	22.789	9.17004e-61	3.4266e-58
BAP6	flhB_2	flhB_2	NA	Flagellar biosynthetic protein FlhB	112	13	93	535	49.5616	1.76255e-60	6.52346e-58
BAP6	rbsK_1_group_5371	group_5371	rbsK_1	Ribokinase	174	118	31	430	20.4538	3.056e-58	1.06993e-55
BAP6	rrrD_2	rrrD_2	NA	Lysozyme RrrD	181	138	24	410	22.4064	5.11438e-58	1.75889e-55
BAP6	bcsE_group_8220	group_8220	bcsE	Cyclic di-GMP binding protein BcsE	163	97	42	451	18.0444	3.27039e-56	1.10516e-53
BAP6	group_6423	group_6423	NA	ISNCY family transposase ISEsa1	146	64	59	484	18.714	4.85574e-56	1.62676e-53
BAP6	ymgC	ymgC	NA	putative protein YmgC	204	246	1	302	250.439	6.11181e-55	2.03006e-52
BAP6	ycgZ	ycgZ	NA	putative two-component-system connector protein YcgZ	205	257	0	291	inf	3.39152e-54	1.11696e-51
BAP6	bcsA_group_2549	group_2549	bcsA	Cellulose synthase catalytic subunit [UDP-forming]	163	103	42	445	16.7672	6.24114e-54	2.02119e-51
BAP6	yggP	yggP	NA	Mannitol-1-phosphate 5-dehydrogenase	10	461	195	87	0.00967796	3.46571e-96	6.73423e-92
BAP6	rbsK_2	rbsK_2	NA	Ribokinase	10	431	195	117	0.0139211	1.50342e-82	7.30323e-79
BAP6	ugd	ugd	NA	UDP-glucose 6-dehydrogenase	0	352	205	196	0	2.03397e-71	2.13632e-68
BAP6	mntB_2	mntB_2	NA	Manganese transport system membrane protein MntB	4	372	201	176	0.00941529	7.06027e-70	6.6921e-67
BAP6	mntB_1	mntB_1	NA	Manganese transport system ATP-binding protein MntB	4	372	201	176	0.00941529	7.06027e-70	6.6921e-67
BAP6	dasR	dasR	NA	HTH-type transcriptional repressor DasR	17	421	188	127	0.027278	1.42539e-69	1.31889e-66
BAP6	galF_group_8976	group_8976	galF	UTP--glucose-1-phosphate uridylyltransferase	0	346	205	202	0	2.58799e-69	2.33895e-66
BAP6	bcsG_1	bcsG_1	NA	Cellulose biosynthesis protein BcsG	22	435	183	113	0.0312292	2.71105e-69	2.39447e-66
BAP6	bcsQ	bcsQ	NA	Cellulose biosynthesis protein BcsQ	24	440	181	108	0.0325465	4.08565e-69	3.52837e-66
BAP6	bcsG_2	bcsG_2	NA	Cellulose biosynthesis protein BcsG	45	486	160	62	0.0358796	4.29258e-69	3.62648e-66
BAP6	group_14980	group_14980	NA	putative periplasmic iron-binding protein	4	352	201	196	0.011081	1.00709e-63	7.11595e-61
BAP6	bcsC	bcsC	NA	Cellulose synthase operon protein C	28	431	177	117	0.0429431	1.67109e-61	6.55977e-59
BAP6	bcsE	bcsE	NA	Cyclic di-GMP binding protein BcsE	35	448	170	100	0.0459559	2.56786e-61	9.97923e-59
BAP6	iutA	iutA	NA	Ferric aerobactin receptor	4	342	201	206	0.0119868	8.92352e-61	3.36685e-58
BAP6	eno_2	eno_2	NA	Enolase	4	338	201	210	0.0123642	1.5468e-59	5.51484e-57
BAP6	bcsA	bcsA	NA	Cellulose synthase catalytic subunit [UDP-forming]	60	492	145	56	0.0470984	4.3127e-59	1.52364e-56
BAP6	crcB_2	crcB_2	NA	Putative fluoride ion transporter CrcB	4	333	201	215	0.0128487	3.6113e-58	1.25306e-55
BAP6	tdeA	tdeA	NA	Toxin and drug export protein A	6	329	199	219	0.02007	3.47775e-54	1.13573e-51
BAP6	yfaL_2	yfaL_2	NA	putative autotransporter YfaL	10	346	195	202	0.0299392	1.3151e-53	4.12155e-51
BAP6	fes_2	fes_2	NA	Enterochelin esterase	5	322	200	226	0.0175466	1.40963e-53	4.3477e-51
