# Supplementary material for: A role for ColV plasmids in the evolution of pathogenic Escherichia coli ST58
Source: Nat Commun. 2022 Feb 3;13:683. doi: 10.1038/s41467-022-28342-4 (PMC8813906; doi:10.1038/s41467-022-28342-4)
Supplement: Supplementary file 7 — Supplementary Data 4 [file 41467_2022_28342_MOESM7_ESM.xlsx]

## Sheet: SupplementaryData4
Name	Assembly_barcode	Barcode	Source	Length	Coverage	ST	ST.x	O Antigen	H Antigen	fimH	cvaA	cvaB	cvaC	cvi	etsA	etsB	etsC	hlyF	iroB	iroC	iroD	iroE	iroN	iucA	iucB	iucC	iucD	iutA	ompT	sitA	sitB	sitC	sitD	grp1_cvaABC_cvi	grp2_iroBCDEN	grp3_iucABCD_iutA	grp4_etsABC	grp5_ompT_hlyF	grp6_sitABCD	grp_sum	ColV
2011-70-40-6	ESC_AA7856AA_AS	ESC_BA2167AA	Porcine	4827765	171.94	ST154	154	O89	H38	fimH31	0	0	0	0	0	0	0	0	0	0	0	0	0	0	0	0	0	0	0	0	0	0	0	0	0	0	0	0	0	0	0
S135	ESC_AA7866AA_AS	ESC_CA0142AA	ExPEC	5255965	62.37	ST131	131	O25	H4	fimH30	0	0	0	0	0	0	0	0	0	0	0	0	0	1	1	1	1	1	0	1	1	1	1	0	0	1	0	0	1	2	0
8-415-05_S4_C3	ESC_AA7867AA_AS	ESC_BA8588AA	Human Other	5168904	336.02	ST73	73	O6	H1	fimH10	1	0	0	0	0	0	0	0	1	1	1	1	1	1	1	1	1	1	0	1	1	1	1	1	1	1	0	0	1	4	1
2-210-07_S1_C3	ESC_AA7876AA_AS	ESC_BA8579AA	Human Other	4964212	267.23	ST1415	1415	O185	H34	fimH444	0	0	0	0	0	0	0	0	0	0	0	0	0	0	0	0	0	0	0	0	0	0	0	0	0	0	0	0	0	0	0
upec-170	ESC_AA7889AA_AS	ESC_BA5189AA	ExPEC	4860478	42.37	ST409	409	O75	H55	Unknown	0	0	0	0	0	0	0	0	0	0	0	0	0	0	0	0	0	0	0	1	1	1	1	0	0	0	0	0	1	1	0
IHD1178_10	ESC_AA7894AA_AS	ESC_BA2505AA	Human Other	5303467	76.69	ST648	648	O1	H6	fimH27	0	0	0	0	0	0	0	0	0	0	0	0	0	0	0	0	0	0	0	0	0	0	0	0	0	0	0	0	0	0	0
IHD86_13	ESC_AA7919AA_AS	ESC_BA2671AA	Human Other	5079668	85.96	ST354	354	O1	H34	Unknown	0	1	0	0	0	0	0	0	0	0	0	0	0	1	1	1	1	1	0	1	1	1	1	1	0	1	0	0	1	3	0
blood-10-0686	ESC_AA7971AA_AS	ESC_BA5371AA	ExPEC	5131083	290.86	ST95	95	O18	H7	fimH18	0	0	0	0	0	0	0	0	1	1	1	1	1	0	0	0	0	0	0	1	1	1	1	0	1	0	0	0	1	2	0
AZ-TG56070	ESC_AA7986AA_AS	ESC_BA8649AA	Poultry	4995176	53.59	ST10	10	O89	H9	fimH54	0	0	0	0	0	0	0	0	0	0	0	0	0	0	0	0	0	0	0	0	0	0	0	0	0	0	0	0	0	0	0
AZ-TG71351	ESC_AA8033AA_AS	ESC_BA4542AA	Porcine	4933749	100.88	ST401	401	-	H9	fimH233	0	0	0	0	0	0	0	0	0	0	0	0	0	0	0	0	0	0	0	0	0	0	0	0	0	0	0	0	0	0	0
IHD1178_12	ESC_AA8044AA_AS	ESC_BA2503AA	Human Other	5303609	78.94	ST648	648	O1	H6	fimH27	0	0	0	0	0	0	0	0	0	0	0	0	0	0	0	0	0	0	0	0	0	0	0	0	0	0	0	0	0	0	0
4-203-08_S3_C1	ESC_AA8059AA_AS	ESC_BA8590AA	Human Other	4858370	282.84	ST5318	5318	-	H10	fimH41	0	0	0	0	0	0	0	0	0	0	0	0	0	1	1	1	1	0	0	0	0	0	0	0	0	1	0	0	0	1	0
blood-9-0292	ESC_AA8062AA_AS	ESC_BA5317AA	ExPEC	5294662	113.73	ST405	405	O102	H6	fimH29	0	0	0	0	0	0	0	0	0	0	0	0	0	0	0	0	0	0	0	1	1	1	1	0	0	0	0	0	1	1	0
upec-187	ESC_AA8068AA_AS	ESC_BA5171AA	ExPEC	5129963	42.63	ST69	69	O77 or O17	H18	fimH47	0	0	0	0	0	0	0	0	0	0	0	0	0	0	0	0	0	0	0	0	0	0	0	0	0	0	0	0	0	0	0
AZ-TG71459	ESC_AA8070AA_AS	ESC_AA8178AA	Poultry	4983331	130.68	ST5323	5323	O88	H48	fimH54	0	0	0	0	0	0	0	0	0	0	0	0	0	0	0	0	0	0	0	0	0	0	0	0	0	0	0	0	0	0	0
upec-101	ESC_AA8077AA_AS	ESC_BA5295AA	ExPEC	4784496	74.62	ST420	420	O134	H31	fimH117	0	0	0	0	0	0	0	0	0	0	0	0	0	0	0	0	0	0	0	1	1	1	1	0	0	0	0	0	1	1	0
blood-10-0675	ESC_AA8096AA_AS	ESC_BA5377AA	ExPEC	5290796	94.94	ST69	69	O77 or O17	H18	fimH27	0	0	0	0	0	0	0	0	0	0	0	0	0	1	1	1	1	1	0	1	1	1	1	0	0	1	0	0	1	2	0
3-105-05_S4_C2	ESC_AA8100AA_AS	ESC_BA8591AA	Human Other	5194350	245.36	ST12	12	O18	H5	fimH106	1	0	0	0	0	0	0	0	1	1	1	1	1	1	1	1	1	0	0	1	1	1	1	1	1	1	0	0	1	4	1
IHD357_9	ESC_AA8111AA_AS	ESC_BA2588AA	Human Other	4753285	131.99	ST4012	4012	-	H4	Unknown	0	0	0	0	0	0	0	0	0	0	0	0	0	0	0	0	0	0	0	1	1	1	1	0	0	0	0	0	1	1	0
AZ_TG76974	ESC_AA8140AA_AS	ESC_BA1881AA	Poultry	5013491	104.02	ST48	48	O61	H11	Unknown	0	0	0	0	0	0	0	0	0	0	0	0	0	0	0	0	0	0	0	0	0	0	0	0	0	0	0	0	0	0	0
upec-257	ESC_AA8147AA_AS	ESC_BA5093AA	ExPEC	5049550	64.93	ST1193	1193	O75	H5	fimH64	0	0	0	0	0	0	0	0	0	0	0	0	0	1	1	1	1	1	0	1	1	1	1	0	0	1	0	0	1	2	0
2011-70-36-6	ESC_AA8155AA_AS	ESC_BA2189AA	Porcine	4981673	355.52	ST301	301	O70	H2	fimH54	0	0	0	0	0	0	0	0	0	0	0	0	0	0	0	0	0	0	0	0	0	0	0	0	0	0	0	0	0	0	0
S112	ESC_AA8174AA_AS	ESC_CA0069AA	ExPEC	5134915	56.45	ST131	131	O25	H4	fimH30	0	0	0	0	0	0	0	0	0	0	0	0	0	1	1	1	1	1	0	1	1	1	1	0	0	1	0	0	1	2	0
upec-287	ESC_AA8189AA_AS	ESC_BA5036AA	ExPEC	5120893	104.12	ST73	73	O22	H1	fimH103	1	0	0	0	0	0	0	0	1	1	1	1	1	0	0	0	0	0	0	1	1	1	1	1	1	0	0	0	1	3	0
AZ-TG73399	ESC_AA8205AA_AS	ESC_BA8207AA	Poultry	5329973	93.65	ST4663	4663	O19	H7	fimH31	1	1	1	1	1	1	1	1	1	1	1	1	1	1	1	1	1	1	1	1	1	1	1	1	1	1	1	1	1	6	1
AZ-TG59901	ESC_AA8208AA_AS	ESC_BA8653AA	Poultry	5191855	48.81	ST88	88	O9	H4	fimH27	1	1	1	1	1	1	1	0	1	1	1	1	1	0	1	1	1	1	1	1	1	1	1	1	1	1	1	1	1	6	1
FSIS1503262	ESC_AA8228AA_AS	ESC_AA7769AA	Bovine	5218876	98.61	ST343	343	uncertain	H25	fimH25	0	0	0	0	0	0	0	0	0	0	0	0	0	0	0	0	0	0	0	0	0	0	0	0	0	0	0	0	0	0	0
PA17	ESC_AA8232AA_AS	ESC_BA1828AA	Human Other	5440909	270.85	ST11	11	O157	H7	fimH36	0	0	0	0	0	0	0	0	0	0	0	0	0	0	0	0	0	0	0	0	0	0	0	0	0	0	0	0	0	0	0
AZ_TG76958	ESC_AA8252AA_AS	ESC_BA1891AA	Poultry	4921531	90.29	ST491	491	O29	H45	fimH5	1	1	1	1	0	0	0	1	1	1	1	1	1	0	0	0	0	0	1	0	0	1	1	1	1	0	0	1	1	4	1
upec-29	ESC_AA8258AA_AS	ESC_BA5030AA	ExPEC	4807028	33.23	ST131	131	O16	H5	fimH41	0	0	0	0	0	0	0	0	0	0	0	0	0	1	1	1	1	1	0	1	1	1	1	0	0	1	0	0	1	2	0
AZ-TG60570	ESC_AA8277AA_AS	ESC_BA8656AA	Poultry	5513824	65.05	ST973	973	O102	H6	fimH95	1	1	1	1	1	1	1	1	1	1	1	1	0	0	0	0	0	0	1	0	0	0	0	1	1	0	1	1	0	4	1
Escherichia coliVM/19/67	ESC_AA8284AA_AS	ESC_BA9740AA	Companion Animal	4886729	168.96	ST131	131	O16	H5	fimH41	0	0	0	0	0	0	0	0	0	0	0	0	0	1	1	1	1	1	0	1	1	1	1	0	0	1	0	0	1	2	0
upec-271	ESC_AA8306AA_AS	ESC_BA5068AA	ExPEC	5056096	57.9	ST131	131	O16	H5	fimH41	0	0	0	0	0	0	0	0	0	0	0	0	0	1	1	1	1	1	0	1	1	1	1	0	0	1	0	0	1	2	0
2011-70-39-2	ESC_AA8312AA_AS	ESC_BA2178AA	Porcine	5237933	209.01	ST5327	5327	O1	H7	fimH54	1	1	1	1	1	1	1	1	1	1	1	1	1	1	1	1	1	1	1	1	1	1	1	1	1	1	1	1	1	6	1
AZ-TG56431	ESC_AA8319AA_AS	ESC_BA8614AA	Poultry	5072984	144.34	ST1638	1638	O3	H38	fimH167	0	0	0	0	0	0	0	0	0	0	0	0	0	0	0	0	0	0	0	0	0	0	0	0	0	0	0	0	0	0	0
upec-244	ESC_AA8322AA_AS	ESC_BA5107AA	ExPEC	4951552	43.44	ST83	83	O6	H5	fimH21	1	0	0	0	0	0	0	0	1	1	1	1	1	0	0	0	0	0	0	1	1	1	1	1	1	0	0	0	1	3	0
ARIM-EXH625-08	ESC_AA8336AA_AS	ESC_BA0272AA	Human Other	5291975	52.47	ST11	11	-	H7	fimH36	0	0	0	0	0	0	0	0	0	0	0	0	0	0	0	0	0	0	0	0	0	0	0	0	0	0	0	0	0	0	0
1-182-04_S3_C1	ESC_AA8353AA_AS	ESC_BA8445AA	Human Other	4865469	203.52	ST5275	5275	-	H30	fimH27	0	0	0	0	0	0	0	0	0	0	0	0	0	1	1	1	1	0	0	1	1	1	1	0	0	1	0	0	1	2	0
2-156-04_S4_C1	ESC_AA8355AA_AS	ESC_BA8530AA	Human Other	4758898	264.5	ST216	216	-	H34	fimH69	0	0	0	0	0	0	0	0	0	0	0	0	0	0	0	0	0	0	0	0	0	0	0	0	0	0	0	0	0	0	0
3-073-06_S1_C2	ESC_AA8362AA_AS	ESC_BA8485AA	Human Other	4998010	186.3	ST10	10	O29	H4	fimH25	0	0	0	0	0	0	0	0	0	0	0	0	0	1	1	1	1	0	0	0	0	0	0	0	0	1	0	0	0	1	0
AZ-TG56423	ESC_AA8364AA_AS	ESC_BA8641AA	Poultry	4974314	96.53	ST2491	2491	O53	H32	fimH23	0	0	0	0	0	0	0	0	0	0	0	0	0	0	0	0	0	0	0	0	0	0	0	0	0	0	0	0	0	0	0
AZ_TG77086	ESC_AA8372AA_AS	ESC_BA1633AA	Poultry	4879722	40.01	ST540	540	O9	H30	fimH54	0	0	0	0	1	1	1	0	1	1	1	1	1	0	0	0	0	0	1	1	1	1	1	0	1	0	1	1	1	4	1
AZ_TG76998	ESC_AA8376AA_AS	ESC_BA1879AA	Poultry	4892962	133.57	ST135	135	O2	H1	fimH2	1	1	1	1	1	1	1	1	0	1	1	1	1	1	1	1	1	1	1	1	1	1	1	1	1	1	1	1	1	6	1
upec-38	ESC_AA8398AA_AS	ESC_BA5011AA	ExPEC	4909073	90.23	ST555	555	O88	H4	fimH21	1	1	0	0	0	0	0	0	1	1	1	1	1	0	0	0	0	0	0	1	1	1	1	1	1	0	0	0	1	3	0
upec-269	ESC_AA8402AA_AS	ESC_BA5074AA	ExPEC	4894816	35.74	ST216	216	O86	H44	fimH1248	0	0	0	0	0	0	0	0	0	0	0	0	0	0	0	0	0	0	0	0	0	0	0	0	0	0	0	0	0	0	0
AZ-TG73739	ESC_AA8447AA_AS	ESC_BA4729AA	Poultry	5163253	102.84	ST1141	1141	O113	H4	fimH25	1	0	0	0	1	1	1	1	1	1	1	1	1	1	1	1	1	1	1	1	0	1	0	1	1	1	1	1	1	6	1
AZ-TG71255	ESC_AA8528AA_AS	ESC_BA1108AA	Porcine	4705169	62.86	ST3322	3322	O10	H5	fimH25	0	0	0	0	0	0	0	0	0	0	0	0	0	0	0	0	0	0	0	0	0	0	0	0	0	0	0	0	0	0	0
AZ-TG73279	ESC_AA8534AA_AS	ESC_BA8232AA	Poultry	4998996	58.84	ST1844	1844	-	H49	fimH1148	1	1	1	1	1	1	1	1	1	1	1	1	1	1	1	1	1	1	1	1	0	1	0	1	1	1	1	1	1	6	1
AZ-TG73443	ESC_AA8536AA_AS	ESC_BA8187AA	Poultry	5138024	72.34	ST10	10	O132	H21	fimH54	0	0	0	0	0	0	0	0	0	0	0	0	0	0	0	0	0	0	0	0	0	0	0	0	0	0	0	0	0	0	0
3-105-05_S1_C2	ESC_AA8538AA_AS	ESC_BA8524AA	Human Other	4875884	227.43	ST206	206	O60	H5	fimH559	1	0	0	0	0	0	0	0	0	0	0	0	0	0	0	0	0	0	0	0	0	0	0	1	0	0	0	0	0	1	0
2011-70-217-4	ESC_AA8549AA_AS	ESC_BA2125AA	Porcine	5090037	182.07	ST1112	1112	O55	H51	Unknown	0	0	0	0	0	0	0	0	0	0	0	0	0	0	0	0	0	0	0	0	0	0	0	0	0	0	0	0	0	0	0
7-233-03_S1_C2	ESC_AA8581AA_AS	ESC_BA8605AA	Human Other	4682267	307	ST5334	5334	O32	H10	fimH54	0	0	0	0	0	0	0	0	0	0	0	0	0	0	0	0	0	0	0	0	0	0	0	0	0	0	0	0	0	0	0
AZ-TG73499	ESC_AA8582AA_AS	ESC_BA8170AA	Poultry	5118049	73.09	ST117	117	O161	H4	fimH97	1	0	0	0	1	1	1	1	1	1	1	1	1	1	1	1	1	1	1	1	0	1	0	1	1	1	1	1	1	6	1
AZ-TG71383	ESC_AA8601AA_AS	ESC_BA4735AA	Poultry	4895829	51.27	ST540	540	O9	H30	fimH54	0	0	0	0	1	1	1	0	1	1	1	1	1	0	0	0	0	0	1	1	1	1	1	0	1	0	1	1	1	4	1
blood-10-1607	ESC_AA8604AA_AS	ESC_BA5341AA	ExPEC	5433342	84.68	ST131	131	O25	H4	fimH30	0	0	0	0	0	0	0	0	0	0	0	0	0	1	1	1	1	1	0	1	1	1	1	0	0	1	0	0	1	2	0
3-267-03_S1_C2	ESC_AA8627AA_AS	ESC_BA8403AA	Human Other	5052409	262.65	ST3056	3056	O51	H42	fimH1032	0	0	0	0	0	0	0	0	0	0	0	0	0	0	0	0	0	0	0	0	0	0	0	0	0	0	0	0	0	0	0
IHD86_9	ESC_AA8650AA_AS	ESC_BA2677AA	Human Other	5031928	93.29	ST196	196	O113	H7	fimH87	0	0	0	0	0	0	0	0	0	0	0	0	0	0	0	0	0	0	0	0	0	0	0	0	0	0	0	0	0	0	0
6-319-05_S3_C3	ESC_AA8677AA_AS	ESC_BA8499AA	Human Other	5153252	240.84	ST827	827	O4	H40	Unknown	1	1	1	1	0	0	0	0	1	0	0	1	0	1	1	1	1	0	0	1	1	1	1	1	1	1	0	0	1	4	1
AZ-TG60373	ESC_AA8720AA_AS	ESC_BA8615AA	Poultry	5357902	61.05	ST1582	1582	OX10	uncertain	fimH31	1	1	1	1	1	1	1	1	1	1	1	1	1	1	1	1	1	1	1	1	1	1	1	1	1	1	1	1	1	6	1
2011-70-39-3	ESC_AA8741AA_AS	ESC_BA2175AA	Porcine	5244844	288.69	ST131	131	O25	H4	fimH22	1	1	1	1	1	1	1	1	1	1	1	1	1	1	1	1	1	1	1	0	1	1	0	1	1	1	1	1	1	6	1
AZ-TG73699	ESC_AA8760AA_AS	ESC_BA4744AA	Poultry	5028941	91.01	ST86	86	O23	H10	fimH289	1	1	1	1	1	1	1	1	0	1	1	1	1	1	1	1	1	1	1	1	1	1	1	1	1	1	1	1	1	6	1
upec-221	ESC_AA8787AA_AS	ESC_BA5132AA	ExPEC	4929986	65.13	ST38	38	O7	H15	fimH171	0	0	0	0	0	0	0	0	0	0	0	0	0	0	0	0	0	0	0	1	1	1	1	0	0	0	0	0	1	1	0
AZ-TG73327	ESC_AA8820AA_AS	ESC_BA8221AA	Poultry	5042375	50.51	ST191	191	O150	H20	fimH38	0	0	0	0	0	0	0	0	0	0	0	0	0	0	0	0	0	0	0	0	0	0	0	0	0	0	0	0	0	0	0
2011-70-40-9	ESC_AA8826AA_AS	ESC_BA2165AA	Porcine	4953621	223.97	ST117	117	O65	H18	fimH151	1	0	0	0	0	0	0	0	0	0	0	0	0	1	1	1	1	1	0	1	1	1	1	1	0	1	0	0	1	3	0
AZ-TG60784	ESC_AA8861AA_AS	ESC_BA8635AA	Poultry	4873732	119.41	ST540	540	O9	H30	fimH54	0	0	0	0	0	0	0	0	0	0	0	0	0	0	0	0	0	0	0	0	0	0	0	0	0	0	0	0	0	0	0
FSIS1500642	ESC_AA8870AA_AS	ESC_AA7847AA	Bovine	5342122	84.72	ST17	17	uncertain	H2	fimH25	0	0	0	0	0	0	0	0	0	0	0	0	0	1	1	1	1	0	0	0	0	0	0	0	0	1	0	0	0	1	0
blood-2011-0238	ESC_AA8873AA_AS	ESC_BA5321AA	ExPEC	5059226	115.76	ST101	101	O171	H31	fimH191	1	1	1	1	1	1	1	1	1	1	1	1	1	1	1	1	1	1	1	1	1	1	1	1	1	1	1	1	1	6	1
7-233-03_S4_C3	ESC_AA8878AA_AS	ESC_BA8572AA	Human Other	4545878	249.08	ST10	10	-	H32	fimH41	0	0	0	0	0	0	0	0	0	0	0	0	0	0	0	0	0	0	0	0	0	0	0	0	0	0	0	0	0	0	0
blood-09-0012	ESC_AA8896AA_AS	ESC_BA5453AA	ExPEC	5255510	88.09	ST62	62	O7	H45	fimH44	0	0	0	0	0	0	0	0	0	0	0	0	0	1	1	1	1	1	0	1	1	1	1	0	0	1	0	0	1	2	0
FSIS1500791	ESC_AA8918AA_AS	ESC_AA7823AA	Bovine	5408486	86.49	ST11	11	O157	H7	fimH36	0	0	0	0	0	0	0	0	0	0	0	0	0	0	0	0	0	0	0	0	0	0	0	0	0	0	0	0	0	0	0
IHD357_1	ESC_AA8934AA_AS	ESC_BA2604AA	Human Other	5122602	102.53	ST405	405	O102	H6	fimH27	0	0	0	0	0	0	0	0	0	0	0	0	0	1	1	1	1	1	0	1	1	1	1	0	0	1	0	0	1	2	0
AZ-TG73123	ESC_AA8936AA_AS	ESC_BA8336AA	Poultry	5473343	71.22	ST117	117	O109	H4	fimH97	1	1	1	1	1	1	1	1	1	1	1	1	1	1	1	1	1	1	1	1	1	1	0	1	1	1	1	1	1	6	1
Escherichia coliVM/17/09	ESC_AA8939AA_AS	ESC_BA9744AA	Companion Animal	4717005	119.71	ST131	131	O16	H5	fimH41	0	0	0	0	0	0	0	0	0	0	0	0	0	0	0	0	0	0	0	1	1	1	1	0	0	0	0	0	1	1	0
P146	ESC_AA8956AA_AS	ESC_CA0127AA	Human Other	5202936	62.06	ST131	131	O25	H4	fimH30	0	0	0	0	0	0	0	0	0	0	0	0	0	1	1	1	1	1	0	1	1	1	1	0	0	1	0	0	1	2	0
Escherichia coliVM/17/80	ESC_AA8965AA_AS	ESC_BA9742AA	Companion Animal	5217180	143.97	ST131	131	O25	H4	fimH30	0	0	0	0	0	0	0	0	0	0	0	0	0	1	1	1	1	1	0	1	1	1	1	0	0	1	0	0	1	2	0
Escherichia coliVM/15/79	ESC_AA8972AA_AS	ESC_BA9746AA	Companion Animal	5217799	142.29	ST131	131	O25	H4	fimH30	0	0	0	0	0	0	0	0	0	0	0	0	0	1	1	1	1	1	0	1	1	1	1	0	0	1	0	0	1	2	0
AZ-TG73151	ESC_AA9006AA_AS	ESC_BA8339AA	Poultry	5413558	78.92	ST57	57	O152	H25	fimH759	1	0	0	0	1	1	1	1	1	1	1	1	1	1	1	1	1	1	1	1	1	1	1	1	1	1	1	1	1	6	1
2-005-03_S3_C3	ESC_AA9021AA_AS	ESC_BA8424AA	Human Other	5173446	288.44	ST2178	2178	O81	H27	Unknown	0	0	0	0	0	0	0	0	0	0	0	0	0	0	0	0	0	0	0	0	0	0	0	0	0	0	0	0	0	0	0
AZ-TG73347	ESC_AA9042AA_AS	ESC_BA8205AA	Poultry	4962736	113.14	ST101	101	O109	H40	fimH86	1	1	1	1	1	1	1	1	1	1	1	1	1	1	1	1	1	1	1	1	1	1	1	1	1	1	1	1	1	6	1
2-460-02_S1_C2	ESC_AA9051AA_AS	ESC_BA8348AA	Human Other	5356430	203.08	ST131	131	O25	H4	fimH30	0	0	0	0	0	0	0	0	0	0	0	0	0	1	1	1	1	1	0	1	1	1	1	0	0	1	0	0	1	2	0
3-105-05_S3_C3	ESC_AA9080AA_AS	ESC_BA8455AA	Human Other	4830697	264.64	ST2172	2172	O9	H4	fimH876	0	0	0	0	0	0	0	0	0	0	0	0	0	1	1	1	1	0	0	0	0	0	0	0	0	1	0	0	0	1	0
upec-34	ESC_AA9082AA_AS	ESC_BA5019AA	ExPEC	5129845	24.55	ST657	657	O3	H8	fimH97	0	0	0	0	0	0	0	0	0	0	0	0	0	0	0	0	0	0	0	1	1	1	1	0	0	0	0	0	1	1	0
2011-70-39-10	ESC_AA9088AA_AS	ESC_BA2169AA	Porcine	5355238	97.01	ST5271	5271	O115	H9	fimH39	1	1	0	1	0	0	0	1	1	1	1	1	1	1	1	1	1	1	1	1	1	1	1	1	1	1	0	1	1	5	1
IHD86_7	ESC_AA9105AA_AS	ESC_BA2681AA	Human Other	5077900	100.64	ST354	354	O1	H34	Unknown	0	1	0	0	0	0	0	0	0	0	0	0	0	1	1	1	1	1	0	1	1	1	1	1	0	1	0	0	1	3	0
FSIS1500792	ESC_AA9138AA_AS	ESC_AA7835AA	Bovine	5245140	86.44	ST11	11	O157	H7	fimH82	0	0	0	0	0	0	0	0	0	0	0	0	0	0	0	0	0	0	0	0	0	0	0	0	0	0	0	0	0	0	0
IHD244_1	ESC_AA9242AA_AS	ESC_BA2634AA	Human Other	4840386	110.56	ST226	226	O15	H10	Unknown	0	0	0	0	0	0	0	0	0	0	0	0	0	0	0	0	0	0	0	0	0	0	0	0	0	0	0	0	0	0	0
S94	ESC_AA9282AA_AS	ESC_CA0087AA	ExPEC	5064986	63.8	ST131	131	O16	H5	fimH41	0	0	0	0	0	0	0	0	0	0	0	0	0	0	0	0	0	0	0	1	1	1	1	0	0	0	0	0	1	1	0
2-156-04_S1_C3	ESC_AA9291AA_AS	ESC_BA8389AA	Human Other	4789926	212.47	ST5279	5279	O127	H36	fimH237	0	0	0	0	0	0	0	0	0	0	0	0	0	0	0	0	0	0	0	0	0	0	0	0	0	0	0	0	0	0	0
AZ-TG73659	ESC_AA9296AA_AS	ESC_BA8157AA	Poultry	5000755	127.66	ST355	355	O2	H5	fimH154	0	0	0	1	0	0	0	1	1	1	1	1	1	1	1	1	1	1	1	0	1	1	0	1	1	1	0	1	1	5	1
2-210-07_S3_C1	ESC_AA9310AA_AS	ESC_BA8388AA	Human Other	4548963	271.9	ST744	744	O89	H9	fimH54	0	0	0	0	0	0	0	0	0	0	0	0	0	0	0	0	0	0	0	0	0	0	0	0	0	0	0	0	0	0	0
blood-08-1562	ESC_AA9316AA_AS	ESC_BA5461AA	ExPEC	5133370	33.78	ST393	393	-	H1	fimH54	0	0	0	0	0	0	0	0	0	0	0	0	0	1	1	1	1	0	0	1	1	1	1	0	0	1	0	0	1	2	0
AZ-TG71291	ESC_AA9323AA_AS	ESC_BA1101AA	Bovine	4914687	76.55	ST155	155	O45	H51	fimH32	0	0	0	0	0	0	0	0	0	0	0	0	0	0	0	0	0	0	0	0	0	0	0	0	0	0	0	0	0	0	0
AZ-TG73743	ESC_AA9324AA_AS	ESC_BA4775AA	Poultry	4992781	29.87	ST355	355	O2	H5	fimH154	1	1	1	1	1	1	1	1	1	1	1	1	1	1	1	1	1	1	1	0	1	1	0	1	1	1	1	1	1	6	1
3-267-03_S1_C3	ESC_AA9341AA_AS	ESC_BA8597AA	Human Other	5176400	282.32	ST5251	5251	O128	H8	fimH86	1	1	1	1	0	0	0	0	0	0	0	0	0	1	1	1	1	0	0	0	0	0	0	1	0	1	0	0	0	2	0
AZ-TG71235	ESC_AA9370AA_AS	ESC_BA4749AA	Poultry	4787454	129.57	ST23	23	O78	H9	fimH35	1	1	1	1	1	1	1	1	1	1	1	1	1	1	1	1	1	1	1	1	1	1	1	1	1	1	1	1	1	6	1
AZ-TG73163	ESC_AA9389AA_AS	ESC_BA8330AA	Poultry	5444252	97.03	ST5281	5281	O132	H28	fimH31	1	0	0	0	1	1	1	1	1	1	1	1	1	1	1	1	1	1	1	1	1	1	1	1	1	1	1	1	1	6	1
AZ-TG60327	ESC_AA9392AA_AS	ESC_BA8699AA	Poultry	5353027	69.07	ST1914	1914	O22	H2	fimH550	1	1	1	1	1	1	1	1	1	1	1	1	1	1	1	1	1	1	1	1	1	1	1	1	1	1	1	1	1	6	1
upec-140	ESC_AA9405AA_AS	ESC_BA5222AA	ExPEC	5119524	99.65	ST127	127	O6	H31	fimH180	0	0	0	0	0	0	0	0	1	1	1	1	1	0	0	0	0	0	0	1	1	1	1	0	1	0	0	0	1	2	0
S102	ESC_AA9415AA_AS	ESC_CA0079AA	ExPEC	5114094	50.53	ST131	131	O25	H4	fimH30	0	0	0	0	0	0	0	0	0	0	0	0	0	1	1	1	1	1	0	1	1	1	1	0	0	1	0	0	1	2	0
2270-502_12	ESC_AA9419AA_AS	ESC_AA8637AA	Human Other	5450425	110.48	ST21	21	O26	H11	fimH440	0	0	0	0	0	0	0	0	0	0	0	0	0	1	1	1	1	0	0	0	0	0	0	0	0	1	0	0	0	1	0
upec-136	ESC_AA9421AA_AS	ESC_BA5227AA	ExPEC	5256780	44.87	ST95	95	O2	H7	fimH27	1	1	1	1	1	1	1	1	1	1	1	1	1	1	1	1	1	1	1	1	1	1	1	1	1	1	1	1	1	6	1
blood-10-1365	ESC_AA9428AA_AS	ESC_BA5345AA	ExPEC	5179660	23.63	ST73	73	O2	H1	fimH10	1	0	0	0	0	0	0	0	1	1	1	1	1	1	1	1	1	1	0	1	1	1	1	1	1	1	0	0	1	4	1
FSIS1500902	ESC_AA9454AA_AS	ESC_AA7854AA	Bovine	5633534	56.85	ST21	21	uncertain	H11	fimH440	0	0	0	0	0	0	0	0	0	0	0	0	0	1	1	1	1	0	0	0	0	0	0	0	0	1	0	0	0	1	0
2-005-03_S1_C2	ESC_AA9457AA_AS	ESC_BA8571AA	Human Other	5095955	312.17	ST5257	5257	-	H12	fimH1047	0	0	0	0	0	0	0	0	0	0	1	1	0	1	1	1	1	1	0	0	1	1	0	0	1	1	0	0	1	3	0
FSIS1400368	ESC_AA9463AA_AS	ESC_BA3310AA	Bovine	5457745	26.19	ST11	11	O157	H7	fimH36	0	0	0	0	0	0	0	0	0	0	0	0	0	0	0	0	0	0	0	0	0	0	0	0	0	0	0	0	0	0	0
IHD717_2	ESC_AA9472AA_AS	ESC_BA2568AA	Human Other	4962581	126.13	ST5236	5236	O45	H19	fimH32	0	0	0	0	0	0	0	0	0	0	0	0	0	0	0	0	0	0	0	0	0	0	0	0	0	0	0	0	0	0	0
AZ-TG73355	ESC_AA9489AA_AS	ESC_BA8204AA	Poultry	5276590	47.72	ST453	453	O23	H16	fimH31	1	1	1	1	1	1	1	1	1	1	1	1	1	1	1	1	1	1	1	1	0	1	0	1	1	1	1	1	1	6	1
2-156-04_S4_C3	ESC_AA9494AA_AS	ESC_BA8412AA	Human Other	4697649	276.59	ST216	216	O154	H55	fimH69	0	0	0	0	0	0	0	0	0	0	0	0	0	0	0	0	0	0	0	0	0	0	0	0	0	0	0	0	0	0	0
upec-172	ESC_AA9512AA_AS	ESC_BA5187AA	ExPEC	5190943	52.08	ST127	127	O6	H31	fimH2	0	0	0	0	0	0	0	0	0	0	0	0	0	0	0	0	0	0	0	1	1	1	1	0	0	0	0	0	1	1	0
1-182-04_S1_C3	ESC_AA9524AA_AS	ESC_BA8574AA	Human Other	4947238	225.18	ST23	23	O8	H9	fimH35	1	1	1	1	1	1	1	1	1	1	1	1	1	1	1	1	1	1	1	1	1	1	1	1	1	1	1	1	1	6	1
upec-39	ESC_AA9526AA_AS	ESC_BA5009AA	ExPEC	5355937	60.3	ST73	73	O2	H1	fimH10	1	0	0	0	0	0	0	0	1	1	1	1	1	1	1	1	1	1	0	1	1	1	1	1	1	1	0	0	1	4	1
04-00955	ESC_AA9535AA_AS	ESC_BA8647AA	Human Other	5295298	130.37	ST141	141	O2	H6	fimH14	1	0	0	0	0	0	0	0	1	1	1	1	1	0	0	0	0	0	0	1	1	1	1	1	1	0	0	0	1	3	0
AZ-TG71471	ESC_AA9556AA_AS	ESC_AA8235AA	Poultry	5497978	72.91	ST10	10	O154	H12	fimH24	0	0	0	0	1	0	0	1	0	0	0	0	0	1	1	1	1	1	1	1	1	1	1	0	0	1	1	1	1	4	1
1-250-04_S1_C1	ESC_AA9571AA_AS	ESC_BA8601AA	Human Other	5036064	200.7	ST449	449	O77 or O17	H18	Unknown	0	0	0	0	0	0	0	0	0	0	1	1	0	0	0	0	0	0	0	1	1	1	1	0	1	0	0	0	1	2	0
upec-104	ESC_AA9582AA_AS	ESC_BA5288AA	ExPEC	4763320	86.06	ST129	129	O170	H7	fimH38	0	0	0	0	0	0	0	0	0	0	0	0	0	0	0	0	0	0	0	1	1	1	1	0	0	0	0	0	1	1	0
blood-10-0913	ESC_AA9595AA_AS	ESC_BA5363AA	ExPEC	5077808	50.53	ST131	131	O25	H4	fimH30	0	0	0	0	0	0	0	0	0	0	0	0	0	1	1	1	1	1	0	1	1	1	1	0	0	1	0	0	1	2	0
upec-95	ESC_AA9602AA_AS	ESC_BA4882AA	ExPEC	4729527	63.93	ST491	491	O131	H45	fimH5	0	0	0	0	0	0	0	0	0	0	0	0	0	0	0	0	0	0	0	1	1	1	1	0	0	0	0	0	1	1	0
AZ-TG60363	ESC_AA9610AA_AS	ESC_BA8683AA	Poultry	5070254	60.62	ST1611	1611	O125	H19	fimH32	1	1	1	1	1	1	1	1	1	1	1	1	1	1	1	1	1	1	1	1	1	1	1	1	1	1	1	1	1	6	1
AZ-TG71207	ESC_AA9618AA_AS	ESC_BA1099AA	Bovine	4691580	48.49	ST4995	4995	-	H36	fimH27	0	0	0	0	0	0	0	0	0	0	0	0	0	0	0	0	0	0	0	1	1	1	1	0	0	0	0	0	1	1	0
FSIS1500895	ESC_AA9634AA_AS	ESC_AA7788AA	Bovine	5386565	99.79	ST11	11	O157	H7	fimH36	0	0	0	0	0	0	0	0	0	0	0	0	0	0	0	0	0	0	0	0	0	0	0	0	0	0	0	0	0	0	0
2-427-07_S4_C3	ESC_AA9637AA_AS	ESC_BA8350AA	Human Other	5436050	221.87	ST223	223	O132	H16	fimH33	0	0	0	0	0	0	0	0	0	0	0	0	0	1	1	1	1	0	0	1	1	1	1	0	0	1	0	0	1	2	0
AZ-TG73643	ESC_AA9640AA_AS	ESC_BA8153AA	Poultry	5055707	86.67	ST420	420	O134	H31	fimH5	0	1	1	1	1	1	1	1	1	1	1	1	1	1	1	1	1	1	1	0	1	1	0	1	1	1	1	1	1	6	1
FSIS1501069	ESC_AA9657AA_AS	ESC_AA7858AA	Bovine	5669082	58.4	ST723	723	uncertain	H11	fimH440	0	0	0	0	0	0	0	0	0	0	0	0	0	1	1	1	1	0	0	0	0	0	0	0	0	1	0	0	0	1	0
upec-90	ESC_AA9690AA_AS	ESC_BA4892AA	ExPEC	5233673	131.27	ST131	131	O25	H4	fimH30	0	0	0	0	0	0	0	0	0	0	0	0	0	1	1	1	0	1	0	1	1	1	1	0	0	1	0	0	1	2	0
blood-90543	ESC_AA9694AA_AS	ESC_BA5311AA	ExPEC	5417949	99.03	ST405	405	O102	H6	fimH29	0	0	0	0	0	0	0	0	0	0	0	0	0	0	0	0	0	0	0	1	1	1	1	0	0	0	0	0	1	1	0
FSIS1500639	ESC_AA9722AA_AS	ESC_AA7842AA	Bovine	5543882	72.86	ST21	21	O26	H11	fimH440	0	0	0	0	0	0	0	0	0	0	0	0	0	1	1	1	1	0	0	0	0	0	0	0	0	1	0	0	0	1	0
upec-289	ESC_AA9740AA_AS	ESC_BA5032AA	ExPEC	5124266	75.4	ST73	73	O6	H1	fimH30	1	0	0	0	0	0	0	0	1	1	1	1	1	1	1	1	1	1	0	1	1	1	1	1	1	1	0	0	1	4	1
AZ-TG73719	ESC_AA9741AA_AS	ESC_BA4752AA	Poultry	5286442	72.8	ST720	720	O77 or O17	H41	fimH65	0	0	0	0	0	0	0	0	0	0	0	0	0	0	0	0	0	0	0	1	1	1	1	0	0	0	0	0	1	1	0
S22	ESC_AA9754AA_AS	ESC_CA0101AA	ExPEC	5127683	66.96	ST131	131	O25	H4	fimH22	0	0	0	0	0	0	0	0	0	0	0	0	0	1	1	1	1	1	0	1	1	1	1	0	0	1	0	0	1	2	0
1-176-05_S4_C2	ESC_AA9786AA_AS	ESC_BA8553AA	Human Other	4911338	279.12	ST10	10	-	H16	fimH54	0	0	0	0	0	0	0	0	0	0	0	0	0	1	1	1	1	0	0	0	0	0	0	0	0	1	0	0	0	1	0
AZ-TG73219	ESC_AA9789AA_AS	ESC_BA8242AA	Poultry	5183449	43.71	ST58	58	O9	H12	fimH27	1	1	1	1	1	1	1	1	1	1	1	1	1	1	1	1	1	1	1	1	1	1	1	1	1	1	1	1	1	6	1
3-373-03_S1_C2	ESC_AA9817AA_AS	ESC_BA8504AA	Human Other	4945566	217.14	ST5293	5293	O60	H5	Unknown	0	0	0	0	0	0	0	0	0	0	0	0	0	1	1	1	1	0	0	0	0	0	0	0	0	1	0	0	0	1	0
6-319-05_S4_C3	ESC_AA9819AA_AS	ESC_BA8447AA	Human Other	4931629	303.67	ST5294	5294	O58	H32	fimH1296	0	0	0	0	0	0	0	0	0	0	0	0	0	0	0	0	0	0	0	0	0	0	0	0	0	0	0	0	0	0	0
blood-09-0389	ESC_AA9842AA_AS	ESC_BA5439AA	ExPEC	4885515	249.68	ST538	538	O13 or O129	H4	fimH20	0	0	0	1	0	0	1	0	1	1	1	1	1	0	0	0	0	0	0	1	1	1	1	1	1	0	1	0	1	4	1
IHD232_12	ESC_AA9845AA_AS	ESC_BA2643AA	Human Other	4906515	56.52	ST1286	1286	O10	H32	fimH30	1	0	0	0	0	0	0	0	0	0	0	0	0	0	0	0	0	0	0	0	0	0	0	1	0	0	0	0	0	1	0
AZ-TG73543	ESC_AA9849AA_AS	ESC_BA8140AA	Poultry	4945106	38.51	ST1850	1850	O9	H10	fimH1113	0	0	0	1	0	0	0	1	1	1	1	1	1	0	0	0	0	0	1	1	1	1	1	1	1	0	0	1	1	4	1
AZ-TG73259	ESC_AA9859AA_AS	ESC_BA8244AA	Poultry	5025179	87.6	ST23	23	O78	H9	fimH35	1	0	1	1	1	1	1	1	1	1	1	1	1	1	1	1	1	1	1	1	1	1	1	1	1	1	1	1	1	6	1
AZ_TG77058	ESC_AA9882AA_AS	ESC_BA1635AA	Poultry	5187821	38.86	ST2726	2726	-	H49	fimH38	1	1	1	1	1	1	1	1	1	1	1	1	1	1	1	1	1	1	1	1	1	1	1	1	1	1	1	1	1	6	1
AZ_TG77110	ESC_AA9905AA_AS	ESC_BA1157AA	Poultry	5297380	112.33	ST117	117	O161	H4	fimH97	1	1	0	1	1	0	0	1	1	1	1	1	1	1	1	1	1	1	1	1	1	1	1	1	1	1	1	1	1	6	1
IMT19636	ESC_AA9919AA_AS	ESC_CA1221AA	Bovine	5510203	39.24	ST21	21	O26	H11	fimH440	0	0	0	0	0	0	0	0	0	0	0	0	0	0	0	0	0	0	0	0	0	0	0	0	0	0	0	0	0	0	0
IHD357_14	ESC_AA9922AA_AS	ESC_BA2577AA	Human Other	4750227	96.91	ST4012	4012	-	H4	Unknown	0	0	0	0	0	0	0	0	0	0	0	0	0	0	0	0	0	0	0	1	1	1	1	0	0	0	0	0	1	1	0
FSIS1500632	ESC_AA9968AA_AS	ESC_AA7844AA	Bovine	5575935	108.75	ST21	21	O26	H11	fimH440	0	0	0	0	0	0	0	0	0	0	0	0	0	1	1	1	1	0	0	0	0	0	0	0	0	1	0	0	0	1	0
605_10	ESC_AA9971AA_AS	ESC_AA8666AA	Human Other	5514367	61.19	ST21	21	O26	H11	fimH440	0	0	0	0	0	0	0	0	0	0	0	0	0	1	1	1	1	0	0	0	0	0	0	0	0	1	0	0	0	1	0
AZ-TG73319	ESC_AA9991AA_AS	ESC_BA8225AA	Poultry	5067669	118	ST162	162	O160	H19	fimH32	1	1	1	1	1	1	1	1	1	1	1	1	1	1	1	1	1	1	1	1	1	1	1	1	1	1	1	1	1	6	1
CFSAN083622	ESC_AB0988AA_AS	ESC_MA9759AA	Bovine	4815178	58	ST1727	1727	O22	H7	fimH31	0	0	0	0	0	0	0	0	0	0	0	0	0	0	0	0	0	0	0	0	0	0	0	0	0	0	0	0	0	0	0
753227	ESC_AB1908AA_AS	ESC_NA0560AA	Human Other	5407626	32	ST11	11	O157	H7	fimH82	0	0	0	0	0	0	0	0	0	0	0	0	0	0	0	0	0	0	0	0	0	0	0	0	0	0	0	0	0	0	0
753228	ESC_AB1909AA_AS	ESC_NA0559AA	Human Other	5300298	35	ST11	11	O157	H7	fimH82	0	0	0	0	0	0	0	0	0	0	0	0	0	0	0	0	0	0	0	0	0	0	0	0	0	0	0	0	0	0	0
753157	ESC_AB1910AA_AS	ESC_NA0558AA	Human Other	5453050	43	ST11	11	O157	H7	fimH82	0	0	0	0	0	0	0	0	0	0	0	0	0	0	0	0	0	0	0	0	0	0	0	0	0	0	0	0	0	0	0
753229	ESC_AB1911AA_AS	ESC_NA0557AA	Human Other	5304497	52	ST11	11	O157	H7	fimH82	0	0	0	0	0	0	0	0	0	0	0	0	0	0	0	0	0	0	0	0	0	0	0	0	0	0	0	0	0	0	0
753162	ESC_AB1912AA_AS	ESC_NA0556AA	Human Other	5295205	49	ST11	11	O157	H7	fimH36	0	0	0	0	0	0	0	0	0	0	0	0	0	0	0	0	0	0	0	0	0	0	0	0	0	0	0	0	0	0	0
752178	ESC_AB1913AA_AS	ESC_NA0555AA	Human Other	5360184	97	ST1804	1804	O157	H7	fimH82	0	0	0	0	0	0	0	0	0	0	0	0	0	0	0	0	0	0	0	0	0	0	0	0	0	0	0	0	0	0	0
FSIS11921668	ESC_AB1915AA_AS	ESC_NA0553AA	Porcine	5020636	140	ST88	88	-	H12	fimH43	0	0	0	0	1	1	1	0	1	1	1	1	1	1	1	1	1	1	1	1	1	1	1	0	1	1	1	1	1	5	1
FSIS11921672	ESC_AB1916AA_AS	ESC_NA0552AA	Porcine	4784179	157	ST9599	9599	uncertain	H25	fimH25	0	0	0	0	0	0	0	0	0	0	0	0	0	0	0	0	0	0	0	0	0	0	0	0	0	0	0	0	0	0	0
FSIS11921658	ESC_AB1917AA_AS	ESC_NA0551AA	Porcine	5313250	44	ST5133	5133	-	H32	fimH23	0	0	0	0	0	0	0	0	0	0	0	0	0	0	0	0	0	0	0	0	0	0	0	0	0	0	0	0	0	0	0
FSIS11921659	ESC_AB1918AA_AS	ESC_NA0550AA	Porcine	4607675	76	ST9598	9598	-	H12	fimH23	0	0	0	0	0	0	0	0	0	0	0	0	0	0	0	0	0	0	0	0	0	0	0	0	0	0	0	0	0	0	0
FSIS11921669	ESC_AB1919AA_AS	ESC_NA0549AA	Bovine	5015034	107	ST162	162	O9	H9	fimH32	0	0	0	0	0	0	0	0	0	0	0	0	0	0	0	0	0	0	0	0	0	0	0	0	0	0	0	0	0	0	0
FSIS11921671	ESC_AB1920AA_AS	ESC_NA0548AA	Porcine	4754509	158	ST224	224	-	H23	fimH39	0	0	0	0	0	0	0	0	0	0	0	0	0	0	0	0	0	0	0	0	0	0	0	0	0	0	0	0	0	0	0
FSIS11921673	ESC_AB1921AA_AS	ESC_NA0547AA	Porcine	5329372	114	ST17	17	uncertain	H2	fimH25	0	0	0	0	0	0	0	0	0	0	0	0	0	1	1	1	1	0	0	0	0	0	0	0	0	1	0	0	0	1	0
FSIS11921651	ESC_AB1922AA_AS	ESC_NA0546AA	Bovine	5054446	83	ST9597	9597	-	H7	fimH31	0	0	0	0	0	0	0	0	0	0	0	0	0	0	0	0	0	0	0	0	0	0	0	0	0	0	0	0	0	0	0
FSIS11921652	ESC_AB1923AA_AS	ESC_NA0545AA	Bovine	4713190	94	ST2328	2328	uncertain	H2	fimH31	0	0	0	0	0	0	0	0	0	0	0	0	0	0	0	0	0	0	0	0	0	0	0	0	0	0	0	0	0	0	0
FSIS11921656	ESC_AB1924AA_AS	ESC_NA0544AA	Bovine	4756637	88	ST165	165	-	H16	fimH41	0	0	0	0	0	0	0	0	0	0	0	0	0	0	0	0	0	0	0	0	0	0	0	0	0	0	0	0	0	0	0
FSIS11921654	ESC_AB1925AA_AS	ESC_NA0543AA	Bovine	4714494	80	ST34	34	O89	H37	fimH27	0	0	0	0	0	0	0	0	0	0	0	1	0	0	0	0	0	0	0	0	0	0	0	0	1	0	0	0	0	1	0
FSIS11921660	ESC_AB1926AA_AS	ESC_NA0542AA	Bovine	5058386	62	ST4198	4198	-	H38	fimH39	0	0	0	0	0	0	0	0	0	0	0	0	0	0	0	0	0	0	0	0	0	0	0	0	0	0	0	0	0	0	0
FSIS11921622	ESC_AB1927AA_AS	ESC_NA0541AA	Bovine	5365209	81	ST1967	1967	-	H2	fimH25	0	0	0	0	0	0	0	0	0	0	0	0	0	0	0	0	0	0	0	0	0	0	0	0	0	0	0	0	0	0	0
FSIS11921670	ESC_AB1928AA_AS	ESC_NA0540AA	Porcine	5259209	98	ST131	131	-	H4	fimH161	1	1	1	1	1	1	1	1	1	1	1	1	1	1	1	1	1	1	1	0	1	1	0	1	1	1	1	1	1	6	1
FSIS11921024	ESC_AB1950AA_AS	ESC_MA6997AA	Porcine	4825468	132	ST10	10	O151	H32	fimH24	0	0	0	0	0	0	0	0	0	0	0	0	0	0	0	0	0	0	0	0	0	0	0	0	0	0	0	0	0	0	0
NA	ESC_AB2152AA_AS	ESC_MA6976AA	Human Other	4901019	217	ST540	540	O9	H30	fimH54	0	0	0	0	0	0	0	0	0	0	0	0	0	0	0	0	0	0	0	0	0	0	0	0	0	0	0	0	0	0	0
PSU-1800	ESC_AB2155AA_AS	ESC_NA0144AA	Porcine	5709558	93	ST10	10	-	H4	fimH24	0	0	0	0	0	0	0	0	0	0	0	0	0	0	0	0	0	0	0	0	0	0	0	0	0	0	0	0	0	0	0
CFSAN083637	ESC_AB5039AA_AS	ESC_NA0586AA	Bovine	4767574	46	ST540	540	O176	H30	fimH54	0	0	0	0	0	0	0	0	0	0	0	0	0	0	0	0	0	0	0	0	0	0	0	0	0	0	0	0	0	0	0
CFSAN083640	ESC_AB5040AA_AS	ESC_NA0585AA	Bovine	4573718	61	ST398	398	O8	H20	fimH25	0	0	0	0	0	0	0	0	0	0	0	0	0	0	0	0	0	0	0	0	0	0	0	0	0	0	0	0	0	0	0
755090	ESC_AB6947AA_AS	ESC_NA0611AA	Human Other	5707677	34	ST11	11	O157	H7	fimH82	0	0	0	0	0	0	0	0	0	0	0	0	0	0	0	0	0	0	0	0	0	0	0	0	0	0	0	0	0	0	0
755145	ESC_AB6948AA_AS	ESC_NA0610AA	Human Other	5502778	52	ST33	33	O91	H14	fimH446	1	0	0	0	0	0	0	0	0	0	0	0	0	1	1	1	1	1	0	1	1	1	1	1	0	1	0	0	1	3	0
755142	ESC_AB6949AA_AS	ESC_NA0609AA	Human Other	4838961	60	ST162	162	O8	H19	fimH32	0	0	0	0	0	0	0	0	0	0	0	0	0	0	0	0	0	0	0	0	0	0	0	0	0	0	0	0	0	0	0
756261	ESC_AB6950AA_AS	ESC_NA0608AA	Human Other	5562313	41	ST11	11	O157	H7	fimH36	0	0	0	0	0	0	0	0	0	0	0	0	0	0	0	0	0	0	0	0	0	0	0	0	0	0	0	0	0	0	0
755765	ESC_AB6952AA_AS	ESC_NA0606AA	Human Other	5377529	63	ST11	11	O157	H7	fimH36	0	0	0	0	0	0	0	0	0	0	0	0	0	0	0	0	0	0	0	0	0	0	0	0	0	0	0	0	0	0	0
755778	ESC_AB6957AA_AS	ESC_NA0601AA	Human Other	5321301	77	ST11	11	O157	H7	fimH36	0	0	0	0	0	0	0	0	0	0	0	0	0	0	0	0	0	0	0	0	0	0	0	0	0	0	0	0	0	0	0
755141	ESC_AB6958AA_AS	ESC_NA0600AA	Human Other	5443189	61	ST300	300	O156	H25	fimH86	0	0	0	0	0	0	0	0	0	0	0	0	0	0	0	0	0	0	0	0	0	0	0	0	0	0	0	0	0	0	0
755140	ESC_AB6959AA_AS	ESC_NA0599AA	Human Other	5315569	69	ST6957	6957	O71	H8	Unknown	0	0	0	0	0	0	0	0	0	0	0	0	0	0	0	0	0	0	0	0	0	0	0	0	0	0	0	0	0	0	0
755144	ESC_AB6960AA_AS	ESC_NA0598AA	Human Other	5355249	41	ST675	675	O76	H19	fimH38	0	0	0	0	0	0	0	0	0	0	0	0	0	0	0	0	0	0	0	0	0	0	0	0	0	0	0	0	0	0	0
755143	ESC_AB6961AA_AS	ESC_NA0597AA	Human Other	5344157	60	ST9654	9654	O146	H21	fimH32	1	0	0	0	0	0	0	0	1	1	1	1	1	0	0	0	0	0	0	0	0	0	0	1	1	0	0	0	0	2	0
756262	ESC_AB6962AA_AS	ESC_NA0596AA	Human Other	5357720	63	ST11	11	O157	H7	fimH82	0	0	0	0	0	0	0	0	0	0	0	0	0	0	0	0	0	0	0	0	0	0	0	0	0	0	0	0	0	0	0
751541	ESC_AB7536AA_AS	ESC_NA0878AA	Human Other	4778608	67	ST270	270	O164	H7	fimH25	0	0	0	0	0	0	0	0	0	0	0	0	0	1	1	1	1	0	0	1	1	1	1	0	0	1	0	0	1	2	0
746906	ESC_AB7595AA_AS	ESC_NA0819AA	Human Other	4743825	81	ST270	270	O136	H7	fimH25	0	0	0	0	0	0	0	0	0	0	0	0	0	1	1	1	1	0	0	1	1	1	1	0	0	1	0	0	1	2	0
756196	ESC_AB7716AA_AS	ESC_NA0698AA	Human Other	5490949	75	ST59	59	O1	H7	Unknown	0	0	0	0	0	0	0	0	0	0	0	0	0	1	1	1	1	0	0	1	1	1	1	0	0	1	0	0	1	2	0
756191	ESC_AB7717AA_AS	ESC_NA0697AA	Human Other	5256405	96	ST9658	9658	O17 or O77	H18	fimH27	0	0	0	0	0	0	0	0	0	0	1	1	0	1	1	1	1	0	0	1	1	1	1	0	1	1	0	0	1	3	0
741704	ESC_AB7718AA_AS	ESC_NA0696AA	Human Other	5090265	95	ST4267	4267	D9	H19	fimH54	0	0	0	0	0	0	0	0	0	0	0	0	0	0	0	0	0	0	0	1	1	1	1	0	0	0	0	0	1	1	0
728803	ESC_AB7719AA_AS	ESC_NA0695AA	Human Other	5605368	75	ST442	442	O146	H21	fimH32	1	0	0	0	0	0	0	0	0	0	0	0	0	1	1	1	1	0	0	0	0	0	0	1	0	1	0	0	0	2	0
755721	ESC_AB7720AA_AS	ESC_NA0694AA	Human Other	5055832	74	ST4267	4267	D9	H19	fimH54	0	0	0	0	0	0	0	0	0	0	0	0	0	0	0	0	0	0	0	1	1	1	1	0	0	0	0	0	1	1	0
735150	ESC_AB7721AA_AS	ESC_NA0693AA	Human Other	5540476	77	ST738	738	O146	H28	fimH222	1	0	0	0	0	0	0	0	0	0	0	0	0	0	0	0	0	0	0	0	0	0	0	1	0	0	0	0	0	1	0
734515	ESC_AB7723AA_AS	ESC_NA0691AA	Human Other	5158760	109	ST2101	2101	O87	H16	fimH1322	0	0	0	0	0	0	0	0	0	0	0	0	0	0	0	0	0	0	0	0	0	0	0	0	0	0	0	0	0	0	0
748843	ESC_AB7724AA_AS	ESC_NA0690AA	Human Other	5425305	66	ST11	11	O157	H7	fimH82	0	0	0	0	0	0	0	0	0	0	0	0	0	0	0	0	0	0	0	0	0	0	0	0	0	0	0	0	0	0	0
738603	ESC_AB7725AA_AS	ESC_NA0689AA	Human Other	5344079	53	ST11	11	O157	H7	fimH36	0	0	0	0	0	0	0	0	0	0	0	0	0	0	0	0	0	0	0	0	0	0	0	0	0	0	0	0	0	0	0
741701	ESC_AB7726AA_AS	ESC_NA0688AA	Human Other	5219036	82	ST16	16	O111	H8	fimH86	0	0	0	0	0	0	0	0	0	0	0	0	0	1	1	1	1	0	0	0	0	0	0	0	0	1	0	0	0	1	0
728780	ESC_AB7727AA_AS	ESC_NA0687AA	Human Other	5481455	88	ST442	442	O146	H21	fimH32	1	0	0	0	0	0	0	0	0	0	0	0	0	1	1	1	1	0	0	0	0	0	0	1	0	1	0	0	0	2	0
730784	ESC_AB7728AA_AS	ESC_NA0686AA	Human Other	5279770	79	ST16	16	O111	H8	fimH86	0	0	0	0	0	0	0	0	0	0	0	0	0	1	1	1	1	0	0	0	0	0	0	0	0	1	0	0	0	1	0
730729	ESC_AB7729AA_AS	ESC_NA0685AA	Human Other	5391206	68	ST11	11	O157	H7	fimH36	0	0	0	0	0	0	0	0	0	0	0	0	0	0	0	0	0	0	0	0	0	0	0	0	0	0	0	0	0	0	0
739709	ESC_AB7730AA_AS	ESC_NA0684AA	Human Other	5376518	79	ST11	11	O157	H7	fimH36	0	0	0	0	0	0	0	0	0	0	0	0	0	0	0	0	0	0	0	0	0	0	0	0	0	0	0	0	0	0	0
755720	ESC_AB7731AA_AS	ESC_NA0683AA	Human Other	5457363	80	ST38	38	O99	H30	fimH5	1	0	0	0	0	0	0	0	0	0	0	0	0	0	0	0	0	0	0	1	1	1	1	1	0	0	0	0	1	2	0
745860	ESC_AB7732AA_AS	ESC_NA0682AA	Human Other	5391886	83	ST675	675	O76	H19	fimH38	0	0	0	0	0	0	0	0	0	0	0	0	0	0	0	0	0	0	0	0	0	0	0	0	0	0	0	0	0	0	0
755787	ESC_AB7733AA_AS	ESC_NA0681AA	Human Other	5371089	71	ST404	404	-	H5	fimH27	0	0	0	0	0	0	0	0	0	0	0	0	0	1	1	1	1	1	0	1	1	1	1	0	0	1	0	0	1	2	0
748773	ESC_AB7734AA_AS	ESC_NA0680AA	Human Other	5248888	69	ST11	11	O157	H7	fimH82	0	0	0	0	0	0	0	0	0	0	0	0	0	0	0	0	0	0	0	0	0	0	0	0	0	0	0	0	0	0	0
751503	ESC_AB7735AA_AS	ESC_NA0679AA	Human Other	5355562	72	ST26	26	-	H8	fimH31	1	0	0	0	0	0	0	0	0	0	0	0	0	0	0	0	0	0	0	0	0	0	0	1	0	0	0	0	0	1	0
755777	ESC_AB7736AA_AS	ESC_NA0678AA	Human Other	5470023	86	ST21	21	O26	H11	fimH440	0	0	0	0	0	0	0	0	0	0	0	0	0	0	0	0	0	0	0	0	0	0	0	0	0	0	0	0	0	0	0
745863	ESC_AB7737AA_AS	ESC_NA0677AA	Human Other	5618590	63	ST738	738	O146	H28	fimH222	1	0	0	0	0	0	0	0	0	0	0	0	0	0	0	0	0	0	0	0	0	0	0	1	0	0	0	0	0	1	0
752168	ESC_AB7738AA_AS	ESC_NA0676AA	Human Other	4972182	112	ST6	6	O124	H30	fimH23	0	0	0	0	0	0	0	0	0	0	0	0	0	0	0	0	0	0	0	1	1	1	1	0	0	0	0	0	1	1	0
734520	ESC_AB7739AA_AS	ESC_NA0675AA	Human Other	5452948	80	ST11	11	O157	H7	fimH82	0	0	0	0	0	0	0	0	0	0	0	0	0	0	0	0	0	0	0	0	0	0	0	0	0	0	0	0	0	0	0
730993	ESC_AB7740AA_AS	ESC_NA0674AA	Human Other	5134911	89	ST7641	7641	-	H7	fimH21	0	0	0	0	0	0	0	0	0	0	0	0	0	1	1	1	1	1	0	1	0	1	0	0	0	1	0	0	1	2	0
747856	ESC_AB7741AA_AS	ESC_NA0673AA	Human Other	5456427	69	ST11	11	O157	H7	fimH36	0	0	0	0	0	0	0	0	0	0	0	0	0	0	0	0	0	0	0	0	0	0	0	0	0	0	0	0	0	0	0
746902	ESC_AB7742AA_AS	ESC_NA0672AA	Human Other	5482949	65	ST9659	9659	O146	H21	fimH32	1	0	0	0	0	0	0	0	0	0	0	0	0	1	1	1	1	0	0	0	0	0	0	1	0	1	0	0	0	2	0
739708	ESC_AB7743AA_AS	ESC_NA0671AA	Human Other	5365711	81	ST11	11	O157	H7	fimH82	0	0	0	0	0	0	0	0	0	0	0	0	0	0	0	0	0	0	0	0	0	0	0	0	0	0	0	0	0	0	0
756231	ESC_AB7744AA_AS	ESC_NA0670AA	Human Other	5385854	71	ST33	33	O91	H14	fimH446	1	1	0	0	0	0	0	0	0	0	0	0	0	1	1	1	1	1	0	1	1	1	1	1	0	1	0	0	1	3	0
746901	ESC_AB7745AA_AS	ESC_NA0669AA	Human Other	5569121	74	ST25	25	O128	H2	fimH32	1	0	0	0	0	0	0	0	0	0	0	0	0	0	0	0	0	0	0	0	0	0	0	1	0	0	0	0	0	1	0
748772	ESC_AB7746AA_AS	ESC_NA0668AA	Human Other	5270276	269	ST11	11	O157	H7	fimH82	0	0	0	0	0	0	0	0	0	0	0	0	0	0	0	0	0	0	0	0	0	0	0	0	0	0	0	0	0	0	0
755776	ESC_AB7747AA_AS	ESC_NA0667AA	Human Other	5436084	71	ST21	21	O26	H11	fimH440	0	0	0	0	0	0	0	0	0	0	0	0	0	1	1	1	1	0	0	0	0	0	0	0	0	1	0	0	0	1	0
748750	ESC_AB7748AA_AS	ESC_NA0666AA	Human Other	5370816	86	ST11	11	O157	H7	fimH82	0	0	0	0	0	0	0	0	0	0	0	0	0	0	0	0	0	0	0	0	0	0	0	0	0	0	0	0	0	0	0
748774	ESC_AB7749AA_AS	ESC_NA0665AA	Human Other	5347185	86	ST11	11	O157	H7	fimH82	0	0	0	0	0	0	0	0	0	0	0	0	0	0	0	0	0	0	0	0	0	0	0	0	0	0	0	0	0	0	0
748841	ESC_AB7750AA_AS	ESC_NA0664AA	Human Other	5595787	107	ST11	11	O157	H7	fimH82	0	0	0	0	0	0	0	0	0	0	0	0	0	0	0	0	0	0	0	0	0	0	0	0	0	0	0	0	0	0	0
747859	ESC_AB7751AA_AS	ESC_NA0663AA	Human Other	5337648	67	ST11	11	O157	H7	fimH82	0	0	0	0	0	0	0	0	0	0	0	0	0	0	0	0	0	0	0	0	0	0	0	0	0	0	0	0	0	0	0
756233	ESC_AB7752AA_AS	ESC_NA0662AA	Human Other	5514221	86	ST25	25	O128	H2	fimH32	1	0	0	0	0	0	0	0	0	0	0	0	0	0	0	0	0	0	0	0	0	0	0	1	0	0	0	0	0	1	0
755710	ESC_AB7753AA_AS	ESC_NA0661AA	Human Other	5006316	109	ST10	10	O169	H45	fimH215	0	0	0	0	0	0	0	0	0	0	0	0	0	1	1	1	1	0	0	0	0	0	0	0	0	1	0	0	0	1	0
735848	ESC_AB7754AA_AS	ESC_NA0660AA	Human Other	5141567	91	ST12	12	O4	H1	fimH106	1	1	0	0	0	0	0	0	0	0	0	0	0	1	1	1	1	0	0	1	1	1	1	1	0	1	0	0	1	3	0
748842	ESC_AB7755AA_AS	ESC_NA0659AA	Human Other	5744843	56	ST11	11	O157	H7	fimH82	0	0	0	0	0	0	0	0	0	0	0	0	0	0	0	0	0	0	0	0	0	0	0	0	0	0	0	0	0	0	0
730979	ESC_AB7756AA_AS	ESC_NA0658AA	Human Other	5010131	184	ST6	6	O121	H30	fimH23	0	0	0	0	0	0	0	0	0	0	0	0	0	0	0	0	0	0	0	1	1	1	1	0	0	0	0	0	1	1	0
734519	ESC_AB7757AA_AS	ESC_NA0657AA	Human Other	5464423	70	ST21	21	O26	H11	fimH440	0	0	0	0	0	0	0	0	0	0	0	0	0	1	1	1	1	0	0	0	0	0	0	0	0	1	0	0	0	1	0
FSIS11921875	ESC_AB7759AA_AS	ESC_NA0655AA	Bovine	5336309	80	ST11	11	-	H7	fimH82	0	0	0	0	0	0	0	0	0	0	0	0	0	0	0	0	0	0	0	0	0	0	0	0	0	0	0	0	0	0	0
FSIS11921880	ESC_AB7760AA_AS	ESC_NA0654AA	Porcine	5025116	111	ST44	44	O89	H4	fimH54	0	0	0	0	0	0	0	0	0	0	0	0	0	0	0	0	0	0	0	0	0	0	0	0	0	0	0	0	0	0	0
FSIS11921883	ESC_AB7761AA_AS	ESC_NA0653AA	Porcine	5349947	109	ST20	20	uncertain	H2	fimH25	0	0	0	0	0	0	0	0	0	0	0	0	0	0	0	0	0	0	0	0	0	0	0	0	0	0	0	0	0	0	0
FSIS11921886	ESC_AB7762AA_AS	ESC_NA0652AA	Poultry	5286016	96	ST302	302	O108	H9	fimH358	0	0	0	0	0	0	0	0	0	0	0	0	0	0	0	0	0	0	0	1	1	1	1	0	0	0	0	0	1	1	0
FSIS11921894	ESC_AB7763AA_AS	ESC_NA0651AA	Porcine	5211009	126	ST117	117	-	H4	fimH97	1	1	1	0	1	1	1	0	1	1	1	1	1	1	1	1	1	1	1	1	1	1	1	1	1	1	1	1	1	6	1
FSIS11921889	ESC_AB7764AA_AS	ESC_NA0650AA	Bovine	5056559	122	ST58	58	-	H25	fimH32	0	0	0	0	0	0	0	0	0	0	0	0	0	0	0	0	0	0	0	0	0	0	0	0	0	0	0	0	0	0	0
FSIS11921897	ESC_AB7765AA_AS	ESC_NA0649AA	Porcine	4750302	100	ST744	744	O89	H10	fimH54	0	0	0	0	0	0	0	0	0	0	0	0	0	0	0	0	0	0	0	0	0	0	0	0	0	0	0	0	0	0	0
FSIS11921884	ESC_AB7766AA_AS	ESC_NA0648AA	Poultry	4852545	91	ST2705	2705	-	H10	fimH23	1	1	1	1	1	1	1	1	1	1	1	1	1	1	1	1	1	1	1	1	1	1	1	1	1	1	1	1	1	6	1
FSIS11921887	ESC_AB7767AA_AS	ESC_NA0647AA	Poultry	4987345	90	ST1011	1011	O45	H45	fimH31	0	0	0	0	0	0	0	0	1	1	1	1	1	0	0	0	0	0	0	1	1	1	1	0	1	0	0	0	1	2	0
FSIS11921892	ESC_AB7768AA_AS	ESC_NA0646AA	Bovine	5245159	77	ST336	336	-	H4	fimH297	0	0	0	0	0	0	0	0	0	0	0	0	0	0	0	0	0	0	0	0	0	0	0	0	0	0	0	0	0	0	0
FSIS11921881	ESC_AB7769AA_AS	ESC_NA0645AA	Poultry	5080194	136	ST69	69	O17 or O77	H18	fimH47	0	0	0	1	0	0	0	0	1	1	1	1	1	0	0	0	0	0	1	1	1	1	1	1	1	0	0	1	1	4	1
FSIS11921888	ESC_AB7770AA_AS	ESC_NA0644AA	Porcine	4865653	117	ST58	58	O8	H25	fimH97	0	0	0	0	1	1	1	1	1	1	1	1	1	1	1	1	1	1	0	1	1	1	1	0	1	1	1	1	1	5	1
FSIS11921891	ESC_AB7771AA_AS	ESC_NA0643AA	Bovine	5086178	74	ST58	58	-	H21	fimH121	0	0	0	0	0	0	0	0	0	0	0	0	0	0	0	0	0	0	0	0	0	0	0	0	0	0	0	0	0	0	0
FSIS11921890	ESC_AB7772AA_AS	ESC_NA0642AA	Poultry	5628653	80	ST20	20	-	H2	fimH25	0	0	0	0	0	0	0	0	0	0	0	0	0	0	0	0	0	0	0	0	0	0	0	0	0	0	0	0	0	0	0
FSIS11921893	ESC_AB7773AA_AS	ESC_NA0641AA	Poultry	5214270	86	ST38	38	-	H15	fimH65	0	0	0	0	0	0	0	0	0	0	0	0	0	0	0	0	0	0	0	1	1	1	1	0	0	0	0	0	1	1	0
FSIS11921877	ESC_AB7774AA_AS	ESC_NA0640AA	Poultry	4938943	124	ST224	224	-	H23	fimH39	1	0	0	0	1	1	1	0	1	1	1	1	1	1	1	1	1	1	1	1	1	1	1	1	1	1	1	1	1	6	1
FSIS11921885	ESC_AB7775AA_AS	ESC_NA0639AA	Poultry	5001744	90	ST4138	4138	O8	H25	fimH30	1	1	1	0	1	1	1	0	1	1	1	1	1	1	1	1	1	1	1	1	1	1	1	1	1	1	1	1	1	6	1
FSIS11921895	ESC_AB7776AA_AS	ESC_NA0638AA	Poultry	5082247	79	ST38	38	O99	H15	fimH65	0	0	0	0	0	0	0	0	0	0	0	0	0	0	0	0	0	0	0	1	1	1	1	0	0	0	0	0	1	1	0
FSIS11921882	ESC_AB7777AA_AS	ESC_NA0637AA	Porcine	4831303	120	ST542	542	O8	H45	fimH398	1	1	1	1	1	1	1	0	1	1	1	1	1	1	1	1	1	1	0	1	1	1	1	1	1	1	1	0	1	5	1
FSIS11921878	ESC_AB7778AA_AS	ESC_NA0636AA	Poultry	5100269	118	ST58	58	-	H37	fimH32	1	1	1	1	1	1	1	1	1	1	1	1	1	1	1	1	1	1	1	1	1	1	1	1	1	1	1	1	1	6	1
FSIS11921879	ESC_AB7779AA_AS	ESC_NA0635AA	Poultry	5502182	139	ST69	69	O15	H6	fimH27	1	1	1	1	1	1	1	0	1	1	1	1	1	1	1	1	1	1	0	1	1	1	1	1	1	1	1	0	1	5	1
FSIS11921898	ESC_AB7780AA_AS	ESC_NA0634AA	Porcine	5337654	81	ST641	641	uncertain	H10	fimH289	0	0	0	0	0	0	0	0	0	0	0	0	0	0	0	0	0	0	0	0	0	0	0	0	0	0	0	0	0	0	0
FSIS11921896	ESC_AB7781AA_AS	ESC_NA0633AA	Poultry	5118674	130	ST616	616	-	H21	fimH1156	0	1	1	1	1	1	1	1	1	1	1	1	1	1	1	1	1	1	1	1	1	1	1	1	1	1	1	1	1	6	1
746905	ESC_AB8833AA_AS	ESC_NA0974AA	Human Other	5014297	146	ST34	34	O99	H10	fimH30	1	0	0	0	0	0	0	0	0	0	0	0	0	0	0	0	0	0	0	1	1	1	1	1	0	0	0	0	1	2	0
751545	ESC_AB8834AA_AS	ESC_NA0973AA	Human Other	5430243	114	ST21	21	O26	H11	fimH440	0	0	0	0	0	0	0	0	0	0	0	0	0	0	0	0	0	0	0	0	0	0	0	0	0	0	0	0	0	0	0
741702	ESC_AB8835AA_AS	ESC_NA0972AA	Human Other	5535242	114	ST33	33	O91	H14	fimH446	1	1	0	0	0	0	0	0	0	0	0	0	0	1	1	1	1	1	0	1	1	1	1	1	0	1	0	0	1	3	0
745312	ESC_AB8836AA_AS	ESC_NA0971AA	Human Other	5201141	115	ST200	200	O175	H27	fimH54	1	0	0	0	0	0	0	0	0	0	0	0	0	0	0	0	0	0	0	0	0	0	0	1	0	0	0	0	0	1	0
748783	ESC_AB8837AA_AS	ESC_NA0970AA	Human Other	5300348	91	ST11	11	O157	H7	fimH82	0	0	0	0	0	0	0	0	0	0	0	0	0	0	0	0	0	0	0	0	0	0	0	0	0	0	0	0	0	0	0
751544	ESC_AB8838AA_AS	ESC_NA0969AA	Human Other	5243082	94	ST32	32	O145	uncertain	fimH331	0	0	0	0	0	0	0	0	0	0	0	0	0	1	1	1	1	0	0	0	0	0	0	0	0	1	0	0	0	1	0
756232	ESC_AB8839AA_AS	ESC_NA0968AA	Human Other	5286382	122	ST10	10	O113	H4	fimH24	0	0	0	0	0	0	0	0	0	0	0	0	0	0	0	0	0	0	0	0	0	0	0	0	0	0	0	0	0	0	0
745862	ESC_AB8840AA_AS	ESC_NA0967AA	Human Other	5419897	133	ST33	33	O91	H14	fimH446	1	1	0	0	0	0	0	0	0	0	0	0	0	1	1	1	1	1	0	1	1	1	1	1	0	1	0	0	1	3	0
745308	ESC_AB8841AA_AS	ESC_NA0966AA	Human Other	5112122	119	ST656	656	-	H45	fimH23	0	0	0	0	0	0	0	1	1	1	1	1	0	1	1	1	1	1	0	1	1	1	1	0	1	1	0	1	1	4	1
756229	ESC_AB8842AA_AS	ESC_NA0965AA	Human Other	5565602	121	ST25	25	O128	H2	fimH32	1	0	0	0	0	0	0	0	0	0	0	0	0	0	0	0	0	0	0	0	0	0	0	1	0	0	0	0	0	1	0
AZ-TG133472	ESC_AB9032AA_AS	ESC_NA0995AA	Companion Animal	5132895	72	ST297	297	-	H8	fimH26	1	0	0	0	0	0	0	0	1	1	1	1	1	0	0	0	0	0	0	0	0	0	0	1	1	0	0	0	0	2	0
AZ-TG133512	ESC_AB9033AA_AS	ESC_NA0994AA	Companion Animal	5161342	82	ST297	297	-	H8	fimH26	1	0	0	0	0	0	0	0	1	1	1	1	1	0	0	0	0	0	0	0	0	0	0	1	1	0	0	0	0	2	0
19MD05GT16-EC	ESC_AB9078AA_AS	ESC_NA1046AA	Poultry	5048916	61	ST2175	2175	O103	H16	*	0	0	0	1	1	1	1	1	1	1	1	1	1	0	0	0	0	0	1	1	1	1	1	1	1	0	1	1	1	5	1
19MD05GT11-EC	ESC_AB9079AA_AS	ESC_NA1045AA	Poultry	5433320	85	ST38	38	O7	H15	fimH65	1	1	0	1	1	1	1	0	1	1	1	1	1	0	0	0	0	0	1	1	1	1	1	1	1	0	1	1	1	5	1
AZ-TG133496	ESC_AB9080AA_AS	ESC_NA1044AA	Companion Animal	5164395	118	ST297	297	-	H8	fimH26	1	0	0	0	0	0	0	0	1	1	1	1	1	0	0	0	0	0	0	0	0	0	0	1	1	0	0	0	0	2	0
AZ-TG133484	ESC_AB9081AA_AS	ESC_NA1043AA	Companion Animal	5158448	95	ST297	297	-	H8	fimH26	1	0	0	0	0	0	0	0	1	1	1	1	1	0	0	0	0	0	0	0	0	0	0	1	1	0	0	0	0	2	0
AZ-TG133488	ESC_AB9082AA_AS	ESC_NA1042AA	Companion Animal	5165057	149	ST297	297	-	H8	fimH26	1	0	0	0	0	0	0	0	1	1	1	1	1	0	0	0	0	0	0	0	0	0	0	1	1	0	0	0	0	2	0
AZ-TG133476	ESC_AB9083AA_AS	ESC_NA1041AA	Companion Animal	5157666	116	ST297	297	-	H8	fimH26	1	0	0	0	0	0	0	0	1	1	1	1	1	0	0	0	0	0	0	0	0	0	0	1	1	0	0	0	0	2	0
AZ-TG133480	ESC_AB9084AA_AS	ESC_NA1040AA	Companion Animal	5155388	88	ST297	297	-	H8	fimH26	1	0	0	0	0	0	0	0	1	1	1	1	1	0	0	0	0	0	0	0	0	0	0	1	1	0	0	0	0	2	0
AZ-TG133492	ESC_AB9085AA_AS	ESC_NA1039AA	Companion Animal	5161405	105	ST297	297	-	H8	fimH26	1	0	0	0	0	0	0	0	1	1	1	1	1	0	0	0	0	0	0	0	0	0	0	1	1	0	0	0	0	2	0
AZ-TG133548	ESC_AB9086AA_AS	ESC_NA1038AA	Companion Animal	5163629	109	ST297	297	-	H8	fimH26	1	0	0	0	0	0	0	0	1	1	1	1	1	0	0	0	0	0	0	0	0	0	0	1	1	0	0	0	0	2	0
AZ-TG133544	ESC_AB9087AA_AS	ESC_NA1037AA	Companion Animal	5161561	113	ST297	297	-	H8	fimH26	1	0	0	0	0	0	0	0	1	1	1	1	1	0	0	0	0	0	0	0	0	0	0	1	1	0	0	0	0	2	0
AZ-TG133540	ESC_AB9088AA_AS	ESC_NA1036AA	Companion Animal	5154009	77	ST297	297	-	H8	fimH26	1	0	0	0	0	0	0	0	1	1	1	1	1	0	0	0	0	0	0	0	0	0	0	1	1	0	0	0	0	2	0
AZ-TG133564	ESC_AB9090AA_AS	ESC_NA1034AA	Companion Animal	4720892	139	ST2005	2005	O105	H7	fimH33	0	0	0	0	0	0	0	0	0	0	0	0	0	0	0	0	0	0	0	0	0	0	0	0	0	0	0	0	0	0	0
AZ-TG133560	ESC_AB9093AA_AS	ESC_NA1031AA	Companion Animal	4750542	106	ST226	226	-	H10	fimH41	0	0	0	0	0	0	0	0	0	0	0	0	0	0	0	0	0	0	0	0	0	0	0	0	0	0	0	0	0	0	0
AZ-TG133504	ESC_AB9094AA_AS	ESC_NA1030AA	Companion Animal	5164685	118	ST297	297	-	H8	fimH26	1	0	0	0	0	0	0	0	1	1	1	1	1	0	0	0	0	0	0	0	0	0	0	1	1	0	0	0	0	2	0
AZ-TG133500	ESC_AB9095AA_AS	ESC_NA1029AA	Companion Animal	5162435	119	ST297	297	-	H8	fimH26	1	0	0	0	0	0	0	0	1	1	1	1	1	0	0	0	0	0	0	0	0	0	0	1	1	0	0	0	0	2	0
AZ-TG133528	ESC_AB9096AA_AS	ESC_NA1028AA	Companion Animal	5146321	100	ST297	297	-	H8	fimH26	1	0	0	0	0	0	0	0	1	1	1	1	1	0	0	0	0	0	0	0	0	0	0	1	1	0	0	0	0	2	0
AZ-TG133516	ESC_AB9097AA_AS	ESC_NA1027AA	Companion Animal	5159420	112	ST297	297	-	H8	fimH26	1	0	0	0	0	0	0	0	1	1	1	1	1	0	0	0	0	0	0	0	0	0	0	1	1	0	0	0	0	2	0
AZ-TG133520	ESC_AB9098AA_AS	ESC_NA1026AA	Companion Animal	5153951	110	ST297	297	-	H8	fimH26	1	0	0	0	0	0	0	0	1	1	1	1	1	0	0	0	0	0	0	0	0	0	0	1	1	0	0	0	0	2	0
AZ-TG133536	ESC_AB9099AA_AS	ESC_NA1025AA	Companion Animal	5163648	107	ST297	297	-	H8	fimH26	1	0	0	0	0	0	0	0	1	1	1	1	1	0	0	0	0	0	0	0	0	0	0	1	1	0	0	0	0	2	0
AZ-TG133508	ESC_AB9101AA_AS	ESC_NA1023AA	Companion Animal	5159556	120	ST297	297	-	H8	fimH26	1	0	0	0	0	0	0	0	1	1	1	1	1	0	0	0	0	0	0	0	0	0	0	1	1	0	0	0	0	2	0
AZ-TG133524	ESC_AB9102AA_AS	ESC_NA1022AA	Companion Animal	5146261	76	ST297	297	-	H8	fimH26	1	0	0	0	0	0	0	0	1	1	1	1	1	0	0	0	0	0	0	0	0	0	0	1	1	0	0	0	0	2	0
SC0519-GT20-EC1	ESC_AB9913AA_AS	ESC_NA1114AA	Poultry	4966940	207	ST117	117	O114	H4	fimH97	1	1	1	1	1	1	1	1	1	1	1	1	1	1	1	1	1	1	1	1	1	1	1	1	1	1	1	1	1	6	1
upec-184	ESC_BA0003AA_AS	ESC_BA5174AA	ExPEC	5093391	150.95	ST372	372	O83	H31	fimH9	1	0	0	0	0	0	0	0	1	1	1	1	1	0	0	0	0	0	0	1	1	1	1	1	1	0	0	0	1	3	0
IHD813_12	ESC_BA0046AA_AS	ESC_BA2519AA	Human Other	4816322	101.01	ST10	10	O9	H9	fimH54	0	0	0	1	0	0	0	0	0	0	0	0	0	1	1	1	1	1	0	1	1	1	1	1	0	1	0	0	1	3	0
upec-201	ESC_BA0079AA_AS	ESC_BA5154AA	ExPEC	5167433	230.52	ST12	12	O4	H5	fimH6	1	0	0	0	0	0	0	0	1	1	1	1	1	0	0	0	0	0	0	1	1	1	1	1	1	0	0	0	1	3	0
5-172-05_S4_C3	ESC_BA0082AA_AS	ESC_BA8453AA	Human Other	4921389	223.23	ST10	10	O99	H33	fimH25	0	0	0	0	0	0	0	0	0	0	0	0	0	0	0	0	0	0	0	0	0	0	0	0	0	0	0	0	0	0	0
upec-80	ESC_BA0085AA_AS	ESC_BA4913AA	ExPEC	5177761	81.45	ST127	127	O6	H31	fimH310	0	0	0	0	0	0	0	0	1	1	1	1	1	0	0	0	0	0	0	1	1	1	1	0	1	0	0	0	1	2	0
FSIS1500917	ESC_BA0095AA_AS	ESC_AA7863AA	Bovine	5774819	70.49	ST21	21	O26	H11	fimH440	0	0	0	0	0	0	0	0	0	0	0	0	0	0	0	0	0	0	0	0	0	0	0	0	0	0	0	0	0	0	0
2-427-07_S3_C1	ESC_BA0096AA_AS	ESC_BA8560AA	Human Other	4771447	323.36	ST2175	2175	O103	H16	fimH86	0	0	0	1	0	0	0	0	1	1	1	1	1	0	0	0	0	0	0	0	0	0	0	1	1	0	0	0	0	2	0
AZ-TG60445	ESC_BA0101AA_AS	ESC_BA8663AA	Poultry	5055943	92.07	ST131	131	O25	H4	fimH22	0	0	0	0	0	0	0	0	0	0	0	0	0	0	0	0	0	0	0	1	1	1	1	0	0	0	0	0	1	1	0
FSIS1400369	ESC_BA0103AA_AS	ESC_BA3314AA	Bovine	5346164	41.73	ST32	32	O145	uncertain	fimH331	0	0	0	0	0	0	0	0	0	0	0	0	0	1	1	1	1	0	0	0	0	0	0	0	0	1	0	0	0	1	0
S79	ESC_BA0117AA_AS	ESC_CA0135AA	ExPEC	5285217	73.12	ST131	131	O25	H4	fimH22	1	1	1	1	0	0	0	1	1	1	1	1	1	1	1	1	1	1	1	1	0	0	0	1	1	1	0	1	1	5	1
2-210-07_S3_C3	ESC_BA0121AA_AS	ESC_BA8439AA	Human Other	5125631	206.12	ST378	378	O101	H33	Unknown	0	0	0	0	0	0	0	0	0	0	0	0	0	1	1	1	1	0	0	0	0	0	0	0	0	1	0	0	0	1	0
AZ-TG60933	ESC_BA0122AA_AS	ESC_BA8618AA	Poultry	5364340	76.48	ST131	131	O25	H4	fimH22	1	1	1	1	1	1	1	1	1	1	1	1	1	1	1	1	1	1	1	0	0	1	0	1	1	1	1	1	1	6	1
FSIS1400370	ESC_BA0134AA_AS	ESC_BA3316AA	Bovine	5361047	106.57	ST17	17	O103	H2	fimH25	0	0	0	0	0	0	0	0	0	0	0	0	0	1	1	1	1	0	0	0	0	0	0	0	0	1	0	0	0	1	0
FSIS1500794	ESC_BA0143AA_AS	ESC_AA7829AA	Bovine	5501957	73.57	ST11	11	O157	H7	fimH82	0	0	0	0	0	0	0	0	0	0	0	0	0	0	0	0	0	0	0	0	0	0	0	0	0	0	0	0	0	0	0
2-177-06_S4_C3	ESC_BA0153AA_AS	ESC_BA8422AA	Human Other	5370382	291.58	ST678	678	O104	H4	Unknown	1	0	0	0	0	0	0	0	0	0	0	0	0	1	1	1	1	0	0	0	0	0	0	1	0	1	0	0	0	2	0
Escherichia coliVB 986301	ESC_BA0160AA_AS	ESC_BA9713AA	Companion Animal	5092069	112.75	ST131	131	O25	H4	fimH30	0	0	0	0	0	0	0	0	0	0	0	0	0	1	1	1	1	1	0	1	1	1	1	0	0	1	0	0	1	2	0
3-267-03_S4_C2	ESC_BA0168AA_AS	ESC_BA8443AA	Human Other	5137939	227.33	ST5285	5285	O163	H19	fimH587	0	0	0	0	0	0	0	0	0	0	0	0	0	0	0	0	0	0	0	1	1	1	1	0	0	0	0	0	1	1	0
2011-70-216-7	ESC_BA0175AA_AS	ESC_BA2129AA	Porcine	5012950	193.88	ST453	453	O23	H16	fimH31	0	0	0	0	0	0	0	0	0	0	0	0	0	0	0	0	0	0	0	1	1	1	1	0	0	0	0	0	1	1	0
AZ-TG56171	ESC_BA0188AA_AS	ESC_BA8665AA	Poultry	5062726	72.64	ST34	34	O162 or O101	H10	fimH54	0	0	0	0	1	1	1	0	1	1	1	1	1	0	0	0	0	0	1	0	0	0	0	0	1	0	1	1	0	3	0
2-316-03_S3_C3	ESC_BA0197AA_AS	ESC_BA8486AA	Human Other	4705973	238.01	ST155	155	O9	H21	Unknown	0	0	0	0	0	0	0	0	0	0	0	0	0	0	0	0	0	0	0	0	0	0	0	0	0	0	0	0	0	0	0
FSIS1500635	ESC_BA0229AA_AS	ESC_AA7851AA	Bovine	5547264	122.64	ST16	16	O111	H8	fimH86	0	0	0	0	0	0	0	0	0	0	0	0	0	0	0	0	0	0	0	0	0	0	0	0	0	0	0	0	0	0	0
2-316-03_S3_C1	ESC_BA0231AA_AS	ESC_BA8483AA	Human Other	4904401	296.42	ST761	761	O21	H25	Unknown	0	0	0	0	0	0	0	0	0	0	0	0	0	0	0	0	0	0	0	0	0	0	0	0	0	0	0	0	0	0	0
FSIS1500793	ESC_BA0235AA_AS	ESC_AA7825AA	Bovine	5387491	65.7	ST11	11	O157	H7	fimH36	0	0	0	0	0	0	0	0	0	0	0	0	0	0	0	0	0	0	0	0	0	0	0	0	0	0	0	0	0	0	0
AZ-TG73751	ESC_BA0246AA_AS	ESC_BA4727AA	Poultry	5081683	63.88	ST2542	2542	-	H7	fimH87	1	1	1	1	1	1	1	1	1	1	1	1	1	1	1	1	1	1	1	1	1	1	1	1	1	1	1	1	1	6	1
2-011-08_S4_C3	ESC_BA0257AA_AS	ESC_BA8602AA	Human Other	4681425	387.04	ST216	216	O3	H4	fimH69	0	0	0	0	0	0	0	0	0	0	0	0	0	0	0	0	0	0	0	0	0	0	0	0	0	0	0	0	0	0	0
FSIS1500915	ESC_BA0265AA_AS	ESC_AA7864AA	Bovine	5336197	86.87	ST16	16	O111	H8	fimH86	0	0	0	0	0	0	0	0	0	0	0	0	0	0	0	0	0	0	0	0	0	0	0	0	0	0	0	0	0	0	0
Escherichia coliVB 951719	ESC_BA0272AA_AS	ESC_BA9723AA	Companion Animal	4818471	161.57	ST131	131	O16	H5	fimH41	0	0	0	0	0	0	0	0	0	0	0	0	0	0	0	0	0	0	0	0	0	0	0	0	0	0	0	0	0	0	0
AZ_TG76986	ESC_BA0285AA_AS	ESC_BA1875AA	Poultry	5151884	104.35	ST215	215	O13 or O129	H12	fimH23	0	0	0	0	0	0	0	0	0	0	0	0	0	0	0	0	0	0	0	0	0	0	0	0	0	0	0	0	0	0	0
upec-100	ESC_BA0293AA_AS	ESC_BA5297AA	ExPEC	4747252	30.94	ST372	372	O18	H31	fimH9	0	0	0	0	0	0	0	0	0	0	0	0	0	0	0	0	0	0	0	1	1	1	1	0	0	0	0	0	1	1	0
upec-58	ESC_BA0298AA_AS	ESC_BA4966AA	ExPEC	5013273	141.65	ST83	83	O10	H5	fimH21	0	0	0	0	0	0	1	0	1	1	1	1	1	0	0	0	0	0	0	1	1	1	1	0	1	0	1	0	1	3	0
IHD813_15	ESC_BA0299AA_AS	ESC_BA2516AA	Human Other	4816771	87.37	ST10	10	O9	H9	fimH54	0	0	0	1	0	0	0	0	0	0	0	0	0	1	1	1	1	1	0	1	1	1	1	1	0	1	0	0	1	3	0
AZ-TG60925	ESC_BA0308AA_AS	ESC_BA8621AA	Poultry	5265590	69.69	ST401	401	O36	H9	fimH233	0	0	0	0	0	0	0	0	0	0	0	0	0	0	0	0	0	0	0	0	0	0	0	0	0	0	0	0	0	0	0
AZ-TG59911	ESC_BA0320AA_AS	ESC_BA8701AA	Poultry	5253666	50.25	ST58	58	-	H25	fimH27	1	1	1	1	1	1	1	1	1	1	1	1	1	1	1	1	1	1	1	1	1	1	1	1	1	1	1	1	1	6	1
2011-70-41-2	ESC_BA0371AA_AS	ESC_BA2163AA	Porcine	5157946	119.48	ST10	10	O118 or O151	H10	fimH86	0	0	0	0	0	0	0	0	0	0	0	0	0	0	0	0	0	0	0	0	0	0	0	0	0	0	0	0	0	0	0
blood-09-0558	ESC_BA0379AA_AS	ESC_BA5427AA	ExPEC	5193437	152.93	ST131	131	O25	H4	fimH30	0	0	0	0	0	0	0	0	0	0	0	0	0	1	1	1	1	1	0	1	1	1	1	0	0	1	0	0	1	2	0
upec-205	ESC_BA0416AA_AS	ESC_BA5150AA	ExPEC	4884300	90.73	ST224	224	-	H23	fimH54	0	0	0	0	0	0	0	0	0	0	0	0	0	0	0	0	0	0	0	0	0	0	0	0	0	0	0	0	0	0	0
AZ-TG71551	ESC_BA0435AA_AS	ESC_AA7751AA	Poultry	5318092	81.87	ST3525	3525	O99	H4	fimH790	0	0	0	0	0	0	0	1	0	0	0	0	0	0	0	0	0	0	1	1	1	1	1	0	0	0	0	1	1	2	0
IHD1178_15	ESC_BA0462AA_AS	ESC_BA2500AA	Human Other	5309475	96.88	ST648	648	O1	H6	fimH27	0	0	0	0	0	0	0	0	0	0	0	0	0	0	0	0	0	0	0	0	0	0	0	0	0	0	0	0	0	0	0
2010070931	ESC_BA0468AA_AS	ESC_CA0120AA	Human Other	5301425	58.69	ST131	131	O25	H4	fimH30	0	0	0	0	0	0	0	0	0	0	0	0	0	1	1	1	0	1	0	1	1	1	1	0	0	1	0	0	1	2	0
2-474-04_S3_C2	ESC_BA0501AA_AS	ESC_BA8420AA	Human Other	5085159	233.19	ST43	43	-	H10	fimH54	1	0	0	0	0	0	0	0	0	0	0	0	0	1	1	1	1	0	0	0	0	0	0	1	0	1	0	0	0	2	0
AZ-TG73691	ESC_BA0511AA_AS	ESC_BA4777AA	Poultry	5066094	101.85	ST399	399	O25	H12	fimH34	0	0	0	0	0	0	0	0	0	0	0	0	0	0	0	0	0	0	0	0	0	0	0	0	0	0	0	0	0	0	0
2011-70-42-3	ESC_BA0512AA_AS	ESC_BA2151AA	Porcine	4915896	103.29	ST847	847	OX18	H2	fimH32	0	0	1	1	0	0	0	1	1	1	1	1	1	1	1	1	1	1	1	0	1	1	0	1	1	1	0	1	1	5	1
upec-238	ESC_BA0519AA_AS	ESC_BA5114AA	ExPEC	4707852	125.63	ST1249	1249	-	H14	fimH25	0	0	0	0	0	0	0	0	0	0	0	0	0	0	0	0	0	0	0	0	0	0	0	0	0	0	0	0	0	0	0
AZ-TG73755	ESC_BA0538AA_AS	ESC_BA4721AA	Poultry	4983607	26.47	ST176	176	O129 or O13	H30	fimH23	0	0	0	0	0	0	0	0	0	0	0	0	0	0	0	0	0	0	0	0	0	0	0	0	0	0	0	0	0	0	0
upec-99	ESC_BA0550AA_AS	ESC_BA4875AA	ExPEC	4973109	31.45	ST617	617	O9	H10	fimH29	0	0	0	0	0	0	0	0	0	0	0	0	0	1	1	1	1	1	0	1	1	1	1	0	0	1	0	0	1	2	0
AZ-TG73567	ESC_BA0578AA_AS	ESC_BA8147AA	Poultry	5134957	90.11	ST212	212	O18	H49	fimH38	0	1	1	1	1	1	1	1	1	1	1	1	1	1	1	1	1	1	1	1	1	1	1	1	1	1	1	1	1	6	1
4-203-08_S4_C2	ESC_BA0583AA_AS	ESC_BA8540AA	Human Other	4850315	293.85	ST5318	5318	-	H10	fimH41	0	0	0	0	0	0	0	0	0	0	0	0	0	1	1	1	1	0	0	0	0	0	0	0	0	1	0	0	0	1	0
AZ-TG73687	ESC_BA0589AA_AS	ESC_BA4731AA	Poultry	5146234	65.69	ST5359	5359	O81	H4	fimH54	0	0	0	0	0	0	0	0	0	0	0	0	0	0	0	0	0	0	0	0	0	0	0	0	0	0	0	0	0	0	0
AZ-TG71487	ESC_BA0591AA_AS	ESC_AA8205AA	Porcine	4829173	86.26	ST86	86	O23	H10	fimH289	0	0	0	0	0	0	0	0	0	0	0	0	0	0	0	0	0	0	0	0	0	0	0	0	0	0	0	0	0	0	0
3-475-03_S3_C1	ESC_BA0592AA_AS	ESC_BA8522AA	Human Other	5145225	293.74	ST328	328	O88	H25	fimH31	0	0	0	0	0	0	0	0	0	0	0	0	0	0	0	0	0	0	0	0	0	0	0	0	0	0	0	0	0	0	0
upec-276	ESC_BA0607AA_AS	ESC_BA5060AA	ExPEC	5188928	69.02	ST5357	5357	O2	H4	fimH27	1	1	1	1	0	0	0	1	1	1	1	1	1	1	1	1	1	1	1	0	1	0	1	1	1	1	0	1	1	5	1
680_13	ESC_BA0620AA_AS	ESC_AA8640AA	Human Other	5754461	144.55	ST29	29	O26	H11	fimH973	0	0	0	0	0	0	0	0	0	0	0	0	0	1	1	1	1	0	0	0	0	0	0	0	0	1	0	0	0	1	0
AZ-TG71467	ESC_BA0634AA_AS	ESC_AA8214AA	Poultry	4906905	112.31	ST10	10	O89	H10	fimH54	0	0	0	0	0	0	0	0	0	0	0	0	0	0	0	0	0	0	0	0	0	0	0	0	0	0	0	0	0	0	0
FSIS1500799	ESC_BA0652AA_AS	ESC_AA7777AA	Bovine	5441913	68.89	ST11	11	O157	H7	fimH36	0	0	0	0	0	0	0	0	0	0	0	0	0	0	0	0	0	0	0	0	0	0	0	0	0	0	0	0	0	0	0
AZ_TG77042	ESC_BA0673AA_AS	ESC_BA1877AA	Poultry	4999950	72.16	ST5308	5308	O7	H27	fimH233	0	0	0	0	0	0	0	0	0	0	0	0	0	0	0	0	0	0	0	0	0	0	0	0	0	0	0	0	0	0	0
467_10	ESC_BA0702AA_AS	ESC_AA8648AA	Human Other	5441765	63.23	ST21	21	O26	H11	fimH440	0	0	0	0	0	0	0	0	0	0	0	0	0	0	0	0	0	0	0	0	0	0	0	0	0	0	0	0	0	0	0
FSIS1500734	ESC_BA0713AA_AS	ESC_AA7874AA	Bovine	5363451	31.15	ST17	17	O103	H2	fimH25	0	0	0	0	0	0	0	0	0	0	0	0	0	1	1	1	1	0	0	0	0	0	0	0	0	1	0	0	0	1	0
AZ-TG73615	ESC_BA0729AA_AS	ESC_BA8151AA	Poultry	4961385	66.92	ST2973	2973	O93	H16	fimH31	1	1	1	1	1	1	1	1	1	1	1	1	1	1	1	1	1	1	1	1	1	1	1	1	1	1	1	1	1	6	1
blood-10-1362	ESC_BA0749AA_AS	ESC_BA5347AA	ExPEC	4758716	102.84	ST1249	1249	-	H14	fimH25	0	0	0	0	0	0	0	0	0	0	0	0	0	0	0	0	0	0	0	0	0	0	0	0	0	0	0	0	0	0	0
AZ-TG71211	ESC_BA0852AA_AS	ESC_BA4762AA	Bovine	5202375	30.44	ST10	10	O81	H4	fimH54	0	0	0	0	0	0	0	0	0	0	0	0	0	0	0	0	0	0	0	0	0	0	0	0	0	0	0	0	0	0	0
AZ-TG73727	ESC_BA0853AA_AS	ESC_BA4538AA	Poultry	5085655	68.56	ST399	399	O25	H12	fimH34	0	0	0	0	0	0	0	0	0	0	0	0	0	0	0	0	0	0	0	0	0	0	0	0	0	0	0	0	0	0	0
blood-08-1462	ESC_BA0867AA_AS	ESC_BA5469AA	ExPEC	4956505	48.48	ST131	131	O25	H4	fimH30	0	0	0	0	0	0	0	0	0	0	0	0	0	0	0	0	0	0	0	1	1	1	1	0	0	0	0	0	1	1	0
AZ-TG73647	ESC_BA0894AA_AS	ESC_BA8142AA	Poultry	5044417	61.69	ST5366	5366	-	H48	fimH305	0	0	0	0	0	0	0	0	0	0	0	0	0	0	0	0	0	0	0	0	0	0	0	0	0	0	0	0	0	0	0
2011-70-41-11	ESC_BA0921AA_AS	ESC_BA2157AA	Porcine	5257941	269.56	ST1800	1800	O82	H21	fimH1254	1	1	1	1	1	1	1	1	1	1	1	1	1	1	1	1	1	1	1	0	1	1	0	1	1	1	1	1	1	6	1
FSIS1500892	ESC_BA0935AA_AS	ESC_AA7798AA	Bovine	5377741	68.22	ST11	11	O157	H7	fimH36	0	0	0	0	0	0	0	0	0	0	0	0	0	0	0	0	0	0	0	0	0	0	0	0	0	0	0	0	0	0	0
S126	ESC_BA0944AA_AS	ESC_CA0055AA	ExPEC	5152783	66.25	ST131	131	O25	H4	fimH30	0	0	0	0	0	0	0	0	0	0	0	0	0	1	1	1	1	1	0	1	1	1	1	0	0	1	0	0	1	2	0
2011-70-215-2	ESC_BA0958AA_AS	ESC_BA2136AA	Porcine	4977948	240.46	ST117	117	O153	H18	fimH151	0	0	0	0	0	0	0	0	0	0	0	0	0	1	1	1	1	1	0	1	1	1	1	0	0	1	0	0	1	2	0
1-392-07_S3_C3	ESC_BA0965AA_AS	ESC_BA8450AA	Human Other	4766263	249.83	ST1602	1602	-	H20	Unknown	0	0	0	0	0	0	0	0	0	0	0	0	0	1	1	1	1	0	0	0	0	0	0	0	0	1	0	0	0	1	0
blood-11-0031	ESC_BA0967AA_AS	ESC_BA5335AA	ExPEC	5060279	141.9	ST95	95	O1	H7	fimH41	0	0	0	0	0	0	0	0	0	0	0	0	0	0	0	0	0	0	0	1	1	1	1	0	0	0	0	0	1	1	0
AZ-TG71163	ESC_BA0980AA_AS	ESC_BA1106AA	Poultry	5188980	81.9	ST88	88	uncertain	H4	fimH39	1	1	0	1	1	1	1	1	1	1	1	1	1	1	1	1	1	1	1	1	1	1	1	1	1	1	1	1	1	6	1
ATCC 35150	ESC_BA0981AA_AS	ESC_BA3032AA	Human Other	5409696	82.93	ST11	11	-	H7	fimH36	0	0	0	0	0	0	0	0	0	0	0	0	0	0	0	0	0	0	0	0	0	0	0	0	0	0	0	0	0	0	0
FSIS1500881	ESC_BA0988AA_AS	ESC_AA8003AA	Bovine	5398854	75.38	ST11	11	O157	H7	fimH36	0	0	0	0	0	0	0	0	0	0	0	0	0	0	0	0	0	0	0	0	0	0	0	0	0	0	0	0	0	0	0
upec-75	ESC_BA1000AA_AS	ESC_BA4926AA	ExPEC	5116201	121.72	ST95	95	O1	H7	fimH41	0	0	0	0	0	0	0	0	0	0	0	0	0	0	0	0	0	0	0	1	1	1	1	0	0	0	0	0	1	1	0
AZ-TG71259	ESC_BA1014AA_AS	ESC_BA1097AA	Poultry	5377383	62.93	ST2325	2325	O21	H25	fimH1168	0	0	0	0	0	0	0	0	0	0	0	0	0	0	0	0	0	0	0	1	1	1	1	0	0	0	0	0	1	1	0
Escherichia coliVB 971505	ESC_BA1017AA_AS	ESC_BA9716AA	Companion Animal	5178848	118.57	ST131	131	O25	H4	fimH30	0	0	0	0	0	0	0	0	0	0	0	0	0	1	1	1	1	1	0	1	1	1	1	0	0	1	0	0	1	2	0
3-475-03_S1_C1	ESC_BA1033AA_AS	ESC_BA8487AA	Human Other	4638949	295.75	ST5372	5372	O127	H4	fimH388	0	0	0	0	0	0	0	0	0	0	0	0	0	0	0	0	0	0	0	0	0	0	0	0	0	0	0	0	0	0	0
FSIS1400372	ESC_BA1043AA_AS	ESC_BA3315AA	Bovine	5556127	79.48	ST17	17	O103	H2	fimH25	0	0	0	0	0	0	0	0	0	0	0	0	0	1	1	1	1	0	0	0	0	0	0	0	0	1	0	0	0	1	0
2-316-03_S3_C2	ESC_BA1054AA_AS	ESC_BA8564AA	Human Other	4706114	293.72	ST155	155	O9	H21	Unknown	0	0	0	0	0	0	0	0	0	0	0	0	0	0	0	0	0	0	0	0	0	0	0	0	0	0	0	0	0	0	0
AZ_TG77122	ESC_BA1064AA_AS	ESC_BA1114AA	Poultry	4935581	81.29	ST5378	5378	-	H10	fimH289	0	0	0	0	0	0	0	0	0	0	0	0	0	0	0	0	0	0	0	0	0	0	0	0	0	0	0	0	0	0	0
upec-43	ESC_BA1081AA_AS	ESC_BA4999AA	ExPEC	5206234	26.3	ST404	404	O75	H5	fimH27	0	0	0	0	0	0	0	0	0	0	0	0	0	1	1	1	1	1	0	1	1	1	1	0	0	1	0	0	1	2	0
2-222-05_S1_C1	ESC_BA1119AA_AS	ESC_BA8565AA	Human Other	4750037	225.03	ST5376	5376	O39	H12	fimH215	0	0	0	0	0	0	0	0	0	0	0	0	0	1	1	1	1	0	0	1	1	1	1	0	0	1	0	0	1	2	0
FSIS1500787	ESC_BA1121AA_AS	ESC_AA7836AA	Bovine	5489908	58.4	ST11	11	O157	H7	fimH82	0	0	0	0	0	0	0	0	0	0	0	0	0	0	0	0	0	0	0	0	0	0	0	0	0	0	0	0	0	0	0
AZ-TG73339	ESC_BA1178AA_AS	ESC_BA8228AA	Poultry	5013798	52.07	ST3625	3625	O134	H21	fimH31	1	1	1	1	1	1	1	1	1	1	1	1	1	1	1	0	1	1	1	1	0	1	0	1	1	1	1	1	1	6	1
AZ-TG73203	ESC_BA1188AA_AS	ESC_BA8315AA	Poultry	5421499	75.7	ST131	131	O25	H4	fimH22	1	0	0	0	1	1	1	1	1	1	1	1	1	1	1	1	1	1	1	1	1	1	1	1	1	1	1	1	1	6	1
ARIM-EXH346-02	ESC_BA1201AA_AS	ESC_BA0286AA	Human Other	5188178	26.1	ST11	11	-	H7	fimH82	0	0	0	0	0	0	0	0	0	0	0	0	0	0	0	0	0	0	0	0	0	0	0	0	0	0	0	0	0	0	0
AZ-TG71415	ESC_BA1208AA_AS	ESC_BA4518AA	Porcine	5085545	84.92	ST607	607	O25	H12	fimH305	0	0	0	0	0	0	0	0	0	0	0	0	0	0	0	0	0	0	0	0	0	0	0	0	0	0	0	0	0	0	0
AZ-TG71491	ESC_BA1234AA_AS	ESC_AA8229AA	Poultry	4900522	89.61	ST2967	2967	O148	H30	Unknown	0	0	0	0	0	0	0	0	0	0	0	0	0	0	0	0	0	0	0	0	0	0	0	0	0	0	0	0	0	0	0
upec-124	ESC_BA1242AA_AS	ESC_BA5244AA	ExPEC	4959656	30.89	ST95	95	O1	H7	fimH41	0	0	0	0	0	0	0	0	0	0	0	0	0	0	0	0	0	0	0	1	1	1	1	0	0	0	0	0	1	1	0
AZ-TG60909	ESC_BA1243AA_AS	ESC_BA8674AA	Poultry	4840763	60.15	ST522	522	O148	H30	Unknown	0	0	0	0	1	1	1	1	1	1	1	1	1	0	0	0	0	0	1	1	1	1	1	0	1	0	1	1	1	4	1
IHD244_8	ESC_BA1247AA_AS	ESC_BA2621AA	Human Other	4839355	93.92	ST226	226	O15	H10	Unknown	0	0	0	0	0	0	0	0	0	0	0	0	0	0	0	0	0	0	0	0	0	0	0	0	0	0	0	0	0	0	0
CFSAN032837	ESC_BA1248AA_AS	ESC_AA7889AA	Bovine	4957360	81	ST515	515	O157	H29	Unknown	0	0	0	0	0	0	0	0	0	0	0	0	0	0	0	0	0	0	0	0	0	0	0	0	0	0	0	0	0	0	0
2-052-05_S3_C3	ESC_BA1255AA_AS	ESC_BA8594AA	Human Other	4894551	355.67	ST1286	1286	O71	H32	fimH41	0	0	0	0	0	0	0	0	0	0	0	0	0	0	0	0	0	0	0	0	0	0	0	0	0	0	0	0	0	0	0
2011-70-37-1	ESC_BA1275AA_AS	ESC_BA2183AA	Porcine	5142658	178.65	ST367	367	O9	H19	fimH27	1	1	1	1	1	1	1	1	1	1	1	1	1	1	1	1	1	1	1	1	1	1	1	1	1	1	1	1	1	6	1
blood-10-1215	ESC_BA1278AA_AS	ESC_BA5355AA	ExPEC	4759596	92.49	ST1249	1249	-	H14	fimH25	0	0	0	0	0	0	0	0	0	0	0	0	0	0	0	0	0	0	0	0	0	0	0	0	0	0	0	0	0	0	0
3-073-06_S3_C2	ESC_BA1312AA_AS	ESC_BA8406AA	Human Other	4954366	218.27	ST43	43	-	H10	fimH54	0	0	0	0	0	0	0	0	0	0	0	0	0	1	1	1	1	0	0	0	0	0	0	0	0	1	0	0	0	1	0
PA50	ESC_BA1334AA_AS	ESC_BA1812AA	Human Other	5417801	328.21	ST11	11	O157	H7	fimH36	0	0	0	0	0	0	0	0	0	0	0	0	0	0	0	0	0	0	0	0	0	0	0	0	0	0	0	0	0	0	0
S37	ESC_BA1336AA_AS	ESC_CA0138AA	ExPEC	5091061	61.53	ST131	131	O16	H5	fimH41	0	0	0	0	0	0	0	0	0	0	1	0	0	1	1	1	1	1	0	1	1	1	1	0	1	1	0	0	1	3	0
AZ-TG73167	ESC_BA1341AA_AS	ESC_BA8324AA	Poultry	5357185	98.05	ST3258	3258	O157	H4	fimH97	1	1	1	1	1	1	1	1	1	1	1	1	1	1	1	1	1	1	1	1	1	1	0	1	1	1	1	1	1	6	1
S5	ESC_BA1344AA_AS	ESC_CA0108AA	ExPEC	5040920	78.54	ST131	131	O16	H5	fimH41	0	0	0	0	0	0	0	0	0	0	0	0	0	1	1	1	1	1	0	1	1	1	1	0	0	1	0	0	1	2	0
E107/11	ESC_BA1350AA_AS	ESC_CA2309AA	Human Other	5344565	534.33	ST678	678	O104	H4	Unknown	1	0	0	0	0	0	0	0	0	0	0	0	0	1	1	1	1	0	0	0	0	0	0	1	0	1	0	0	0	2	0
upec-65	ESC_BA1351AA_AS	ESC_BA4948AA	ExPEC	5284823	142.6	ST80	80	O75	H7	fimH120	0	0	0	0	0	0	0	0	0	0	0	0	0	0	0	0	0	0	0	1	1	1	1	0	0	0	0	0	1	1	0
2-316-03_S1_C2	ESC_BA1357AA_AS	ESC_BA8351AA	Human Other	5180005	174.63	ST69	69	O17 or O77	H18	fimH54	0	0	0	0	0	0	0	0	0	0	1	1	0	0	0	0	0	0	0	1	1	1	1	0	1	0	0	0	1	2	0
AZ-TG73587	ESC_BA1382AA_AS	ESC_BA8138AA	Poultry	5097786	71.85	ST88	88	uncertain	H4	fimH39	1	1	1	1	1	1	1	1	1	1	1	1	1	1	1	1	1	1	1	1	1	1	1	1	1	1	1	1	1	6	1
2-177-06_S3_C2	ESC_BA1404AA_AS	ESC_BA8578AA	Human Other	5117492	262.2	ST5386	5386	O179	H10	fimH23	0	0	0	0	0	0	0	0	0	0	0	0	0	0	0	0	0	0	0	0	0	0	0	0	0	0	0	0	0	0	0
P53	ESC_BA1406AA_AS	ESC_CA0131AA	Human Other	5269463	64.49	ST131	131	O25	H4	fimH30	0	0	0	0	0	0	0	0	0	0	0	0	0	1	1	1	1	1	0	1	1	1	1	0	0	1	0	0	1	2	0
AZ-TG73451	ESC_BA1414AA_AS	ESC_BA8193AA	Poultry	5343991	78.23	ST117	117	-	H4	fimH97	1	1	1	1	1	1	1	1	1	1	1	1	1	1	1	1	1	1	1	1	0	1	0	1	1	1	1	1	1	6	1
upec-59	ESC_BA1423AA_AS	ESC_BA4963AA	ExPEC	4621568	126.39	ST569	569	O134	H31	fimH5	0	0	0	0	0	0	0	0	0	0	0	0	0	0	0	0	0	0	0	1	1	1	1	0	0	0	0	0	1	1	0
IHD232_5	ESC_BA1427AA_AS	ESC_BA2657AA	Human Other	5003803	132.94	ST941	941	O156	H1	fimH450	0	0	0	0	0	0	0	0	0	0	0	0	0	0	0	0	0	0	0	0	0	0	0	0	0	0	0	0	0	0	0
AZ-TG56150	ESC_BA1432AA_AS	ESC_BA8654AA	Poultry	5108031	39.03	ST3889	3889	O129 or O13	H2	fimH86	0	0	0	0	1	1	1	1	1	1	1	1	1	0	0	0	0	0	1	0	0	0	0	0	1	0	1	1	0	3	0
AZ-TG71539	ESC_BA1435AA_AS	ESC_AA7745AA	Poultry	5439067	84.57	ST69	69	O17 or O77	H18	fimH27	1	1	1	1	1	1	1	1	1	1	1	1	1	0	0	0	0	0	1	1	1	1	1	1	1	0	1	1	1	5	1
upec-106	ESC_BA1451AA_AS	ESC_BA5284AA	ExPEC	5127194	68.16	ST95	95	O2	H4	fimH27	0	0	0	0	0	0	0	0	0	0	0	0	0	0	0	0	0	0	0	1	1	1	1	0	0	0	0	0	1	1	0
IHD813_5	ESC_BA1458AA_AS	ESC_BA2528AA	Human Other	4820617	88.79	ST10	10	O9	H9	fimH54	0	0	0	1	0	0	0	0	0	0	0	0	0	1	1	1	1	1	0	1	1	1	1	1	0	1	0	0	1	3	0
2010039024	ESC_BA1463AA_AS	ESC_CA0124AA	ExPEC	5109033	71.62	ST131	131	O25	H4	fimH30	0	0	0	0	0	0	0	0	0	0	0	0	0	1	1	1	1	1	0	0	0	0	0	0	0	1	0	0	0	1	0
IHD357_13	ESC_BA1475AA_AS	ESC_BA2579AA	Human Other	4867772	102.17	ST46	46	O9	H4	fimH34	0	0	0	0	0	0	0	0	0	0	0	0	0	0	0	0	0	0	0	1	0	1	0	0	0	0	0	0	1	1	0
AZ-TG71543	ESC_BA1539AA_AS	ESC_AA7747AA	Poultry	4954182	94.75	ST58	58	-	H25	fimH27	1	1	1	1	1	1	1	1	1	1	1	1	1	1	1	1	1	1	1	1	1	1	1	1	1	1	1	1	1	6	1
IHD232_4	ESC_BA1541AA_AS	ESC_BA2659AA	Human Other	4913000	78.12	ST1286	1286	O10	H32	fimH30	1	0	0	0	0	0	0	0	0	0	0	0	0	0	0	0	0	0	0	0	0	0	0	1	0	0	0	0	0	1	0
AZ-TG73507	ESC_BA1578AA_AS	ESC_BA8173AA	Poultry	5017177	57.94	ST2607	2607	O103	H7	fimH86	0	0	0	1	0	0	0	1	1	1	1	1	1	0	0	0	0	0	1	1	1	1	1	1	1	0	0	1	1	4	1
3-073-06_S1_C1	ESC_BA1581AA_AS	ESC_BA8531AA	Human Other	4861083	176.45	ST4554	4554	O157	H39	fimH223	0	0	0	0	0	0	0	0	0	0	0	0	0	1	1	1	1	0	0	0	0	0	0	0	0	1	0	0	0	1	0
upec-83	ESC_BA1585AA_AS	ESC_BA4907AA	ExPEC	4916874	117.02	ST10	10	O129 or O13	H11	fimH43	0	0	0	0	0	0	0	0	0	0	0	0	0	0	0	0	0	0	0	0	0	0	0	0	0	0	0	0	0	0	0
Escherichia coliIMT26368	ESC_BA1626AA_AS	ESC_BA9752AA	Bovine	5076599	171.93	ST131	131	O25	H4	fimH22	0	0	0	0	0	0	0	0	0	0	0	0	0	0	0	0	0	0	0	1	1	1	1	0	0	0	0	0	1	1	0
AZ-TG56123	ESC_BA1627AA_AS	ESC_BA8690AA	Poultry	5366648	55.12	ST3580	3580	O109	H7	fimH32	1	1	1	1	1	1	1	1	1	1	1	1	1	1	1	1	1	1	1	1	1	1	1	1	1	1	1	1	1	6	1
AZ-TG71391	ESC_BA1644AA_AS	ESC_BA4716AA	Poultry	5310317	65.85	ST117	117	O109	H4	fimH97	1	1	1	1	1	1	1	1	1	1	1	1	1	1	1	1	1	1	1	1	1	1	1	1	1	1	1	1	1	6	1
FSIS1500894	ESC_BA1659AA_AS	ESC_AA7797AA	Bovine	5405641	85.28	ST11	11	O157	H7	fimH36	0	0	0	0	0	0	0	0	0	0	0	0	0	0	0	0	0	0	0	0	0	0	0	0	0	0	0	0	0	0	0
2-474-04_S1_C2	ESC_BA1698AA_AS	ESC_BA8548AA	Human Other	4745292	268.18	ST226	226	O85	H10	fimH54	0	0	0	0	0	0	0	0	0	0	0	0	0	0	0	0	0	0	0	0	0	0	0	0	0	0	0	0	0	0	0
AZ-TG73287	ESC_BA1711AA_AS	ESC_BA8219AA	Poultry	5267904	87.59	ST117	117	O184	H4	fimH97	1	0	0	0	1	1	1	1	1	1	1	1	0	1	1	1	1	1	1	1	0	1	0	1	1	1	1	1	1	6	1
S132	ESC_BA1729AA_AS	ESC_CA0145AA	ExPEC	5164304	62.97	ST131	131	O25	H4	fimH30	0	0	0	0	0	0	0	0	0	0	0	0	0	1	1	1	1	1	0	1	1	1	1	0	0	1	0	0	1	2	0
S128	ESC_BA1740AA_AS	ESC_CA0053AA	ExPEC	5047713	69.32	ST131	131	O25	H4	fimH22	1	1	1	1	0	0	0	1	1	1	1	1	1	0	0	0	0	0	1	1	1	1	1	1	1	0	0	1	1	4	1
Escherichia coliVM/15/77	ESC_BA1773AA_AS	ESC_BA9747AA	Companion Animal	5218079	122.69	ST131	131	O25	H4	fimH30	0	0	0	0	0	0	0	0	0	0	0	0	0	1	1	1	1	1	0	1	1	1	1	0	0	1	0	0	1	2	0
AZ-TG73375	ESC_BA1818AA_AS	ESC_BA8214AA	Poultry	5282660	117.04	ST5402	5402	O24	H4	fimH97	0	0	0	1	1	1	1	1	1	1	1	1	1	1	1	1	1	1	1	1	1	1	1	1	1	1	1	1	1	6	1
IHD244_10	ESC_BA1835AA_AS	ESC_BA2617AA	Human Other	4556423	112.67	ST871	871	O9	H19	Unknown	0	0	0	0	0	0	0	0	0	0	0	0	0	0	0	0	0	0	0	0	0	0	0	0	0	0	0	0	0	0	0
upec-180	ESC_BA1879AA_AS	ESC_BA5178AA	ExPEC	5244017	121.05	ST929	929	O21	H14	fimH9	1	0	0	0	0	0	0	0	1	1	1	1	1	0	0	0	0	0	0	1	1	1	1	1	1	0	0	0	1	3	0
upec-52	ESC_BA1892AA_AS	ESC_BA4979AA	ExPEC	5007654	217.79	ST12	12	O4	H5	fimH6	1	0	0	0	0	0	0	0	1	1	1	1	1	0	0	0	0	0	0	1	1	1	1	1	1	0	0	0	1	3	0
AZ-TG73379	ESC_BA1898AA_AS	ESC_BA8203AA	Poultry	4949007	112.27	ST10	10	O128	H2	fimH54	0	0	0	0	0	0	0	0	0	0	0	0	0	0	0	0	0	0	0	0	0	0	0	0	0	0	0	0	0	0	0
AZ-TG71371	ESC_BA1933AA_AS	ESC_AA8231AA	Poultry	5285177	74.39	ST3580	3580	O109	H7	fimH32	1	0	0	0	1	1	1	1	1	1	1	1	1	1	1	1	1	1	1	1	1	1	1	1	1	1	1	1	1	6	1
6-537-08_S1_C1	ESC_BA1954AA_AS	ESC_BA8387AA	Human Other	5107267	193.01	ST2332	2332	O128	H45	fimH53	0	0	0	0	0	0	0	0	0	0	0	0	0	0	0	0	0	0	0	0	0	0	0	0	0	0	0	0	0	0	0
FSIS1500969	ESC_BA1963AA_AS	ESC_AA7800AA	Bovine	5460906	45.57	ST11	11	O157	H7	fimH82	0	0	0	0	0	0	0	0	0	0	0	0	0	0	0	0	0	0	0	0	0	0	0	0	0	0	0	0	0	0	0
2-316-03_S1_C1	ESC_BA1964AA_AS	ESC_BA8352AA	Human Other	5178917	202.55	ST69	69	O17 or O77	H18	fimH54	0	0	0	0	0	0	0	0	0	0	1	1	0	0	0	0	0	0	0	1	1	1	1	0	1	0	0	0	1	2	0
FSIS1500879	ESC_BA1975AA_AS	ESC_AA7995AA	Bovine	5400093	111.23	ST11	11	O157	H7	fimH36	0	0	0	0	0	0	0	0	0	0	0	0	0	0	0	0	0	0	0	0	0	0	0	0	0	0	0	0	0	0	0
FSIS1503264	ESC_BA1983AA_AS	ESC_AA7761AA	Bovine	5377596	101.12	ST17	17	uncertain	H2	fimH25	0	0	0	0	0	0	0	0	0	0	0	0	0	1	1	1	1	0	0	0	0	0	0	0	0	1	0	0	0	1	0
IHD232_2	ESC_BA1998AA_AS	ESC_BA2662AA	Human Other	4908194	97.3	ST1286	1286	O10	H32	fimH30	1	0	0	0	0	0	0	0	0	0	0	0	0	0	0	0	0	0	0	0	0	0	0	1	0	0	0	0	0	1	0
AZ-TG73539	ESC_BA2031AA_AS	ESC_BA8163AA	Poultry	5373186	78.16	ST501	501	O17 or O77	H1	fimH362	0	0	0	1	0	0	0	1	1	1	1	1	1	0	0	0	0	0	1	1	1	1	0	1	1	0	0	1	1	4	1
2010078422	ESC_BA2034AA_AS	ESC_CA0115AA	ExPEC	5212078	70.09	ST131	131	O25	H4	fimH22	1	1	1	1	1	1	1	1	1	1	1	1	1	1	1	1	1	1	1	1	1	1	1	1	1	1	1	1	1	6	1
blood-09-0464	ESC_BA2046AA_AS	ESC_BA5429AA	ExPEC	5288655	77.1	ST405	405	O102	H6	fimH29	0	0	0	0	0	0	0	0	0	0	0	0	0	0	0	0	0	0	0	1	1	1	1	0	0	0	0	0	1	1	0
AZ-TG60410	ESC_BA2055AA_AS	ESC_BA8608AA	Poultry	5196048	98.8	ST428	428	O117	H4	fimH22	1	1	1	1	1	1	1	1	1	1	1	1	1	1	1	1	1	1	1	0	1	1	0	1	1	1	1	1	1	6	1
FSIS1500903	ESC_BA2091AA_AS	ESC_AA7867AA	Bovine	5608370	91.34	ST21	21	O26	H11	fimH440	0	0	0	0	0	0	0	0	0	0	0	0	0	1	1	1	1	0	0	0	0	0	0	0	0	1	0	0	0	1	0
AZ_TG77014	ESC_BA2109AA_AS	ESC_BA1869AA	Poultry	4873256	62.29	ST540	540	O9	H30	fimH54	0	0	0	0	0	0	0	0	0	0	0	0	0	0	0	0	0	0	0	0	0	0	0	0	0	0	0	0	0	0	0
FSIS1500877	ESC_BA2115AA_AS	ESC_AA8000AA	Bovine	5275959	37.68	ST11	11	O157	H7	fimH36	0	0	0	0	0	0	0	0	0	0	0	0	0	0	0	0	0	0	0	0	0	0	0	0	0	0	0	0	0	0	0
IHD813_11	ESC_BA2129AA_AS	ESC_BA2520AA	Human Other	4819479	71.5	ST10	10	O9	H9	fimH54	0	0	0	1	0	0	0	0	0	0	0	0	0	1	1	1	1	1	0	1	1	1	1	1	0	1	0	0	1	3	0
blood-10-0040	ESC_BA2139AA_AS	ESC_BA5389AA	ExPEC	4821657	131.01	ST101	101	O21	H21	fimH86	0	0	0	0	0	0	0	0	0	0	0	0	0	0	0	0	0	0	0	0	0	0	0	0	0	0	0	0	0	0	0
ARIM-EXH668-08	ESC_BA2140AA_AS	ESC_BA0290AA	Bovine	5349182	56.99	ST11	11	-	H7	fimH82	0	0	0	0	0	0	0	0	0	0	0	0	0	0	0	0	0	0	0	0	0	0	0	0	0	0	0	0	0	0	0
blood-08-1487	ESC_BA2147AA_AS	ESC_BA5465AA	ExPEC	5035163	54.69	ST393	393	O25	H1	fimH54	0	0	0	0	0	0	0	0	0	0	0	0	0	1	1	1	1	0	0	1	1	1	1	0	0	1	0	0	1	2	0
KTE60	ESC_BA2158AA_AS	ESC_CA1425AA	Human Other	5055352	62.32	ST1618	1618	O4	H1	fimH9	1	0	0	0	0	0	0	0	1	1	1	1	1	0	0	0	0	0	0	1	1	1	1	1	1	0	0	0	1	3	0
AZ-TG60783	ESC_BA2161AA_AS	ESC_BA8623AA	Poultry	5293566	78.19	ST3057	3057	O33	H5	fimH445	1	1	1	1	1	1	1	1	1	1	1	1	1	1	1	1	1	1	1	1	1	1	1	1	1	1	1	1	1	6	1
blood-10-1009	ESC_BA2181AA_AS	ESC_BA5361AA	ExPEC	4799905	182.28	ST10	10	O89	H10	Unknown	0	0	0	0	0	0	0	0	0	0	0	0	0	0	0	0	0	0	0	0	0	0	0	0	0	0	0	0	0	0	0
2-005-03_S4_C3	ESC_BA2185AA_AS	ESC_BA8435AA	Human Other	5144790	275.85	ST452	452	O81	H27	*	0	0	0	0	0	0	0	0	0	0	0	0	0	1	1	1	1	0	0	1	1	1	1	0	0	1	0	0	1	2	0
AZ-TG73607	ESC_BA2186AA_AS	ESC_BA8166AA	Poultry	4938754	72.1	ST5410	5410	O78	H9	fimH35	1	1	1	1	1	1	1	1	1	1	1	1	1	1	1	1	1	1	1	1	1	1	1	1	1	1	1	1	1	6	1
AZ-TG73415	ESC_BA2192AA_AS	ESC_BA8183AA	Poultry	5118049	57.32	ST5273	5273	O51	H45	fimH1069	0	0	0	0	0	0	0	0	0	0	0	0	0	0	0	0	0	0	0	0	0	0	0	0	0	0	0	0	0	0	0
blood-09-1229	ESC_BA2215AA_AS	ESC_BA5406AA	ExPEC	5162345	83.06	ST393	393	O15	H1	fimH54	0	0	0	0	0	0	0	0	0	0	0	0	0	1	1	1	1	0	0	1	1	1	1	0	0	1	0	0	1	2	0
2010035103	ESC_BA2222AA_AS	ESC_CA0125AA	ExPEC	5082438	71.44	ST131	131	O25	H4	fimH22	1	1	1	1	1	1	1	1	1	1	1	1	1	0	0	0	0	0	1	1	1	1	1	1	1	0	1	1	1	5	1
upec-120	ESC_BA2267AA_AS	ESC_BA5251AA	ExPEC	5295487	37.29	ST95	95	O18	H7	fimH18	0	0	0	0	0	0	0	0	0	1	1	1	1	0	0	0	0	0	0	1	1	1	1	0	1	0	0	0	1	2	0
03-08304	ESC_BA2284AA_AS	ESC_BA8643AA	Human Other	5293714	88.14	ST141	141	O2	H6	fimH76	1	0	0	0	0	0	0	0	1	1	1	1	1	0	0	0	0	0	0	1	1	1	1	1	1	0	0	0	1	3	0
AZ-TG60736	ESC_BA2296AA_AS	ESC_BA8650AA	Poultry	4908449	33.85	ST5409	5409	O134	H23	fimH38	0	0	0	0	0	0	0	0	0	0	0	0	0	0	0	0	0	0	0	0	0	0	0	0	0	0	0	0	0	0	0
IHD813_1	ESC_BA2300AA_AS	ESC_BA2537AA	Human Other	4816276	85.19	ST10	10	O9	H9	fimH54	0	0	0	1	0	0	0	0	0	0	0	0	0	1	1	1	1	1	0	1	1	1	1	1	0	1	0	0	1	3	0
AZ_TG77102	ESC_BA2315AA_AS	ESC_BA1631AA	Poultry	5479875	112.07	ST362	362	O15	H1	fimH96	1	1	1	1	1	1	1	1	1	1	1	1	1	1	1	0	1	0	1	1	1	1	1	1	1	1	1	1	1	6	1
AZ-TG73663	ESC_BA2316AA_AS	ESC_BA8164AA	Poultry	4990128	62.45	ST355	355	O2	H5	fimH154	0	0	0	1	0	0	0	1	1	1	1	1	1	1	1	1	1	1	1	0	1	1	0	1	1	1	0	1	1	5	1
FSIS1500796	ESC_BA2325AA_AS	ESC_AA7782AA	Bovine	5405839	70.59	ST11	11	O157	H7	fimH36	0	0	0	0	0	0	0	0	0	0	0	0	0	0	0	0	0	0	0	0	0	0	0	0	0	0	0	0	0	0	0
AZ-TG73371	ESC_BA2344AA_AS	ESC_BA8208AA	Poultry	4901693	121.39	ST345	345	O134	H21	fimH297	0	0	0	0	0	0	0	0	0	0	0	0	0	0	0	0	0	0	0	0	0	0	0	0	0	0	0	0	0	0	0
blood-10-0223	ESC_BA2345AA_AS	ESC_BA5383AA	ExPEC	5371154	89.79	ST131	131	O25	H4	fimH30	0	0	0	0	0	0	0	0	0	0	0	0	0	1	1	1	1	1	0	1	1	1	1	0	0	1	0	0	1	2	0
FSIS1500887	ESC_BA2347AA_AS	ESC_AA7787AA	Bovine	5465189	83.22	ST1967	1967	O103	H2	fimH25	0	0	0	0	0	0	0	0	0	0	0	0	0	0	0	0	0	0	0	0	0	0	0	0	0	0	0	0	0	0	0
upec-273	ESC_BA2349AA_AS	ESC_BA5066AA	ExPEC	4919640	73.01	ST167	167	-	H9	Unknown	0	0	0	0	0	0	0	0	0	0	0	0	0	1	1	1	1	1	0	1	1	1	1	0	0	1	0	0	1	2	0
IHD717_8	ESC_BA2369AA_AS	ESC_BA2556AA	Human Other	4923642	100.63	ST5236	5236	O45	H19	fimH32	0	0	0	0	0	0	0	0	0	0	0	0	0	0	0	0	0	0	0	0	0	0	0	0	0	0	0	0	0	0	0
PA30	ESC_BA2370AA_AS	ESC_BA1818AA	Human Other	5351970	359.15	ST11	11	O157	H7	fimH36	0	0	0	0	0	0	0	0	0	0	0	0	0	0	0	0	0	0	0	0	0	0	0	0	0	0	0	0	0	0	0
3-373-03_S4_C3	ESC_BA2400AA_AS	ESC_BA8419AA	Human Other	5108675	188.28	ST10	10	O16	H48	Unknown	0	0	0	0	0	0	0	0	0	0	0	0	0	0	0	0	0	0	0	0	0	0	0	0	0	0	0	0	0	0	0
AZ-TG71527	ESC_BA2415AA_AS	ESC_AA7753AA	Poultry	5261861	60.79	ST847	847	OX18	H2	fimH32	1	1	1	1	1	1	1	1	1	1	1	1	1	0	0	0	0	0	1	1	1	1	1	1	1	0	1	1	1	5	1
AZ_TG77090	ESC_BA2444AA_AS	ESC_BA1129AA	Poultry	4746716	33.65	ST3202	3202	-	H21	fimH756	0	0	0	0	0	0	0	0	0	0	0	0	0	0	0	0	0	0	0	0	0	0	0	0	0	0	0	0	0	0	0
upec-195	ESC_BA2456AA_AS	ESC_BA5162AA	ExPEC	4766837	180.78	ST537	537	O75	H5	fimH5	0	0	0	0	0	0	0	0	0	0	0	0	0	0	0	0	0	0	0	1	1	1	1	0	0	0	0	0	1	1	0
AZ_TG76978	ESC_BA2486AA_AS	ESC_BA1861AA	Poultry	5015981	127.28	ST2040	2040	O84	H20	fimH38	1	0	0	0	1	1	1	1	1	1	1	1	1	1	1	1	1	1	1	1	1	1	1	1	1	1	1	1	1	6	1
AZ-TG60413	ESC_BA2489AA_AS	ESC_BA8678AA	Poultry	5004187	75.45	ST58	58	-	H37	fimH24	0	0	0	0	1	1	1	1	1	1	1	1	1	1	1	1	1	1	1	1	1	1	1	0	1	1	1	1	1	5	1
IHD717_11	ESC_BA2507AA_AS	ESC_BA2550AA	Human Other	4708540	104.46	ST3489	3489	O87	H7	fimH23	0	0	0	0	0	0	0	0	0	0	0	0	0	0	0	0	0	0	0	0	0	0	0	0	0	0	0	0	0	0	0
blood-08-1563rep2	ESC_BA2513AA_AS	ESC_BA5457AA	ExPEC	5345567	64.64	ST393	393	-	H1	fimH54	0	0	0	0	0	0	0	0	0	0	0	0	0	1	1	1	1	0	0	1	1	1	1	0	0	1	0	0	1	2	0
8-415-05_S3_C1	ESC_BA2528AA_AS	ESC_BA8459AA	Human Other	5170628	236.06	ST73	73	O6	H1	fimH10	1	0	0	0	0	0	0	0	1	1	1	1	1	1	1	1	1	1	0	1	1	1	1	1	1	1	0	0	1	4	1
S103	ESC_BA2529AA_AS	ESC_CA0078AA	ExPEC	5270447	46.21	ST131	131	O25	H4	fimH30	0	0	0	0	0	0	0	0	0	0	0	0	0	1	1	1	1	1	0	1	1	1	1	0	0	1	0	0	1	2	0
3-020-07_S1_C3	ESC_BA2533AA_AS	ESC_BA8393AA	Human Other	4904711	245.29	ST1139	1139	uncertain	H9	fimH54	0	0	0	0	0	0	0	0	0	0	0	0	0	1	1	1	1	1	0	1	1	1	1	0	0	1	0	0	1	2	0
S19	ESC_BA2553AA_AS	ESC_CA0103AA	ExPEC	5312519	62.36	ST131	131	O25	H4	fimH22	0	0	0	0	0	0	0	0	0	0	0	0	0	1	1	1	1	1	0	1	1	1	1	0	0	1	0	0	1	2	0
2-052-05_S1_C3	ESC_BA2566AA_AS	ESC_BA8482AA	Human Other	5100506	218.51	ST5257	5257	-	H12	fimH1047	0	0	0	0	0	0	0	0	0	0	1	1	0	1	1	1	1	1	0	0	1	1	0	0	1	1	0	0	1	3	0
blood-11-0068	ESC_BA2569AA_AS	ESC_BA5329AA	ExPEC	5148100	97.92	ST131	131	O25	H4	fimH30	0	0	0	0	0	0	0	0	0	0	0	0	0	1	1	1	1	1	0	1	1	1	1	0	0	1	0	0	1	2	0
upec-255	ESC_BA2574AA_AS	ESC_BA5095AA	ExPEC	5131443	60.45	ST95	95	O2	H7	fimH41	0	0	0	0	0	0	0	0	0	0	0	0	0	0	0	0	0	0	0	1	1	1	1	0	0	0	0	0	1	1	0
AZ-TG60806	ESC_BA2579AA_AS	ESC_BA8667AA	Poultry	4805893	26.87	ST48	48	-	H43	fimH23	0	0	0	0	1	1	1	1	1	1	1	1	1	0	0	0	0	0	1	0	0	0	0	0	1	0	1	1	0	3	0
AZ-TG71427	ESC_BA2590AA_AS	ESC_AA8216AA	Poultry	4988938	107.6	ST5424	5424	-	H21	fimH86	1	1	1	1	1	1	1	0	1	1	1	1	1	1	1	1	1	1	1	1	1	1	1	1	1	1	1	1	1	6	1
IHD1178_11	ESC_BA2598AA_AS	ESC_BA2504AA	Human Other	5310747	64.7	ST648	648	O1	H6	fimH27	0	0	0	0	0	0	0	0	0	0	0	0	0	0	0	0	0	0	0	0	0	0	0	0	0	0	0	0	0	0	0
blood-10-0899rep1	ESC_BA2600AA_AS	ESC_BA5367AA	ExPEC	5217753	127.71	ST131	131	O25	H4	fimH30	0	0	0	0	0	0	0	0	0	0	0	0	0	1	1	1	1	1	0	1	1	1	1	0	0	1	0	0	1	2	0
upec-85	ESC_BA2601AA_AS	ESC_BA4903AA	ExPEC	5117931	63.97	ST73	73	O25	H1	fimH9	1	0	0	0	0	0	0	0	1	1	1	1	1	0	0	0	0	0	0	0	0	1	0	1	1	0	0	0	1	3	0
AZ-TG59995	ESC_BA2641AA_AS	ESC_BA8688AA	Poultry	5226801	44.78	ST58	58	-	H25	fimH27	1	1	1	1	1	1	1	1	1	1	1	1	1	1	1	1	1	1	1	1	1	1	1	1	1	1	1	1	1	6	1
IHD232_8	ESC_BA2647AA_AS	ESC_BA2651AA	Human Other	4902698	48.14	ST1286	1286	O10	H32	fimH30	1	0	0	0	0	0	0	0	0	0	0	0	0	0	0	0	0	0	0	0	0	0	0	1	0	0	0	0	0	1	0
AZ-TG73407	ESC_BA2670AA_AS	ESC_BA8202AA	Poultry	5037987	96.02	ST355	355	O2	H5	fimH154	1	1	1	1	1	1	1	1	1	1	1	1	1	1	1	1	1	1	1	0	1	1	0	1	1	1	1	1	1	6	1
IMT15922	ESC_BA2680AA_AS	ESC_CA1228AA	Bovine	5537102	112.36	ST16	16	O111	H8	fimH86	0	0	0	0	0	0	0	0	0	0	0	0	0	1	1	1	1	0	0	0	0	0	0	0	0	1	0	0	0	1	0
2-011-08_S3_C2	ESC_BA2696AA_AS	ESC_BA8409AA	Human Other	4978699	313.99	ST43	43	-	H10	fimH54	1	0	0	0	0	0	0	0	0	0	0	0	0	1	1	1	1	0	0	0	0	0	0	1	0	1	0	0	0	2	0
AZ_TG77026	ESC_BA2703AA_AS	ESC_BA1857AA	Poultry	5047991	42.93	ST58	58	O9	H25	fimH32	1	1	0	1	1	1	1	0	1	1	1	1	1	0	0	0	0	0	1	0	0	0	0	1	1	0	1	1	0	4	1
IHD1178_5	ESC_BA2707AA_AS	ESC_BA2510AA	Human Other	5309754	70.69	ST648	648	O1	H6	fimH27	0	0	0	0	0	0	0	0	0	0	0	0	0	0	0	0	0	0	0	0	0	0	0	0	0	0	0	0	0	0	0
IHD813_2	ESC_BA2713AA_AS	ESC_BA2534AA	Human Other	4817786	45.86	ST10	10	O9	H9	fimH54	0	0	0	1	0	0	0	0	0	0	0	0	0	1	1	1	1	1	0	1	1	1	1	1	0	1	0	0	1	3	0
C43/90	ESC_BA2726AA_AS	ESC_CA1537AA	Poultry	5124496	551.62	ST10	10	O127	H27	fimH54	0	0	0	0	0	0	0	0	0	0	0	0	0	1	1	1	1	0	0	0	0	0	0	0	0	1	0	0	0	1	0
2011-70-219-2	ESC_BA2730AA_AS	ESC_BA2119AA	Porcine	4787568	162	ST10	10	O76	H32	fimH41	0	0	0	0	0	0	0	0	0	0	0	0	0	0	0	0	0	0	0	0	0	0	0	0	0	0	0	0	0	0	0
IHD86_16	ESC_BA2747AA_AS	ESC_BA2665AA	Human Other	4718116	117.89	ST5420	5420	O88	H38	fimH27	0	0	0	0	0	0	0	0	0	0	0	0	0	0	0	0	0	0	0	0	0	0	0	0	0	0	0	0	0	0	0
FSIS1503257	ESC_BA2748AA_AS	ESC_AA7763AA	Bovine	5496903	98.04	ST21	21	O26	H11	fimH440	0	0	0	0	0	0	0	0	0	0	0	0	0	1	1	1	1	0	0	0	0	0	0	0	0	1	0	0	0	1	0
1-392-07_S1_C2	ESC_BA2755AA_AS	ESC_BA8464AA	Human Other	5347392	207.17	ST38	38	O86	H5	fimH5	0	0	0	0	0	0	0	0	0	0	0	0	0	1	1	1	1	0	0	1	1	1	1	0	0	1	0	0	1	2	0
2011-70-214-10	ESC_BA2759AA_AS	ESC_BA2138AA	Porcine	5149971	300.99	ST88	88	O104	H10	fimH27	0	0	0	0	0	0	0	0	0	0	0	0	0	0	0	0	0	0	0	0	0	0	0	0	0	0	0	0	0	0	0
FSIS1400371	ESC_BA2763AA_AS	ESC_BA3319AA	Bovine	5728902	61.29	ST21	21	O26	H11	fimH440	0	0	0	0	0	0	0	0	0	0	0	0	0	1	1	0	0	1	0	1	1	1	1	0	0	1	0	0	1	2	0
upec-235	ESC_BA2766AA_AS	ESC_BA5117AA	ExPEC	5011499	156.19	ST421	421	O1	H7	fimH92	0	0	0	1	0	0	0	0	1	1	1	1	1	1	1	1	1	0	0	1	1	1	1	1	1	1	0	0	1	4	1
259_10	ESC_BA2773AA_AS	ESC_AA8660AA	Human Other	5514576	38.88	ST21	21	O26	H11	fimH440	0	0	0	0	0	0	0	0	0	0	0	0	0	0	0	0	0	0	0	0	0	0	0	0	0	0	0	0	0	0	0
blood-09-0074	ESC_BA2774AA_AS	ESC_BA5446AA	ExPEC	5102045	80.34	ST131	131	O25	H4	fimH30	0	0	0	0	0	0	0	0	0	0	0	0	0	1	1	1	1	1	0	1	1	1	1	0	0	1	0	0	1	2	0
ewgs1017	ESC_BA2779AA_AS	ESC_BA3395AA	Bovine	5485676	74.13	ST11	11	O157	H7	fimH36	0	0	0	0	0	0	0	0	0	0	0	0	0	0	0	0	0	0	0	0	0	0	0	0	0	0	0	0	0	0	0
blood-09-1305rep2	ESC_BA2786AA_AS	ESC_BA5398AA	ExPEC	5199000	55.47	ST69	69	O17 or O77	H18	fimH27	0	0	0	0	0	0	0	0	0	0	0	0	0	1	1	1	1	0	0	1	1	1	1	0	0	1	0	0	1	2	0
AZ-TG73559	ESC_BA2795AA_AS	ESC_BA8148AA	Poultry	5142893	80.84	ST117	117	O71	H4	fimH97	1	1	1	1	1	1	1	1	1	1	1	1	1	1	1	1	1	1	1	1	1	1	1	1	1	1	1	1	1	6	1
2011-70-219-9	ESC_BA2800AA_AS	ESC_BA2111AA	Porcine	5129906	164.81	ST117	117	O24	H4	fimH97	1	1	0	0	0	0	0	1	1	1	1	1	1	1	1	1	1	1	1	1	1	1	1	1	1	1	0	1	1	5	1
upec-281	ESC_BA2812AA_AS	ESC_BA5048AA	ExPEC	5266162	123.44	ST131	131	O25	H4	fimH30	0	0	0	0	0	0	0	0	0	0	0	0	0	1	1	1	1	1	0	1	1	1	1	0	0	1	0	0	1	2	0
IHD45_10	ESC_BA2818AA_AS	ESC_BA2708AA	Human Other	4581693	98.05	ST93	93	O7	H4	fimH31	0	0	0	0	0	0	0	0	0	0	0	0	0	0	0	0	0	0	0	0	0	0	0	0	0	0	0	0	0	0	0
IHD45_15	ESC_BA2823AA_AS	ESC_BA2698AA	Human Other	4697074	120.2	ST542	542	O153	H9	fimH54	0	0	0	0	0	0	0	0	0	0	0	0	0	0	0	0	0	0	0	0	0	0	0	0	0	0	0	0	0	0	0
AZ_TG76990	ESC_BA2826AA_AS	ESC_BA1859AA	Poultry	5026105	112.64	ST399	399	O25	H12	fimH34	0	0	0	0	0	0	0	0	0	0	0	0	0	0	0	0	0	0	0	0	0	0	0	0	0	0	0	0	0	0	0
AZ_TG77074	ESC_BA2834AA_AS	ESC_BA1150AA	Poultry	4833538	84.94	ST540	540	O9	H30	fimH54	0	0	0	0	1	1	1	0	1	1	1	1	1	0	0	0	0	0	1	1	1	1	1	0	1	0	1	1	1	4	1
S109	ESC_BA2841AA_AS	ESC_CA0072AA	ExPEC	5231188	39.66	ST131	131	O25	H4	fimH30	0	0	0	0	0	0	0	0	0	0	0	0	0	1	1	1	1	1	0	1	1	1	1	0	0	1	0	0	1	2	0
upec-175	ESC_BA2853AA_AS	ESC_BA5184AA	ExPEC	5015394	66.35	ST130	130	O17 or O77	H18	fimH27	0	0	0	0	0	0	0	0	0	0	0	0	0	0	0	0	0	0	0	1	1	1	1	0	0	0	0	0	1	1	0
3-373-03_S3_C1	ESC_BA2860AA_AS	ESC_BA8429AA	Human Other	4546621	341.72	ST48	48	O9	H11	fimH41	0	0	0	0	0	0	0	0	0	0	0	0	0	0	0	0	0	0	0	0	0	0	0	0	0	0	0	0	0	0	0
IHD357_3	ESC_BA2871AA_AS	ESC_BA2600AA	Human Other	5109565	52.59	ST405	405	O102	H6	fimH27	0	0	0	0	0	0	0	0	0	0	0	0	0	1	1	1	1	1	0	1	1	1	1	0	0	1	0	0	1	2	0
2-474-04_S4_C1	ESC_BA2885AA_AS	ESC_BA8587AA	Human Other	4900047	141.1	ST1125	1125	O139	H19	fimH45	0	0	0	1	0	0	0	0	1	1	1	1	1	0	0	0	0	0	0	0	0	0	0	1	1	0	0	0	0	2	0
upec-7	ESC_BA2889AA_AS	ESC_BA4939AA	ExPEC	4968165	37.76	ST5422	5422	O2	H7	fimH41	0	0	0	0	0	0	0	0	0	0	0	0	0	0	0	0	0	0	0	1	1	1	1	0	0	0	0	0	1	1	0
2-005-03_S1_C1	ESC_BA2896AA_AS	ESC_BA8478AA	Human Other	5099442	241.92	ST5257	5257	-	H12	fimH1047	0	0	0	0	0	0	0	0	0	0	1	1	0	1	1	1	1	1	0	0	1	1	0	0	1	1	0	0	1	3	0
upec-233	ESC_BA2901AA_AS	ESC_BA5119AA	ExPEC	5056097	85.46	ST421	421	O1	H7	fimH92	0	0	0	1	0	0	0	0	1	1	1	1	1	1	1	1	1	0	0	1	1	1	1	1	1	1	0	0	1	4	1
AZ-TG56455	ESC_BA2919AA_AS	ESC_BA8640AA	Poultry	4974830	117.82	ST2491	2491	O53	H32	fimH23	0	0	0	0	0	0	0	0	0	0	0	0	0	0	0	0	0	0	0	0	0	0	0	0	0	0	0	0	0	0	0
165_12	ESC_BA2923AA_AS	ESC_AA8653AA	Human Other	5744614	56.88	ST21	21	O26	H11	fimH440	0	0	0	0	0	0	0	0	0	0	0	0	0	1	1	1	1	0	0	0	0	0	0	0	0	1	0	0	0	1	0
upec-141	ESC_BA2928AA_AS	ESC_BA5221AA	ExPEC	5018244	36.16	ST409	409	O75	H55	Unknown	0	0	0	0	0	0	0	0	0	0	0	0	0	0	0	0	0	0	0	1	1	0	1	0	0	0	0	0	1	1	0
blood-10-1310	ESC_BA2940AA_AS	ESC_BA5349AA	ExPEC	5265288	125.72	ST80	80	O7	H7	fimH383	1	0	0	0	0	0	0	0	1	1	1	1	1	0	0	0	0	0	0	1	1	1	1	1	1	0	0	0	1	3	0
upec-108	ESC_BA2958AA_AS	ESC_BA5279AA	ExPEC	5046406	59.89	ST131	131	O25	H4	fimH30	0	0	0	0	0	0	0	0	0	0	0	0	0	1	1	1	1	1	0	1	1	1	1	0	0	1	0	0	1	2	0
1-110-08_S3_C3	ESC_BA2959AA_AS	ESC_BA8550AA	Human Other	5317979	185.47	ST10	10	O176	H33	fimH54	1	1	0	0	0	0	0	0	0	0	0	0	0	1	1	1	0	0	0	0	0	0	0	1	0	1	0	0	0	2	0
2-156-04_S4_C2	ESC_BA2970AA_AS	ESC_BA8390AA	Human Other	4932012	214.78	ST401	401	O36	H35	fimH233	0	0	0	0	0	0	0	0	0	0	0	0	0	0	0	0	0	0	0	0	0	0	0	0	0	0	0	0	0	0	0
blood-09-0428	ESC_BA2996AA_AS	ESC_BA5434AA	ExPEC	5368258	91.23	ST131	131	O25	H4	fimH30	0	0	0	0	0	0	0	0	0	0	0	0	0	1	1	1	1	0	0	1	1	1	1	0	0	1	0	0	1	2	0
AZ-TG73211	ESC_BA3007AA_AS	ESC_BA8320AA	Poultry	5175928	80.68	ST949	949	O182	H21	fimH121	1	0	0	0	1	1	1	1	1	1	1	1	1	1	1	1	1	1	1	1	1	1	1	1	1	1	1	1	1	6	1
AZ-TG60758	ESC_BA3015AA_AS	ESC_BA8672AA	Poultry	4802657	32.42	ST48	48	O103	H43	fimH23	0	0	0	0	1	1	1	1	1	1	1	1	1	0	0	0	0	0	1	0	0	0	0	0	1	0	1	1	0	3	0
FSIS1500912	ESC_BA3037AA_AS	ESC_AA7859AA	Bovine	5569215	82.34	ST21	21	O26	H11	fimH440	0	0	0	0	0	0	0	0	0	0	0	0	0	1	1	1	1	0	0	0	0	0	0	0	0	1	0	0	0	1	0
AZ-TG60771	ESC_BA3043AA_AS	ESC_BA8660AA	Poultry	5012160	49.68	ST369	369	O78	H4	fimH35	1	1	1	1	1	1	1	1	1	1	1	1	1	1	1	1	1	1	1	1	1	1	1	1	1	1	1	1	1	6	1
upec-51	ESC_BA3061AA_AS	ESC_BA4981AA	ExPEC	5060984	90.09	ST95	95	O1	H7	fimH41	0	0	0	0	0	0	0	0	0	0	0	0	0	0	0	0	0	0	0	1	1	1	1	0	0	0	0	0	1	1	0
upec-207	ESC_BA3076AA_AS	ESC_BA5148AA	ExPEC	5090749	246.31	ST12	12	O21	H5	fimH5	0	0	0	0	0	0	0	0	0	0	0	0	0	0	0	0	0	0	0	1	1	1	1	0	0	0	0	0	1	1	0
upec-117	ESC_BA3078AA_AS	ESC_BA5259AA	ExPEC	5206405	89.44	ST73	73	O25	H1	fimH240	1	0	0	0	0	0	0	0	1	1	1	1	1	0	0	0	0	0	0	0	0	1	0	1	1	0	0	0	1	3	0
IHD45_6	ESC_BA3093AA_AS	ESC_BA2716AA	Human Other	4769254	128.13	ST155	155	-	H25	fimH121	0	0	0	0	0	0	0	0	0	0	0	0	0	0	0	0	0	0	0	0	0	0	0	0	0	0	0	0	0	0	0
1-392-07_S4_C3	ESC_BA3094AA_AS	ESC_BA8358AA	Human Other	5645154	198.4	ST223	223	O132	H16	fimH33	0	0	0	0	0	0	0	0	0	0	0	0	0	1	1	1	1	0	0	1	1	1	1	0	0	1	0	0	1	2	0
AZ_TG77018	ESC_BA3105AA_AS	ESC_BA1803AA	Poultry	5493026	41.04	ST362	362	O7	H6	fimH96	1	1	1	1	1	1	1	1	1	1	1	1	1	1	1	1	1	1	1	1	1	1	0	1	1	1	1	1	1	6	1
RW1993	ESC_BA3111AA_AS	ESC_CA1146AA	Bovine	5417896	46.65	ST21	21	O26	H11	fimH440	0	0	0	0	0	0	0	0	0	0	0	0	0	1	1	1	1	0	0	0	0	0	0	0	0	1	0	0	0	1	0
IHIT2087	ESC_BA3114AA_AS	ESC_CA1168AA	Bovine	5629506	54.23	ST21	21	O26	H11	fimH440	0	0	0	0	0	0	0	0	0	0	0	0	0	1	1	1	1	0	0	0	0	0	0	0	0	1	0	0	0	1	0
S111	ESC_BA3155AA_AS	ESC_CA0070AA	ExPEC	5198374	52.64	ST131	131	O25	H4	fimH30	0	0	0	0	0	0	0	0	0	0	0	0	0	1	1	1	1	1	0	1	1	1	1	0	0	1	0	0	1	2	0
460_09	ESC_BA3176AA_AS	ESC_AA8639AA	Human Other	5644612	135.44	ST21	21	O26	H11	fimH440	0	0	0	0	0	0	0	0	0	0	0	0	0	1	1	1	1	0	0	0	0	0	0	0	0	1	0	0	0	1	0
6-319-05_S1_C2	ESC_BA3185AA_AS	ESC_BA8556AA	Human Other	5253304	197.21	ST443	443	O115	H5	fimH24	0	0	0	0	0	0	0	0	0	0	0	0	0	0	0	0	0	0	0	0	0	0	0	0	0	0	0	0	0	0	0
FSIS1500876	ESC_BA3187AA_AS	ESC_AA7982AA	Bovine	5654152	80.92	ST11	11	O157	H7	fimH82	0	0	0	0	0	0	0	0	0	0	0	0	0	0	0	0	0	0	0	0	0	0	0	0	0	0	0	0	0	0	0
5-172-05_S3_C1	ESC_BA3191AA_AS	ESC_BA8415AA	Human Other	4882610	271.66	ST5439	5439	-	H10	fimH41	0	0	0	0	0	0	0	0	0	0	0	0	0	1	1	1	1	0	0	0	0	0	0	0	0	1	0	0	0	1	0
FSIS1500867	ESC_BA3205AA_AS	ESC_AA7779AA	Bovine	5416483	60.41	ST11	11	O157	H7	fimH82	0	0	0	0	0	0	0	0	0	0	0	0	0	0	0	0	0	0	0	0	0	0	0	0	0	0	0	0	0	0	0
AZ-TG60594	ESC_BA3207AA_AS	ESC_BA8657AA	Poultry	5448627	48.98	ST457	457	O11 or OX19	H25	fimH145	0	0	0	0	0	0	0	0	0	0	0	0	0	0	0	0	0	0	0	0	0	0	0	0	0	0	0	0	0	0	0
AZ-TG71183	ESC_BA3211AA_AS	ESC_BA4534AA	Porcine	5140332	40.49	ST5308	5308	O104	H27	fimH233	0	0	0	0	0	0	0	0	0	0	0	0	0	0	0	0	0	0	0	0	0	0	0	0	0	0	0	0	0	0	0
upec-8	ESC_BA3227AA_AS	ESC_BA4916AA	ExPEC	4976243	69.35	ST95	95	O2	H7	fimH41	0	0	0	0	0	0	0	0	0	0	0	0	0	0	0	0	0	0	0	1	1	1	1	0	0	0	0	0	1	1	0
AZ-TG73191	ESC_BA3228AA_AS	ESC_BA8314AA	Poultry	5174843	107.3	ST117	117	O132	H4	fimH97	1	1	1	1	1	1	1	1	1	1	1	1	1	1	1	1	1	1	1	1	1	1	1	1	1	1	1	1	1	6	1
ARIM-EXH644-08	ESC_BA3234AA_AS	ESC_BA0280AA	Human Other	5260543	58.32	ST11	11	-	H7	fimH82	0	0	0	0	0	0	0	0	0	0	0	0	0	0	0	0	0	0	0	0	0	0	0	0	0	0	0	0	0	0	0
AZ-TG76942	ESC_BA3270AA_AS	ESC_BA1901AA	Poultry	4754406	107.56	ST48	48	O15	H11	fimH41	0	0	0	1	0	0	0	1	1	1	1	1	1	0	0	0	0	0	1	1	1	1	1	1	1	0	0	1	1	4	1
blood-09-1294	ESC_BA3276AA_AS	ESC_BA5402AA	ExPEC	5244042	110.65	ST69	69	O17 or O77	H18	fimH27	0	0	0	0	0	0	0	0	0	0	0	0	0	1	1	1	1	0	0	1	1	1	1	0	0	1	0	0	1	2	0
IHD86_5	ESC_BA3305AA_AS	ESC_BA2685AA	Human Other	5034427	89.53	ST359	359	-	H51	fimH35	0	0	0	1	0	0	0	1	0	0	0	0	0	0	0	0	0	0	1	1	1	1	1	1	0	0	0	1	1	3	0
3-475-03_S1_C2	ESC_BA3309AA_AS	ESC_BA8468AA	Human Other	5358251	271.05	ST200	200	O175	H27	fimH54	0	0	0	0	0	0	0	0	0	0	0	0	0	1	1	1	1	0	0	0	0	0	0	0	0	1	0	0	0	1	0
AZ_TG77126	ESC_BA3311AA_AS	ESC_BA1093AA	Poultry	5182883	77.77	ST2278	2278	O25	H4	fimH22	0	0	0	0	0	0	0	0	0	0	0	0	0	0	0	0	0	0	0	0	0	0	0	0	0	0	0	0	0	0	0
3-267-03_S1_C1	ESC_BA3319AA_AS	ESC_BA8452AA	Human Other	5178005	231.35	ST5251	5251	O128	H8	fimH86	1	1	1	1	0	0	0	0	0	0	0	0	0	1	1	1	1	0	0	0	0	0	0	1	0	1	0	0	0	2	0
upec-23	ESC_BA3335AA_AS	ESC_BA5123AA	ExPEC	4624362	65.53	ST5442	5442	O73	H31	fimH23	0	0	0	0	0	0	0	0	0	0	0	0	0	0	0	0	0	0	0	0	0	0	0	0	0	0	0	0	0	0	0
AZ-TG73535	ESC_BA3337AA_AS	ESC_BA8175AA	Poultry	5048989	43.63	ST1673	1673	-	H21	fimH35	0	0	0	0	0	0	0	0	0	0	0	0	0	0	0	0	0	0	0	0	0	0	0	0	0	0	0	0	0	0	0
1-176-05_S4_C3	ESC_BA3338AA_AS	ESC_BA8604AA	Human Other	5001860	273.13	ST10	10	-	H16	fimH54	0	0	0	0	0	0	0	0	0	0	0	0	0	1	1	1	1	0	0	0	0	0	0	0	0	1	0	0	0	1	0
FSIS1500886	ESC_BA3356AA_AS	ESC_AA7793AA	Bovine	4693041	83.33	ST1662	1662	O103	H16	fimH38	0	0	0	0	0	0	0	0	0	0	0	0	0	0	0	0	0	0	0	0	0	0	0	0	0	0	0	0	0	0	0
2-474-04_S4_C3	ESC_BA3396AA_AS	ESC_BA8405AA	Human Other	4899815	226.67	ST1125	1125	O139	H19	fimH45	0	0	0	1	0	0	0	0	1	1	1	1	1	0	0	0	0	0	0	0	0	0	0	1	1	0	0	0	0	2	0
1-182-04_S1_C1	ESC_BA3426AA_AS	ESC_BA8411AA	Human Other	4931963	263.07	ST23	23	O8	H9	fimH35	1	1	1	1	1	1	1	1	1	1	1	1	1	1	1	1	1	1	1	1	1	1	1	1	1	1	1	1	1	6	1
PA16	ESC_BA3431AA_AS	ESC_BA1830AA	Human Other	5434119	265.37	ST11	11	O157	H7	fimH36	0	0	0	0	0	0	0	0	0	0	0	0	0	0	0	0	0	0	0	0	0	0	0	0	0	0	0	0	0	0	0
AZ_TG76982	ESC_BA3453AA_AS	ESC_BA1855AA	Poultry	5064821	129.77	ST297	297	O102	H8	fimH26	0	0	0	1	0	0	0	1	1	1	1	1	1	0	0	0	0	0	1	1	1	1	1	1	1	0	0	1	1	4	1
upec-116	ESC_BA3464AA_AS	ESC_BA5261AA	ExPEC	4881047	30.58	ST681	681	-	H5	fimH9	0	0	0	1	0	0	0	0	1	1	1	1	1	0	0	0	0	0	0	1	1	1	1	1	1	0	0	0	1	3	0
upec-134	ESC_BA3487AA_AS	ESC_BA5229AA	ExPEC	4989198	80.56	ST131	131	O16	H5	fimH41	0	0	0	0	0	0	0	0	0	0	0	0	0	1	1	1	1	1	0	0	1	1	0	0	0	1	0	0	1	2	0
blood-10-1227	ESC_BA3523AA_AS	ESC_BA5353AA	ExPEC	4721588	101.46	ST1249	1249	-	H14	fimH25	0	0	0	0	0	0	0	0	0	0	0	0	0	0	0	0	0	0	0	0	0	0	0	0	0	0	0	0	0	0	0
624_12	ESC_BA3534AA_AS	ESC_AA8644AA	Human Other	5514576	38.88	ST21	21	O26	H11	fimH440	0	0	0	0	0	0	0	0	0	0	0	0	0	0	0	0	0	0	0	0	0	0	0	0	0	0	0	0	0	0	0
AZ-TG71463	ESC_BA3538AA_AS	ESC_AA8189AA	Poultry	4904056	127.72	ST10	10	O89	H9	fimH54	1	1	0	1	1	1	1	0	1	1	1	1	1	0	0	0	0	0	1	0	0	0	0	1	1	0	1	1	0	4	1
FSIS1503260	ESC_BA3539AA_AS	ESC_AA7762AA	Bovine	5546592	76	ST16	16	uncertain	H8	fimH86	0	0	0	0	0	0	0	0	0	0	0	0	0	0	0	0	0	0	0	0	0	0	0	0	0	0	0	0	0	0	0
S120	ESC_BA3542AA_AS	ESC_CA0061AA	ExPEC	5051365	86.62	ST131	131	O16	H5	fimH41	0	0	0	0	0	0	0	0	0	0	0	0	0	1	1	1	1	1	0	1	1	1	1	0	0	1	0	0	1	2	0
DMB SH105	ESC_BA3552AA_AS	ESC_AA8083AA	Human Other	4777566	45.16	ST10	10	O92	H4	fimH41	1	1	0	0	0	0	0	0	0	0	0	0	0	0	0	0	1	0	0	0	0	0	0	1	0	1	0	0	0	2	0
blood-11-0067	ESC_BA3618AA_AS	ESC_BA5331AA	ExPEC	5088601	92.89	ST131	131	O25	H4	fimH30	0	0	0	0	0	0	0	0	0	0	0	0	0	1	1	1	1	1	0	1	1	1	1	0	0	1	0	0	1	2	0
FSIS1500781	ESC_BA3668AA_AS	ESC_AA7828AA	Bovine	5470311	66.05	ST21	21	O26	H11	fimH440	0	0	0	0	0	0	0	0	0	0	0	0	0	1	1	1	1	0	0	0	0	0	0	0	0	1	0	0	0	1	0
05-00787	ESC_BA3707AA_AS	ESC_BA8646AA	Human Other	5133255	213.58	ST141	141	O2	H6	fimH14	1	0	0	0	0	0	0	0	1	1	1	1	1	0	0	0	0	0	0	1	1	1	1	1	1	0	0	0	1	3	0
AZ-TG73515	ESC_BA3732AA_AS	ESC_BA8172AA	Poultry	4851044	77.3	ST665	665	O63	H4	fimH30	0	1	1	1	1	1	1	1	1	1	1	1	1	1	1	1	1	1	1	1	1	1	1	1	1	1	1	1	1	6	1
AZ-TG71423	ESC_BA3807AA_AS	ESC_BA4532AA	Poultry	4838400	76.17	ST162	162	-	H19	fimH38	0	0	0	0	0	0	0	0	0	0	0	0	0	0	0	0	0	0	0	0	0	0	0	0	0	0	0	0	0	0	0
AZ-TG71519	ESC_BA3809AA_AS	ESC_AA7744AA	Poultry	5474862	55.63	ST5459	5459	O9	H20	fimH1017	1	1	1	1	1	1	1	1	1	1	1	1	1	1	1	1	1	1	1	1	0	1	0	1	1	1	1	1	1	6	1
FSIS1500738	ESC_BA3837AA_AS	ESC_AA7871AA	Bovine	5797585	98.01	ST21	21	O26	H11	fimH440	0	0	0	0	0	0	0	0	0	0	0	0	0	0	0	0	0	0	0	0	0	0	0	0	0	0	0	0	0	0	0
AZ-TG73455	ESC_BA3849AA_AS	ESC_BA8189AA	Poultry	5342532	76.34	ST23	23	O109	H9	fimH35	0	0	0	0	0	0	0	0	0	0	0	0	0	1	1	1	1	1	0	1	1	1	1	0	0	1	0	0	1	2	0
AZ-TG73619	ESC_BA3856AA_AS	ESC_BA8152AA	Poultry	5388043	59.56	ST117	117	O119	H4	fimH97	1	0	0	0	1	1	1	1	1	1	1	1	1	1	1	1	1	1	1	1	0	1	0	1	1	1	1	1	1	6	1
Escherichia coliVB 957883	ESC_BA3937AA_AS	ESC_BA9721AA	Companion Animal	4816232	132.88	ST131	131	O16	H5	fimH41	0	0	0	0	0	0	0	0	0	0	0	0	0	0	0	0	0	0	0	0	0	0	0	0	0	0	0	0	0	0	0
AZ-TG73603	ESC_BA3958AA_AS	ESC_BA8160AA	Poultry	5455853	35.57	ST117	117	O78	H4	fimH97	1	1	1	1	1	1	1	1	1	1	1	1	1	1	1	1	1	1	1	1	1	1	1	1	1	1	1	1	1	6	1
upec-197	ESC_BA3967AA_AS	ESC_BA5160AA	ExPEC	5025537	236.16	ST95	95	O2	H7	fimH41	0	0	0	0	0	0	0	0	0	0	0	0	0	0	0	0	0	0	0	1	1	1	1	0	0	0	0	0	1	1	0
2010032085	ESC_BA4016AA_AS	ESC_CA0132AA	ExPEC	5278156	71.78	ST131	131	O25	H4	fimH298	1	1	1	1	1	1	1	1	1	1	1	1	1	1	1	1	1	1	1	1	1	1	1	1	1	1	1	1	1	6	1
3-475-03_S4_C1	ESC_BA4049AA_AS	ESC_BA8446AA	Human Other	4825458	171.55	ST10	10	OX13	H10	fimH54	0	0	0	0	0	0	0	0	0	0	0	0	0	0	0	0	0	0	0	0	0	0	0	0	0	0	0	0	0	0	0
blood-10-0541	ESC_BA4058AA_AS	ESC_BA5381AA	ExPEC	5257235	74.55	ST405	405	O102	H6	fimH27	0	0	0	0	0	0	0	0	0	0	0	0	0	0	0	0	0	0	0	1	1	1	1	0	0	0	0	0	1	1	0
AZ_TG76970	ESC_BA4062AA_AS	ESC_BA1137AA	Poultry	4987472	93.75	ST93	93	O5	H10	Unknown	1	1	1	1	1	1	1	1	1	1	1	1	1	1	1	1	1	1	1	1	1	1	1	1	1	1	1	1	1	6	1
AZ-TG73599	ESC_BA4064AA_AS	ESC_BA8150AA	Poultry	5320089	76.1	ST602	602	-	H21	fimH86	1	1	1	1	1	1	1	1	1	1	1	1	1	1	1	1	1	1	1	1	1	1	1	1	1	1	1	1	1	6	1
upec-15	ESC_BA4065AA_AS	ESC_BA5212AA	ExPEC	5025226	43.46	ST131	131	O25	H4	fimH30	0	0	0	0	0	0	0	0	0	0	0	0	0	1	1	1	1	1	0	1	1	1	1	0	0	1	0	0	1	2	0
blood-09-0409	ESC_BA4073AA_AS	ESC_BA5436AA	ExPEC	4883563	96.27	ST538	538	O129 or O13	H4	fimH20	0	0	0	1	0	0	1	0	1	1	1	1	1	0	0	0	0	0	0	1	1	1	1	1	1	0	1	0	1	4	1
upec-70	ESC_BA4086AA_AS	ESC_BA4937AA	ExPEC	4905372	101.64	ST1159	1159	O2	H6	fimH450	0	0	0	0	0	0	1	0	1	1	1	1	1	0	0	0	0	0	0	1	1	1	1	0	1	0	1	0	1	3	0
FSIS1503261	ESC_BA4097AA_AS	ESC_AA7772AA	Bovine	5457951	76.42	ST16	16	-	H8	fimH86	0	0	0	0	0	0	0	0	0	0	0	0	0	0	1	1	1	0	0	0	0	0	0	0	0	1	0	0	0	1	0
AZ-TG73627	ESC_BA4108AA_AS	ESC_BA8159AA	Poultry	5139043	48.74	ST95	95	O1	H7	fimH27	1	1	1	1	1	1	1	1	1	1	1	1	1	1	1	1	1	1	1	0	1	1	0	1	1	1	1	1	1	6	1
2010100177	ESC_BA4120AA_AS	ESC_CA0111AA	ExPEC	5054776	71.05	ST131	131	O25	H4	fimH30	0	0	0	0	0	0	0	0	0	0	0	0	0	1	1	1	1	1	0	1	1	1	1	0	0	1	0	0	1	2	0
E103/11	ESC_BA4188AA_AS	ESC_CA2310AA	Human Other	5276211	374.51	ST678	678	O104	H4	Unknown	1	0	0	0	0	0	0	0	0	0	0	0	0	1	1	1	1	0	0	0	0	0	0	1	0	1	0	0	0	2	0
AZ-TG73519	ESC_BA4223AA_AS	ESC_BA8169AA	Poultry	5010549	81.35	ST10	10	O16	H48	fimH54	0	0	0	0	0	0	0	0	0	0	0	0	0	0	0	0	0	0	0	0	0	0	0	0	0	0	0	0	0	0	0
AZ-TG56487	ESC_BA4280AA_AS	ESC_BA8620AA	Poultry	5069541	145.18	ST1638	1638	O3	H38	fimH167	0	0	0	0	0	0	0	0	0	0	0	0	0	0	0	0	0	0	0	0	0	0	0	0	0	0	0	0	0	0	0
3-267-03_S3_C2	ESC_BA4306AA_AS	ESC_BA8535AA	Human Other	4759643	226.18	ST101	101	O153	H2	fimH86	0	0	0	1	0	0	0	0	1	1	1	1	1	0	0	0	0	0	0	0	0	0	0	1	1	0	0	0	0	2	0
6-319-05_S4_C2	ESC_BA4326AA_AS	ESC_BA8475AA	Human Other	4952217	205.57	ST5294	5294	O58	H32	fimH1296	0	0	0	0	0	0	0	0	0	0	0	0	0	0	0	0	0	0	0	0	0	0	0	0	0	0	0	0	0	0	0
blood-08-0215	ESC_BA4329AA_AS	ESC_BA5493AA	ExPEC	5131090	122.07	ST73	73	O2	H1	fimH10	1	0	0	0	0	0	0	0	1	1	1	1	1	1	1	1	1	1	0	1	1	1	1	1	1	1	0	0	1	4	1
blood-B-11-184	ESC_BA4335AA_AS	ESC_BA5306AA	ExPEC	5178708	89.75	ST131	131	O25	H4	fimH30	0	0	0	0	0	0	0	0	0	0	0	0	0	1	1	1	1	1	0	1	1	1	1	0	0	1	0	0	1	2	0
2012C-4478	ESC_BA4354AA_AS	ESC_BA9452AA	Human Other	5292911	63.8	ST32	32	O145	uncertain	fimH331	0	0	0	0	0	0	0	0	0	0	0	0	0	1	1	1	1	0	0	0	0	0	0	0	0	1	0	0	0	1	0
AZ-TG73127	ESC_BA4363AA_AS	ESC_BA8337AA	Poultry	5030324	57.48	ST101	101	O88	H8	fimH86	1	1	1	1	1	1	1	1	1	1	1	1	1	1	1	1	1	1	1	1	1	1	1	1	1	1	1	1	1	6	1
upec-128	ESC_BA4364AA_AS	ESC_BA5236AA	ExPEC	4739147	33.32	ST135	135	O83	H1	fimH2	0	0	0	0	0	0	0	0	0	0	0	0	0	0	0	0	0	0	0	1	1	1	1	0	0	0	0	0	1	1	0
IMT20245	ESC_BA4381AA_AS	ESC_CA1217AA	Bovine	5358406	118.04	ST21	21	O26	H11	fimH440	0	0	0	0	0	0	0	0	0	0	0	0	0	0	0	0	0	0	0	0	0	0	0	0	0	0	0	0	0	0	0
upec-144	ESC_BA4389AA_AS	ESC_BA5218AA	ExPEC	5110115	137.56	ST95	95	O2	H4	fimH27	1	1	1	1	1	1	1	1	1	1	1	1	1	1	1	1	1	1	1	0	1	1	0	1	1	1	1	1	1	6	1
upec-176	ESC_BA4427AA_AS	ESC_BA5183AA	ExPEC	5192805	62.76	ST131	131	O25	H4	fimH30	0	0	0	0	0	0	0	0	0	0	0	0	0	1	1	1	1	1	0	1	1	1	1	0	0	1	0	0	1	2	0
FSIS1500880	ESC_BA4450AA_AS	ESC_AA7998AA	Bovine	5498507	73.04	ST11	11	O157	H7	fimH82	0	0	0	0	0	0	0	0	0	0	0	0	0	0	0	0	0	0	0	0	0	0	0	0	0	0	0	0	0	0	0
AZ-TG73439	ESC_BA4463AA_AS	ESC_BA8185AA	Poultry	5051330	81.81	ST101	101	O109	H40	fimH86	1	1	1	1	1	1	1	1	1	1	1	1	1	1	1	1	1	1	1	1	1	1	1	1	1	1	1	1	1	6	1
ARIM-EXH368-07	ESC_BA4490AA_AS	ESC_BA0285AA	Human Other	5240528	32.08	ST11	11	-	H7	fimH36	0	0	0	0	0	0	0	0	0	0	0	0	0	0	0	0	0	0	0	0	0	0	0	0	0	0	0	0	0	0	0
FSIS1502385	ESC_BA4491AA_AS	ESC_AA8094AA	Bovine	5421891	102.54	ST11	11	O157	H7	fimH82	0	0	0	0	0	0	0	0	0	0	0	0	0	0	0	0	0	0	0	0	0	0	0	0	0	0	0	0	0	0	0
5-366-08_S1_C3	ESC_BA4499AA_AS	ESC_BA8343AA	Human Other	5429681	205.39	ST2914	2914	O166	H15	fimH93	0	0	0	0	0	0	0	0	0	0	0	0	0	0	0	0	0	0	0	0	0	0	0	0	0	0	0	0	0	0	0
FSIS1500972	ESC_BA4565AA_AS	ESC_AA7868AA	Bovine	5593102	72.51	ST21	21	uncertain	H11	fimH440	0	0	0	0	0	0	0	0	0	0	0	0	0	1	1	1	1	0	0	0	0	0	0	0	0	1	0	0	0	1	0
AZ-TG73511	ESC_BA4567AA_AS	ESC_BA8178AA	Poultry	4762392	76.36	ST5280	5280	O22	H7	fimH31	1	1	1	1	1	1	1	1	1	1	1	1	1	0	0	0	0	0	1	1	1	1	1	1	1	0	1	1	1	5	1
FSIS1500870	ESC_BA4576AA_AS	ESC_AA7993AA	Bovine	5424590	121.5	ST11	11	O157	H7	fimH82	0	0	0	0	0	0	0	0	0	0	0	0	0	0	0	0	0	0	0	0	0	0	0	0	0	0	0	0	0	0	0
FSIS1500634	ESC_BA4655AA_AS	ESC_AA7852AA	Bovine	5516917	93.13	ST17	17	O103	H2	fimH25	0	0	0	0	0	0	0	0	0	0	0	0	0	1	1	1	1	0	0	0	0	0	0	0	0	1	0	0	0	1	0
blood-09-1290	ESC_BA4700AA_AS	ESC_BA5404AA	ExPEC	5030926	84.21	ST10	10	O89	H10	fimH54	0	0	0	0	0	0	0	0	0	0	0	0	0	0	0	0	0	0	0	1	1	1	1	0	0	0	0	0	1	1	0
2-156-04_S3_C3	ESC_BA4731AA_AS	ESC_BA8408AA	Human Other	5009579	185.29	ST165	165	O80	H19	Unknown	0	0	0	0	0	0	0	0	0	0	0	0	0	0	0	0	0	0	0	0	0	0	0	0	0	0	0	0	0	0	0
S118	ESC_BA4737AA_AS	ESC_CA0063AA	ExPEC	5298467	71.41	ST131	131	O25	H4	fimH30	0	0	0	0	0	0	0	0	0	0	0	0	0	1	1	1	0	1	0	1	1	1	1	0	0	1	0	0	1	2	0
HVH 176 (4-3428664)	ESC_BA4781AA_AS	ESC_BA9295AA	ExPEC	5266171	68.74	ST131	131	O25	H4	fimH30	0	0	0	1	0	0	0	1	1	1	1	1	1	1	1	1	1	1	1	0	1	0	1	1	1	1	0	1	1	5	1
upec-258	ESC_BA4833AA_AS	ESC_BA5092AA	ExPEC	5366525	41.52	ST404	404	O75	H5	fimH27	0	0	0	0	0	0	0	0	0	0	0	0	0	1	1	0	1	1	0	1	1	1	1	0	0	1	0	0	1	2	0
upec-66	ESC_BA4841AA_AS	ESC_BA4946AA	ExPEC	5250558	47.01	ST393	393	O15	H1	fimH54	0	0	0	0	0	0	0	0	0	0	0	0	0	1	1	1	1	0	0	1	1	1	1	0	0	1	0	0	1	2	0
ewgs1005	ESC_BA4857AA_AS	ESC_BA6615AA	Bovine	5581759	71.84	ST21	21	O26	H11	fimH440	0	0	0	0	0	0	0	0	0	0	0	0	0	1	1	1	1	0	0	0	0	0	0	0	0	1	0	0	0	1	0
2011-70-214-2	ESC_BA4868AA_AS	ESC_BA2145AA	Porcine	4628914	187.58	ST5482	5482	O114	H4	fimH398	0	0	0	0	0	0	0	0	0	0	0	0	0	0	0	0	0	0	0	0	0	0	0	0	0	0	0	0	0	0	0
AZ-TG71535	ESC_BA4869AA_AS	ESC_AA7748AA	Poultry	5493922	38.31	ST69	69	O17 or O77	H18	fimH27	1	1	1	1	1	1	1	1	1	1	1	1	1	0	0	0	0	0	1	1	1	1	1	1	1	0	1	1	1	5	1
IHD232_9	ESC_BA4877AA_AS	ESC_BA2649AA	Human Other	4898337	45.85	ST1286	1286	O10	H32	fimH30	1	0	0	0	0	0	0	0	0	0	0	0	0	0	0	0	0	0	0	0	0	0	0	1	0	0	0	0	0	1	0
S130	ESC_BA4887AA_AS	ESC_CA0051AA	ExPEC	5265065	79.07	ST131	131	O25	H4	fimH30	0	0	0	0	0	0	0	0	0	0	0	0	0	1	1	1	1	1	0	1	1	1	1	0	0	1	0	0	1	2	0
UMEA 3201-1	ESC_BA4889AA_AS	ESC_BA9186AA	ExPEC	5147571	77.26	ST295	295	-	H16	fimH27	0	0	0	0	0	0	0	0	0	0	0	0	0	0	0	0	0	0	0	1	1	1	1	0	0	0	0	0	1	1	0
AZ-TG71443	ESC_BA4922AA_AS	ESC_AA8193AA	Bovine	4698377	137.68	ST5296	5296	-	H20	fimH913	0	0	0	0	0	0	0	0	0	0	0	0	0	0	0	0	0	0	0	0	0	0	0	0	0	0	0	0	0	0	0
S1	ESC_BA4929AA_AS	ESC_CA0110AA	ExPEC	5160616	63.69	ST131	131	O25	H4	fimH30	0	0	0	0	0	0	0	0	0	0	0	0	0	1	1	1	1	1	0	1	1	1	1	0	0	1	0	0	1	2	0
IHD86_12	ESC_BA4972AA_AS	ESC_BA2673AA	Human Other	5077486	69.54	ST354	354	O1	H34	Unknown	0	1	0	0	0	0	0	0	0	0	0	0	0	1	1	1	1	1	0	1	1	1	1	1	0	1	0	0	1	3	0
blood-09-0450	ESC_BA5015AA_AS	ESC_BA5432AA	ExPEC	5167362	111.27	ST131	131	O25	H4	fimH30	0	0	0	0	0	0	0	0	0	0	0	0	0	1	1	1	1	1	0	1	1	1	1	0	0	1	0	0	1	2	0
AZ-TG56107	ESC_BA5098AA_AS	ESC_BA8676AA	Poultry	5404821	81.62	ST3580	3580	O109	H7	fimH32	1	1	1	1	1	1	1	1	1	1	1	1	1	1	1	1	1	1	1	1	1	1	1	1	1	1	1	1	1	6	1
HVH 154 (4-5636698)	ESC_BA5104AA_AS	ESC_BA9313AA	ExPEC	4784703	83.1	ST93	93	O5	H10	Unknown	1	0	0	0	1	1	1	1	0	0	0	0	0	1	1	1	1	1	1	1	1	1	1	1	0	1	1	1	1	5	1
1-182-04_S4_C2	ESC_BA5108AA_AS	ESC_BA8444AA	Human Other	5012111	286.38	ST2186	2186	O182	H23	fimH54	0	0	0	0	0	0	0	0	0	0	0	0	0	1	1	0	0	1	0	1	1	1	1	0	0	1	0	0	1	2	0
FSIS1500785	ESC_BA5163AA_AS	ESC_AA7832AA	Bovine	5376476	88.01	ST11	11	O157	H7	fimH82	0	0	0	0	0	0	0	0	0	0	0	0	0	0	0	0	0	0	0	0	0	0	0	0	0	0	0	0	0	0	0
blood-08-0493	ESC_BA5185AA_AS	ESC_BA5490AA	ExPEC	5100296	66.1	ST95	95	O18	H7	fimH18	0	0	0	0	0	0	0	0	1	1	1	1	1	0	0	0	0	0	0	1	1	1	1	0	1	0	0	0	1	2	0
blood-09-1545	ESC_BA5200AA_AS	ESC_BA5394AA	ExPEC	5031097	82.7	ST1193	1193	O75	H5	fimH64	0	0	0	0	0	0	0	0	0	0	0	0	0	1	1	1	1	1	0	1	1	1	1	0	0	1	0	0	1	2	0
AZ-TG71187	ESC_BA5204AA_AS	ESC_BA4772AA	Poultry	5316797	51.02	ST117	117	O119	H4	fimH97	1	0	0	0	1	1	1	1	1	1	1	1	1	1	1	1	1	1	1	1	0	1	0	1	1	1	1	1	1	6	1
blood-B11-136	ESC_BA5217AA_AS	ESC_BA5304AA	ExPEC	5227455	61.71	ST131	131	O25	H4	fimH30	0	0	0	0	0	0	0	0	0	0	0	0	0	1	1	1	1	1	0	1	1	1	1	0	0	1	0	0	1	2	0
P50	ESC_BA5230AA_AS	ESC_CA0133AA	Human Other	5169052	62.23	ST131	131	O25	H4	fimH30	0	0	0	0	0	0	0	0	0	0	0	0	0	1	1	1	1	1	0	1	1	1	1	0	0	1	0	0	1	2	0
IHD45_14	ESC_BA5272AA_AS	ESC_BA2701AA	Human Other	5128044	92.27	ST449	449	O15	H18	Unknown	0	0	0	0	0	0	0	0	0	0	0	0	0	0	0	0	0	0	0	0	0	0	0	0	0	0	0	0	0	0	0
AZ_TG77038	ESC_BA5308AA_AS	ESC_BA1865AA	Poultry	4963052	66.13	ST3625	3625	O134	H21	fimH31	1	1	1	1	1	1	1	1	1	1	1	1	1	1	1	1	1	1	1	1	0	1	0	1	1	1	1	1	1	6	1
IHD244_12	ESC_BA5322AA_AS	ESC_BA2613AA	Human Other	4559960	104.15	ST871	871	O9	H19	Unknown	0	0	0	0	0	0	0	0	0	0	0	0	0	0	0	0	0	0	0	0	0	0	0	0	0	0	0	0	0	0	0
1-182-04_S1_C2	ESC_BA5328AA_AS	ESC_BA8436AA	Human Other	4655851	213.75	ST23	23	O8	H9	fimH35	0	0	0	0	0	0	0	0	0	0	0	0	0	0	0	0	0	0	0	0	0	0	0	0	0	0	0	0	0	0	0
Escherichia coliVB 991269	ESC_BA5357AA_AS	ESC_BA9738AA	Companion Animal	5030389	144.76	ST131	131	O25	H4	fimH30	0	0	0	0	0	0	0	0	0	0	0	0	0	1	1	1	1	1	0	1	1	1	1	0	0	1	0	0	1	2	0
IHD717_16	ESC_BA5364AA_AS	ESC_BA2539AA	Human Other	4620565	97.25	ST939	939	O123 or O186	H34	fimH60	0	0	0	0	0	0	0	0	0	0	0	0	0	0	0	0	0	0	0	0	0	0	0	0	0	0	0	0	0	0	0
upec-115	ESC_BA5378AA_AS	ESC_BA5264AA	ExPEC	5092196	72.86	ST390	390	O18	H7	fimH15	0	0	0	0	0	0	0	0	1	1	1	1	1	0	0	0	0	0	0	0	0	0	0	0	1	0	0	0	0	1	0
FSIS1500920	ESC_BA5478AA_AS	ESC_AA7856AA	Bovine	5452519	73.4	ST11	11	O157	H7	fimH36	0	0	0	0	0	0	0	0	0	0	0	0	0	0	0	0	0	0	0	0	0	0	0	0	0	0	0	0	0	0	0
upec-169	ESC_BA5541AA_AS	ESC_BA5191AA	ExPEC	5132446	123.2	ST95	95	O18	H7	fimH18	0	0	0	0	0	0	0	0	1	1	1	1	1	0	0	0	0	0	0	1	1	1	1	0	1	0	0	0	1	2	0
KTE67	ESC_BA5621AA_AS	ESC_CA1390AA	Human Other	4954637	94.65	ST73	73	O2	H1	fimH9	1	0	0	0	0	0	0	0	1	1	1	1	1	0	0	0	0	0	0	1	1	1	1	1	1	0	0	0	1	3	0
upec-251	ESC_BA5629AA_AS	ESC_BA5099AA	ExPEC	5166297	50.62	ST73	73	O6	H1	fimH146	1	0	0	0	0	0	0	0	1	1	1	1	1	0	0	0	0	0	0	1	1	1	1	1	1	0	0	0	1	3	0
AZ_TG77054	ESC_BA5630AA_AS	ESC_BA1139AA	Poultry	5010892	33.73	ST10	10	O4	H12	fimH32	0	0	0	1	0	0	0	1	1	1	1	1	1	0	0	0	0	0	1	1	1	1	1	1	1	0	0	1	1	4	1
AZ-TG71359	ESC_BA5633AA_AS	ESC_AA8416AA	Poultry	5105966	78.05	ST399	399	O15	H12	fimH34	0	0	0	0	0	0	0	0	0	0	0	0	0	0	0	0	0	0	0	0	0	0	0	0	0	0	0	0	0	0	0
FSIS1500737	ESC_BA5655AA_AS	ESC_AA7879AA	Bovine	5616385	46.06	ST21	21	O26	H11	fimH440	0	0	0	0	0	0	0	0	0	0	0	0	0	1	1	1	1	0	0	0	0	0	0	0	0	1	0	0	0	1	0
AZ-TG71287	ESC_BA5663AA_AS	ESC_BA4546AA	Poultry	5166033	70.18	ST2040	2040	O159	H20	fimH38	1	0	0	0	1	1	1	1	1	1	1	1	1	1	1	1	1	1	1	1	1	1	1	1	1	1	1	1	1	6	1
IHD1178_3	ESC_BA5673AA_AS	ESC_BA2512AA	Human Other	5303466	85.22	ST648	648	O1	H6	fimH27	0	0	0	0	0	0	0	0	0	0	0	0	0	0	0	0	0	0	0	0	0	0	0	0	0	0	0	0	0	0	0
upec-254	ESC_BA5695AA_AS	ESC_BA5096AA	ExPEC	5288058	60.73	ST69	69	O17 or O77	H18	fimH27	0	0	0	0	0	0	0	0	0	0	0	0	0	1	1	1	1	1	0	1	1	1	1	0	0	1	0	0	1	2	0
AZ-TG71387	ESC_BA5702AA_AS	ESC_AA8210AA	Poultry	5081548	92.53	ST4663	4663	O19	H7	fimH31	1	1	1	1	1	1	1	1	1	1	1	1	1	0	0	0	0	0	1	1	1	1	1	1	1	0	1	1	1	5	1
IHD357_10	ESC_BA5752AA_AS	ESC_BA2586AA	Human Other	4750515	139.66	ST4012	4012	-	H4	Unknown	0	0	0	0	0	0	0	0	0	0	0	0	0	0	0	0	0	0	0	1	1	1	1	0	0	0	0	0	1	1	0
AZ_TG77034	ESC_BA5806AA_AS	ESC_BA1863AA	Poultry	5139114	62.34	ST117	117	O109	H4	fimH97	1	1	1	1	1	1	1	1	1	1	1	1	1	1	1	1	1	1	1	1	1	1	1	1	1	1	1	1	1	6	1
HVH 150 (4-3258106)	ESC_BA6003AA_AS	ESC_BA9317AA	ExPEC	5017632	43.25	ST88	88	O179	H4	fimH27	1	0	1	1	1	1	1	0	0	0	0	0	0	0	0	0	0	0	0	0	0	0	0	1	0	0	1	0	0	2	0
IHD45_3	ESC_BA6005AA_AS	ESC_BA2722AA	Human Other	4677855	130.45	ST1684	1684	O86	H10	fimH23	0	0	0	0	0	0	0	0	0	0	0	0	0	0	0	0	0	0	0	0	0	0	0	0	0	0	0	0	0	0	0
upec-31	ESC_BA6081AA_AS	ESC_BA5025AA	ExPEC	4911859	51.64	ST1844	1844	-	H49	fimH38	0	0	1	1	0	0	0	1	1	1	1	1	1	0	0	0	0	0	1	1	1	1	1	1	1	0	0	1	1	4	1
upec-103	ESC_BA6131AA_AS	ESC_BA5291AA	ExPEC	4932819	48.93	ST3018	3018	O137	H41	fimH30	0	0	0	0	0	0	0	0	0	0	0	0	0	0	0	0	0	0	0	0	0	0	0	0	0	0	0	0	0	0	0
2012C-4479	ESC_BA6189AA_AS	ESC_BA9451AA	Human Other	5285654	142	ST32	32	O145	uncertain	fimH331	0	0	0	0	0	0	0	0	0	0	0	0	0	1	1	1	1	0	0	0	0	0	0	0	0	1	0	0	0	1	0
upec-158	ESC_BA6197AA_AS	ESC_BA5203AA	ExPEC	5195513	184.27	ST12	12	O4	H5	fimH6	0	0	0	0	0	0	0	0	0	0	0	0	0	0	0	0	0	0	0	1	1	1	1	0	0	0	0	0	1	1	0
IHD357_4	ESC_BA6276AA_AS	ESC_BA2598AA	Human Other	5123211	65.24	ST405	405	O102	H6	fimH27	0	0	0	0	0	0	0	0	0	0	0	0	0	1	1	1	1	1	0	1	1	1	1	0	0	1	0	0	1	2	0
Escherichia coliVM/10/74	ESC_BA6359AA_AS	ESC_BA9750AA	Companion Animal	5229208	111.45	ST131	131	O25	H4	fimH30	0	0	0	0	0	0	0	0	0	0	0	0	0	1	1	1	1	1	0	1	1	1	1	0	0	1	0	0	1	2	0
FSIS1500631	ESC_BA6386AA_AS	ESC_AA7845AA	Bovine	5627445	48.05	ST21	21	O26	H11	fimH440	0	0	0	0	0	0	0	0	0	0	0	0	0	1	1	1	1	0	0	0	0	0	0	0	0	1	0	0	0	1	0
AZ-TG73583	ESC_BA6416AA_AS	ESC_BA8141AA	Poultry	5158114	66.07	ST2040	2040	-	H20	fimH38	1	0	0	0	1	1	1	1	1	1	1	1	1	1	1	1	1	1	1	1	1	1	1	1	1	1	1	1	1	6	1
FSIS1500801	ESC_BA6480AA_AS	ESC_AA7775AA	Bovine	5396166	78.87	ST17	17	O103	H2	fimH25	0	0	0	0	0	0	0	0	0	0	0	0	0	1	1	1	1	0	0	0	0	0	0	0	0	1	0	0	0	1	0
IHD357_16	ESC_BA6583AA_AS	ESC_BA2573AA	Human Other	4745400	93.17	ST4012	4012	-	H4	Unknown	0	0	0	0	0	0	0	0	0	0	0	0	0	0	0	0	0	0	0	1	1	1	1	0	0	0	0	0	1	1	0
AZ-TG73479	ESC_BA6613AA_AS	ESC_BA5502AA	Poultry	5273056	47.62	ST2248	2248	O78	H49	fimH39	1	1	1	1	1	1	1	1	1	1	1	1	1	1	1	1	1	1	1	1	1	1	1	1	1	1	1	1	1	6	1
IHD813_7	ESC_BA6619AA_AS	ESC_BA2524AA	Human Other	4819832	115.35	ST10	10	O9	H9	fimH54	0	0	0	1	0	0	0	0	0	0	0	0	0	1	1	1	1	1	0	1	1	1	1	1	0	1	0	0	1	3	0
HVH 117 (4-6857191)	ESC_BA6679AA_AS	ESC_BA9344AA	ExPEC	5185917	72.58	ST73	73	O2	H1	fimH10	1	0	0	0	0	0	0	0	1	1	1	1	1	1	1	1	1	1	0	1	1	1	1	1	1	1	0	0	1	4	1
upec-249	ESC_BA6731AA_AS	ESC_BA5102AA	ExPEC	5102711	138.44	ST95	95	O2	H4	fimH27	0	0	0	0	0	0	0	0	0	0	0	0	0	0	0	0	0	0	0	1	1	1	1	0	0	0	0	0	1	1	0
3-020-07_S4_C3	ESC_BA6742AA_AS	ESC_BA8521AA	Human Other	5087188	200.46	ST5617	5617	O131	H8	fimH34	0	0	0	0	0	0	0	0	0	0	0	0	0	1	1	1	1	0	0	1	1	1	1	0	0	1	0	0	1	2	0
upec-153	ESC_BA6760AA_AS	ESC_BA5208AA	ExPEC	5205829	106.03	ST80	80	O2	H7	fimH1	1	0	0	0	0	0	0	0	1	1	1	1	1	0	0	0	0	0	0	1	1	1	1	1	1	0	0	0	1	3	0
AZ-TG60794	ESC_BA6822AA_AS	ESC_BA8671AA	Poultry	4804639	71.47	ST48	48	O103	H43	fimH23	0	0	0	0	1	1	1	1	1	1	1	1	1	0	0	0	0	0	1	0	0	0	0	0	1	0	1	1	0	3	0
VA-WGS-00286	ESC_BA6905AA_AS	ESC_BA3626AA	Bovine	5343331	28.15	ST11	11	O157	H7	fimH36	0	0	0	0	0	0	0	0	0	0	0	0	0	0	0	0	0	0	0	0	0	0	0	0	0	0	0	0	0	0	0
S129	ESC_BA6920AA_AS	ESC_CA0052AA	ExPEC	5400055	68.92	ST131	131	O25	H4	fimH30	0	0	0	0	0	0	0	0	0	0	0	0	0	1	1	1	1	1	0	1	1	1	1	0	0	1	0	0	1	2	0
FSIS1500869	ESC_BA6954AA_AS	ESC_AA7778AA	Bovine	5383246	76.21	ST11	11	O157	H7	fimH36	0	0	0	0	0	0	0	0	0	0	0	0	0	0	0	0	0	0	0	0	0	0	0	0	0	0	0	0	0	0	0
S24	ESC_BA6984AA_AS	ESC_CA0100AA	ExPEC	5132948	67.72	ST131	131	O25	H4	fimH22	0	0	0	0	0	0	0	0	0	0	0	0	0	1	1	1	1	1	0	1	1	1	1	0	0	1	0	0	1	2	0
IHD717_14	ESC_BA7041AA_AS	ESC_BA2543AA	Human Other	4967336	91.2	ST5236	5236	O45	H19	fimH32	0	0	0	0	0	0	0	0	0	0	0	0	0	0	0	0	0	0	0	0	0	0	0	0	0	0	0	0	0	0	0
PA36	ESC_BA7044AA_AS	ESC_BA1816AA	Human Other	5462942	373.36	ST11	11	O157	H7	fimH36	0	0	0	0	0	0	0	0	0	0	0	0	0	0	0	0	0	0	0	0	0	0	0	0	0	0	0	0	0	0	0
upec-285	ESC_BA7090AA_AS	ESC_BA5040AA	ExPEC	5180694	69.14	ST12	12	O4	H5	fimH5	1	0	0	0	0	0	0	0	1	1	1	1	1	0	0	0	0	0	0	1	1	1	1	1	1	0	0	0	1	3	0
AZ_TG76946	ESC_BA7091AA_AS	ESC_BA1899AA	Poultry	4934471	68.51	ST3580	3580	-	H7	fimH32	1	1	1	1	1	1	1	1	1	1	1	1	1	1	1	1	1	1	1	1	1	1	1	1	1	1	1	1	1	6	1
MS2493	ESC_BA7191AA_AS	ESC_CA0091AA	ExPEC	5054456	50.53	ST131	131	O25	H4	fimH30	0	0	0	0	0	0	0	0	0	0	0	0	0	1	1	1	1	1	0	1	1	1	1	0	0	1	0	0	1	2	0
KTE156	ESC_BA7192AA_AS	ESC_CA1427AA	Human Other	4895424	52.78	ST10	10	-	H37	fimH137	0	0	0	0	0	0	0	0	0	0	0	0	0	0	0	0	0	0	0	0	0	0	0	0	0	0	0	0	0	0	0
IHD357_5	ESC_BA7226AA_AS	ESC_BA2596AA	Human Other	5112845	89.66	ST405	405	O102	H6	fimH27	0	0	0	0	0	0	0	0	0	0	0	0	0	1	1	1	1	1	0	1	1	1	1	0	0	1	0	0	1	2	0
AZ-TG73295	ESC_BA7242AA_AS	ESC_BA8223AA	Poultry	5269379	66.7	ST117	117	O184	H4	fimH97	1	0	0	0	1	1	1	1	1	1	1	1	0	1	1	1	1	1	1	1	0	1	0	1	1	1	1	1	1	6	1
AZ-TG71363	ESC_BA7251AA_AS	ESC_AA8409AA	Poultry	5033759	69.51	ST540	540	O9	H30	fimH54	0	0	0	0	1	1	1	0	1	1	1	1	1	0	0	0	0	0	1	1	1	1	1	0	1	0	1	1	1	4	1
KTE146	ESC_BA7262AA_AS	ESC_CA1395AA	Human Other	5198231	87.76	ST5313	5313	O142	H28	fimH847	0	0	0	0	0	0	0	0	0	0	0	0	0	0	0	0	0	0	0	0	0	0	0	0	0	0	0	0	0	0	0
2-210-07_S1_C2	ESC_BA7315AA_AS	ESC_BA8527AA	Human Other	4914412	273.98	ST1415	1415	O185	H34	fimH444	0	0	0	0	0	0	0	0	0	0	0	0	0	0	0	0	0	0	0	0	0	0	0	0	0	0	0	0	0	0	0
AZ-TG73303	ESC_BA7335AA_AS	ESC_BA8226AA	Poultry	4818789	98.9	ST2473	2473	O91	H28	fimH38	1	1	1	1	1	1	1	1	1	1	1	1	1	1	1	1	1	1	1	1	1	1	1	1	1	1	1	1	1	6	1
AZ-TG71515	ESC_BA7390AA_AS	ESC_AA7746AA	Poultry	5323883	65.78	ST640	640	O13	H4	fimH26	0	0	0	1	0	0	1	0	1	1	1	1	1	0	0	0	0	0	0	1	1	1	1	1	1	0	1	0	1	4	1
3-373-03_S3_C3	ESC_BA7391AA_AS	ESC_BA8573AA	Human Other	4733757	281.71	ST10	10	-	H40	fimH137	0	0	0	0	0	0	0	0	0	0	0	0	0	0	0	0	0	0	0	0	0	0	0	0	0	0	0	0	0	0	0
HVH 218 (4-4500903)	ESC_BA7445AA_AS	ESC_BA9252AA	ExPEC	5168141	88.2	ST73	73	O6	H1	fimH118	1	0	0	0	0	0	0	0	1	1	1	1	1	1	1	1	1	1	0	1	1	1	1	1	1	1	0	0	1	4	1
AZ-TG56439	ESC_BA7467AA_AS	ESC_BA8634AA	Poultry	4975743	95.8	ST2491	2491	O53	H32	fimH23	0	0	0	0	0	0	0	0	0	0	0	0	0	0	0	0	0	0	0	0	0	0	0	0	0	0	0	0	0	0	0
AZ-TG73503	ESC_BA7521AA_AS	ESC_BA8174AA	Poultry	5049861	65.11	ST5378	5378	-	H10	fimH289	0	0	0	0	0	0	0	0	0	0	0	0	0	0	0	0	0	0	0	0	0	0	0	0	0	0	0	0	0	0	0
upec-3	ESC_BA7634AA_AS	ESC_BA5028AA	ExPEC	4903292	38.19	ST162	162	O9	H9	fimH32	1	1	1	1	1	1	1	1	1	1	1	1	1	1	1	1	1	1	1	1	1	1	1	1	1	1	1	1	1	6	1
3-105-05_S3_C2	ESC_BA7679AA_AS	ESC_BA8551AA	Human Other	4957070	325.3	ST10	10	O78	H2	fimH54	0	0	0	0	0	0	0	0	0	0	0	0	0	1	1	1	1	0	0	0	0	0	0	0	0	1	0	0	0	1	0
S122	ESC_BA7700AA_AS	ESC_CA0059AA	ExPEC	5307917	63.21	ST131	131	O25	H4	fimH30	0	0	0	0	0	0	0	0	0	0	0	0	0	1	1	1	1	1	0	1	1	1	1	0	0	1	0	0	1	2	0
KOEGE 58 (171a)	ESC_BA7704AA_AS	ESC_BA9236AA	ExPEC	4990461	71.29	ST127	127	O6	H31	fimH2	0	0	0	0	0	0	0	0	1	1	1	1	1	0	0	0	0	0	0	1	1	1	1	0	1	0	0	0	1	2	0
S133	ESC_BA7717AA_AS	ESC_CA0144AA	ExPEC	5262859	70.64	ST131	131	O25	H4	fimH30	0	0	0	0	0	0	0	0	0	0	0	0	0	1	1	1	1	1	0	1	1	1	1	0	0	1	0	0	1	2	0
IMT20337	ESC_BA7726AA_AS	ESC_CA1216AA	Bovine	5434886	113.78	ST21	21	O26	H11	fimH440	0	0	0	0	0	0	0	0	0	0	0	0	0	1	1	1	1	0	0	0	0	0	0	0	0	1	0	0	0	1	0
blood-10-0687	ESC_BA7761AA_AS	ESC_BA5369AA	ExPEC	5109614	70.23	ST95	95	O18	H7	fimH18	0	0	0	0	0	0	0	0	1	1	1	1	1	0	0	0	0	0	0	1	1	1	1	0	1	0	0	0	1	2	0
P56	ESC_BA7819AA_AS	ESC_CA0130AA	Human Other	5114876	70.58	ST131	131	O25	H4	fimH30	0	0	0	0	0	0	0	0	0	0	0	0	0	1	1	1	1	1	0	1	1	1	1	0	0	1	0	0	1	2	0
2-427-07_S3_C3	ESC_BA7933AA_AS	ESC_BA8555AA	Human Other	4772884	290.23	ST2175	2175	O103	H16	fimH86	0	0	0	1	0	0	0	0	1	1	1	1	1	0	0	0	0	0	0	0	0	0	0	1	1	0	0	0	0	2	0
AZ-TG73195	ESC_BA7935AA_AS	ESC_BA8322AA	Poultry	5181293	125.31	ST23	23	O176	H9	fimH35	0	0	0	0	0	0	0	0	0	0	0	0	0	1	1	1	1	1	0	1	1	1	1	0	0	1	0	0	1	2	0
upec-188	ESC_BA7973AA_AS	ESC_BA5170AA	ExPEC	4831742	60.7	ST491	491	O131	H45	fimH5	0	0	0	0	0	0	0	0	0	0	0	0	0	0	0	0	0	0	0	1	1	1	1	0	0	0	0	0	1	1	0
blood-2011-0141	ESC_BA7983AA_AS	ESC_BA5325AA	ExPEC	5333086	72.65	ST393	393	O25	H1	fimH54	0	0	0	0	0	0	0	0	0	0	0	0	0	1	1	1	1	0	0	1	1	1	1	0	0	1	0	0	1	2	0
6-175-07_S4_C2	ESC_BA8010AA_AS	ESC_BA8398AA	Human Other	4671582	243.99	ST5518	5518	O38	H26	fimH54	0	0	0	0	0	0	0	0	0	0	0	0	0	0	0	0	0	0	0	0	0	0	0	0	0	0	0	0	0	0	0
2-011-08_S3_C1	ESC_BA8030AA_AS	ESC_BA8599AA	Human Other	4994211	280.8	ST10	10	O128	H10	fimH574	0	0	0	0	0	0	0	0	0	0	0	0	0	1	1	1	1	0	0	0	0	0	0	0	0	1	0	0	0	1	0
HVH 3 (4-7276001)	ESC_BA8039AA_AS	ESC_BA9424AA	ExPEC	5280553	89.73	ST95	95	O2	H5	fimH15	1	1	1	1	0	0	0	0	0	0	0	0	0	0	0	0	0	0	0	1	1	1	1	1	0	0	0	0	1	2	0
1-176-05_S1_C2	ESC_BA8041AA_AS	ESC_BA8586AA	Human Other	4979966	215.72	ST10	10	O117	H10	fimH23	0	0	0	1	0	0	0	0	1	1	1	1	1	0	0	0	0	0	0	0	0	0	0	1	1	0	0	0	0	2	0
FSIS1503266	ESC_BA8059AA_AS	ESC_AA7768AA	Bovine	5298441	78.94	ST723	723	uncertain	H11	fimH440	0	0	0	0	0	0	0	0	0	0	0	0	0	1	1	1	1	0	0	0	0	0	0	0	0	1	0	0	0	1	0
IHD244_14	ESC_BA8077AA_AS	ESC_BA2610AA	Human Other	4558580	116.78	ST871	871	O9	H19	Unknown	0	0	0	0	0	0	0	0	0	0	0	0	0	0	0	0	0	0	0	0	0	0	0	0	0	0	0	0	0	0	0
KTE123	ESC_BA8085AA_AS	ESC_CA1373AA	Human Other	5141943	95.31	ST95	95	O1	H7	fimH41	1	1	1	1	1	1	1	1	1	1	1	1	1	1	1	1	1	1	1	1	1	1	1	1	1	1	1	1	1	6	1
8-415-05_S3_C2	ESC_BA8096AA_AS	ESC_BA8458AA	Human Other	5168931	267.68	ST73	73	O6	H1	fimH10	1	0	0	0	0	0	0	0	1	1	1	1	1	1	1	1	1	1	0	1	1	1	1	1	1	1	0	0	1	4	1
3-475-03_S3_C2	ESC_BA8099AA_AS	ESC_BA8513AA	Human Other	5320674	233.48	ST29	29	O71	H8	fimH86	0	0	0	0	0	0	0	0	0	0	0	0	0	1	1	1	1	0	0	0	0	0	0	0	0	1	0	0	0	1	0
HVH 79 (4-2512823)	ESC_BA8105AA_AS	ESC_BA9382AA	ExPEC	5088018	75.83	ST117	117	O24	H4	fimH97	1	1	0	0	0	0	0	1	1	1	1	1	1	1	1	1	1	1	1	1	1	1	1	1	1	1	0	1	1	5	1
HVH 73 (4-2393174)	ESC_BA8137AA_AS	ESC_BA9384AA	ExPEC	5286889	104.69	ST95	95	O25	H4	fimH27	1	1	1	1	1	1	1	1	1	1	1	1	1	1	1	1	1	1	1	1	1	1	0	1	1	1	1	1	1	6	1
IHD717_12	ESC_BA8158AA_AS	ESC_BA2548AA	Human Other	4925841	90.96	ST5236	5236	O45	H19	fimH32	0	0	0	0	0	0	0	0	0	0	0	0	0	0	0	0	0	0	0	0	0	0	0	0	0	0	0	0	0	0	0
2-316-03_S4_C3	ESC_BA8169AA_AS	ESC_BA8570AA	Human Other	5330938	197.11	ST131	131	O18	H4	fimH27	0	0	0	0	0	0	0	0	0	0	0	0	0	1	1	1	1	0	0	1	1	1	1	0	0	1	0	0	1	2	0
1-392-07_S3_C1	ESC_BA8189AA_AS	ESC_BA8410AA	Human Other	4763239	184.12	ST1602	1602	-	H20	Unknown	0	0	0	0	0	0	0	0	0	0	0	0	0	1	1	1	1	0	0	0	0	0	0	0	0	1	0	0	0	1	0
upec-73	ESC_BA8190AA_AS	ESC_BA4930AA	ExPEC	5064459	68.38	ST95	95	O1	H7	fimH41	1	1	1	1	1	1	1	1	1	1	1	1	1	1	1	1	1	1	1	0	1	1	0	1	1	1	1	1	1	6	1
AZ-TG56472	ESC_BA8225AA_AS	ESC_BA8702AA	Poultry	5082034	94.6	ST501	501	O17 or O77	H1	fimH65	0	0	0	0	0	0	0	0	0	0	0	0	0	0	0	0	0	0	0	1	1	1	1	0	0	0	0	0	1	1	0
2-177-06_S1_C2	ESC_BA8248AA_AS	ESC_BA8457AA	Human Other	5100397	262.97	ST5257	5257	-	H12	fimH1047	0	0	0	0	0	0	0	0	0	0	1	1	0	1	1	1	1	1	0	0	1	1	0	0	1	1	0	0	1	3	0
KTE118	ESC_BA8258AA_AS	ESC_CA1387AA	Human Other	5153446	53.95	ST95	95	O1	H7	fimH41	0	0	0	0	0	0	0	0	0	0	0	0	0	0	0	0	0	0	0	1	1	1	1	0	0	0	0	0	1	1	0
FSIS1500733	ESC_BA8265AA_AS	ESC_AA7875AA	Bovine	5406953	89.81	ST17	17	O103	H2	fimH25	0	0	0	0	0	0	0	0	0	0	0	0	0	1	1	1	1	0	0	0	0	0	0	0	0	1	0	0	0	1	0
FSIS1503263	ESC_BA8267AA_AS	ESC_AA7771AA	Bovine	5299858	57.87	ST17	17	-	H2	fimH25	0	0	0	0	0	0	0	0	0	0	0	0	0	1	1	1	1	0	0	0	0	0	0	0	0	1	0	0	0	1	0
2-156-04_S3_C2	ESC_BA8299AA_AS	ESC_BA8472AA	Human Other	4867581	220.99	ST3910	3910	-	H33	fimH1074	0	0	0	0	0	0	0	0	0	0	0	0	0	0	0	0	0	0	0	0	0	0	0	0	0	0	0	0	0	0	0
2-222-05_S1_C2	ESC_BA8364AA_AS	ESC_BA8510AA	Human Other	4840147	303.52	ST5376	5376	O39	H12	fimH215	0	0	0	0	0	0	0	0	0	0	0	0	0	1	1	1	1	0	0	1	1	1	1	0	0	1	0	0	1	2	0
7-233-03_S3_C3	ESC_BA8393AA_AS	ESC_BA8440AA	Human Other	4910947	265.1	ST10	10	O128	H10	fimH54	0	0	0	0	0	0	0	0	0	0	0	0	0	1	1	1	1	0	0	0	0	0	0	0	0	1	0	0	0	1	0
FSIS1400391	ESC_BA8436AA_AS	ESC_AA7978AA	Bovine	5466592	100.36	ST17	17	O103	H2	fimH25	0	0	0	0	0	0	0	0	0	0	0	0	0	1	1	1	1	0	0	0	0	0	0	0	0	1	0	0	0	1	0
blood-09-0856	ESC_BA8439AA_AS	ESC_BA5411AA	ExPEC	5212624	60.82	ST141	141	O2	H6	fimH14	0	0	0	0	0	0	0	0	1	1	1	1	1	0	0	0	0	0	0	1	1	1	1	0	1	0	0	0	1	2	0
AZ-TG71499	ESC_BA8457AA_AS	ESC_AA8182AA	Bovine	4737838	72.26	ST297	297	O179	H8	fimH38	0	0	0	0	0	0	0	0	0	0	0	0	0	0	0	0	0	0	0	0	0	0	0	0	0	0	0	0	0	0	0
KTE102	ESC_BA8462AA_AS	ESC_CA1407AA	Human Other	4780715	59.47	ST120	120	O9	H21	fimH237	0	0	0	0	0	0	0	0	0	0	0	0	0	1	1	1	1	1	0	1	1	1	1	0	0	1	0	0	1	2	0
6-175-07_S3_C1	ESC_BA8490AA_AS	ESC_BA8525AA	Human Other	5203288	226.55	ST827	827	O4	H40	Unknown	1	1	1	1	0	0	0	0	1	0	0	1	0	1	1	1	1	0	0	1	1	1	1	1	1	1	0	0	1	4	1
upec-256	ESC_BA8495AA_AS	ESC_BA5094AA	ExPEC	5181321	46.25	ST69	69	O17 or O77	H18	fimH27	0	0	0	0	0	0	0	0	0	0	0	0	0	1	1	1	1	0	0	1	1	1	1	0	0	1	0	0	1	2	0
2-460-02_S4_C1	ESC_BA8543AA_AS	ESC_BA8346AA	Human Other	5179731	191.44	ST43	43	O6	H10	fimH54	1	1	0	0	0	0	0	0	0	0	0	0	0	1	1	1	1	0	0	0	0	0	0	1	0	1	0	0	0	2	0
FSIS1500780	ESC_BA8561AA_AS	ESC_AA7834AA	Bovine	5326273	72.52	ST1967	1967	O103	H2	fimH25	0	0	0	0	0	0	0	0	0	0	0	0	0	0	0	0	0	0	0	0	0	0	0	0	0	0	0	0	0	0	0
1-176-05_S1_C1	ESC_BA8593AA_AS	ESC_BA8386AA	Human Other	4944171	213.42	ST10	10	O117	H10	fimH23	0	0	0	1	0	0	0	0	1	1	1	1	1	0	0	0	0	0	0	0	0	0	0	1	1	0	0	0	0	2	0
upec-266	ESC_BA8654AA_AS	ESC_BA5080AA	ExPEC	4864504	31.87	ST1159	1159	O2	H6	fimH450	0	0	0	0	0	0	0	0	0	0	0	0	0	0	0	0	0	0	0	1	1	1	1	0	0	0	0	0	1	1	0
AZ-TG73131	ESC_BA8663AA_AS	ESC_BA8328AA	Poultry	5421388	56.4	ST23	23	O11 or OX19	H9	fimH35	0	0	0	0	0	0	0	0	0	0	0	0	0	1	1	1	1	1	0	1	1	1	1	0	0	1	0	0	1	2	0
AZ-TG73139	ESC_BA8667AA_AS	ESC_BA8326AA	Poultry	5042239	78.65	ST602	602	-	H21	fimH86	1	1	1	1	1	1	1	1	1	1	1	1	1	1	1	1	1	1	1	1	1	1	1	1	1	1	1	1	1	6	1
upec-30	ESC_BA8668AA_AS	ESC_BA5026AA	ExPEC	4691597	35.83	ST5548	5548	O132	H8	fimH38	0	0	0	0	0	0	0	0	0	0	0	0	0	0	0	0	0	0	0	1	1	1	1	0	0	0	0	0	1	1	0
AZ-TG56091	ESC_BA8712AA_AS	ESC_BA8680AA	Poultry	5406863	70.25	ST3580	3580	O109	H7	fimH32	1	1	1	1	1	1	1	1	1	1	1	1	1	1	1	1	1	1	1	1	1	1	1	1	1	1	1	1	1	6	1
AZ-TG73707	ESC_BA8744AA_AS	ESC_BA4725AA	Poultry	5716675	117.2	ST4243	4243	O17 or O77	H45	fimH1002	0	0	0	0	0	0	0	0	0	0	0	0	0	1	1	1	1	1	0	0	1	1	1	0	0	1	0	0	1	2	0
UMEA 3173-1	ESC_BA8766AA_AS	ESC_BA9197AA	ExPEC	5101638	78.25	ST73	73	O25	H1	fimH12	1	0	0	0	0	0	0	0	1	1	1	1	1	1	1	1	1	1	0	1	1	1	1	1	1	1	0	0	1	4	1
AZ-TG71195	ESC_BA8782AA_AS	ESC_BA4708AA	Bovine	5153424	104.15	ST388	388	O1	H1	fimH39	0	0	0	0	0	0	0	0	0	0	0	0	0	0	0	0	0	0	0	0	0	0	0	0	0	0	0	0	0	0	0
AZ-TG60387	ESC_BA8844AA_AS	ESC_BA8703AA	Poultry	5343440	67.74	ST1582	1582	O8	H21	fimH31	1	1	1	1	1	1	1	1	1	1	1	1	1	1	1	1	1	1	1	1	1	1	1	1	1	1	1	1	1	6	1
HVH 22 (4-2258986)	ESC_BA8910AA_AS	ESC_BA9368AA	ExPEC	5007388	79.33	ST5355	5355	O17 or O77	H18	fimH27	0	0	0	0	0	0	0	0	0	0	0	0	0	1	1	1	1	0	0	1	1	1	1	0	0	1	0	0	1	2	0
IHD86_4	ESC_BA8955AA_AS	ESC_BA2687AA	Human Other	5080399	88.25	ST354	354	O1	H34	Unknown	0	1	0	0	0	0	0	0	0	0	0	0	0	1	1	1	1	1	0	1	1	1	1	1	0	1	0	0	1	3	0
KTE111	ESC_BA8969AA_AS	ESC_CA1404AA	Human Other	4796233	73.02	ST10	10	O109	H27	fimH24	0	0	0	0	0	0	0	0	0	0	0	0	0	0	0	0	0	0	0	0	0	0	0	0	0	0	0	0	0	0	0
upec-203	ESC_BA8988AA_AS	ESC_BA5152AA	ExPEC	4949615	163.05	ST58	58	uncertain	H25	fimH32	1	1	1	1	1	1	1	1	1	1	1	1	1	1	1	1	1	1	1	1	1	1	1	1	1	1	1	1	1	6	1
upec-229	ESC_BA9039AA_AS	ESC_BA5124AA	ExPEC	5084309	85.99	ST73	73	O22	H1	fimH72	1	0	0	0	0	0	0	0	1	1	1	1	1	0	0	0	0	0	0	1	1	1	1	1	1	0	0	0	1	3	0
626_12	ESC_BA9064AA_AS	ESC_AA8642AA	Human Other	5708692	143.35	ST21	21	O26	H11	fimH440	0	0	0	0	0	0	0	0	0	0	0	0	0	0	0	0	0	0	0	0	0	0	0	0	0	0	0	0	0	0	0
upec-77	ESC_BA9073AA_AS	ESC_BA4922AA	ExPEC	5288153	51.29	ST404	404	O75	H5	fimH27	0	0	0	0	0	0	0	0	0	0	0	0	0	1	1	1	1	1	0	1	1	1	1	0	0	1	0	0	1	2	0
BWH61	ESC_BA9092AA_AS	ESC_AA7816AA	Human Other	5212493	93.43	ST131	131	O25	H4	fimH30	0	0	0	0	0	0	0	0	0	0	0	0	0	1	1	1	1	1	0	1	1	1	1	0	0	1	0	0	1	2	0
5-366-08_S3_C3	ESC_BA9112AA_AS	ESC_BA8577AA	Human Other	5231997	264.14	ST2	2	O17 or O77	H18	fimH54	0	0	0	0	0	0	0	0	0	0	0	0	0	1	1	1	1	0	0	0	0	0	0	0	0	1	0	0	0	1	0
KTE126	ESC_BA9167AA_AS	ESC_CA1403AA	Human Other	4968244	59.4	ST567	567	O83	H33	fimH13	1	1	1	1	1	1	1	1	1	1	1	1	1	1	1	1	1	1	1	0	1	1	1	1	1	1	1	1	1	6	1
AZ-TG71531	ESC_BA9210AA_AS	ESC_AA7749AA	Poultry	4992930	72.33	ST5558	5558	-	H14	fimH61	0	0	0	0	0	0	0	0	0	0	0	0	0	0	0	0	0	0	0	0	0	0	0	0	0	0	0	0	0	0	0
AZ-TG73683	ESC_BA9234AA_AS	ESC_BA4779AA	Poultry	4947381	105.47	ST401	401	O36	H7	fimH233	0	0	0	0	0	0	0	0	0	0	0	0	0	0	0	0	0	0	0	0	0	0	0	0	0	0	0	0	0	0	0
blood-10-1610	ESC_BA9253AA_AS	ESC_BA5339AA	ExPEC	5428151	134.83	ST131	131	O25	H4	fimH30	0	0	0	0	0	0	0	0	0	0	0	0	0	1	1	1	1	1	0	1	1	1	1	0	0	1	0	0	1	2	0
IHD1178_7	ESC_BA9310AA_AS	ESC_BA2508AA	Human Other	5305049	92.06	ST648	648	O1	H6	fimH27	0	0	0	0	0	0	0	0	0	0	0	0	0	0	0	0	0	0	0	0	0	0	0	0	0	0	0	0	0	0	0
IHD717_9	ESC_BA9312AA_AS	ESC_BA2554AA	Human Other	4721380	79.99	ST939	939	O178	H23	fimH60	0	0	0	0	0	0	0	0	0	0	0	0	0	0	0	0	0	0	0	0	0	0	0	0	0	0	0	0	0	0	0
FSIS1500878	ESC_BA9322AA_AS	ESC_AA7986AA	Bovine	5372327	125.56	ST11	11	O157	H7	fimH36	0	0	0	0	0	0	0	0	0	0	0	0	0	0	0	0	0	0	0	0	0	0	0	0	0	0	0	0	0	0	0
8-415-05_S3_C3	ESC_BA9328AA_AS	ESC_BA8467AA	Human Other	5169325	226.22	ST73	73	O6	H1	fimH10	1	0	0	0	0	0	0	0	1	1	1	1	1	1	1	1	1	1	0	1	1	1	1	1	1	1	0	0	1	4	1
UMEA 3144-1	ESC_BA9338AA_AS	ESC_BA9209AA	ExPEC	5009769	80.88	ST393	393	O15	H1	fimH54	1	0	0	0	0	0	0	0	0	0	0	0	0	1	1	1	1	0	0	1	1	1	1	1	0	1	0	0	1	3	0
ewgs1019	ESC_BA9413AA_AS	ESC_BA3242AA	Bovine	5439196	58.44	ST5560	5560	O157	H7	fimH82	0	0	0	0	0	0	0	0	0	0	0	0	0	0	0	0	0	0	0	0	0	0	0	0	0	0	0	0	0	0	0
AZ-TG71355	ESC_BA9428AA_AS	ESC_AA8411AA	Porcine	5009030	76.19	ST399	399	O125	H30	fimH34	0	0	0	0	0	0	0	0	0	0	0	0	0	0	0	0	0	0	0	0	0	0	0	0	0	0	0	0	0	0	0
FSIS1500736	ESC_BA9454AA_AS	ESC_AA7881AA	Bovine	5419310	40.96	ST343	343	uncertain	H25	fimH25	0	0	0	0	0	0	0	0	0	0	0	0	0	0	0	0	0	0	0	0	0	0	0	0	0	0	0	0	0	0	0
AZ-TG73563	ESC_BA9458AA_AS	ESC_BA8137AA	Poultry	4980614	72.88	ST58	58	O136	H20	fimH32	0	0	0	0	0	0	0	0	0	0	0	0	0	0	0	0	0	0	0	0	0	0	0	0	0	0	0	0	0	0	0
FSIS1500786	ESC_BA9474AA_AS	ESC_AA7833AA	Bovine	5568277	83.57	ST11	11	O157	H7	fimH82	0	0	0	0	0	0	0	0	0	0	0	0	0	0	0	0	0	0	0	0	0	0	0	0	0	0	0	0	0	0	0
AZ-TG73251	ESC_BA9496AA_AS	ESC_BA8236AA	Poultry	5198202	87.46	ST135	135	O2	H1	fimH2	1	1	1	1	1	1	1	1	1	1	1	1	1	1	1	1	1	1	1	1	1	1	1	1	1	1	1	1	1	6	1
UMEA 3088-1	ESC_BA9515AA_AS	ESC_BA9219AA	ExPEC	5341090	64.18	ST1057	1057	O75	H5	fimH27	1	0	0	0	0	0	0	0	1	1	1	1	1	1	1	1	1	1	0	1	1	1	1	1	1	1	0	0	1	4	1
upec-133	ESC_BA9529AA_AS	ESC_BA5230AA	ExPEC	5345643	33.57	ST38	38	O1	H15	fimH65	0	0	0	0	0	0	0	0	0	0	0	0	0	1	1	1	1	1	0	1	1	1	1	0	0	1	0	0	1	2	0
AZ-TG73359	ESC_BA9587AA_AS	ESC_BA8216AA	Poultry	5312352	69.56	ST117	117	O86	H4	fimH97	1	0	0	0	1	1	1	1	1	1	1	1	1	1	1	1	1	1	1	1	0	1	0	1	1	1	1	1	1	6	1
S11	ESC_BA9633AA_AS	ESC_CA0106AA	ExPEC	5176198	70.57	ST131	131	-	H4	fimH30	0	0	0	0	0	0	0	0	0	0	0	0	0	1	1	1	1	1	0	1	1	1	1	0	0	1	0	0	1	2	0
FSIS1500795	ESC_BA9644AA_AS	ESC_AA7774AA	Bovine	5334132	69.66	ST11	11	O157	H7	fimH36	0	0	0	0	0	0	0	0	0	0	0	0	0	0	0	0	0	0	0	0	0	0	0	0	0	0	0	0	0	0	0
2-052-05_S1_C1	ESC_BA9666AA_AS	ESC_BA8515AA	Human Other	5111551	241.8	ST5257	5257	-	H12	fimH1047	0	0	0	0	0	0	0	0	0	0	1	1	0	1	1	1	1	1	0	1	1	1	1	0	1	1	0	0	1	3	0
2-177-06_S1_C3	ESC_BA9676AA_AS	ESC_BA8484AA	Human Other	5097291	276.72	ST5257	5257	-	H12	fimH1047	0	0	0	0	0	0	0	0	0	0	1	1	0	1	1	1	1	1	0	1	1	1	1	0	1	1	0	0	1	3	0
ewgs1014	ESC_BA9769AA_AS	ESC_BA3399AA	Bovine	5419457	50.8	ST11	11	O157	H7	fimH82	0	0	0	0	0	0	0	0	0	0	0	0	0	0	0	0	0	0	0	0	0	0	0	0	0	0	0	0	0	0	0
AZ-TG73695	ESC_BA9797AA_AS	ESC_BA4756AA	Poultry	4944001	120.39	ST1286	1286	O117	H42	fimH23	0	0	0	0	0	0	0	0	0	0	0	0	0	0	0	0	0	0	0	0	0	0	0	0	0	0	0	0	0	0	0
AZ-TG73271	ESC_BA9853AA_AS	ESC_BA8245AA	Poultry	5152199	78.42	ST1137	1137	O88	H38	fimH54	0	1	1	1	1	1	1	1	1	1	1	1	1	0	0	0	0	0	1	1	1	1	1	1	1	0	1	1	1	5	1
AZ-TG73791	ESC_BA9866AA_AS	ESC_BA4748AA	Poultry	5151038	93.07	ST399	399	O39	H19	fimH34	0	0	0	0	0	0	0	0	0	0	0	0	0	0	0	0	0	0	0	0	0	0	0	0	0	0	0	0	0	0	0
IHD232_16	ESC_BA9869AA_AS	ESC_BA2635AA	Human Other	4786231	105.83	ST423	423	-	H9	fimH39	0	0	0	0	0	0	0	0	0	0	0	0	0	0	0	0	0	0	0	0	0	0	0	0	0	0	0	0	0	0	0
AZ-TG71227	ESC_BA9882AA_AS	ESC_BA4718AA	Poultry	5253888	111.06	ST1286	1286	O117	H42	fimH30	1	0	0	0	1	1	1	1	1	1	1	1	1	1	1	1	1	1	1	1	1	1	1	1	1	1	1	1	1	6	1
FSIS1503255	ESC_BA9884AA_AS	ESC_AA7767AA	Bovine	5350765	59.35	ST29	29	O26	H11	fimH440	0	0	0	0	0	0	0	0	0	0	0	0	0	0	0	0	0	0	0	0	0	0	0	0	0	0	0	0	0	0	0
AZ-TG73395	ESC_BA9892AA_AS	ESC_BA8210AA	Poultry	5141333	86.06	ST5340	5340	O112	H46	fimH58	1	1	1	1	1	1	1	1	1	1	1	1	1	1	1	1	1	1	1	1	0	1	0	1	1	1	1	1	1	6	1
HVH 209 (4-3062651)	ESC_BA9902AA_AS	ESC_BA9265AA	ExPEC	4593188	61.6	ST43	43	O6	H10	fimH32	0	0	0	0	0	0	0	0	0	0	0	0	0	0	0	0	0	0	0	1	0	0	0	0	0	0	0	0	1	1	0
2-427-07_S1_C2	ESC_BA9927AA_AS	ESC_BA8557AA	Human Other	4664205	250.68	ST155	155	O9	H51	fimH121	0	0	0	0	0	0	0	0	0	0	0	0	0	0	0	0	0	0	0	0	0	0	0	0	0	0	0	0	0	0	0
upec-155	ESC_BA9941AA_AS	ESC_BA5206AA	ExPEC	5365354	46.87	ST69	69	O17 or O77	H18	fimH27	0	0	0	0	0	0	0	0	0	0	0	0	0	1	1	1	1	1	0	1	1	1	1	0	0	1	0	0	1	2	0
upec-121	ESC_BA9954AA_AS	ESC_BA5249AA	ExPEC	4619387	80.55	ST297	297	O169	H8	fimH1142	0	0	0	0	0	0	0	0	0	0	0	0	0	0	0	0	0	0	0	0	0	0	0	0	0	0	0	0	0	0	0
upec-50	ESC_BA9967AA_AS	ESC_BA4983AA	ExPEC	5375323	138.55	ST131	131	O25	H4	fimH30	0	0	0	0	0	0	0	0	0	0	0	0	0	1	1	1	1	1	0	1	1	1	1	0	0	1	0	0	1	2	0
2-460-02_S4_C2	ESC_BA9974AA_AS	ESC_BA8407AA	Human Other	5181436	199.83	ST43	43	O6	H10	fimH54	1	1	0	0	0	0	0	0	0	0	0	0	0	1	1	1	1	0	0	0	0	0	0	1	0	1	0	0	0	2	0
FSIS1500772	ESC_BA9995AA_AS	ESC_AA7870AA	Bovine	5373721	79.93	ST1967	1967	O103	H2	fimH25	0	0	0	0	0	0	0	0	0	0	0	0	0	0	0	0	0	0	0	0	0	0	0	0	0	0	0	0	0	0	0
ECOL-17-VL-OH-IN-PU-0021	ESC_BB0573AA_AS	ESC_NA1206AA	Companion Animal	5177572	134	ST80	80	O7	H7	fimH1	1	0	0	0	0	0	0	0	1	1	1	1	1	0	0	0	0	0	0	1	1	1	1	1	1	0	0	0	1	3	0
ECOL-18-VL-LA-KS-0030B	ESC_BB0576AA_AS	ESC_NA1203AA	Companion Animal	5073278	180	ST372	372	O15	H31	fimH9	1	0	0	0	0	0	0	0	1	1	1	1	1	0	0	0	0	0	0	1	1	1	1	1	1	0	0	0	1	3	0
ECOL-18-VL-LA-KS-0030A	ESC_BB0577AA_AS	ESC_NA1202AA	Companion Animal	5071930	158	ST372	372	O15	H31	fimH9	1	0	0	0	0	0	0	0	1	1	1	1	1	0	0	0	0	0	0	1	1	1	1	1	1	0	0	0	1	3	0
ECOL-18-VL-LA-KY-0032	ESC_BB0578AA_AS	ESC_NA1201AA	Companion Animal	5171858	129	ST297	297	-	H8	fimH26	1	1	0	0	0	0	0	0	1	1	1	1	1	0	0	0	0	0	0	0	0	0	0	1	1	0	0	0	0	2	0
ECOL-18-VL-LA-ND-0037	ESC_BB0580AA_AS	ESC_NA1199AA	Companion Animal	5265591	141	ST646	646	O22	H5	fimH205	1	1	0	0	0	0	0	0	1	1	1	1	1	0	0	0	0	0	0	1	1	1	1	1	1	0	0	0	1	3	0
ECOL-18-VL-LA-ND-0038	ESC_BB0582AA_AS	ESC_NA1197AA	Companion Animal	4839141	189	ST1257	1257	O8	H10	fimH9	0	0	0	0	0	0	0	0	0	0	0	0	0	0	0	0	0	0	0	0	0	0	0	0	0	0	0	0	0	0	0
ECOL-18-VL-LA-KY-0035	ESC_BB0583AA_AS	ESC_NA1196AA	Companion Animal	5095500	168	ST73	73	-	H1	*	1	0	0	0	0	0	0	0	1	1	1	1	1	0	0	0	0	0	0	1	0	1	0	1	1	0	0	0	1	3	0
ECOL-18-VL-LA-KY-0036	ESC_BB0584AA_AS	ESC_NA1195AA	Companion Animal	5032220	173	ST9775	9775	O153	H19	fimH32	0	0	0	0	0	0	0	0	0	0	0	0	0	0	0	0	0	0	0	0	0	0	0	0	0	0	0	0	0	0	0
ECOL-18-VL-LA-PA-Ryan-0039	ESC_BB0585AA_AS	ESC_NA1194AA	Companion Animal	4972780	138	ST372	372	-	H31	fimH9	1	0	0	0	0	0	0	0	1	1	1	1	1	0	0	0	0	0	0	1	1	1	1	1	1	0	0	0	1	3	0
ECOL-18-VL-LA-PA-Ryan-0038	ESC_BB0586AA_AS	ESC_NA1193AA	Companion Animal	5472267	132	ST372	372	O83	H31	fimH103	1	0	0	0	0	0	0	0	1	1	1	1	1	0	0	0	0	0	0	1	1	1	1	1	1	0	0	0	1	3	0
ECOL-18-VL-LA-TX-0040	ESC_BB0587AA_AS	ESC_NA1192AA	Companion Animal	4978032	114	ST9774	9774	-	H45	fimH21	0	0	0	0	0	0	0	0	0	0	0	0	0	0	0	0	0	0	0	1	1	1	1	0	0	0	0	0	1	1	0
ECOL-18-VL-LA-PA-Ryan-0037	ESC_BB0588AA_AS	ESC_NA1191AA	Companion Animal	5277222	154	ST12	12	O4	H5	fimH260	1	0	0	0	0	0	0	0	1	1	1	1	1	0	0	0	0	0	0	1	1	1	1	1	1	0	0	0	1	3	0
ECOL-18-VL-LA-TX-0048	ESC_BB0589AA_AS	ESC_NA1190AA	Companion Animal	5485168	137	ST69	69	O17 or O77	H18	fimH27	0	0	0	0	0	0	0	0	0	0	0	0	0	0	0	0	0	0	0	1	1	1	1	0	0	0	0	0	1	1	0
ECOL-18-VL-LA-PA-Ryan-0036	ESC_BB0592AA_AS	ESC_NA1187AA	Companion Animal	5070311	167	ST167	167	O89	H9	Unknown	0	0	0	0	0	0	0	0	0	0	0	0	0	0	0	0	0	0	0	0	0	0	0	0	0	0	0	0	0	0	0
AZ-TG133248	ESC_BB0677AA_AS	ESC_NA1217AA	Companion Animal	5008942	62	ST73	73	-	H1	fimH12	1	0	0	0	0	0	0	0	1	1	1	1	1	0	0	0	0	0	0	1	1	1	1	1	1	0	0	0	1	3	0
AZ-TG133240	ESC_BB0678AA_AS	ESC_NA1216AA	Companion Animal	5238097	74	ST73	73	-	H1	fimH9	1	0	0	0	0	0	0	0	1	1	1	1	1	0	0	0	0	0	0	0	0	1	0	1	1	0	0	0	1	3	0
AZ-TG133236	ESC_BB0679AA_AS	ESC_NA1215AA	Companion Animal	5252603	77	ST73	73	-	H1	fimH9	1	0	0	0	0	0	0	0	1	1	1	1	1	0	0	0	0	0	0	0	0	1	0	1	1	0	0	0	1	3	0
AZ-TG133260	ESC_BB0680AA_AS	ESC_NA1214AA	Companion Animal	4938584	86	ST372	372	O83	H31	fimH9	1	0	0	0	0	0	0	0	1	1	1	1	1	0	0	0	0	0	0	1	1	1	1	1	1	0	0	0	1	3	0
AZ-TG133256	ESC_BB0681AA_AS	ESC_NA1213AA	Companion Animal	5034269	80	ST73	73	O2	H1	fimH12	1	0	0	0	0	0	0	0	1	1	1	1	1	0	0	0	0	0	0	1	1	1	1	1	1	0	0	0	1	3	0
AZ-TG133252	ESC_BB0682AA_AS	ESC_NA1212AA	Companion Animal	5248909	68	ST73	73	O25	H1	fimH9	1	0	0	0	0	0	0	0	1	1	1	1	1	0	0	0	0	0	0	0	0	1	0	1	1	0	0	0	1	3	0
19TN05GB03K-EC	ESC_BB0761AA_AS	ESC_NA1220AA	Bovine	5062581	262	ST2387	2387	-	H7	fimH86	1	1	1	1	0	0	0	0	0	0	0	0	0	0	0	0	0	0	0	0	0	0	0	1	0	0	0	0	0	1	0
19TN05GB02N-EC	ESC_BB0762AA_AS	ESC_NA1219AA	Bovine	4983340	203	ST101	101	OX10	H45	fimH27	0	0	0	0	0	0	0	0	0	0	0	0	0	0	0	0	0	0	0	0	0	0	0	0	0	0	0	0	0	0	0
19TN05GB01K-EC	ESC_BB0763AA_AS	ESC_NA1218AA	Bovine	5113283	200	ST3234	3234	-	H8	fimH33	0	0	0	0	0	0	0	0	0	0	0	0	0	0	0	0	0	0	0	0	0	0	0	0	0	0	0	0	0	0	0
757909	ESC_BB2372AA_AS	ESC_NA1642AA	Human Other	5367371	100	ST11	11	O157	H7	fimH82	0	0	0	0	0	0	0	0	0	0	0	0	0	0	0	0	0	0	0	0	0	0	0	0	0	0	0	0	0	0	0
758134	ESC_BB2373AA_AS	ESC_NA1641AA	Human Other	5299991	114	ST11	11	O157	H7	fimH82	0	0	0	0	0	0	0	0	0	0	0	0	0	0	0	0	0	0	0	0	0	0	0	0	0	0	0	0	0	0	0
758710	ESC_BB2374AA_AS	ESC_NA1640AA	Human Other	4917400	93	ST4554	4554	O157	H39	fimH223	0	0	0	0	0	0	0	0	0	0	0	0	0	1	1	1	1	0	0	0	0	0	0	0	0	1	0	0	0	1	0
758044	ESC_BB2375AA_AS	ESC_NA1639AA	Human Other	5347529	87	ST11	11	O157	H7	fimH82	0	0	0	0	0	0	0	0	0	0	0	0	0	0	0	0	0	0	0	0	0	0	0	0	0	0	0	0	0	0	0
757894	ESC_BB2376AA_AS	ESC_NA1638AA	Human Other	5305102	123	ST11	11	O157	H7	fimH82	0	0	0	0	0	0	0	0	0	0	0	0	0	0	0	0	0	0	0	0	0	0	0	0	0	0	0	0	0	0	0
757906	ESC_BB3676AA_AS	ESC_NA1747AA	Human Other	5051369	72	ST119	119	O165	H25	fimH25	0	0	0	0	0	0	0	0	0	0	0	0	0	0	0	0	0	0	0	0	0	0	0	0	0	0	0	0	0	0	0
757907	ESC_BB3679AA_AS	ESC_NA1744AA	Human Other	5362588	110	ST137	137	O145	uncertain	fimH331	0	0	0	0	0	0	0	0	0	0	0	0	0	1	1	1	1	0	0	0	0	0	0	0	0	1	0	0	0	1	0
757902	ESC_BB3680AA_AS	ESC_NA1743AA	Human Other	5240483	109	ST2836	2836	O103	H8	fimH549	0	0	0	0	0	0	0	0	0	0	0	0	0	1	1	1	1	0	0	0	0	0	0	0	0	1	0	0	0	1	0
757901	ESC_BB3681AA_AS	ESC_NA1742AA	Human Other	5430748	95	ST442	442	O146	H21	fimH32	1	0	0	0	0	0	0	0	0	0	0	0	0	1	1	1	1	0	0	0	0	0	0	1	0	1	0	0	0	2	0
757904	ESC_BB3682AA_AS	ESC_NA1741AA	Human Other	5100028	116	ST278	278	O178	H7	fimH86	0	0	0	0	0	0	0	0	0	0	0	0	0	0	0	0	0	0	0	0	0	0	0	0	0	0	0	0	0	0	0
759465	ESC_BB3683AA_AS	ESC_NA1740AA	Human Other	5319010	81	ST11	11	O157	H7	fimH82	0	0	0	0	0	0	0	0	0	0	0	0	0	0	0	0	0	0	0	0	0	0	0	0	0	0	0	0	0	0	0
757905	ESC_BB3684AA_AS	ESC_NA1739AA	Human Other	4890418	100	ST10	10	O113	H4	fimH24	0	0	0	0	0	0	0	0	0	0	0	0	0	0	0	0	0	0	0	0	0	0	0	0	0	0	0	0	0	0	0
757908	ESC_BB3685AA_AS	ESC_NA1738AA	Human Other	5418572	97	ST17	17	O103	H2	Unknown	0	0	0	0	0	0	0	0	0	0	0	0	0	1	1	1	1	0	0	0	0	0	0	0	0	1	0	0	0	1	0
758760	ESC_BB3687AA_AS	ESC_NA1736AA	Human Other	5316413	75	ST13	13	O152	H8	fimH32	1	1	0	0	0	0	0	0	1	1	1	1	1	0	0	0	0	0	0	0	0	0	0	1	1	0	0	0	0	2	0
758759	ESC_BB3688AA_AS	ESC_NA1735AA	Human Other	5464451	112	ST675	675	O76	H19	fimH38	1	0	0	0	0	0	0	0	0	0	0	0	0	0	0	0	0	0	0	0	0	0	0	1	0	0	0	0	0	1	0
757903	ESC_BB3689AA_AS	ESC_NA1734AA	Human Other	5316362	96	ST17	17	O123 or O186	H2	Unknown	0	0	0	0	0	0	0	0	0	0	0	0	0	1	1	1	1	0	0	0	0	0	0	0	0	1	0	0	0	1	0
758130	ESC_BB3690AA_AS	ESC_NA1733AA	Human Other	5608711	149	ST738	738	O146	H28	fimH222	1	0	0	0	0	0	0	0	0	0	0	0	0	0	0	0	0	0	0	0	0	0	0	1	0	0	0	0	0	1	0
759414	ESC_BB3691AA_AS	ESC_NA1732AA	Human Other	5324782	82	ST11	11	O157	H7	fimH36	0	0	0	0	0	0	0	0	0	0	0	0	0	0	0	0	0	0	0	0	0	0	0	0	0	0	0	0	0	0	0
760286	ESC_BB3692AA_AS	ESC_NA1731AA	Human Other	5397166	114	ST11	11	O157	H7	fimH82	0	0	0	0	0	0	0	0	0	0	0	0	0	0	0	0	0	0	0	0	0	0	0	0	0	0	0	0	0	0	0
760284	ESC_BB3693AA_AS	ESC_NA1730AA	Human Other	5395209	128	ST11	11	O157	H7	fimH82	0	0	0	0	0	0	0	0	0	0	0	0	0	0	0	0	0	0	0	0	0	0	0	0	0	0	0	0	0	0	0
PNUSAE025500	ESC_BB3896AA_AS	ESC_NA1776AA	Poultry	4980555	109	ST355	355	-	H5	fimH154	0	0	1	0	0	0	0	0	1	1	1	1	1	1	1	1	1	1	1	1	1	1	0	1	1	1	0	1	1	5	1
PSU-1847	ESC_BB3902AA_AS	ESC_NA1770AA	Porcine	5636036	128	ST90	90	O147 or O8	H19	fimH54	0	0	0	0	0	0	0	0	0	0	0	0	0	0	0	0	0	0	0	0	0	0	0	0	0	0	0	0	0	0	0
PSU-1845	ESC_BB3903AA_AS	ESC_NA1769AA	Porcine	5495979	168	ST10	10	O147	H4	fimH24	0	0	0	0	0	0	0	0	0	0	0	0	0	0	0	0	0	0	0	0	0	0	0	0	0	0	0	0	0	0	0
PSU-1849	ESC_BB3904AA_AS	ESC_NA1768AA	Porcine	5213338	200	ST90	90	O8	H19	fimH54	0	0	0	0	0	0	0	0	0	0	0	0	0	0	0	0	0	0	0	0	0	0	0	0	0	0	0	0	0	0	0
PSU-1842	ESC_BB3905AA_AS	ESC_NA1767AA	Porcine	5790220	157	ST10	10	-	H4	fimH24	0	0	0	0	0	0	0	0	0	0	0	0	0	0	0	0	0	0	0	0	0	0	0	0	0	0	0	0	0	0	0
PSU-1848	ESC_BB3906AA_AS	ESC_NA1766AA	Porcine	5376739	158	ST3546	3546	-	H38	fimH86	0	0	0	0	0	0	0	0	0	0	0	0	0	0	0	0	0	0	0	0	0	0	0	0	0	0	0	0	0	0	0
PSU-1839	ESC_BB3907AA_AS	ESC_NA1765AA	Porcine	5441958	129	ST1	1	O139	H1	fimH54	0	0	0	0	0	0	0	0	0	0	0	0	0	0	0	0	0	0	0	0	0	0	0	0	0	0	0	0	0	0	0
PSU-1841	ESC_BB3908AA_AS	ESC_NA1764AA	Porcine	5521083	165	ST10	10	O147	H4	fimH24	0	0	0	0	0	0	0	0	0	0	0	0	0	0	0	0	0	0	0	0	0	0	0	0	0	0	0	0	0	0	0
PSU-1835	ESC_BB3909AA_AS	ESC_NA1763AA	Porcine	5174203	164	ST90	90	O149	H19	fimH54	0	0	0	0	0	0	0	0	0	0	0	0	0	0	0	0	0	0	0	0	0	0	0	0	0	0	0	0	0	0	0
PSU-1843	ESC_BB4016AA_AS	ESC_NA1818AA	Porcine	5661193	149	ST10	10	O147	H4	fimH24	0	0	0	0	0	0	0	0	0	0	0	0	0	0	0	0	0	0	0	0	0	0	0	0	0	0	0	0	0	0	0
PSU-1840	ESC_BB4017AA_AS	ESC_NA1817AA	Porcine	5439230	117	ST1	1	-	H1	fimH54	0	0	0	0	0	0	0	0	0	0	0	0	0	0	0	0	0	0	0	0	0	0	0	0	0	0	0	0	0	0	0
PSU-1846	ESC_BB4018AA_AS	ESC_NA1816AA	Porcine	4908432	185	ST6365	6365	-	H8	fimH86	1	1	1	1	1	1	1	1	1	1	1	1	1	1	1	1	1	1	1	1	1	1	1	1	1	1	1	1	1	6	1
PSU-1838	ESC_BB4019AA_AS	ESC_NA1815AA	Porcine	5309620	112	ST10	10	O182	H19	fimH94	0	0	0	0	0	0	0	0	0	0	0	0	0	0	0	0	0	0	0	0	0	0	0	0	0	0	0	0	0	0	0
PSU-1836	ESC_BB4020AA_AS	ESC_NA1814AA	Porcine	5498684	132	ST90	90	O8	H19	fimH54	0	0	0	0	0	0	0	0	0	0	0	0	0	0	0	0	0	0	0	0	0	0	0	0	0	0	0	0	0	0	0
PSU-1834	ESC_BB4021AA_AS	ESC_NA1813AA	Porcine	5600387	107	ST641	641	O98	H10	fimH289	0	0	0	0	0	0	0	0	0	0	0	0	0	0	0	0	0	0	0	0	0	0	0	0	0	0	0	0	0	0	0
PSU-1837	ESC_BB4022AA_AS	ESC_NA1812AA	Porcine	5879978	76	ST10	10	O147	H4	fimH24	0	0	0	0	0	0	0	0	0	0	0	0	0	0	0	0	0	0	0	0	0	0	0	0	0	0	0	0	0	0	0
PSU-1844	ESC_BB4023AA_AS	ESC_NA1811AA	Porcine	5560954	143	ST10	10	O147	H4	fimH24	0	0	0	0	0	0	0	0	0	0	0	0	0	0	0	0	0	0	0	0	0	0	0	0	0	0	0	0	0	0	0
759466	ESC_BB4689AA_AS	ESC_NA1910AA	Human Other	5483570	122	ST753	753	O27	H30	fimH124	1	0	0	1	0	0	0	0	0	0	0	0	0	0	0	0	0	0	0	0	0	0	0	1	0	0	0	0	0	1	0
759461	ESC_BB4690AA_AS	ESC_NA1909AA	Human Other	5333634	66	ST306	306	O84	H2	fimH25	0	0	0	0	0	0	0	0	0	0	0	0	0	1	1	1	1	0	0	0	0	0	0	0	0	1	0	0	0	1	0
759462	ESC_BB4691AA_AS	ESC_NA1908AA	Human Other	5391139	114	ST306	306	O84	H2	fimH25	0	0	0	0	0	0	0	0	0	0	0	0	0	1	1	1	1	0	0	0	0	0	0	0	0	1	0	0	0	1	0
759463	ESC_BB4692AA_AS	ESC_NA1907AA	Human Other	5510158	92	ST33	33	O91	H14	fimH446	1	0	0	0	0	0	0	0	0	0	0	0	0	1	1	1	1	1	0	1	1	1	1	1	0	1	0	0	1	3	0
759464	ESC_BB4693AA_AS	ESC_NA1906AA	Human Other	5009521	132	ST278	278	O178	H7	fimH86	0	0	0	0	0	0	0	0	0	0	0	0	0	0	0	0	0	0	0	0	0	0	0	0	0	0	0	0	0	0	0
759460	ESC_BB4694AA_AS	ESC_NA1905AA	Human Other	5370916	141	ST3593	3593	O102	H6	fimH32	0	0	0	0	0	0	0	0	0	0	0	0	0	0	0	0	0	0	0	0	0	0	0	0	0	0	0	0	0	0	0
760288	ESC_BB4695AA_AS	ESC_NA1904AA	Human Other	4624409	98	ST1041	1041	O157	H39	fimH229	0	0	0	0	0	0	0	0	0	0	0	0	0	0	0	0	0	0	0	0	0	0	0	0	0	0	0	0	0	0	0
252	ESC_BB4696AA_AS	ESC_NA1903AA	ExPEC	4785444	168	ST10	10	O71	H40	fimH24	0	0	0	0	0	0	0	0	0	0	0	0	0	0	0	0	0	0	0	0	0	0	0	0	0	0	0	0	0	0	0
19OR05GT09-EC	ESC_BB6233AA_AS	ESC_NA2569AA	Poultry	5353903	163	ST58	58	O8	H4	fimH27	1	1	1	1	1	1	1	1	1	1	1	1	1	1	1	1	1	1	1	1	1	1	1	1	1	1	1	1	1	6	1
19OR04PC04-EC	ESC_BB6234AA_AS	ESC_NA2568AA	Porcine	5008396	156	ST162	162	O8	H19	*	0	0	0	0	0	0	0	0	0	0	0	0	0	0	0	0	0	0	0	1	1	1	1	0	0	0	0	0	1	1	0
19OR04CB12-EC	ESC_BB6235AA_AS	ESC_NA2567AA	Poultry	5092039	123	ST223	223	O159	H21	fimH32	0	0	0	0	0	0	0	0	0	0	0	0	0	0	0	0	0	0	0	0	0	0	0	0	0	0	0	0	0	0	0
19OR05CB06-EC	ESC_BB6236AA_AS	ESC_NA2566AA	Poultry	5088357	121	ST428	428	O117	H4	fimH22	1	1	1	1	1	1	1	1	1	1	1	1	1	1	1	1	1	1	1	0	1	1	0	1	1	1	1	1	1	6	1
19OR05GT12-EC	ESC_BB6237AA_AS	ESC_NA2565AA	Poultry	5069801	85	ST2253	2253	O15	H33	Unknown	1	1	1	1	1	1	1	1	1	1	1	1	1	1	1	1	1	1	1	1	1	1	0	1	1	1	1	1	1	6	1
19OR05GT06-EC	ESC_BB6238AA_AS	ESC_NA2564AA	Poultry	4898703	103	ST218	218	O163	H40	Unknown	0	0	0	0	0	0	0	0	0	0	0	0	0	0	0	0	0	0	0	0	0	0	0	0	0	0	0	0	0	0	0
19OR05GB05-EC	ESC_BB6239AA_AS	ESC_NA2563AA	Bovine	5571015	120	ST57	57	uncertain	H25	fimH27	1	0	0	0	1	1	1	1	1	1	1	1	1	1	1	1	1	1	1	1	0	1	0	1	1	1	1	1	1	6	1
19OR04GT12-EC	ESC_BB6240AA_AS	ESC_NA2562AA	Poultry	4998899	91	ST155	155	O8	H51	fimH32	1	1	1	1	1	1	1	1	1	1	1	1	1	1	1	1	1	1	1	1	1	1	1	1	1	1	1	1	1	6	1
19OR05PC04-EC	ESC_BB6241AA_AS	ESC_NA2561AA	Porcine	5133854	151	ST5976	5976	-	H7	fimH86	0	0	0	0	0	0	0	0	0	0	0	0	0	0	0	0	0	0	0	0	0	0	0	0	0	0	0	0	0	0	0
19OR05PC07-EC	ESC_BB6242AA_AS	ESC_NA2560AA	Porcine	4732762	246	ST10	10	O4	H16	fimH54	0	0	0	0	0	0	0	0	0	0	0	0	0	0	0	0	0	0	0	0	0	0	0	0	0	0	0	0	0	0	0
19OR04GT09-EC	ESC_BB6243AA_AS	ESC_NA2559AA	Poultry	4947236	126	ST101	101	O21	H21	fimH54	1	1	1	1	1	1	1	1	1	1	1	1	1	1	1	1	1	1	1	1	1	1	1	1	1	1	1	1	1	6	1
19OR04CB06-EC	ESC_BB6244AA_AS	ESC_NA2558AA	Poultry	5086087	117	ST10	10	O128	H2	fimH54	0	0	0	0	0	0	0	0	0	0	0	0	0	0	0	0	0	0	0	0	0	0	0	0	0	0	0	0	0	0	0
19OR04CB18-EC	ESC_BB6245AA_AS	ESC_NA2557AA	Poultry	4924840	146	ST48	48	B18	H38	fimH25	0	0	0	0	0	0	0	1	0	0	0	0	0	0	0	0	0	0	1	1	1	1	1	0	0	0	0	1	1	2	0
19OR04PC05-EC	ESC_BB6246AA_AS	ESC_NA2556AA	Porcine	4724615	167	ST1771	1771	-	H21	*	0	0	0	0	0	0	0	0	0	0	0	0	0	0	0	0	0	0	0	0	0	0	0	0	0	0	0	0	0	0	0
FSIS11922018	ESC_BB7312AA_AS	ESC_NA2603AA	Bovine	4720510	284	ST744	744	O89	H9	fimH54	0	0	0	0	0	0	0	0	0	0	0	0	0	0	0	0	0	0	0	0	0	0	0	0	0	0	0	0	0	0	0
FSIS11921902	ESC_BB7314AA_AS	ESC_NA2601AA	Porcine	4747613	210	ST10	10	-	H32	fimH25	0	0	0	0	0	0	0	0	0	0	0	0	0	0	0	0	0	0	0	0	0	0	0	0	0	0	0	0	0	0	0
FSIS11922075	ESC_BB7315AA_AS	ESC_NA2600AA	Bovine	5616507	230	ST21	21	-	H11	fimH440	0	0	0	0	0	0	0	0	0	0	0	0	0	1	1	1	1	0	0	0	0	0	0	0	0	1	0	0	0	1	0
FSIS11921648	ESC_BB7316AA_AS	ESC_NA2599AA	Porcine	4797390	213	ST34	34	O45	H30	fimH972	0	0	0	0	0	0	0	0	0	0	0	0	0	0	0	0	0	0	0	0	0	0	0	0	0	0	0	0	0	0	0
FSIS11922079	ESC_BB7318AA_AS	ESC_NA2597AA	Bovine	5051122	218	ST109	109	O4	H16	fimH33	0	0	0	0	0	0	0	0	0	0	0	0	0	0	0	0	0	0	0	0	0	0	0	0	0	0	0	0	0	0	0
FSIS11921899	ESC_BB7319AA_AS	ESC_NA2596AA	Poultry	5069983	181	ST155	155	-	H40	fimH366	0	0	0	0	0	0	0	0	0	0	0	0	0	0	0	0	0	0	0	1	1	1	1	0	0	0	0	0	1	1	0
FSIS11921903	ESC_BB7320AA_AS	ESC_NA2595AA	Poultry	5077194	224	ST58	58	O8	H25	fimH32	1	1	1	0	1	1	1	0	1	1	1	1	1	1	1	1	1	1	1	1	1	1	1	1	1	1	1	1	1	6	1
FSIS11921901	ESC_BB7321AA_AS	ESC_NA2594AA	Bovine	5155352	214	ST156	156	-	H25	fimH38	0	0	0	0	0	0	0	0	0	0	0	0	0	0	0	0	0	0	0	0	0	0	0	0	0	0	0	0	0	0	0
FSIS11922078	ESC_BB7322AA_AS	ESC_NA2593AA	Poultry	5223506	196	ST155	155	-	H25	fimH121	1	1	1	1	1	1	1	1	1	1	1	1	1	1	1	1	1	1	1	1	1	1	1	1	1	1	1	1	1	6	1
FSIS11921900	ESC_BB7323AA_AS	ESC_NA2592AA	Poultry	5050926	146	ST1684	1684	O45	H45	fimH23	1	1	1	0	1	1	1	0	1	1	1	1	1	1	1	1	1	1	1	1	1	1	1	1	1	1	1	1	1	6	1
761653	ESC_BB8332AA_AS	ESC_NA2633AA	Human Other	5328673	76	ST11	11	O157	H7	fimH82	0	0	0	0	0	0	0	0	0	0	0	0	0	0	0	0	0	0	0	0	0	0	0	0	0	0	0	0	0	0	0
761654	ESC_BB8333AA_AS	ESC_NA2632AA	Human Other	5375929	98	ST11	11	O157	H7	fimH36	0	0	0	0	0	0	0	0	0	0	0	0	0	0	0	0	0	0	0	0	0	0	0	0	0	0	0	0	0	0	0
PNUSAE025032	ESC_BB8727AA_AS	ESC_NA2684AA	Bovine	5463306	147	ST11	11	O157	H7	fimH82	0	0	0	0	0	0	0	0	0	0	0	0	0	0	0	0	0	0	0	0	0	0	0	0	0	0	0	0	0	0	0
762377	ESC_BB8728AA_AS	ESC_NA2683AA	Human Other	5296157	87	ST11	11	O157	H7	fimH82	0	0	0	0	0	0	0	0	0	0	0	0	0	0	0	0	0	0	0	0	0	0	0	0	0	0	0	0	0	0	0
761646	ESC_BB8729AA_AS	ESC_NA2682AA	Human Other	5461862	78	ST25	25	O128	H2	fimH32	0	0	0	0	0	0	0	0	0	0	0	0	0	1	1	1	1	1	0	1	1	1	1	0	0	1	0	0	1	2	0
761638	ESC_BB8730AA_AS	ESC_NA2681AA	Human Other	5389763	102	ST29	29	O26	H11	fimH440	0	0	0	0	0	0	0	0	0	0	0	0	0	1	1	1	1	0	0	0	0	0	0	0	0	1	0	0	0	1	0
761644	ESC_BB8731AA_AS	ESC_NA2680AA	Human Other	5441665	107	ST33	33	O91	H14	fimH446	1	0	0	0	0	0	0	0	0	0	0	0	0	1	1	1	1	1	0	1	1	1	1	1	0	1	0	0	1	3	0
761650	ESC_BB8732AA_AS	ESC_NA2679AA	Human Other	5421357	105	ST17	17	O103	H2	fimH25	0	0	0	0	0	0	0	0	0	0	0	0	0	1	1	1	1	0	0	0	0	0	0	0	0	1	0	0	0	1	0
762236	ESC_BB8733AA_AS	ESC_NA2678AA	Human Other	5308261	126	ST11	11	O157	H7	fimH82	0	0	0	0	0	0	0	0	0	0	0	0	0	0	0	0	0	0	0	0	0	0	0	0	0	0	0	0	0	0	0
762300	ESC_BB8734AA_AS	ESC_NA2677AA	Human Other	5409055	125	ST11	11	O157	H7	fimH36	0	0	0	0	0	0	0	0	0	0	0	0	0	0	0	0	0	0	0	0	0	0	0	0	0	0	0	0	0	0	0
PSU-1141	ESC_BB8746AA_AS	ESC_NA2665AA	Porcine	5336207	104	ST23	23	O8	H4	fimH54	0	0	0	0	0	0	0	0	0	0	0	0	0	0	0	0	0	0	0	0	0	0	0	0	0	0	0	0	0	0	0
PSU-1140	ESC_BB8748AA_AS	ESC_NA2663AA	Porcine	5344723	103	ST23	23	O8	H4	fimH54	0	0	0	0	0	0	0	0	0	0	0	0	0	0	0	0	0	0	0	0	0	0	0	0	0	0	0	0	0	0	0
NYVetLIRN-152	ESC_BB8750AA_AS	ESC_NA2661AA	Companion Animal	5404197	159	ST56	56	-	H21	fimH54	1	1	1	1	0	0	0	0	1	1	1	1	1	0	0	0	0	0	0	1	1	1	1	1	1	0	0	0	1	3	0
758719	ESC_BB8812AA_AS	ESC_NA1746AA	Human Other	5503018	105	ST442	442	O146	H21	fimH32	1	0	0	0	0	0	0	0	0	0	0	0	0	1	1	1	1	0	0	0	0	0	0	1	0	1	0	0	0	2	0
763016	ESC_BB8863AA_AS	ESC_NA2720AA	Human Other	5275048	76	ST11	11	O157	H7	fimH82	0	0	0	0	0	0	0	0	0	0	0	0	0	0	0	0	0	0	0	0	0	0	0	0	0	0	0	0	0	0	0
762962	ESC_BB8864AA_AS	ESC_NA2719AA	Human Other	5413256	75	ST8345	8345	O157	H7	fimH36	0	0	0	0	0	0	0	0	0	0	0	0	0	0	0	0	0	0	0	0	0	0	0	0	0	0	0	0	0	0	0
763012	ESC_BB8865AA_AS	ESC_NA2718AA	Human Other	5384532	74	ST11	11	O157	H7	fimH36	0	0	0	0	0	0	0	0	0	0	0	0	0	0	0	0	0	0	0	0	0	0	0	0	0	0	0	0	0	0	0
763011	ESC_BB8866AA_AS	ESC_NA2717AA	Human Other	5262298	62	ST11	11	O157	H7	fimH82	0	0	0	0	0	0	0	0	0	0	0	0	0	0	0	0	0	0	0	0	0	0	0	0	0	0	0	0	0	0	0
763035	ESC_BB8867AA_AS	ESC_NA2716AA	Human Other	5345099	79	ST11	11	O157	H7	fimH82	0	0	0	0	0	0	0	0	0	0	0	0	0	0	0	0	0	0	0	0	0	0	0	0	0	0	0	0	0	0	0
763010	ESC_BB8868AA_AS	ESC_NA2715AA	Human Other	5422550	81	ST11	11	O157	H7	fimH82	0	0	0	0	0	0	0	0	0	0	0	0	0	0	0	0	0	0	0	0	0	0	0	0	0	0	0	0	0	0	0
763013	ESC_BB8869AA_AS	ESC_NA2714AA	Human Other	5304538	58	ST11	11	O157	H7	fimH82	0	0	0	0	0	0	0	0	0	0	0	0	0	0	0	0	0	0	0	0	0	0	0	0	0	0	0	0	0	0	0
763579	ESC_BB8871AA_AS	ESC_NA2712AA	Human Other	5390866	142	ST11	11	O157	H7	fimH82	1	1	1	1	0	0	0	0	0	0	0	0	0	0	0	0	0	0	0	0	0	0	0	1	0	0	0	0	0	1	0
763025	ESC_BB8872AA_AS	ESC_NA2711AA	Human Other	5222322	58	ST5822	5822	-	H7	fimH121	0	0	0	0	0	0	0	0	0	0	0	0	0	0	0	0	0	0	0	0	0	0	0	0	0	0	0	0	0	0	0
763546	ESC_BB8874AA_AS	ESC_NA2709AA	Human Other	5395656	120	ST11	11	O157	H7	fimH36	0	0	0	0	0	0	0	0	0	0	0	0	0	0	0	0	0	0	0	0	0	0	0	0	0	0	0	0	0	0	0
762301	ESC_BB8875AA_AS	ESC_NA2708AA	Human Other	5130434	107	ST10	10	O117	H32	fimH23	1	0	0	0	0	0	0	0	0	0	0	0	0	1	1	1	1	0	0	0	0	0	0	1	0	1	0	0	0	2	0
762283	ESC_BB8876AA_AS	ESC_NA2707AA	Human Other	5511984	130	ST17	17	O71	H2	Unknown	0	0	0	0	0	0	0	0	0	0	0	0	0	1	1	1	1	0	0	0	0	0	0	0	0	1	0	0	0	1	0
763575	ESC_BB8877AA_AS	ESC_NA2706AA	Human Other	5340429	102	ST11	11	O157	H7	fimH82	0	0	0	0	0	0	0	0	0	0	0	0	0	0	0	0	0	0	0	0	0	0	0	0	0	0	0	0	0	0	0
763028	ESC_BB8878AA_AS	ESC_NA2705AA	Human Other	5591196	94	ST442	442	-	H21	fimH32	1	0	0	0	0	0	0	0	0	0	0	0	0	1	1	1	1	0	0	0	0	0	0	1	0	1	0	0	0	2	0
762379	ESC_BB8879AA_AS	ESC_NA2704AA	Human Other	5255774	94	ST32	32	O145	uncertain	fimH331	0	0	0	0	0	0	0	0	0	0	0	0	0	1	1	1	1	0	0	0	0	0	0	0	0	1	0	0	0	1	0
762380	ESC_BB8880AA_AS	ESC_NA2703AA	Human Other	5585517	100	ST3101	3101	O78	H4	fimH39	1	1	1	1	0	0	0	0	0	0	0	0	0	0	0	0	0	0	0	1	1	1	1	1	0	0	0	0	1	2	0
762284	ESC_BB8881AA_AS	ESC_NA2702AA	Human Other	5308468	103	ST342	342	O145	H25	fimH545	0	0	0	0	0	0	0	0	0	0	0	0	0	0	0	0	0	0	0	0	0	0	0	0	0	0	0	0	0	0	0
762382	ESC_BB8882AA_AS	ESC_NA2701AA	Human Other	5285822	108	ST10	10	O113	H4	fimH24	0	0	0	0	0	0	0	0	0	0	0	0	0	0	0	0	0	0	0	0	0	0	0	0	0	0	0	0	0	0	0
763582	ESC_BB8883AA_AS	ESC_NA2700AA	Human Other	5294605	118	ST11	11	O157	H7	fimH36	0	0	0	0	0	0	0	0	0	0	0	0	0	0	0	0	0	0	0	0	0	0	0	0	0	0	0	0	0	0	0
763027	ESC_BB8885AA_AS	ESC_NA2698AA	Human Other	5277195	94	ST33	33	O91	H14	fimH570	1	0	0	0	0	0	0	0	0	0	0	0	0	0	0	0	0	0	0	0	0	0	0	1	0	0	0	0	0	1	0
763580	ESC_BB8886AA_AS	ESC_NA2697AA	Human Other	5269867	202	ST11	11	O157	H7	fimH82	0	0	0	0	0	0	0	0	0	0	0	0	0	0	0	0	0	0	0	0	0	0	0	0	0	0	0	0	0	0	0
763581	ESC_BB8887AA_AS	ESC_NA2696AA	Human Other	5437918	196	ST11	11	O157	H7	fimH82	0	0	0	0	0	0	0	0	0	0	0	0	0	0	0	0	0	0	0	0	0	0	0	0	0	0	0	0	0	0	0
763576	ESC_BB8888AA_AS	ESC_NA2695AA	Human Other	5351384	172	ST11	11	O157	H7	fimH82	0	0	0	0	0	0	0	0	0	0	0	0	0	0	0	0	0	0	0	0	0	0	0	0	0	0	0	0	0	0	0
EC78	ESC_BB8906AA_AS	ESC_NA2752AA	ExPEC	5046573	133	ST567	567	O83	H33	fimH13	1	1	1	1	1	1	1	1	1	1	1	1	1	1	1	1	1	1	1	0	1	1	0	1	1	1	1	1	1	6	1
CFSAN095400	ESC_BB8916AA_AS	ESC_NA2787AA	Bovine	5457435	126	ST17	17	uncertain	H2	fimH25	0	0	0	0	0	0	0	0	0	0	0	0	0	1	1	1	1	0	0	0	0	0	0	0	0	1	0	0	0	1	0
CFSAN095406	ESC_BB8918AA_AS	ESC_NA2785AA	Bovine	5430263	100	ST17	17	-	H2	fimH25	0	0	0	0	0	0	0	0	0	0	0	0	0	1	1	1	1	0	0	0	0	0	0	0	0	1	0	0	0	1	0
CFSAN095404	ESC_BB8920AA_AS	ESC_NA2783AA	Bovine	5435483	139	ST21	21	-	H11	fimH440	0	0	0	0	0	0	0	0	0	0	0	0	0	1	1	1	1	0	0	0	0	0	0	0	0	1	0	0	0	1	0
CFSAN095403	ESC_BB8921AA_AS	ESC_NA2782AA	Bovine	5270643	114	ST11	11	-	H7	fimH36	0	0	0	0	0	0	0	0	0	0	0	0	0	0	0	0	0	0	0	0	0	0	0	0	0	0	0	0	0	0	0
CFSAN095396	ESC_BB8922AA_AS	ESC_NA2781AA	Bovine	5477538	147	ST1967	1967	uncertain	H2	fimH25	0	0	0	0	0	0	0	0	0	0	0	0	0	0	0	0	0	0	0	0	0	0	0	0	0	0	0	0	0	0	0
CFSAN095409	ESC_BB8929AA_AS	ESC_NA2774AA	Bovine	5457762	122	ST11	11	-	H7	fimH82	0	0	0	0	0	0	0	0	0	0	0	0	0	0	0	0	0	0	0	0	0	0	0	0	0	0	0	0	0	0	0
CFSAN095405	ESC_BB8930AA_AS	ESC_NA2773AA	Bovine	5369509	105	ST16	16	-	H8	fimH86	0	0	0	0	0	0	0	0	0	0	0	0	0	0	0	0	0	0	0	0	0	0	0	0	0	0	0	0	0	0	0
CFSAN095412	ESC_BB8931AA_AS	ESC_NA2772AA	Bovine	5463052	115	ST11	11	-	H7	fimH82	0	0	0	0	0	0	0	0	0	0	0	0	0	0	0	0	0	0	0	0	0	0	0	0	0	0	0	0	0	0	0
CFSAN095410	ESC_BB8932AA_AS	ESC_NA2771AA	Bovine	5462603	135	ST11	11	-	H7	fimH82	0	0	0	0	0	0	0	0	0	0	0	0	0	0	0	0	0	0	0	0	0	0	0	0	0	0	0	0	0	0	0
CFSAN095411	ESC_BB8933AA_AS	ESC_NA2770AA	Bovine	5441260	97	ST11	11	-	H7	fimH82	0	0	0	0	0	0	0	0	0	0	0	0	0	0	0	0	0	0	0	0	0	0	0	0	0	0	0	0	0	0	0
CFSAN095413	ESC_BB8934AA_AS	ESC_NA2769AA	Bovine	5462149	142	ST11	11	-	H7	fimH82	0	0	0	0	0	0	0	0	0	0	0	0	0	0	0	0	0	0	0	0	0	0	0	0	0	0	0	0	0	0	0
CFSAN095408	ESC_BB8935AA_AS	ESC_NA2768AA	Bovine	5456719	98	ST11	11	-	H7	fimH82	0	0	0	0	0	0	0	0	0	0	0	0	0	0	0	0	0	0	0	0	0	0	0	0	0	0	0	0	0	0	0
CFSAN095395	ESC_BB8936AA_AS	ESC_NA2767AA	Bovine	5343544	148	ST343	343	uncertain	H25	fimH25	0	0	0	0	0	0	0	0	0	0	0	0	0	0	0	0	0	0	0	0	0	0	0	0	0	0	0	0	0	0	0
CFSAN095397	ESC_BB8937AA_AS	ESC_NA2766AA	Bovine	5471874	101	ST1967	1967	-	H2	fimH25	0	0	0	0	0	0	0	0	0	0	0	0	0	0	0	0	0	0	0	0	0	0	0	0	0	0	0	0	0	0	0
CFSAN095393	ESC_BB8938AA_AS	ESC_NA2765AA	Bovine	5570730	131	ST21	21	-	H11	fimH440	1	0	0	0	0	0	0	0	0	0	0	0	0	1	1	1	1	0	0	0	0	0	0	1	0	1	0	0	0	2	0
CFSAN095394	ESC_BB8940AA_AS	ESC_NA2763AA	Bovine	5575142	131	ST21	21	O26	H11	fimH440	1	0	0	0	0	0	0	0	0	0	0	0	0	1	1	1	1	0	0	0	0	0	0	1	0	1	0	0	0	2	0
CFSAN095398	ESC_BB8941AA_AS	ESC_NA2762AA	Bovine	5477632	138	ST1967	1967	uncertain	H2	fimH25	0	0	0	0	0	0	0	0	0	0	0	0	0	0	0	0	0	0	0	0	0	0	0	0	0	0	0	0	0	0	0
FSIS11922076	ESC_BB8967AA_AS	ESC_NA2602AA	Bovine	5478075	321	ST32	32	-	uncertain	fimH331	0	0	0	0	0	0	0	0	0	0	0	0	0	1	1	1	1	0	0	0	0	0	0	0	0	1	0	0	0	1	0
FSIS11922077	ESC_BB8968AA_AS	ESC_NA2598AA	Bovine	4829046	220	ST9814	9814	O80	H36	fimH41	0	0	0	0	0	0	0	0	0	0	0	0	0	0	0	0	0	0	0	0	0	0	0	0	0	0	0	0	0	0	0
upec-9	ESC_CA0020AA_AS	ESC_BA4894AA	ExPEC	5049985	64.55	ST73	73	O2	H1	fimH10	0	0	0	0	0	0	0	0	0	0	0	0	0	1	1	0	1	1	0	1	1	1	1	0	0	1	0	0	1	2	0
HVH 195 (3-7155360)	ESC_CA0116AA_AS	ESC_BA9280AA	ExPEC	4669152	80.75	ST1248	1248	-	H21	fimH1372	0	0	0	0	0	0	0	0	0	0	0	0	0	0	0	0	0	0	0	0	0	0	0	0	0	0	0	0	0	0	0
FSIS1500661	ESC_CA0152AA_AS	ESC_AA7887AA	Bovine	5435607	109.07	ST11	11	O157	H7	fimH82	0	0	0	0	0	0	0	0	0	0	0	0	0	0	0	0	0	0	0	0	0	0	0	0	0	0	0	0	0	0	0
AZ-TG71275	ESC_CA0172AA_AS	ESC_BA4737AA	Poultry	5112298	99.71	ST5572	5572	O185	H8	fimH25	0	0	0	0	0	0	0	0	0	0	0	0	0	0	0	0	0	0	0	0	0	0	0	0	0	0	0	0	0	0	0
FSIS1500640	ESC_CA0194AA_AS	ESC_AA7843AA	Bovine	5475529	85.26	ST17	17	O103	H2	fimH25	0	0	0	0	0	0	0	0	0	0	0	0	0	1	1	1	1	0	0	0	0	0	0	0	0	1	0	0	0	1	0
upec-33	ESC_CA0198AA_AS	ESC_BA5021AA	ExPEC	4804033	124.75	ST906	906	O150	H8	fimH32	0	0	0	0	0	0	0	0	0	0	0	0	0	0	0	0	0	0	0	0	0	0	0	0	0	0	0	0	0	0	0
blood-08-0081	ESC_CA0226AA_AS	ESC_BA5497AA	ExPEC	5191857	56.13	ST69	69	O17 or O77	H18	fimH27	0	0	0	0	0	0	0	0	0	0	0	0	0	0	0	0	1	1	0	1	1	1	1	0	0	1	0	0	1	2	0
upec-78	ESC_CA0250AA_AS	ESC_BA4920AA	ExPEC	4870885	92.22	ST3693	3693	-	H18	fimH225	0	0	0	0	0	0	0	0	0	0	0	0	0	0	0	0	0	0	0	1	1	1	1	0	0	0	0	0	1	1	0
HVH 7 (4-7315031)	ESC_CA0277AA_AS	ESC_BA9355AA	ExPEC	5176374	92.61	ST73	73	O6	H1	fimH10	1	0	0	0	0	0	0	0	1	1	1	1	1	1	1	1	1	1	0	1	1	1	1	1	1	1	0	0	1	4	1
upec-81	ESC_CA0306AA_AS	ESC_BA4911AA	ExPEC	4611174	62.74	ST453	453	O23	H16	fimH387	0	0	0	0	0	0	0	0	0	0	0	0	0	0	0	0	0	0	0	1	1	1	1	0	0	0	0	0	1	1	0
HVH 136 (4-5970458)	ESC_CA0367AA_AS	ESC_BA9329AA	ExPEC	5301339	70.98	ST393	393	O15	H1	fimH54	0	0	0	0	0	0	0	0	0	0	0	0	0	1	1	1	1	0	0	1	1	1	1	0	0	1	0	0	1	2	0
1110728271	ESC_CA0426AA_AS	ESC_CA0129AA	ExPEC	5325101	61.05	ST131	131	O25	H4	fimH30	0	0	0	0	0	0	0	0	0	0	0	0	0	1	1	1	1	1	0	1	1	1	1	0	0	1	0	0	1	2	0
UMEA 3805-1	ESC_CA0433AA_AS	ESC_BA9130AA	ExPEC	5033001	100.31	ST4198	4198	O75	H38	fimH1126	0	0	0	0	0	0	0	0	0	0	0	0	0	0	0	0	0	0	0	0	0	0	0	0	0	0	0	0	0	0	0
Escherichia coliVB 951118	ESC_CA0442AA_AS	ESC_BA9724AA	Companion Animal	5204871	115.7	ST131	131	O25	H4	fimH30	0	0	0	0	0	0	0	0	0	0	0	0	0	1	1	1	1	1	0	1	1	1	1	0	0	1	0	0	1	2	0
FSIS1500788	ESC_CA0497AA_AS	ESC_AA7827AA	Bovine	5376903	57.48	ST32	32	uncertain	H28	fimH331	0	0	0	0	0	0	0	0	0	0	0	0	0	1	1	1	1	0	0	0	0	0	0	0	0	1	0	0	0	1	0
IHD813_6	ESC_CA0513AA_AS	ESC_BA2525AA	Human Other	4824202	91.45	ST10	10	O9	H9	fimH54	0	0	0	1	0	0	0	0	0	0	0	0	0	1	1	1	1	1	0	1	1	1	1	1	0	1	0	0	1	3	0
KTE63	ESC_CA0529AA_AS	ESC_CA1420AA	Human Other	5008018	89.55	ST73	73	O6	H1	fimH30	0	0	0	0	0	0	0	0	0	0	0	0	0	1	1	1	1	1	0	1	1	1	1	0	0	1	0	0	1	2	0
2-316-03_S4_C1	ESC_CA0542AA_AS	ESC_BA8438AA	Human Other	4988393	243.52	ST394	394	O17 or O77	H18	fimH27	0	0	0	0	0	0	0	0	0	0	1	1	0	0	0	0	0	0	0	0	0	0	0	0	1	0	0	0	0	1	0
AZ_TG76962	ESC_CA0575AA_AS	ESC_BA1895AA	Poultry	4957678	76.86	ST1304	1304	O91	H7	fimH32	0	0	0	0	0	0	0	0	0	0	0	0	0	0	0	0	0	0	0	0	0	0	0	0	0	0	0	0	0	0	0
KTE84	ESC_CA0605AA_AS	ESC_CA1441AA	Human Other	4530013	64.7	ST5394	5394	O55	H34	fimH696	0	0	0	0	0	0	0	0	0	0	0	0	0	0	0	0	0	0	0	0	0	0	0	0	0	0	0	0	0	0	0
BWH50	ESC_CA0607AA_AS	ESC_AA7812AA	Human Other	4830836	73.18	ST5300	5300	O89	H4	fimH54	0	0	0	0	0	0	0	0	0	0	1	1	0	0	0	0	0	0	0	0	0	0	0	0	1	0	0	0	0	1	0
upec-154	ESC_CA0636AA_AS	ESC_BA5207AA	ExPEC	5077129	62.48	ST70	70	O166	H15	fimH1042	0	0	0	0	0	0	0	0	0	0	0	0	0	0	0	0	0	0	0	0	0	0	0	0	0	0	0	0	0	0	0
upec-72	ESC_CA0637AA_AS	ESC_BA4933AA	ExPEC	5065356	44.52	ST95	95	O1	H7	fimH41	0	0	0	0	0	0	0	0	0	0	0	0	0	0	0	0	0	0	0	1	1	1	1	0	0	0	0	0	1	1	0
HVH 192 (4-3054470)	ESC_CA0677AA_AS	ESC_BA9286AA	ExPEC	5131431	73.61	ST95	95	O2	H7	fimH41	0	0	0	0	0	0	0	0	0	0	0	0	0	0	0	0	0	0	0	1	1	1	1	0	0	0	0	0	1	1	0
S114	ESC_CA0719AA_AS	ESC_CA0067AA	ExPEC	5060381	62.72	ST131	131	O25	H4	fimH22	0	0	0	0	0	0	0	0	0	0	0	0	0	1	1	1	1	1	0	1	1	1	1	0	0	1	0	0	1	2	0
Escherichia coliVB 960396	ESC_CA0731AA_AS	ESC_BA9720AA	Companion Animal	5129655	115.13	ST131	131	O25	H4	fimH30	0	0	0	0	0	0	0	0	0	0	0	0	0	1	1	1	1	1	0	1	1	1	1	0	0	1	0	0	1	2	0
HVH 220 (4-5876842)	ESC_CA0736AA_AS	ESC_BA9251AA	ExPEC	5161339	73.98	ST73	73	O6	H1	fimH118	1	0	0	0	0	0	0	0	1	1	1	1	1	1	1	1	1	1	0	1	1	1	1	1	1	1	0	0	1	4	1
FSIS1502384	ESC_CA0768AA_AS	ESC_AA8096AA	Bovine	5428898	78.27	ST11	11	O157	H7	fimH82	0	0	0	0	0	0	0	0	0	0	0	0	0	0	0	0	0	0	0	0	0	0	0	0	0	0	0	0	0	0	0
KTE76	ESC_CA0773AA_AS	ESC_CA1389AA	Human Other	5271999	53.98	ST38	38	O153	H30	fimH5	0	0	0	0	0	0	0	0	0	0	0	0	0	1	1	1	0	0	0	1	1	1	1	0	0	1	0	0	1	2	0
Escherichia coliVM/16/08	ESC_CA0778AA_AS	ESC_BA9745AA	Companion Animal	5071642	141.14	ST131	131	O25	H4	fimH30	0	0	0	0	0	0	0	0	0	0	0	0	0	1	1	1	1	1	0	1	1	1	1	0	0	1	0	0	1	2	0
KTE64	ESC_CA0788AA_AS	ESC_CA1412AA	Human Other	5045601	77.58	ST399	399	-	H30	fimH34	0	0	0	0	0	0	0	0	0	0	0	0	0	0	0	0	0	0	0	0	0	0	0	0	0	0	0	0	0	0	0
AZ-TG71547	ESC_CA0795AA_AS	ESC_AA7752AA	Poultry	5480939	80.68	ST69	69	O15	H6	fimH27	1	1	1	1	1	1	1	1	1	1	1	1	1	1	1	1	1	1	1	0	1	1	0	1	1	1	1	1	1	6	1
Escherichia coliVB 981309	ESC_CA0802AA_AS	ESC_BA9714AA	Companion Animal	5232200	108.53	ST131	131	O25	H4	fimH30	0	0	0	0	0	0	0	0	0	0	0	0	0	1	1	1	1	1	0	1	1	1	1	0	0	1	0	0	1	2	0
IHD232_3	ESC_CA0806AA_AS	ESC_BA2660AA	Human Other	4875341	35	ST1286	1286	O10	H32	fimH30	1	0	0	0	0	0	0	0	0	0	0	0	0	0	0	0	0	0	0	0	0	0	0	1	0	0	0	0	0	1	0
blood-08-1414	ESC_CA0818AA_AS	ESC_BA5477AA	ExPEC	4964376	93.89	ST88	88	-	H12	fimH43	1	1	1	1	1	1	1	1	1	1	1	1	1	1	1	1	1	1	1	1	1	1	1	1	1	1	1	1	1	6	1
AZ-TG73367	ESC_CA0829AA_AS	ESC_BA8212AA	Poultry	5249737	101.65	ST117	117	O78	H4	fimH97	0	0	0	0	1	1	1	1	1	1	1	1	1	1	1	1	1	1	1	1	1	1	1	0	1	1	1	1	1	5	1
HVH 212 (3-9305343)	ESC_CA0830AA_AS	ESC_BA9262AA	ExPEC	5268544	60.98	ST73	73	O6	H1	fimH10	1	0	0	0	0	0	0	0	1	1	1	1	1	1	1	1	1	1	0	1	1	1	1	1	1	1	0	0	1	4	1
UMEA 3053-1	ESC_CA0850AA_AS	ESC_BA9222AA	ExPEC	5109871	82.39	ST537	537	O75	H5	fimH130	1	0	0	0	0	0	0	0	1	1	1	1	1	0	0	0	0	0	0	1	1	1	1	1	1	0	0	0	1	3	0
IHD232_10	ESC_CA0857AA_AS	ESC_BA2647AA	Human Other	4910371	84.14	ST1286	1286	O10	H32	fimH30	1	0	0	0	0	0	0	0	0	0	0	0	0	0	0	0	0	0	0	0	0	0	0	1	0	0	0	0	0	1	0
IHD45_5	ESC_CA0861AA_AS	ESC_BA2717AA	Human Other	4760494	89.87	ST155	155	-	H25	fimH121	0	0	0	0	0	0	0	0	0	0	0	0	0	0	0	0	0	0	0	0	0	0	0	0	0	0	0	0	0	0	0
blood-09-0751	ESC_CA0894AA_AS	ESC_BA5419AA	ExPEC	5367883	86.52	ST95	95	O18	H7	fimH18	0	0	0	0	0	0	0	0	1	1	1	1	1	0	0	0	0	0	0	1	1	1	1	0	1	0	0	0	1	2	0
11-02092	ESC_CA0919AA_AS	ESC_CA0943AA	Human Other	5331575	71.9	ST678	678	O104	H4	Unknown	1	0	0	0	0	0	0	0	0	0	0	0	0	1	1	1	1	0	0	0	0	0	0	1	0	1	0	0	0	2	0
UMEA 3893-1	ESC_CA0987AA_AS	ESC_BA9126AA	ExPEC	5025551	115.01	ST95	95	O45	H7	fimH54	0	0	0	0	0	0	0	0	0	0	0	0	0	0	0	0	0	0	0	1	1	1	1	0	0	0	0	0	1	1	0
PA27	ESC_CA1002AA_AS	ESC_BA1821AA	Human Other	5491464	374.95	ST11	11	O157	H7	fimH36	0	0	0	0	0	0	0	0	0	0	0	0	0	0	0	0	0	0	0	0	0	0	0	0	0	0	0	0	0	0	0
AZ-TG60796	ESC_CA1026AA_AS	ESC_BA8639AA	Poultry	4879964	97.46	ST540	540	O9	H30	fimH54	0	0	0	0	1	1	1	0	1	1	1	1	1	0	0	0	0	0	1	1	1	1	1	0	1	0	1	1	1	4	1
AZ-TG73419	ESC_CA1043AA_AS	ESC_BA8191AA	Poultry	4985941	34.3	ST101	101	O103	H21	fimH86	1	1	1	1	1	1	1	1	1	1	1	1	1	1	1	1	1	1	1	1	0	1	0	1	1	1	1	1	1	6	1
KTE89	ESC_CA1053AA_AS	ESC_CA1380AA	Human Other	5023176	86.53	ST141	141	O2	H6	fimH5	1	0	0	0	0	0	0	0	1	1	1	1	1	0	0	0	0	0	0	1	1	1	1	1	1	0	0	0	1	3	0
FSIS1503265	ESC_CA1057AA_AS	ESC_AA7765AA	Bovine	5325902	94.77	ST17	17	uncertain	H2	fimH25	0	0	0	0	0	0	0	0	0	0	0	0	0	1	1	1	1	0	0	0	0	0	0	0	0	1	0	0	0	1	0
181_09	ESC_CA1107AA_AS	ESC_AA8634AA	Human Other	5561291	200.02	ST21	21	O26	H11	fimH440	0	0	0	0	0	0	0	0	0	0	0	0	0	1	1	1	1	0	0	0	0	0	0	0	0	1	0	0	0	1	0
UMEA 3161-1	ESC_CA1116AA_AS	ESC_BA9201AA	ExPEC	5083774	73.42	ST968	968	O2	H1	fimH13	1	0	0	0	0	0	0	0	1	1	1	1	1	1	1	1	1	0	0	1	1	1	1	1	1	1	0	0	1	4	1
KTE107	ESC_CA1131AA_AS	ESC_CA1426AA	Human Other	5077358	53.39	ST5523	5523	O21	H10	fimH594	0	0	0	0	0	0	0	0	0	0	0	0	0	0	0	0	0	0	0	0	0	0	0	0	0	0	0	0	0	0	0
HVH 35 (4-2962667)	ESC_CA1134AA_AS	ESC_BA9420AA	ExPEC	5133139	73.65	ST95	95	O2	H7	fimH41	0	0	0	0	0	0	0	0	0	0	0	0	0	0	0	0	0	0	0	1	1	1	1	0	0	0	0	0	1	1	0
AZ-TG73335	ESC_CA1170AA_AS	ESC_AA7755AA	Poultry	5131222	80	ST58	58	O153	H12	fimH31	1	1	1	1	1	1	1	1	0	0	0	1	1	0	0	0	0	0	1	1	1	1	1	1	1	0	1	1	1	5	1
KTE147	ESC_CA1200AA_AS	ESC_CA1402AA	Human Other	4924716	56.39	ST349	349	O166	H15	fimH93	0	0	0	0	0	0	0	0	0	0	0	0	0	0	0	0	0	0	0	0	0	0	0	0	0	0	0	0	0	0	0
AZ-TG71555	ESC_CA1211AA_AS	ESC_AA7743AA	Poultry	5373075	86.1	ST1308	1308	-	H7	fimH32	0	0	0	0	0	0	0	0	0	0	0	0	0	0	0	0	0	0	0	1	1	1	1	0	0	0	0	0	1	1	0
HVH 135 (4-4449320)	ESC_CA1226AA_AS	ESC_BA9330AA	ExPEC	5158357	57.3	ST69	69	O17 or O77	H18	fimH27	0	0	0	0	0	0	0	0	0	0	0	0	0	1	1	1	1	0	0	1	1	1	1	0	0	1	0	0	1	2	0
KTE100	ESC_CA1280AA_AS	ESC_CA1436AA	Human Other	5118556	76.53	ST399	399	O126	H30	fimH34	0	0	0	0	0	0	0	0	0	0	0	0	0	0	0	0	0	0	0	0	0	0	0	0	0	0	0	0	0	0	0
upec-84	ESC_CA1289AA_AS	ESC_BA4905AA	ExPEC	5031017	53.79	ST127	127	O6	H31	fimH2	0	0	0	0	0	0	0	0	0	0	0	0	0	0	0	0	0	0	0	1	1	1	1	0	0	0	0	0	1	1	0
IHD813_3	ESC_CA1293AA_AS	ESC_BA2532AA	Human Other	4780880	119.56	ST10	10	O9	H9	fimH54	0	0	0	1	0	0	0	0	0	0	0	0	0	1	1	1	1	1	0	1	1	1	1	1	0	1	0	0	1	3	0
AZ-TG71267	ESC_CA1368AA_AS	ESC_BA4760AA	Poultry	5204178	120.86	ST978	978	O83	H27	fimH2	1	1	1	1	1	1	1	1	1	1	1	1	1	1	1	1	1	1	1	1	1	1	1	1	1	1	1	1	1	6	1
HVH 61 (4-2736020)	ESC_CA1371AA_AS	ESC_BA9352AA	ExPEC	5170282	70.38	ST73	73	O6	H1	fimH10	1	0	0	0	0	0	0	0	1	1	1	1	1	1	1	1	1	1	0	1	1	1	1	1	1	1	0	0	1	4	1
IHD244_4	ESC_CA1429AA_AS	ESC_BA2628AA	Human Other	4841939	109.41	ST226	226	O15	H10	Unknown	0	0	0	0	0	0	0	0	0	0	0	0	0	0	0	0	0	0	0	0	0	0	0	0	0	0	0	0	0	0	0
QUC12	ESC_CA1448AA_AS	ESC_CA0831AA	Companion Animal	5149057	72.47	ST2639	2639	O16	H5	fimH41	0	0	0	0	0	0	0	0	0	0	0	0	0	1	1	1	1	1	0	1	1	1	1	0	0	1	0	0	1	2	0
upec-253	ESC_CA1454AA_AS	ESC_BA5097AA	ExPEC	5086756	50.06	ST73	73	O6	H1	fimH146	1	0	0	0	0	0	0	0	1	1	1	1	1	0	0	0	0	0	0	1	1	1	1	1	1	0	0	0	1	3	0
KTE144	ESC_CA1459AA_AS	ESC_CA1400AA	Human Other	4810613	56.75	ST2797	2797	O120	H48	fimH1060	0	0	0	0	0	0	0	0	0	0	0	0	0	0	0	0	0	0	0	1	1	1	1	0	0	0	0	0	1	1	0
AZ-TG71523	ESC_CA1467AA_AS	ESC_AA7754AA	Poultry	5152232	84.25	ST1721	1721	O141	H32	fimH54	1	1	0	1	1	1	1	0	1	1	1	1	1	0	0	0	0	0	1	0	0	0	0	1	1	0	1	1	0	4	1
FSIS1500898	ESC_CA1477AA_AS	ESC_AA7796AA	Bovine	5350460	57.49	ST11	11	O157	H7	fimH36	0	0	0	0	0	0	0	0	0	0	0	0	0	0	0	0	0	0	0	0	0	0	0	0	0	0	0	0	0	0	0
KOEGE 61 (174a)	ESC_CA1485AA_AS	ESC_BA9235AA	ExPEC	5108370	70.6	ST5369	5369	O6	H1	fimH70	1	0	0	0	0	0	0	0	1	1	1	1	1	0	0	0	0	0	0	1	1	1	1	1	1	0	0	0	1	3	0
KTE103	ESC_CA1488AA_AS	ESC_CA1384AA	Human Other	4947075	87.57	ST4358	4358	O45	H16	Unknown	0	0	0	0	0	0	0	0	0	0	0	0	0	1	1	1	1	1	0	0	0	0	0	0	0	1	0	0	0	1	0
HVH 172 (4-3248542)	ESC_CA1543AA_AS	ESC_BA9298AA	ExPEC	5221279	77.49	ST73	73	O6	H1	fimH102	1	0	0	0	0	0	0	0	1	1	1	1	1	0	0	0	0	0	0	1	1	1	1	1	1	0	0	0	1	3	0
UMEA 3702-1	ESC_CA1554AA_AS	ESC_BA9135AA	ExPEC	4976864	107.13	ST95	95	O1	H7	fimH30	1	1	1	1	1	1	1	1	1	1	1	1	1	1	1	1	1	1	1	1	1	1	1	1	1	1	1	1	1	6	1
S123	ESC_CA1569AA_AS	ESC_CA0058AA	ExPEC	5283378	56.58	ST131	131	O25	H4	fimH30	0	0	0	0	0	0	0	0	0	0	0	0	0	1	1	1	1	1	0	1	1	1	1	0	0	1	0	0	1	2	0
HVH 139 (4-3192644)	ESC_CA1594AA_AS	ESC_BA9328AA	ExPEC	5129301	58.33	ST131	131	O25	H4	fimH22	0	0	0	0	0	0	0	0	0	0	0	0	0	1	1	1	1	1	0	1	1	1	1	0	0	1	0	0	1	2	0
UMEA 3317-1	ESC_CA1598AA_AS	ESC_BA9161AA	ExPEC	4701023	87.41	ST5332	5332	O70	H40	fimH24	0	0	0	0	0	0	0	0	0	0	0	0	0	0	0	0	0	0	0	0	0	0	0	0	0	0	0	0	0	0	0
blood-10-1308	ESC_CA1607AA_AS	ESC_BA5351AA	ExPEC	5357739	51.67	ST80	80	O7	H7	fimH383	1	0	0	0	0	0	0	0	1	1	1	1	1	0	0	0	0	0	0	1	1	1	1	1	1	0	0	0	1	3	0
IHD1178_2	ESC_CA1610AA_AS	ESC_BA2513AA	Human Other	5310063	107.62	ST648	648	O1	H6	fimH27	0	0	0	0	0	0	0	0	0	0	0	0	0	0	0	0	0	0	0	0	0	0	0	0	0	0	0	0	0	0	0
FSIS1500873	ESC_CA1664AA_AS	ESC_AA7869AA	Bovine	5505754	84.66	ST21	21	O26	H11	fimH440	0	0	0	0	0	0	0	0	0	0	0	0	0	1	1	1	1	0	0	0	0	0	0	0	0	1	0	0	0	1	0
AZ-TG73171	ESC_CA1697AA_AS	ESC_BA8327AA	Poultry	5216340	79.26	ST131	131	O25	H4	fimH22	1	0	0	0	1	1	1	1	1	1	1	1	1	1	1	1	1	1	1	1	1	1	1	1	1	1	1	1	1	6	1
FSIS1500771	ESC_CA1717AA_AS	ESC_AA7873AA	Bovine	5359287	58.74	ST1967	1967	O103	H2	fimH25	0	0	0	0	0	0	0	0	0	0	0	0	0	0	0	0	0	0	0	0	0	0	0	0	0	0	0	0	0	0	0
IHD1178_13	ESC_CA1718AA_AS	ESC_BA2502AA	Human Other	5302689	65.56	ST648	648	O1	H6	fimH27	0	0	0	0	0	0	0	0	0	0	0	0	0	0	0	0	0	0	0	0	0	0	0	0	0	0	0	0	0	0	0
upec-151	ESC_CA1732AA_AS	ESC_BA5210AA	ExPEC	4849606	53.33	ST58	58	-	H27	Unknown	1	1	1	1	1	1	1	1	1	1	1	1	1	1	1	1	1	1	1	1	1	1	1	1	1	1	1	1	1	6	1
HVH 63 (4-2542528)	ESC_CA1740AA_AS	ESC_BA9414AA	ExPEC	5338291	79.14	ST69	69	O17 or O77	H18	fimH27	0	0	0	0	0	0	0	0	0	0	0	0	0	1	1	1	1	0	0	1	1	1	1	0	0	1	0	0	1	2	0
upec-259	ESC_CA1741AA_AS	ESC_BA5091AA	ExPEC	5055812	104.84	ST131	131	O25	H4	fimH30	0	0	0	0	0	0	0	0	0	0	0	0	0	1	1	1	1	1	0	1	1	1	1	0	0	1	0	0	1	2	0
upec-22	ESC_CA1743AA_AS	ESC_BA5134AA	ExPEC	4901764	26.61	ST48	48	O15	H16	fimH54	0	0	0	0	1	1	1	1	0	0	0	0	0	1	1	1	1	0	1	1	1	1	1	0	0	1	1	1	1	4	1
483_12	ESC_CA1744AA_AS	ESC_AA8658AA	Human Other	5692146	74.24	ST21	21	O26	H11	fimH440	0	0	0	0	0	0	0	0	0	0	0	0	0	0	0	0	0	0	0	0	0	0	0	0	0	0	0	0	0	0	0
HVH 25 (4-5851939)	ESC_CA1784AA_AS	ESC_BA9430AA	ExPEC	5485067	80.75	ST405	405	O2	H4	fimH56	0	0	0	0	0	0	0	0	0	0	0	0	0	1	1	1	1	1	0	1	1	1	1	0	0	1	0	0	1	2	0
AZ-TG73675	ESC_CA1785AA_AS	ESC_BA4706AA	Poultry	5031025	110.78	ST541	541	O45	H53	fimH54	0	0	0	0	0	0	0	0	0	0	0	0	0	0	0	0	0	0	0	0	0	0	0	0	0	0	0	0	0	0	0
UMEA 3159-1	ESC_CA1789AA_AS	ESC_BA9205AA	ExPEC	5139188	86.24	ST73	73	O6	H1	fimH9	1	0	0	0	0	0	0	0	1	1	1	1	1	0	0	0	0	0	0	1	1	1	1	1	1	0	0	0	1	3	0
AZ-TG71299	ESC_CA1791AA_AS	ESC_AA8405AA	Bovine	4922304	88.63	ST1148	1148	O29	H25	fimH1315	0	0	0	0	0	0	0	0	0	0	0	0	0	0	0	0	0	0	0	0	0	0	0	0	0	0	0	0	0	0	0
Escherichia coliVM/14/66	ESC_CA1801AA_AS	ESC_BA9748AA	Companion Animal	5277018	119.12	ST131	131	O25	H4	fimH30	0	0	0	0	0	0	0	0	0	0	0	0	0	1	1	1	1	1	0	1	1	1	1	0	0	1	0	0	1	2	0
HVH 45 (4-3129918)	ESC_CA1803AA_AS	ESC_BA9417AA	ExPEC	5459367	81.37	ST69	69	O17 or O77	H18	fimH27	0	0	0	0	0	0	0	0	0	0	0	0	0	1	1	1	1	0	0	1	1	1	1	0	0	1	0	0	1	2	0
AZ-TG71175	ESC_CA1805AA_AS	ESC_BA1120AA	Bovine	5009049	90.4	ST109	109	-	H8	fimH33	0	0	0	0	0	0	0	0	0	0	0	0	0	0	0	0	0	0	0	0	0	0	0	0	0	0	0	0	0	0	0
HVH 53 (4-0631051)	ESC_CA1813AA_AS	ESC_BA9364AA	ExPEC	5215598	72.94	ST62	62	O7	H45	fimH44	0	0	0	0	0	0	0	0	0	0	0	0	0	1	1	1	1	1	0	1	1	1	1	0	0	1	0	0	1	2	0
UMEA 3682-1	ESC_CA1825AA_AS	ESC_BA9139AA	ExPEC	4723637	121.92	ST1122	1122	-	H10	fimH54	0	0	0	0	0	0	0	0	0	0	0	0	0	0	0	0	0	0	0	0	0	0	0	0	0	0	0	0	0	0	0
UMEA 3314-1	ESC_CA1866AA_AS	ESC_BA9162AA	ExPEC	4816212	93.4	ST540	540	O9	H30	fimH54	0	0	0	0	0	0	0	0	0	0	0	0	0	0	0	0	0	0	0	0	0	0	0	0	0	0	0	0	0	0	0
FSIS1500866	ESC_CA1896AA_AS	ESC_AA7989AA	Bovine	5544494	95.59	ST11	11	O157	H7	fimH82	0	0	0	0	0	0	0	0	0	0	0	0	0	0	0	0	0	0	0	0	0	0	0	0	0	0	0	0	0	0	0
FSIS1500971	ESC_CA1899AA_AS	ESC_AA7862AA	Bovine	5204981	80.46	ST16	16	O111	H8	fimH86	0	0	0	0	0	0	0	0	0	0	0	0	0	0	0	0	0	0	0	0	0	0	0	0	0	0	0	0	0	0	0
HVH 55 (4-2646161)	ESC_CA1911AA_AS	ESC_BA9398AA	ExPEC	5217912	88.92	ST537	537	O75	H5	fimH5	1	0	0	0	0	0	0	0	1	1	1	1	1	0	0	0	0	0	0	1	1	1	1	1	1	0	0	0	1	3	0
CD301	ESC_CA1912AA_AS	ESC_CA0873AA	Poultry	5343207	105.77	ST131	131	O25	H4	fimH22	1	1	1	1	1	1	1	1	1	1	1	1	1	1	1	1	1	1	1	1	1	1	1	1	1	1	1	1	1	6	1
UMEA 3172-1	ESC_CA1915AA_AS	ESC_BA9198AA	ExPEC	5190169	76.97	ST73	73	O6	H1	fimH30	1	0	0	0	0	0	0	0	1	1	1	1	1	1	1	1	1	1	0	1	1	1	1	1	1	1	0	0	1	4	1
IHD232_7	ESC_CA1926AA_AS	ESC_BA2653AA	Human Other	4778861	45.1	ST423	423	-	H9	fimH39	0	0	0	0	0	0	0	0	0	0	0	0	0	0	0	0	0	0	0	0	0	0	0	0	0	0	0	0	0	0	0
KTE74	ESC_CA1951AA_AS	ESC_CA1414AA	Human Other	5030008	59.88	ST59	59	O1	H7	fimH41	0	0	0	0	0	0	0	0	0	0	0	0	0	1	1	1	1	0	0	1	1	1	1	0	0	1	0	0	1	2	0
upec-227	ESC_CA2028AA_AS	ESC_BA5126AA	ExPEC	4992058	137.97	ST1193	1193	-	H5	fimH64	0	0	0	0	0	0	0	0	0	0	0	0	0	1	1	1	1	1	0	1	1	1	1	0	0	1	0	0	1	2	0
HVH 127 (4-7303629)	ESC_CA2031AA_AS	ESC_BA9336AA	ExPEC	5125943	76.63	ST95	95	O2	H4	fimH27	1	1	1	1	0	0	0	1	1	1	1	1	1	1	1	1	1	1	1	0	1	0	1	1	1	1	0	1	1	5	1
IHD813_16	ESC_CA2048AA_AS	ESC_BA2515AA	Human Other	4814170	90.43	ST10	10	O9	H9	fimH54	0	0	0	1	0	0	0	0	0	0	0	0	0	1	1	1	1	1	0	1	1	1	1	1	0	1	0	0	1	3	0
upec-220	ESC_CA2053AA_AS	ESC_BA5133AA	ExPEC	5203167	101.11	ST131	131	O25	H4	fimH30	0	0	0	0	0	0	0	0	0	0	0	0	0	1	1	1	1	1	0	1	1	1	1	0	0	1	0	0	1	2	0
HVH 58 (4-2839709)	ESC_CA2055AA_AS	ESC_BA9391AA	ExPEC	5160335	83.39	ST73	73	O6	H1	fimH10	1	0	0	0	0	0	0	0	1	1	1	1	1	1	1	1	1	1	0	1	1	1	1	1	1	1	0	0	1	4	1
HVH 184 (4-3343286)	ESC_CA2077AA_AS	ESC_BA9283AA	ExPEC	5318766	78.9	ST144	144	O16	H6	fimH54	0	0	0	0	0	0	0	0	0	0	0	0	0	1	1	1	1	0	0	1	1	1	1	0	0	1	0	0	1	2	0
KOEGE 32 (66a)	ESC_CA2085AA_AS	ESC_BA9240AA	ExPEC	5167084	76.39	ST95	95	O2	H4	fimH27	0	0	0	0	0	0	0	1	1	1	1	1	1	1	1	1	1	1	1	0	1	1	1	0	1	1	0	1	1	4	1
S15	ESC_CA2094AA_AS	ESC_CA0104AA	ExPEC	5170526	62.77	ST131	131	O25	H4	fimH30	0	0	0	0	0	0	0	0	0	0	0	0	0	1	1	1	1	1	0	1	1	1	1	0	0	1	0	0	1	2	0
UMEA 3208-1	ESC_CA2097AA_AS	ESC_BA9183AA	ExPEC	5153581	76.95	ST73	73	O25	H1	fimH12	0	0	0	0	0	0	0	0	0	0	0	0	0	1	1	1	1	1	0	0	1	0	1	0	0	1	0	0	1	2	0
FSIS1500948	ESC_CA2099AA_AS	ESC_AA7866AA	Bovine	5760421	66.83	ST21	21	O26	H11	fimH440	0	0	0	0	0	0	0	0	0	0	0	0	0	1	1	1	1	0	0	0	0	0	0	0	0	1	0	0	0	1	0
FSIS1503190	ESC_CA2124AA_AS	ESC_AA7759AA	Bovine	5547771	87.55	ST11	11	O157	H7	fimH36	0	0	0	0	0	0	0	0	0	0	0	0	0	0	0	0	0	0	0	0	0	0	0	0	0	0	0	0	0	0	0
FSIS1500662	ESC_CA2127AA_AS	ESC_AA7872AA	Bovine	5454594	63.77	ST11	11	O157	H7	fimH36	0	0	0	0	0	0	0	0	0	0	0	0	0	0	0	0	0	0	0	0	0	0	0	0	0	0	0	0	0	0	0
IHD357_7	ESC_CA2146AA_AS	ESC_BA2592AA	Human Other	5117802	76.8	ST405	405	O102	H6	fimH27	0	0	0	0	0	0	0	0	0	0	0	0	0	1	1	1	1	1	0	1	1	1	1	0	0	1	0	0	1	2	0
S110	ESC_CA2165AA_AS	ESC_CA0071AA	ExPEC	5095318	50.81	ST131	131	O25	H4	fimH30	0	0	0	0	0	0	0	0	0	0	0	0	0	1	1	1	1	1	0	1	1	1	1	0	0	1	0	0	1	2	0
HVH 29 (4-3418073)	ESC_CA2176AA_AS	ESC_BA9357AA	ExPEC	5211771	67.55	ST69	69	O17 or O77	H18	fimH27	0	0	0	0	0	0	0	0	0	0	0	0	0	1	1	1	1	0	0	1	1	1	1	0	0	1	0	0	1	2	0
AZ-TG71399	ESC_CA2206AA_AS	ESC_AA8203AA	Poultry	4963267	116.54	ST23	23	O78	H4	fimH35	1	1	1	1	1	1	1	1	1	1	1	1	1	1	1	1	1	1	1	1	1	1	1	1	1	1	1	1	1	6	1
AZ_TG77002	ESC_CA2218AA_AS	ESC_BA1873AA	Poultry	5295073	94.97	ST4045	4045	O53	H4	fimH97	1	1	1	1	1	1	1	1	1	1	1	1	1	1	1	1	1	0	1	1	1	1	1	1	1	1	1	1	1	6	1
UMEA 3240-1	ESC_CA2233AA_AS	ESC_BA9170AA	ExPEC	5085255	81.54	ST540	540	O176	H33	fimH34	0	0	0	0	0	0	0	0	0	0	0	0	0	0	0	0	0	0	0	0	0	0	0	0	0	0	0	0	0	0	0
UCI 57	ESC_CA2236AA_AS	ESC_BA8383AA	ExPEC	5105886	87.71	ST5340	5340	O112	H46	fimH58	1	1	1	1	1	1	1	1	1	1	1	1	1	1	1	1	1	1	1	0	1	0	0	1	1	1	1	1	1	6	1
7-233-03_S4_C2	ESC_CA2237AA_AS	ESC_BA8480AA	Human Other	4718187	299	ST4995	4995	-	H16	fimH27	0	0	0	0	0	0	0	0	0	0	0	0	0	0	0	0	0	0	0	0	0	0	0	0	0	0	0	0	0	0	0
blood-90145	ESC_CA2242AA_AS	ESC_BA5314AA	ExPEC	5191033	162.74	ST131	131	O25	H4	fimH30	0	0	0	0	0	0	0	0	0	0	0	0	0	1	1	1	1	1	0	1	1	1	1	0	0	1	0	0	1	2	0
blood-11-0041	ESC_CA2243AA_AS	ESC_BA5333AA	ExPEC	5007332	30.12	ST95	95	O1	H7	fimH41	0	0	0	0	0	0	0	0	0	0	0	0	0	0	0	0	0	0	0	1	1	1	1	0	0	0	0	0	1	1	0
AZ-TG73715	ESC_CA2244AA_AS	ESC_BA4754AA	Poultry	4927254	92.27	ST1141	1141	O113	H4	fimH25	0	0	0	0	0	0	0	0	0	0	0	0	0	0	0	0	0	0	0	0	0	0	0	0	0	0	0	0	0	0	0
KTE57	ESC_CA2252AA_AS	ESC_CA1446AA	Human Other	4975493	53.6	ST550	550	O75	H5	fimH533	0	0	0	0	0	0	0	0	0	0	0	0	0	1	1	1	1	1	0	1	1	1	1	0	0	1	0	0	1	2	0
UMEA 3155-1	ESC_CA2259AA_AS	ESC_BA9206AA	ExPEC	4831177	90.59	ST1851	1851	O19	H4	fimH20	0	0	0	0	0	0	0	0	0	0	0	0	0	0	0	0	0	0	0	1	1	1	1	0	0	0	0	0	1	1	0
2010099319	ESC_CA2265AA_AS	ESC_CA0112AA	ExPEC	5290324	59.08	ST131	131	O25	H4	fimH30	0	0	0	0	0	0	0	0	0	0	0	0	0	1	1	1	0	1	0	1	1	1	1	0	0	1	0	0	1	2	0
KTE101	ESC_CA2281AA_AS	ESC_CA1370AA	Human Other	4841024	53.06	ST316	316	O160	H21	fimH54	0	0	0	0	0	0	0	0	0	0	0	0	0	0	0	0	0	0	0	0	0	0	0	0	0	0	0	0	0	0	0
AZ-TG71223	ESC_CA2288AA_AS	ESC_BA4714AA	Bovine	5285376	81.08	ST399	399	O154	H12	fimH34	0	0	0	0	0	0	0	0	0	0	0	0	0	0	0	0	0	0	0	0	0	0	0	0	0	0	0	0	0	0	0
HVH 91 (4-4638751)	ESC_CA2296AA_AS	ESC_BA9383AA	ExPEC	4581017	89.79	ST398	398	O133	H20	fimH54	0	0	0	0	0	0	0	0	0	0	0	0	0	0	0	0	0	0	0	0	0	0	0	0	0	0	0	0	0	0	0
KTE61	ESC_CA2315AA_AS	ESC_CA1385AA	Human Other	4903226	74.63	ST10	10	O21	H12	fimH24	0	0	0	0	0	0	0	0	0	0	0	0	0	0	0	0	0	0	0	0	0	0	0	0	0	0	0	0	0	0	0
AZ-TG60973	ESC_CA2317AA_AS	ESC_BA8617AA	Poultry	4846344	87.75	ST522	522	O148	H30	Unknown	0	0	0	0	1	1	1	1	1	1	1	1	1	0	0	0	0	0	1	1	1	1	1	0	1	0	1	1	1	4	1
AZ-TG73315	ESC_CA2325AA_AS	ESC_BA8222AA	Poultry	5244694	93.64	ST1170	1170	-	H4	fimH20	0	0	0	0	1	1	1	1	0	0	0	0	0	1	1	1	1	1	1	0	1	1	0	0	0	1	1	1	1	4	1
upec-130	ESC_CA2351AA_AS	ESC_BA5233AA	ExPEC	4753395	39.93	ST101	101	O93	H8	fimH86	0	0	0	0	0	0	0	0	0	0	0	0	0	0	0	0	0	0	0	0	0	0	0	0	0	0	0	0	0	0	0
GS0845-1	ESC_CA2366AA_AS	ESC_CA1152AA	Bovine	5562021	43.91	ST21	21	O26	H11	fimH440	0	0	0	0	0	0	0	0	0	0	0	0	0	1	1	1	1	0	0	0	0	0	0	0	0	1	0	0	0	1	0
UMEA 3233-1	ESC_CA2370AA_AS	ESC_BA9174AA	ExPEC	5163615	76.93	ST73	73	O25	H1	fimH12	1	0	0	0	0	0	0	0	1	1	1	1	1	1	1	1	1	1	0	1	1	1	1	1	1	1	0	0	1	4	1
HVH 40 (4-1219782)	ESC_CA2380AA_AS	ESC_BA9426AA	ExPEC	5159729	72.18	ST73	73	O2	H1	fimH716	1	0	0	0	0	0	0	0	1	1	1	1	1	1	1	1	1	1	0	1	1	1	1	1	1	1	0	0	1	4	1
upec-36	ESC_CA2382AA_AS	ESC_BA5015AA	ExPEC	5217740	30.55	ST127	127	O6	H31	fimH2	0	0	0	0	0	0	0	0	1	1	1	1	1	0	0	0	0	0	0	1	1	1	1	0	1	0	0	0	1	2	0
upec-193	ESC_CA2393AA_AS	ESC_BA5164AA	ExPEC	5283700	81.44	ST73	73	O6	H1	fimH10	1	0	0	0	0	0	0	0	1	1	1	1	1	1	1	1	1	1	0	1	1	1	1	1	1	1	0	0	1	4	1
IHD244_9	ESC_CA2394AA_AS	ESC_BA2619AA	Human Other	4551676	101.4	ST871	871	O9	H19	Unknown	0	0	0	0	0	0	0	0	0	0	0	0	0	0	0	0	0	0	0	0	0	0	0	0	0	0	0	0	0	0	0
AZ-TG73747	ESC_CA2404AA_AS	ESC_BA4548AA	Poultry	5313658	80.89	ST10	10	O129 or O13	H48	fimH54	1	1	1	1	1	1	1	1	1	1	1	1	1	1	1	1	1	1	1	1	1	1	1	1	1	1	1	1	1	6	1
4-203-08_S1_C3	ESC_CA2405AA_AS	ESC_BA8503AA	Human Other	5255028	263.78	ST10	10	O117	H10	fimH23	1	1	0	1	0	0	0	0	1	1	1	1	1	0	0	0	0	0	0	0	0	0	0	1	1	0	0	0	0	2	0
blood-10-1386	ESC_CA2438AA_AS	ESC_BA5343AA	ExPEC	5217893	83.61	ST73	73	O2	H1	fimH10	1	0	0	0	0	0	0	0	1	1	1	1	1	1	1	1	1	1	0	1	1	1	1	1	1	1	0	0	1	4	1
HVH 173 (3-9175482)	ESC_CA2441AA_AS	ESC_BA9297AA	ExPEC	5282761	76.78	ST69	69	O17 or O77	H18	fimH27	0	0	0	0	0	0	0	0	0	0	0	0	0	1	1	1	1	0	0	1	1	1	1	0	0	1	0	0	1	2	0
AZ-TG73723	ESC_CA2451AA_AS	ESC_BA4758AA	Poultry	5151229	133.59	ST48	48	O154	H32	fimH23	0	0	0	0	0	0	0	0	0	0	0	0	0	0	0	0	0	0	0	0	0	0	0	0	0	0	0	0	0	0	0
AZ-TG73427	ESC_CA2454AA_AS	ESC_BA8182AA	Poultry	4941837	67	ST3202	3202	-	H21	fimH756	0	0	0	0	0	0	0	0	0	0	0	0	0	0	0	0	0	0	0	0	0	0	0	0	0	0	0	0	0	0	0
AZ-TG71303	ESC_CA2470AA_AS	ESC_AA8407AA	Porcine	5034448	96.16	ST10	10	O82	H4	fimH27	0	0	0	0	0	0	0	0	0	0	0	0	0	0	0	0	0	0	0	1	1	1	1	0	0	0	0	0	1	1	0
UMEA 3052-1	ESC_CA2471AA_AS	ESC_BA9223AA	ExPEC	4946791	79.05	ST1823	1823	O40	H12	fimH39	0	0	0	0	0	0	0	0	0	0	0	0	0	0	0	0	0	0	0	0	0	0	0	0	0	0	0	0	0	0	0
HVH 46 (4-2758776)	ESC_CA2489AA_AS	ESC_BA9439AA	ExPEC	5204246	74.59	ST372	372	O83	H31	fimH102	1	1	1	1	1	1	1	1	1	1	1	1	1	1	1	1	1	1	1	0	0	1	1	1	1	1	1	1	1	6	1
HVH 100 (4-2850729)	ESC_CA2506AA_AS	ESC_BA9350AA	ExPEC	5208713	73.91	ST127	127	O6	H31	fimH2	0	0	0	0	0	0	0	0	1	1	1	1	1	0	0	0	0	0	0	1	1	1	1	0	1	0	0	0	1	2	0
1-250-04_S4_C1	ESC_CA2513AA_AS	ESC_BA8542AA	Human Other	5098226	143.99	ST746	746	O61	H21	fimH886	0	0	0	0	0	0	0	0	0	0	0	0	0	1	1	1	1	1	0	0	0	0	0	0	0	1	0	0	0	1	0
UMEA 3178-1	ESC_CA2515AA_AS	ESC_BA9193AA	ExPEC	5114401	88.25	ST73	73	O22	H1	fimH103	1	0	0	0	0	0	0	0	1	1	1	1	1	0	0	0	0	0	0	1	1	1	1	1	1	0	0	0	1	3	0
6-537-08_S3_C1	ESC_CA2518AA_AS	ESC_BA8497AA	Human Other	5161279	305.38	ST192	192	O174	H7	fimH38	0	0	0	0	0	0	0	0	0	0	0	0	0	0	0	0	0	0	0	0	0	0	0	0	0	0	0	0	0	0	0
UMEA 3097-1	ESC_CA2522AA_AS	ESC_BA9218AA	ExPEC	5066587	85.05	ST127	127	O6	H31	fimH2	0	0	0	0	0	0	0	0	0	0	0	0	0	0	0	0	0	0	0	1	1	1	1	0	0	0	0	0	1	1	0
AZ-TG71475	ESC_CA2527AA_AS	ESC_AA8223AA	Poultry	5488087	95.77	ST602	602	O61	H21	fimH134	1	1	1	1	1	1	1	1	1	1	1	1	1	1	1	1	1	1	1	1	1	1	1	1	1	1	1	1	1	6	1
KTE54	ESC_CA2562AA_AS	ESC_CA1374AA	Human Other	4692938	64.35	ST69	69	O17 or O77	H18	fimH47	0	0	0	0	0	0	0	0	0	0	0	0	0	0	0	0	0	0	0	0	0	0	0	0	0	0	0	0	0	0	0
upec-148	ESC_CA2563AA_AS	ESC_BA5214AA	ExPEC	5216567	27.24	ST131	131	O25	H4	fimH30	0	0	0	0	0	0	0	0	0	0	0	0	0	1	1	1	1	1	0	1	1	1	1	0	0	1	0	0	1	2	0
S92	ESC_CA2609AA_AS	ESC_CA0089AA	ExPEC	5124130	57.19	ST131	131	O25	H4	fimH30	0	0	0	0	0	0	0	0	0	0	0	0	0	1	1	1	1	1	0	1	1	1	1	0	0	1	0	0	1	2	0
UMEA 3193-1	ESC_CA2611AA_AS	ESC_BA9189AA	ExPEC	5240563	84.58	ST12	12	O4	H5	fimH1498	1	0	0	0	0	0	0	0	1	1	1	1	1	0	0	0	0	0	0	1	1	1	1	1	1	0	0	0	1	3	0
S10	ESC_CA2624AA_AS	ESC_CA0107AA	ExPEC	5123064	71.51	ST131	131	O25	H4	fimH30	0	0	0	0	0	0	0	0	0	0	0	0	0	1	1	1	1	1	0	1	1	1	1	0	0	1	0	0	1	2	0
FSIS1500883	ESC_CA2629AA_AS	ESC_AA7991AA	Bovine	5349727	61.32	ST11	11	O157	H7	fimH36	0	0	0	0	0	0	0	0	0	0	0	0	0	0	0	0	0	0	0	0	0	0	0	0	0	0	0	0	0	0	0
AZ-TG71171	ESC_CA2632AA_AS	ESC_BA4703AA	Bovine	4661525	80.8	ST2165	2165	-	H7	fimH38	0	0	0	0	0	0	0	0	0	0	0	0	0	0	0	0	0	0	0	0	0	0	0	0	0	0	0	0	0	0	0
UMEA 3041-1	ESC_CA2638AA_AS	ESC_BA9225AA	ExPEC	5227828	80.91	ST95	95	O2	H4	fimH27	1	1	1	1	0	0	0	1	1	1	1	1	1	1	1	1	1	1	1	0	1	0	0	1	1	1	0	1	1	5	1
HVH 1 (4-6876161)	ESC_CA2654AA_AS	ESC_BA9429AA	ExPEC	5102615	79.23	ST95	95	O2	H7	fimH41	0	0	0	0	0	0	0	0	0	0	0	0	0	0	0	0	0	0	0	1	1	1	1	0	0	0	0	0	1	1	0
UMEA 3139-1	ESC_CA2693AA_AS	ESC_BA9211AA	ExPEC	5133479	82.11	ST10	10	O132	H2	fimH199	0	0	0	0	0	0	0	0	0	0	0	0	0	1	1	1	1	0	0	1	1	1	1	0	0	1	0	0	1	2	0
HVH 148 (4-3192490)	ESC_CA2708AA_AS	ESC_BA9319AA	ExPEC	5092401	70.22	ST95	95	O2	H4	fimH27	1	1	0	1	1	1	1	0	0	0	0	0	0	0	0	0	0	0	0	1	1	1	1	1	0	0	1	0	1	3	0
upec-157	ESC_CA2713AA_AS	ESC_BA5204AA	ExPEC	5191170	58.22	ST95	95	O1	H7	fimH41	0	0	0	0	0	0	0	0	0	0	0	0	0	0	0	0	0	0	0	1	1	1	1	0	0	0	0	0	1	1	0
blood-08-1318	ESC_CA2715AA_AS	ESC_BA5478AA	ExPEC	5000381	78.88	ST131	131	O25	H4	fimH30	0	0	0	0	0	0	0	0	0	0	0	0	0	1	1	1	1	1	0	1	1	1	1	0	0	1	0	0	1	2	0
upec-179	ESC_CA2741AA_AS	ESC_BA5180AA	ExPEC	5067263	142.37	ST144	144	O16	H6	fimH176	0	0	0	0	0	0	0	0	0	0	0	0	0	1	1	1	1	0	0	1	1	1	1	0	0	1	0	0	1	2	0
AZ-TG71215	ESC_CA2742AA_AS	ESC_BA4769AA	Bovine	4873134	66.39	ST5622	5622	-	H16	fimH38	0	0	0	0	0	0	0	0	0	0	0	0	0	0	0	0	0	0	0	0	0	0	0	0	0	0	0	0	0	0	0
IHD244_15	ESC_CA2744AA_AS	ESC_BA2608AA	Human Other	4555572	139.25	ST871	871	O9	H19	Unknown	0	0	0	0	0	0	0	0	0	0	0	0	0	0	0	0	0	0	0	0	0	0	0	0	0	0	0	0	0	0	0
Escherichia coliVB 995763	ESC_CA2775AA_AS	ESC_BA9737AA	Companion Animal	5040230	155.48	ST131	131	O25	H4	fimH30	0	0	0	0	0	0	0	0	0	0	0	0	0	1	1	1	1	1	0	1	1	1	1	0	0	1	0	0	1	2	0
PA18	ESC_CA2784AA_AS	ESC_BA1826AA	Human Other	5455037	336.16	ST11	11	O157	H7	fimH36	0	0	0	0	0	0	0	0	0	0	0	0	0	0	0	0	0	0	0	0	0	0	0	0	0	0	0	0	0	0	0
IHD232_1	ESC_CA2801AA_AS	ESC_BA2664AA	Human Other	4971304	82.77	ST1286	1286	O10	H32	fimH30	1	0	0	0	0	0	0	0	0	0	0	0	0	0	0	0	0	0	0	0	0	0	0	1	0	0	0	0	0	1	0
blood-08-0632	ESC_CA2816AA_AS	ESC_BA5488AA	ExPEC	5402089	111.41	ST131	131	O25	H4	fimH30	0	0	0	0	0	0	0	0	0	0	0	0	0	1	1	1	1	0	0	1	1	1	1	0	0	1	0	0	1	2	0
KTE62	ESC_CA2823AA_AS	ESC_CA1450AA	Human Other	4970729	81.19	ST95	95	O1	H7	fimH30	0	0	0	0	0	0	0	1	0	0	0	0	0	0	0	0	0	0	1	1	1	1	1	0	0	0	0	1	1	2	0
UMEA 3290-1	ESC_CA2830AA_AS	ESC_BA9166AA	ExPEC	4984277	124.95	ST127	127	O6	H31	fimH136	0	0	0	0	0	0	0	0	1	1	1	1	1	0	0	0	0	0	0	1	1	1	1	0	1	0	0	0	1	2	0
AZ-TG60317	ESC_CA2844AA_AS	ESC_BA8319AA	Poultry	4948091	89.86	ST345	345	O134	H21	fimH31	1	1	1	1	1	1	1	1	1	1	1	1	1	0	0	0	0	0	1	1	0	1	1	1	1	0	1	1	1	5	1
HVH 108 (4-6924867)	ESC_CA2846AA_AS	ESC_BA9402AA	ExPEC	5176865	81.2	ST428	428	O120	H4	fimH22	1	1	1	1	1	1	1	1	1	1	1	1	1	1	1	1	1	1	1	0	1	1	1	1	1	1	1	1	1	6	1
1-176-05_S1_C3	ESC_CA2855AA_AS	ESC_BA8427AA	Human Other	4965467	282.08	ST10	10	O117	H10	fimH23	0	0	0	1	0	0	0	0	1	1	1	1	1	0	0	0	0	0	0	0	0	0	0	1	1	0	0	0	0	2	0
UMEA 3489-1	ESC_CA2858AA_AS	ESC_BA9150AA	ExPEC	4876886	122.78	ST2622	2622	O83	H6	fimH75	0	0	0	0	0	0	1	0	1	1	1	1	1	0	0	0	0	0	0	1	1	1	1	0	1	0	1	0	1	3	0
2012C-4477	ESC_CA2866AA_AS	ESC_BA9453AA	Human Other	5282099	166.16	ST32	32	O145	uncertain	fimH331	0	0	0	0	0	0	0	0	0	0	0	0	0	1	1	1	1	0	0	0	0	0	0	0	0	1	0	0	0	1	0
HVH 183 (4-3205932)	ESC_CA2868AA_AS	ESC_BA9284AA	ExPEC	5308581	41.19	ST69	69	O17 or O77	H18	fimH27	0	0	0	0	0	0	0	0	0	0	0	0	0	1	1	1	1	0	0	1	1	1	1	0	0	1	0	0	1	2	0
KTE132	ESC_CA2887AA_AS	ESC_CA1382AA	Human Other	5085282	46.35	ST1286	1286	-	H4	fimH27	0	0	0	0	0	0	0	0	0	0	0	0	0	1	1	1	1	1	0	1	1	1	1	0	0	1	0	0	1	2	0
AZ-TG56167	ESC_CA2891AA_AS	ESC_BA8630AA	Poultry	4985178	95.09	ST3998	3998	-	H2	fimH86	1	1	1	1	1	1	1	1	1	1	1	1	1	1	1	1	1	1	1	1	1	1	1	1	1	1	1	1	1	6	1
KTE115	ESC_CA2893AA_AS	ESC_CA1448AA	Human Other	5049768	49.3	ST963	963	O2	H18	fimH65	0	0	0	1	0	0	0	1	1	1	1	1	1	0	0	0	0	0	1	1	1	1	1	1	1	0	0	1	1	4	1
UMEA 3693-1	ESC_CA2897AA_AS	ESC_BA9137AA	ExPEC	5239302	114.28	ST12	12	O4	H5	fimH5	1	0	0	0	0	0	0	0	1	1	1	1	1	0	0	0	0	0	0	1	1	1	1	1	1	0	0	0	1	3	0
S107	ESC_CA2906AA_AS	ESC_CA0074AA	ExPEC	5080308	50.06	ST131	131	O25	H4	fimH30	0	0	0	0	0	0	0	0	0	0	0	0	0	1	1	1	1	1	0	1	1	1	1	0	0	1	0	0	1	2	0
HVH 112 (4-5987253)	ESC_CA2907AA_AS	ESC_BA9354AA	ExPEC	5002450	87.88	ST127	127	-	H31	fimH2	0	0	0	0	0	0	0	0	1	1	1	1	1	0	0	0	0	0	0	1	1	1	1	0	1	0	0	0	1	2	0
HVH 223 (4-2976528)	ESC_CA2909AA_AS	ESC_BA9255AA	ExPEC	5296309	42.82	ST69	69	O11 or OX19	H18	fimH27	0	0	0	0	0	0	0	0	0	0	0	0	0	1	1	1	1	0	0	1	1	1	1	0	0	1	0	0	1	2	0
AZ-TG60303	ESC_CA2912AA_AS	ESC_BA8684AA	Poultry	5040156	108.24	ST5625	5625	-	H10	*	0	0	0	1	0	0	0	1	1	1	1	1	1	0	0	0	0	0	1	1	1	1	1	1	1	0	0	1	1	4	1
KOEGE 68 (182a)	ESC_CA2915AA_AS	ESC_BA9233AA	ExPEC	4935120	74.56	ST69	69	O17 or O77	H18	fimH27	0	0	0	0	0	0	0	0	0	0	0	0	0	0	0	0	0	0	0	1	1	1	1	0	0	0	0	0	1	1	0
IHD717_1	ESC_CA2917AA_AS	ESC_BA2571AA	Human Other	4961497	96.37	ST5236	5236	O45	H19	fimH32	0	0	0	0	0	0	0	0	0	0	0	0	0	0	0	0	0	0	0	0	0	0	0	0	0	0	0	0	0	0	0
IHD813_10	ESC_CA2935AA_AS	ESC_BA2521AA	Human Other	4816245	88.48	ST10	10	O9	H9	fimH54	0	0	0	1	0	0	0	0	0	0	0	0	0	1	1	1	1	1	0	1	1	1	1	1	0	1	0	0	1	3	0
HVH 215 (4-3008371)	ESC_CA2944AA_AS	ESC_BA9259AA	ExPEC	5247908	88.07	ST69	69	O17 or O77	-	fimH27	0	0	0	0	0	0	0	0	0	0	0	0	0	0	0	0	0	0	0	1	1	1	1	0	0	0	0	0	1	1	0
HVH 121 (4-6877826)	ESC_CA2953AA_AS	ESC_BA9340AA	ExPEC	5245231	85.58	ST88	88	O11 or OX19	H4	fimH39	0	0	0	0	0	0	0	0	0	0	0	0	0	1	1	1	1	1	0	1	1	1	1	0	0	1	0	0	1	2	0
AZ-TG73527	ESC_CA2956AA_AS	ESC_BA8179AA	Poultry	5131411	88.36	ST3764	3764	O7	H4	fimH41	1	1	1	1	1	1	1	1	1	1	1	1	1	1	1	1	1	1	1	1	0	1	0	1	1	1	1	1	1	6	1
6-537-08_S3_C3	ESC_CA2962AA_AS	ESC_BA8465AA	Human Other	5160022	250.11	ST192	192	O174	H7	fimH38	0	0	0	0	0	0	0	0	0	0	0	0	0	0	0	0	0	0	0	0	0	0	0	0	0	0	0	0	0	0	0
11-02318	ESC_CA2993AA_AS	ESC_CA0941AA	Human Other	5333012	67.42	ST678	678	O104	H4	Unknown	1	0	0	0	0	0	0	0	0	0	0	0	0	1	1	1	1	0	0	0	0	0	0	1	0	1	0	0	0	2	0
HVH 50 (4-2593475)	ESC_CA3012AA_AS	ESC_BA9388AA	ExPEC	5010922	87.18	ST409	409	O125	H55	Unknown	0	0	0	0	0	0	0	0	0	0	0	0	0	0	0	0	0	0	0	1	1	1	1	0	0	0	0	0	1	1	0
E92/11	ESC_CA3013AA_AS	ESC_CA2316AA	Human Other	5342681	370.28	ST678	678	O104	H4	Unknown	1	0	0	0	0	0	0	0	0	0	0	0	0	1	1	1	1	0	0	0	0	0	0	1	0	1	0	0	0	2	0
AZ-TG73759	ESC_CA3023AA_AS	ESC_BA4741AA	Poultry	5393616	52.8	ST501	501	O17 or O77	H1	fimH362	0	1	1	1	1	1	1	1	1	1	1	1	1	1	1	1	1	1	1	1	0	1	0	1	1	1	1	1	1	6	1
1-110-08_S1_C3	ESC_CA3041AA_AS	ESC_BA8433AA	Human Other	4781980	224.44	ST10	10	OX10	H4	fimH27	0	0	0	0	0	0	0	0	0	0	0	0	0	0	0	0	0	0	0	0	0	0	0	0	0	0	0	0	0	0	0
2011-70-36-4	ESC_CA3050AA_AS	ESC_BA2191AA	Porcine	5053107	130.76	ST206	206	O49	H10	fimH555	0	0	0	0	0	0	0	0	0	0	0	0	0	0	0	0	0	0	0	0	0	0	0	0	0	0	0	0	0	0	0
2-460-02_S3_C1	ESC_CA3052AA_AS	ESC_BA8479AA	Human Other	5187559	291.23	ST3281	3281	O111	H12	fimH24	0	0	0	0	0	0	0	0	0	0	0	0	0	1	1	1	1	0	0	0	0	0	0	0	0	1	0	0	0	1	0
blood-10-0899rep2	ESC_CA3060AA_AS	ESC_BA5365AA	ExPEC	5045087	32.54	ST131	131	O25	H4	fimH30	0	0	0	0	0	0	0	0	0	0	0	0	0	1	1	1	1	1	0	1	1	1	1	0	0	1	0	0	1	2	0
HVH 211 (4-3041891)	ESC_CA3069AA_AS	ESC_BA9263AA	ExPEC	5190929	80.04	ST95	95	O1	H7	fimH41	1	1	1	1	1	1	1	1	1	1	1	1	1	1	1	1	1	1	1	0	1	1	0	1	1	1	1	1	1	6	1
11-03439	ESC_CA3082AA_AS	ESC_CA0938AA	Human Other	5335871	69.07	ST678	678	O104	H4	Unknown	1	0	0	0	0	0	0	0	0	0	0	0	0	1	1	1	1	0	0	0	0	0	0	1	0	1	0	0	0	2	0
upec-94	ESC_CA3085AA_AS	ESC_BA4884AA	ExPEC	4967238	53.66	ST95	95	O2	H4	fimH27	1	1	1	1	1	1	1	1	0	0	0	0	0	0	0	0	0	0	1	1	1	1	1	1	0	0	1	1	1	4	1
HVH 104 (4-6977960)	ESC_CA3089AA_AS	ESC_BA9393AA	ExPEC	5242278	89.89	ST95	95	O25	H4	fimH27	1	1	1	1	1	1	1	1	1	1	1	1	1	1	1	1	1	1	1	1	1	1	1	1	1	1	1	1	1	6	1
AZ-TG73323	ESC_CA3114AA_AS	ESC_BA8233AA	Poultry	5023321	97.04	ST5626	5626	O19	H4	fimH54	0	0	0	0	0	0	0	0	0	0	0	0	0	0	0	0	0	0	0	0	0	0	0	0	0	0	0	0	0	0	0
Escherichia coliIMT 194/07	ESC_CA3124AA_AS	ESC_BA9712AA	Poultry	5141095	145.18	ST131	131	O25	H4	fimH22	0	0	0	1	0	0	0	1	1	1	1	1	0	0	0	0	0	0	1	1	1	1	1	1	1	0	0	1	1	4	1
GS0481-1	ESC_CA3173AA_AS	ESC_CA1153AA	Bovine	5561309	66.19	ST21	21	O26	H11	fimH440	1	0	0	0	0	0	0	0	0	0	0	0	0	1	1	1	1	0	0	0	0	0	0	1	0	1	0	0	0	2	0
HVH 118 (4-7345399)	ESC_CA3176AA_AS	ESC_BA9343AA	ExPEC	5196008	67.58	ST95	95	O1	H7	fimH41	0	0	0	0	0	0	0	0	0	0	0	0	0	0	0	0	0	0	0	1	1	1	1	0	0	0	0	0	1	1	0
AZ-TG60949	ESC_CA3181AA_AS	ESC_BA8624AA	Poultry	5156568	90.41	ST23	23	O78	H4	fimH35	0	0	0	1	1	1	1	1	1	1	1	1	1	1	1	1	1	1	1	1	1	1	1	1	1	1	1	1	1	6	1
PA52	ESC_CA3182AA_AS	ESC_BA1789AA	Human Other	5473568	272.21	ST11	11	O157	H7	fimH36	0	0	0	0	0	0	0	0	0	0	0	0	0	0	0	0	0	0	0	0	0	0	0	0	0	0	0	0	0	0	0
HVH 142 (4-5627451)	ESC_CA3192AA_AS	ESC_BA9325AA	ExPEC	5081783	74.64	ST73	73	O6	H1	fimH30	0	0	0	0	0	0	0	0	0	0	0	0	0	1	1	1	1	0	0	1	1	1	1	0	0	1	0	0	1	2	0
HVH 80 (4-2428830)	ESC_CA3197AA_AS	ESC_BA9395AA	ExPEC	5110599	74.6	ST390	390	O18	H7	fimH1450	1	1	1	1	1	1	1	1	1	1	1	1	1	1	1	1	1	1	1	1	1	0	0	1	1	1	1	1	1	6	1
AZ-TG73787	ESC_CA3201AA_AS	ESC_BA4764AA	Poultry	5112747	121.75	ST10	10	O132	H32	fimH23	0	0	0	0	0	0	0	0	0	0	0	0	0	0	0	0	0	0	0	0	0	0	0	0	0	0	0	0	0	0	0
FSIS1500882	ESC_CA3238AA_AS	ESC_AA7997AA	Bovine	5463746	87.05	ST11	11	O157	H7	fimH82	0	0	0	0	0	0	0	0	0	0	0	0	0	0	0	0	0	0	0	0	0	0	0	0	0	0	0	0	0	0	0
AZ-TG60339	ESC_CA3245AA_AS	ESC_BA8708AA	Poultry	5368223	87.99	ST973	973	O21	H15	fimH95	0	0	0	0	0	0	0	0	0	0	0	0	0	0	0	0	0	0	0	0	0	0	0	0	0	0	0	0	0	0	0
3-105-05_S3_C1	ESC_CA3272AA_AS	ESC_BA8461AA	Human Other	4955369	252.21	ST10	10	O78	H2	fimH54	0	0	0	0	0	0	0	0	0	0	0	0	0	1	1	1	1	0	0	0	0	0	0	0	0	1	0	0	0	1	0
2-005-03_S4_C1	ESC_CA3282AA_AS	ESC_BA8581AA	Human Other	5019293	146.02	ST43	43	-	H10	fimH54	1	0	0	0	0	0	0	0	0	0	0	0	0	1	1	1	1	0	0	0	0	0	0	1	0	1	0	0	0	2	0
Escherichia coliVB 978938	ESC_CA3297AA_AS	ESC_BA9715AA	Companion Animal	4894521	139.86	ST131	131	O16	H5	fimH41	0	0	0	0	0	0	0	0	0	0	0	0	0	1	1	1	1	1	0	1	1	1	1	0	0	1	0	0	1	2	0
HVH 202 (4-3163997)	ESC_CA3304AA_AS	ESC_BA9272AA	ExPEC	5285539	52.82	ST131	131	O25	H4	fimH22	0	0	0	0	0	0	0	0	0	0	1	1	0	1	1	1	1	1	0	1	1	1	1	0	1	1	0	0	1	3	0
HVH 187 (4-4471660)	ESC_CA3307AA_AS	ESC_BA9289AA	ExPEC	5195849	68.98	ST62	62	O7	H45	fimH44	0	0	0	0	0	0	0	0	0	0	0	0	0	1	1	1	1	1	0	0	0	0	0	0	0	1	0	0	0	1	0
HVH 141 (4-5995973)	ESC_CA3340AA_AS	ESC_BA9326AA	ExPEC	5144151	66.82	ST131	131	O25	H4	fimH22	1	1	1	1	1	1	1	1	1	1	1	1	1	1	1	1	1	1	1	0	1	1	1	1	1	1	1	1	1	6	1
HVH 43 (4-2173468)	ESC_CA3342AA_AS	ESC_BA9418AA	ExPEC	5265684	79.96	ST5412	5412	O15	H1	fimH54	0	0	0	0	0	0	0	0	0	0	0	0	0	1	1	1	1	0	0	1	1	1	1	0	0	1	0	0	1	2	0
UMEA 3391-1	ESC_CA3355AA_AS	ESC_BA9152AA	ExPEC	5145644	135.18	ST141	141	O2	H6	fimH5	1	0	0	0	0	0	0	0	1	1	1	1	1	0	0	0	0	0	0	1	1	1	1	1	1	0	0	0	1	3	0
AZ-TG73423	ESC_CA3402AA_AS	ESC_BA8188AA	Poultry	5514603	46.42	ST1246	1246	O166	H49	fimH87	0	0	0	0	0	0	0	1	0	0	0	0	0	1	1	1	1	1	1	1	1	1	1	0	0	1	0	1	1	3	0
HVH 68 (4-0888028)	ESC_CA3410AA_AS	ESC_BA9401AA	ExPEC	5070845	73.2	ST73	73	O6	H1	fimH30	0	0	0	0	0	0	0	0	0	0	0	0	0	1	1	1	1	1	0	1	1	1	1	0	0	1	0	0	1	2	0
482_12	ESC_CA3412AA_AS	ESC_AA8664AA	Human Other	5723046	81.09	ST21	21	O26	H11	fimH440	0	0	0	0	0	0	0	0	0	0	0	0	0	0	0	0	0	0	0	0	0	0	0	0	0	0	0	0	0	0	0
FSIS1500871	ESC_CA3416AA_AS	ESC_AA7984AA	Bovine	5455596	107.47	ST11	11	O157	H7	fimH36	0	0	0	0	0	0	0	0	0	0	0	0	0	0	0	0	0	0	0	0	0	0	0	0	0	0	0	0	0	0	0
blood-08-0997	ESC_CA3426AA_AS	ESC_BA5482AA	ExPEC	5181478	98.82	ST404	404	-	H5	fimH27	0	0	0	0	0	0	0	0	0	0	0	0	0	0	0	0	0	0	0	1	1	1	1	0	0	0	0	0	1	1	0
upec-57	ESC_CA3442AA_AS	ESC_BA4968AA	ExPEC	5141855	32.61	ST131	131	O25	H4	fimH30	0	0	0	0	0	0	0	0	0	0	0	0	0	1	1	1	1	1	0	1	1	1	1	0	0	1	0	0	1	2	0
upec-138	ESC_CA3448AA_AS	ESC_BA5225AA	ExPEC	5144446	49.73	ST127	127	O6	H31	fimH2	0	0	0	0	0	0	0	0	1	1	1	1	1	0	0	0	0	0	0	1	1	1	1	0	1	0	0	0	1	2	0
2-011-08_S1_C2	ESC_CA3454AA_AS	ESC_BA8462AA	Human Other	5130835	267.57	ST3018	3018	-	H41	fimH30	0	0	0	0	0	0	0	0	0	0	0	0	0	0	0	0	0	0	0	0	0	0	0	0	0	0	0	0	0	0	0
UMEA 3180-1	ESC_CA3465AA_AS	ESC_BA9192AA	ExPEC	5066719	81.24	ST10	10	O3	H2	fimH54	0	0	0	0	0	0	0	0	0	0	0	0	0	1	1	1	1	0	0	0	0	0	0	0	0	1	0	0	0	1	0
RW2174	ESC_CA3468AA_AS	ESC_CA1167AA	Bovine	5594718	65.84	ST21	21	O26	H11	fimH440	0	0	0	0	0	0	0	0	0	0	0	0	0	1	1	1	1	0	0	0	0	0	0	0	0	1	0	0	0	1	0
KTE121	ESC_CA3481AA_AS	ESC_CA1431AA	Human Other	5282897	80.48	ST38	38	O86	H18	fimH5	0	0	0	0	0	0	0	0	0	0	0	0	0	1	1	1	1	1	0	1	1	1	1	0	0	1	0	0	1	2	0
UMEA 3108-1	ESC_CA3482AA_AS	ESC_BA9217AA	ExPEC	5066727	84.09	ST5317	5317	uncertain	H5	fimH110	0	0	0	0	0	0	0	0	0	0	0	0	0	0	0	0	0	0	0	0	0	0	0	0	0	0	0	0	0	0	0
HVH 204 (4-3112802)	ESC_CA3487AA_AS	ESC_BA9270AA	ExPEC	4803092	70.84	ST73	73	-	H1	fimH709	0	0	0	0	0	0	0	0	0	0	0	0	0	0	0	0	0	0	0	0	0	0	0	0	0	0	0	0	0	0	0
upec-110	ESC_CA3489AA_AS	ESC_BA5274AA	ExPEC	5113536	74.82	ST131	131	O25	H4	fimH22	0	0	0	0	0	0	0	0	0	0	0	0	0	1	1	1	1	1	0	1	1	1	1	0	0	1	0	0	1	2	0
HVH 106 (4-6881831)	ESC_CA3498AA_AS	ESC_BA9386AA	ExPEC	5256186	70.14	ST69	69	O17 or O77	H18	fimH27	0	0	0	0	0	0	0	0	0	0	0	0	0	1	1	1	1	0	0	1	1	1	1	0	0	1	0	0	1	2	0
KTE71	ESC_CA3506AA_AS	ESC_CA1415AA	Human Other	5019029	70.65	ST330	330	O101	H33	Unknown	0	0	0	0	0	0	0	0	0	0	0	0	0	0	0	0	0	0	0	0	0	0	0	0	0	0	0	0	0	0	0
HVH 90 (4-3191362)	ESC_CA3511AA_AS	ESC_BA9381AA	ExPEC	5117288	75.93	ST131	131	O25	H4	fimH22	0	0	0	0	0	0	0	0	0	0	1	1	0	1	1	1	1	1	0	1	1	1	1	0	1	1	0	0	1	3	0
11-02281	ESC_CA3512AA_AS	ESC_CA0940AA	Human Other	5336244	68.82	ST678	678	O104	H4	Unknown	1	0	0	0	0	0	0	0	0	0	0	0	0	1	1	1	1	0	0	0	0	0	0	1	0	1	0	0	0	2	0
upec-143	ESC_CA3515AA_AS	ESC_BA5219AA	ExPEC	5151677	99.95	ST131	131	O25	H4	fimH30	0	0	0	0	0	0	0	0	0	0	0	0	0	1	1	1	1	1	0	1	1	1	1	0	0	1	0	0	1	2	0
KTE169	ESC_CA3517AA_AS	ESC_CA1396AA	Human Other	5183939	87.05	ST141	141	O2	H6	fimH350	0	0	0	0	0	0	0	0	1	1	1	1	1	0	0	0	0	0	0	1	1	1	1	0	1	0	0	0	1	2	0
AZ-TG73635	ESC_CA3519AA_AS	ESC_BA8162AA	Poultry	5062357	63.82	ST297	297	O45	H8	fimH38	1	1	1	1	1	1	1	1	1	1	1	1	1	1	1	1	1	1	1	1	0	1	1	1	1	1	1	1	1	6	1
3-475-03_S4_C2	ESC_CA3531AA_AS	ESC_BA8466AA	Human Other	4973887	296.39	ST757	757	-	H20	*	0	0	0	0	0	0	0	0	0	0	0	0	0	1	1	1	1	0	0	0	0	0	0	0	0	1	0	0	0	1	0
blood-10-180	ESC_CA3541AA_AS	ESC_BA5337AA	ExPEC	5405360	125.64	ST38	38	O86	H18	fimH5	0	0	0	0	0	0	0	0	0	0	0	0	0	1	1	1	1	0	0	1	1	1	1	0	0	1	0	0	1	2	0
HVH 126 (4-6034225)	ESC_CA3553AA_AS	ESC_BA9337AA	ExPEC	5489188	50.61	ST95	95	O18	H7	fimH15	1	1	1	1	1	1	1	1	1	1	1	1	1	1	1	1	1	1	1	0	1	1	1	1	1	1	1	1	1	6	1
UMEA 3617-1	ESC_CA3560AA_AS	ESC_BA9145AA	ExPEC	5114440	91.96	ST127	127	O6	H31	fimH136	0	0	0	0	0	0	0	0	1	1	1	1	1	0	0	0	0	0	0	1	1	1	1	0	1	0	0	0	1	2	0
upec-159	ESC_CA3564AA_AS	ESC_BA5202AA	ExPEC	5204340	60.57	ST131	131	O25	H4	fimH30	0	0	0	0	0	0	0	0	0	0	0	0	0	1	1	1	1	1	0	1	1	1	1	0	0	1	0	0	1	2	0
UMEA 3220-1	ESC_CA3569AA_AS	ESC_BA9178AA	ExPEC	5101367	88.69	ST73	73	O18	H1	fimH10	1	0	0	0	0	0	0	0	1	1	1	1	1	1	1	1	1	1	0	1	1	1	1	1	1	1	0	0	1	4	1
upec-237	ESC_CA3577AA_AS	ESC_BA5115AA	ExPEC	5354845	145.19	ST73	73	O6	H1	fimH146	1	0	0	0	0	0	0	0	1	1	1	1	1	0	0	0	0	0	0	1	1	1	1	1	1	0	0	0	1	3	0
FSIS1500891	ESC_CA3586AA_AS	ESC_AA7790AA	Bovine	5395376	101.43	ST11	11	O157	H7	fimH36	0	0	0	0	0	0	0	0	0	0	0	0	0	0	0	0	0	0	0	0	0	0	0	0	0	0	0	0	0	0	0
upec-125	ESC_CA3590AA_AS	ESC_BA5242AA	ExPEC	5104928	40.03	ST131	131	O25	H4	fimH30	0	0	0	0	0	0	0	0	0	0	0	0	0	1	1	1	1	1	0	1	1	1	1	0	0	1	0	0	1	2	0
KTE70	ESC_CA3599AA_AS	ESC_CA1377AA	Human Other	5209654	39.09	ST59	59	O1	H7	fimH41	0	0	0	0	0	0	0	0	0	0	0	0	0	1	1	1	1	0	0	1	1	1	1	0	0	1	0	0	1	2	0
AZ-TG71403	ESC_CA3606AA_AS	ESC_AA8218AA	Bovine	5083454	92.33	ST278	278	O82	H7	fimH31	0	0	0	0	0	0	0	0	0	0	0	0	0	0	0	0	0	0	0	0	0	0	0	0	0	0	0	0	0	0	0
AZ-TG56187	ESC_CA3613AA_AS	ESC_BA8692AA	Poultry	5346405	56.01	ST3580	3580	O109	H7	fimH32	1	1	1	1	1	1	1	1	1	1	1	1	1	1	1	1	1	1	1	1	1	1	1	1	1	1	1	1	1	6	1
627_12	ESC_CA3616AA_AS	ESC_AA8656AA	Human Other	5686540	84.3	ST21	21	O26	H11	fimH440	0	0	0	0	0	0	0	0	0	0	0	0	0	0	0	0	0	0	0	0	0	0	0	0	0	0	0	0	0	0	0
IHD357_6	ESC_CA3620AA_AS	ESC_BA2594AA	Human Other	5124583	82.39	ST405	405	O102	H6	fimH27	0	0	0	0	0	0	0	0	0	0	0	0	0	1	1	1	1	1	0	1	1	1	1	0	0	1	0	0	1	2	0
AZ_TG77118	ESC_CA3628AA_AS	ESC_BA1144AA	Poultry	5009345	113.18	ST681	681	-	H5	fimH3	1	1	1	1	0	0	1	0	1	1	1	1	1	0	0	0	0	0	0	1	1	1	1	1	1	0	1	0	1	4	1
5-366-08_S3_C1	ESC_CA3640AA_AS	ESC_BA8529AA	Human Other	5228310	304.26	ST2	2	O17 or O77	H18	fimH54	0	0	0	0	0	0	0	0	0	0	0	0	0	1	1	1	1	0	0	0	0	0	0	0	0	1	0	0	0	1	0
IHD357_11	ESC_CA3644AA_AS	ESC_BA2584AA	Human Other	4751034	119.49	ST4012	4012	-	H4	Unknown	0	0	0	0	0	0	0	0	0	0	0	0	0	0	0	0	0	0	0	1	1	1	1	0	0	0	0	0	1	1	0
S2	ESC_CA3659AA_AS	ESC_CA0109AA	ExPEC	4970292	85.7	ST131	131	O16	H5	fimH234	0	0	0	0	0	0	0	0	0	0	0	0	0	0	0	0	0	0	0	0	0	0	0	0	0	0	0	0	0	0	0
HVH 161 (4-3119890)	ESC_CA3660AA_AS	ESC_BA9308AA	ExPEC	5231075	74.53	ST73	73	O18	H1	fimH10	1	0	0	0	0	0	0	0	1	1	1	1	1	1	1	1	1	1	0	1	1	1	1	1	1	1	0	0	1	4	1
5-172-05_S4_C1	ESC_CA3662AA_AS	ESC_BA8470AA	Human Other	4920329	238.73	ST10	10	O99	H33	fimH25	0	0	0	0	0	0	0	0	0	0	0	0	0	0	0	0	0	0	0	0	0	0	0	0	0	0	0	0	0	0	0
2-011-08_S4_C1	ESC_CA3664AA_AS	ESC_BA8418AA	Human Other	4705530	92.4	ST216	216	O3	H4	fimH69	0	0	0	0	0	0	0	0	0	0	0	0	0	0	0	0	0	0	0	0	0	0	0	0	0	0	0	0	0	0	0
IHD86_3	ESC_CA3665AA_AS	ESC_BA2689AA	Human Other	4573441	151.21	ST5420	5420	O88	H38	fimH27	0	0	0	0	0	0	0	0	0	0	0	0	0	0	0	0	0	0	0	0	0	0	0	0	0	0	0	0	0	0	0
2011-70-36-8	ESC_CA3677AA_AS	ESC_BA2187AA	Porcine	4751455	189.83	ST1665	1665	O101 or O162	H7	fimH31	0	0	0	0	0	0	0	0	0	0	0	0	0	0	0	0	0	0	0	0	0	0	0	0	0	0	0	0	0	0	0
2011-70-216-4	ESC_CA3686AA_AS	ESC_BA2131AA	Porcine	5127571	316.4	ST5327	5327	O1	H7	fimH54	1	1	1	1	1	1	1	1	1	1	1	1	1	1	1	1	1	1	1	1	1	1	1	1	1	1	1	1	1	6	1
HVH 178 (4-3189163)	ESC_CA3698AA_AS	ESC_BA9294AA	ExPEC	5058693	75.19	ST95	95	O2	H4	fimH27	1	1	1	1	1	1	1	1	1	1	1	1	1	1	1	1	1	1	1	0	1	1	0	1	1	1	1	1	1	6	1
UMEA 3216-1	ESC_CA3699AA_AS	ESC_BA9180AA	ExPEC	4974531	84.27	ST73	73	O6	H1	fimH30	0	0	0	0	0	0	0	0	0	0	0	0	0	1	1	1	1	1	0	0	0	0	0	0	0	1	0	0	0	1	0
HVH 156 (4-3206505)	ESC_CA3701AA_AS	ESC_BA9304AA	ExPEC	5263275	72.69	ST73	73	O25	H1	fimH12	1	0	0	0	0	0	0	0	1	1	1	1	1	1	1	1	1	1	0	1	1	1	1	1	1	1	0	0	1	4	1
blood-90187	ESC_CA3708AA_AS	ESC_BA5312AA	ExPEC	4959761	78.2	ST10	10	O9	H9	fimH54	0	0	0	0	0	0	0	0	0	0	0	0	0	0	0	0	0	0	0	0	0	0	0	0	0	0	0	0	0	0	0
upec-161	ESC_CA3711AA_AS	ESC_BA5199AA	ExPEC	5175306	114.79	ST127	127	O6	H31	fimH2	0	0	0	0	0	0	0	0	1	1	1	1	1	0	0	0	0	0	0	1	1	1	1	0	1	0	0	0	1	2	0
HVH 206 (4-3128229)	ESC_CA3721AA_AS	ESC_BA9268AA	ExPEC	5219889	47.59	ST69	69	O17 or O77	H18	fimH27	0	0	0	0	0	0	0	0	0	0	0	0	0	1	1	1	1	0	0	1	1	1	1	0	0	1	0	0	1	2	0
upec-200	ESC_CA3722AA_AS	ESC_BA5155AA	ExPEC	5289892	28.54	ST543	543	O169	H9	fimH331	0	0	0	0	0	0	0	0	0	0	0	0	0	1	1	1	1	0	0	0	0	0	0	0	0	1	0	0	0	1	0
HVH 36 (4-5675286)	ESC_CA3724AA_AS	ESC_BA9371AA	ExPEC	5324747	81.66	ST443	443	uncertain	H21	fimH24	0	0	0	0	0	0	0	0	0	0	1	1	0	1	1	1	1	1	0	1	1	1	1	0	1	1	0	0	1	3	0
FSIS1500488	ESC_CA3725AA_AS	ESC_AA7839AA	Bovine	5603332	73.87	ST306	306	O45	H2	fimH25	0	0	0	0	0	0	0	0	0	0	0	0	0	1	1	1	1	0	0	0	0	0	0	0	0	1	0	0	0	1	0
S121	ESC_CA3727AA_AS	ESC_CA0060AA	ExPEC	5197358	71.57	ST131	131	O25	H4	fimH30	0	0	0	0	0	0	0	0	0	0	0	0	0	1	1	1	1	1	0	1	1	1	1	0	0	1	0	0	1	2	0
AZ-TG60304	ESC_CA3733AA_AS	ESC_BA8652AA	Poultry	5350247	54.24	ST58	58	-	H10	fimH54	0	1	1	1	1	1	1	1	1	1	1	1	1	1	1	1	1	1	1	1	1	1	1	1	1	1	1	1	1	6	1
HVH 65 (4-2262045)	ESC_CA3740AA_AS	ESC_BA9372AA	ExPEC	5215863	75.1	ST405	405	O102	H6	fimH27	0	0	0	0	0	0	0	0	0	0	0	0	0	1	1	1	1	1	0	0	0	0	0	0	0	1	0	0	0	1	0
IMT15911	ESC_CA3752AA_AS	ESC_CA1230AA	Bovine	5581464	64.48	ST21	21	O26	H11	fimH440	0	0	0	0	0	0	0	0	0	0	0	0	0	1	1	1	1	0	0	0	0	0	0	0	0	1	0	0	0	1	0
HVH 69 (4-2837072)	ESC_CA3762AA_AS	ESC_BA9433AA	ExPEC	5289895	93.27	ST69	69	O17 or O77	H18	fimH27	0	0	0	0	0	0	0	0	0	0	0	0	0	1	1	1	1	0	0	1	1	1	1	0	0	1	0	0	1	2	0
AZ-TG73795	ESC_CA3771AA_AS	ESC_BA4719AA	Poultry	4818812	140.02	ST212	212	O18	H49	fimH38	1	1	1	1	1	1	1	1	1	1	1	1	1	0	0	0	0	0	1	1	1	1	1	1	1	0	1	1	1	5	1
AZ-TG73155	ESC_CA3779AA_AS	ESC_BA8333AA	Poultry	5180145	78.52	ST117	117	O78	H4	fimH97	0	0	0	0	1	1	1	1	0	0	0	0	0	1	1	1	1	1	1	1	1	1	1	0	0	1	1	1	1	4	1
HVH 78 (4-2735946)	ESC_CA3793AA_AS	ESC_BA9392AA	ExPEC	5211967	98.71	ST12	12	O4	H1	fimH106	1	1	0	0	0	0	0	0	1	1	1	1	1	1	1	1	1	0	0	1	1	1	1	1	1	1	0	0	1	4	1
upec-123	ESC_CA3802AA_AS	ESC_BA5246AA	ExPEC	5177492	41.03	ST127	127	O6	H31	fimH2	0	0	0	0	0	0	0	0	1	1	1	1	1	0	0	0	0	0	0	1	1	1	1	0	1	0	0	0	1	2	0
MGH 58	ESC_CA3809AA_AS	ESC_BA8252AA	ExPEC	5296390	46.09	ST69	69	O17 or O77	H18	fimH27	0	0	0	0	0	0	0	0	0	0	0	0	0	1	1	1	1	1	0	1	1	1	1	0	0	1	0	0	1	2	0
UMEA 4076-1	ESC_CA3812AA_AS	ESC_BA9122AA	ExPEC	4937578	96.71	ST706	706	O85	H1	fimH229	0	0	0	0	0	0	0	0	0	0	0	0	0	0	0	0	0	0	0	1	1	1	1	0	0	0	0	0	1	1	0
UMEA 3230-1	ESC_CA3826AA_AS	ESC_BA9175AA	ExPEC	5121079	86.71	ST80	80	O75	H7	fimH1	1	1	0	0	0	0	0	0	1	1	1	1	1	0	0	0	0	0	0	1	1	1	1	1	1	0	0	0	1	3	0
upec-54	ESC_CA3836AA_AS	ESC_BA4975AA	ExPEC	5274352	60.49	ST131	131	O25	H4	fimH27	0	0	0	0	0	0	0	0	0	0	0	0	0	1	1	1	1	0	0	1	1	1	1	0	0	1	0	0	1	2	0
2011-70-36-9	ESC_CA3843AA_AS	ESC_BA2185AA	Porcine	5437962	162.75	ST29	29	O123 or O186	H11	fimH24	0	0	0	0	0	0	0	0	0	0	0	0	0	1	1	0	0	1	0	1	1	1	1	0	0	1	0	0	1	2	0
1-182-04_S4_C3	ESC_CA3852AA_AS	ESC_BA8596AA	Human Other	5007846	240.07	ST2186	2186	O182	H23	fimH54	0	0	0	0	0	0	0	0	0	0	0	0	0	1	1	0	0	1	0	1	1	1	1	0	0	1	0	0	1	2	0
IHD717_6	ESC_CA3867AA_AS	ESC_BA2560AA	Human Other	4921791	108.92	ST5236	5236	O45	H19	fimH32	0	0	0	0	0	0	0	0	0	0	0	0	0	0	0	0	0	0	0	0	0	0	0	0	0	0	0	0	0	0	0
blood-08-1420	ESC_CA3878AA_AS	ESC_BA5473AA	ExPEC	4966423	102.8	ST88	88	-	H12	fimH43	1	1	1	1	1	1	1	1	1	1	1	1	1	1	1	1	1	1	1	1	1	1	1	1	1	1	1	1	1	6	1
AZ_TG77138	ESC_CA3886AA_AS	ESC_BA1105AA	Poultry	5017446	93.54	ST2040	2040	O84	H20	fimH38	1	0	0	0	1	1	1	1	1	1	1	1	1	1	1	1	1	1	1	1	1	1	1	1	1	1	1	1	1	6	1
HVH 162 (4-5627982)	ESC_CA3891AA_AS	ESC_BA9307AA	ExPEC	5220774	69.12	ST91	91	O39	H4	fimH21	1	1	1	1	1	1	1	1	1	1	1	1	1	1	1	1	1	1	1	0	1	0	0	1	1	1	1	1	1	6	1
2-052-05_S4_C1	ESC_CA3892AA_AS	ESC_BA8533AA	Human Other	5149515	164.84	ST452	452	O81	H27	*	0	0	0	0	0	0	0	0	0	0	0	0	0	1	1	1	1	0	0	1	1	1	1	0	0	1	0	0	1	2	0
upec-62	ESC_CA3893AA_AS	ESC_BA4955AA	ExPEC	5036748	106.56	ST421	421	O1	H7	fimH92	0	0	0	1	0	0	0	0	1	1	1	1	1	1	1	1	1	0	0	1	1	1	1	1	1	1	0	0	1	4	1
IHD813_13	ESC_CA3907AA_AS	ESC_BA2518AA	Human Other	4815483	93.64	ST10	10	O9	H9	fimH54	0	0	0	1	0	0	0	0	0	0	0	0	0	1	1	1	1	1	0	1	1	1	1	1	0	1	0	0	1	3	0
AZ-TG60830	ESC_CA3913AA_AS	ESC_BA8695AA	Poultry	4802312	45.81	ST48	48	O103	H43	fimH23	0	0	0	0	1	1	1	1	1	1	1	1	1	0	0	0	0	0	1	0	0	0	0	0	1	0	1	1	0	3	0
B36	ESC_CA3914AA_AS	ESC_CA0090AA	ExPEC	5158340	50.83	ST131	131	NA	NA	NA	0	0	0	0	0	0	0	0	0	0	0	0	0	1	1	1	1	1	0	1	1	1	1	0	0	1	0	0	1	2	0
AZ-TG73551	ESC_CA3920AA_AS	ESC_BA8144AA	Poultry	5489792	75	ST3258	3258	O71	H4	fimH97	1	1	1	1	1	1	1	1	1	1	1	1	1	1	1	1	1	1	1	0	1	1	1	1	1	1	1	1	1	6	1
UMEA 4207-1	ESC_CA3923AA_AS	ESC_BA9121AA	ExPEC	5071863	117.68	ST73	73	O6	H1	fimH70	1	0	0	0	0	0	0	0	1	1	1	1	1	0	0	0	0	0	0	1	1	1	1	1	1	0	0	0	1	3	0
FSIS1500890	ESC_CA3925AA_AS	ESC_AA7786AA	Bovine	5518205	79.41	ST11	11	O157	H7	fimH82	0	0	0	0	0	0	0	0	0	0	0	0	0	0	0	0	0	0	0	0	0	0	0	0	0	0	0	0	0	0	0
UMEA 3160-1	ESC_CA3929AA_AS	ESC_BA9202AA	ExPEC	5124430	80.6	ST372	372	O83	H31	fimH9	1	0	0	0	0	0	0	0	1	1	1	1	1	0	0	0	0	0	0	1	1	1	1	1	1	0	0	0	1	3	0
blood-09-1342	ESC_CA3942AA_AS	ESC_BA5396AA	ExPEC	5147385	64.57	ST393	393	O15	H1	fimH54	0	0	0	0	0	0	0	0	0	0	0	0	0	1	1	1	1	0	0	1	1	1	1	0	0	1	0	0	1	2	0
HVH 120 (4-6978681)	ESC_CA3952AA_AS	ESC_BA9341AA	ExPEC	5004417	71.68	ST73	73	O2	H1	fimH10	1	0	0	0	0	0	0	0	1	1	1	1	1	1	1	1	1	1	0	1	1	1	1	1	1	1	0	0	1	4	1
HVH 134 (4-6073441)	ESC_CA3978AA_AS	ESC_BA9331AA	ExPEC	5220659	53.83	ST69	69	O17 or O77	H18	fimH27	0	0	0	0	0	0	0	0	0	0	0	0	0	1	1	1	1	0	0	1	1	1	1	0	0	1	0	0	1	2	0
2-474-04_S4_C2	ESC_CA3992AA_AS	ESC_BA8417AA	Human Other	4898605	241.79	ST1125	1125	O139	H19	fimH45	0	0	0	1	0	0	0	0	1	1	1	1	1	0	0	0	0	0	0	0	0	0	0	1	1	0	0	0	0	2	0
upec-171	ESC_CA4001AA_AS	ESC_BA5188AA	ExPEC	5035722	51.02	ST5642	5642	O25	H4	fimH30	0	0	0	0	0	0	0	0	0	0	0	0	0	1	1	1	1	1	0	1	1	1	1	0	0	1	0	0	1	2	0
HVH 149 (4-4451880)	ESC_CA4007AA_AS	ESC_BA9318AA	ExPEC	5133144	49.13	ST73	73	O6	H1	fimH30	0	0	0	0	0	0	0	0	0	0	0	0	0	1	1	1	1	1	0	1	1	1	1	0	0	1	0	0	1	2	0
UMEA 3190-1	ESC_CA4015AA_AS	ESC_BA9190AA	ExPEC	5126512	79.46	ST59	59	O1	H7	fimH41	0	0	0	0	0	0	0	0	0	0	0	0	0	1	1	1	1	0	0	1	1	1	1	0	0	1	0	0	1	2	0
3-020-07_S3_C2	ESC_CA4026AA_AS	ESC_BA8345AA	Human Other	5214367	158.96	ST43	43	O6	H10	fimH54	1	1	0	0	0	0	0	0	0	0	0	0	0	1	1	1	1	0	0	0	0	0	0	1	0	1	0	0	0	2	0
upec-45	ESC_CA4036AA_AS	ESC_BA4995AA	ExPEC	4835716	74.36	ST5644	5644	O175	H5	fimH2	0	0	0	0	0	0	0	0	0	0	0	0	0	0	0	0	0	0	0	1	1	1	1	0	0	0	0	0	1	1	0
AZ-TG73611	ESC_CA4043AA_AS	ESC_BA8155AA	Poultry	5193702	71.64	ST349	349	O86	H2	fimH24	1	1	1	1	1	1	1	1	1	1	1	1	1	1	1	1	1	1	1	1	1	1	1	1	1	1	1	1	1	6	1
KTE56	ESC_CA4045AA_AS	ESC_CA1433AA	Human Other	4733834	47.2	ST10	10	O4	H27	fimH27	0	0	0	0	0	0	0	0	0	0	0	0	0	0	0	0	0	0	0	0	0	0	0	0	0	0	0	0	0	0	0
UMEA 3703-1	ESC_CA4051AA_AS	ESC_BA9134AA	ExPEC	4685123	167.62	ST640	640	O129 or O13	H4	fimH5	0	0	0	0	0	0	0	0	0	0	0	0	0	0	0	0	0	0	0	1	1	1	1	0	0	0	0	0	1	1	0
upec-173	ESC_CA4054AA_AS	ESC_BA5186AA	ExPEC	4850628	69.42	ST10	10	O9	H9	fimH861	0	0	0	0	0	0	0	0	0	0	0	0	0	0	0	0	0	0	0	0	0	0	0	0	0	0	0	0	0	0	0
UMEA 3203-1	ESC_CA4056AA_AS	ESC_BA9185AA	ExPEC	5247156	71.13	ST95	95	O1	H7	fimH30	1	1	1	1	1	1	1	1	1	1	1	1	1	1	1	1	1	1	1	0	1	1	0	1	1	1	1	1	1	6	1
upec-48	ESC_CA4068AA_AS	ESC_BA4990AA	ExPEC	5212486	100.67	ST5646	5646	O2	H7	fimH41	0	0	0	0	0	0	0	0	0	0	0	0	0	0	0	0	0	0	0	1	1	1	1	0	0	0	0	0	1	1	0
FSIS1500486	ESC_CA4071AA_AS	ESC_AA7838AA	Bovine	5270537	61.98	ST655	655	O121	H19	fimH25	0	0	0	0	0	0	0	0	0	0	0	0	0	0	0	0	0	0	0	0	0	0	0	0	0	0	0	0	0	0	0
KTE165	ESC_CA4074AA_AS	ESC_CA1379AA	Human Other	4723863	64.83	ST1236	1236	O62 or O68	H5	fimH253	0	0	0	0	0	0	0	0	0	0	0	0	0	0	0	0	0	0	0	0	0	0	0	0	0	0	0	0	0	0	0
Ec12-0466	ESC_CA4082AA_AS	ESC_CA0824AA	Human Other	5306312	47.02	ST678	678	O104	H4	Unknown	1	0	0	0	0	0	0	0	0	0	0	0	0	1	1	1	1	0	0	0	0	0	0	1	0	1	0	0	0	2	0
UMEA 3268-1	ESC_CA4095AA_AS	ESC_BA9168AA	ExPEC	5131132	120.38	ST73	73	O6	H1	fimH12	1	0	0	0	0	0	0	0	1	1	1	1	1	0	0	0	0	0	0	1	1	1	1	1	1	0	0	0	1	3	0
UMEA 3252-1	ESC_CA4106AA_AS	ESC_BA9172AA	ExPEC	5184778	92.96	ST73	73	O25	H1	fimH12	1	0	0	0	0	0	0	0	1	1	1	1	1	1	1	1	1	1	0	1	1	1	1	1	1	1	0	0	1	4	1
HVH 133 (4-4466519)	ESC_CA4119AA_AS	ESC_BA9332AA	ExPEC	5180982	77.74	ST69	69	O17 or O77	H18	fimH27	0	0	0	0	0	0	0	0	0	0	0	0	0	1	1	1	1	0	0	1	1	1	1	0	0	1	0	0	1	2	0
UMEA 3318-1	ESC_CA4126AA_AS	ESC_BA9160AA	ExPEC	4982809	113.88	ST10	10	O73	H31	fimH23	0	0	0	0	0	0	0	0	0	0	0	0	0	0	0	0	0	0	0	0	0	0	0	0	0	0	0	0	0	0	0
upec-69	ESC_CA4137AA_AS	ESC_BA4940AA	ExPEC	5312809	150.08	ST69	69	O17 or O77	H18	fimH27	0	0	0	0	0	0	0	0	0	0	0	0	0	1	1	1	1	0	0	1	1	1	1	0	0	1	0	0	1	2	0
HVH 12 (4-7653042)	ESC_CA4172AA_AS	ESC_BA9373AA	ExPEC	5212578	69.71	ST95	95	O2	H4	fimH27	1	1	1	1	0	0	0	1	1	1	1	1	1	1	1	1	1	1	1	0	1	0	1	1	1	1	0	1	1	5	1
FSIS1500485	ESC_CA4188AA_AS	ESC_AA7841AA	Bovine	5312932	88.08	ST17	17	O45	H2	fimH25	0	0	0	0	0	0	0	0	0	0	0	0	0	0	0	0	0	0	0	0	0	0	0	0	0	0	0	0	0	0	0
KTE161	ESC_CA4195AA_AS	ESC_CA1409AA	Human Other	4948297	91.51	ST10	10	O86	H2	fimH54	0	0	0	0	0	0	0	0	0	0	0	0	0	1	1	1	1	0	0	0	0	0	0	0	0	1	0	0	0	1	0
HVH 201 (4-4459431)	ESC_CA4203AA_AS	ESC_BA9273AA	ExPEC	5145852	55.19	ST95	95	O1	H7	fimH30	1	1	1	1	1	1	1	1	1	1	1	1	1	1	1	1	1	1	1	0	1	0	1	1	1	1	1	1	1	6	1
KTE83	ESC_CA4207AA_AS	ESC_CA1419AA	Human Other	5285072	65.47	ST69	69	O17 or O77	H18	fimH27	0	0	0	0	0	0	0	0	0	0	0	0	0	1	1	1	1	0	0	1	1	1	1	0	0	1	0	0	1	2	0
IHD1178_1	ESC_CA4218AA_AS	ESC_BA2514AA	Human Other	5303690	99.04	ST648	648	O1	H6	fimH27	0	0	0	0	0	0	0	0	0	0	0	0	0	0	0	0	0	0	0	0	0	0	0	0	0	0	0	0	0	0	0
HVH 185 (4-2876639)	ESC_CA4222AA_AS	ESC_BA9291AA	ExPEC	5125439	73.7	ST127	127	O6	H31	fimH2	0	0	0	0	0	0	0	0	1	1	1	1	1	0	0	0	0	0	0	1	1	1	1	0	1	0	0	0	1	2	0
FSIS1500885	ESC_CA4224AA_AS	ESC_AA7794AA	Bovine	5376916	92.04	ST1967	1967	O103	H2	fimH25	0	0	0	0	0	0	0	0	0	0	0	0	0	0	0	0	0	0	0	0	0	0	0	0	0	0	0	0	0	0	0
FSIS1501345	ESC_CA4245AA_AS	ESC_AA7799AA	Bovine	5734809	74	ST17	17	O103	H2	fimH25	0	0	0	0	0	0	0	0	0	0	0	0	0	1	1	1	1	0	0	0	0	0	0	0	0	1	0	0	0	1	0
AZ-TG71335	ESC_CA4249AA_AS	ESC_BA4767AA	Bovine	5093096	60.05	ST963	963	-	H18	fimH26	0	0	0	0	0	0	0	0	0	0	0	0	0	0	0	0	0	0	0	1	1	1	1	0	0	0	0	0	1	1	0
2011-70-34-3	ESC_CA4253AA_AS	ESC_BA2201AA	Porcine	5015932	65.94	ST58	58	-	H37	fimH32	0	0	0	0	0	0	0	0	0	0	0	0	0	0	0	0	0	0	0	0	0	0	0	0	0	0	0	0	0	0	0
2-177-06_S3_C3	ESC_CA4271AA_AS	ESC_BA8356AA	Human Other	5029410	296.36	ST5386	5386	O179	H10	fimH23	0	0	0	0	0	0	0	0	0	0	0	0	0	0	0	0	0	0	0	0	0	0	0	0	0	0	0	0	0	0	0
S31	ESC_CA4283AA_AS	ESC_CA0140AA	ExPEC	4979069	61.69	ST131	131	O16	H5	fimH41	0	0	0	0	0	0	0	0	0	0	0	0	0	0	0	0	0	0	0	1	1	1	1	0	0	0	0	0	1	1	0
UMEA 4075-1	ESC_CA4289AA_AS	ESC_BA9123AA	ExPEC	5134272	104.73	ST12	12	O4	H5	fimH223	1	0	0	0	0	0	0	0	1	1	1	1	1	0	0	0	0	0	0	1	1	1	1	1	1	0	0	0	1	3	0
1-110-08_S4_C1	ESC_CA4290AA_AS	ESC_BA8508AA	Human Other	5226336	172.34	ST38	38	O86	H18	fimH5	0	0	0	0	0	0	0	0	0	0	0	0	0	1	1	1	1	1	0	1	1	1	1	0	0	1	0	0	1	2	0
1-182-04_S3_C2	ESC_CA4294AA_AS	ESC_BA8507AA	Human Other	4775247	251.25	ST5275	5275	-	H30	fimH27	0	0	0	0	0	0	0	0	0	0	0	0	0	1	1	1	1	0	0	1	1	1	1	0	0	1	0	0	1	2	0
upec-239	ESC_CA4299AA_AS	ESC_BA5113AA	ExPEC	4646913	174.86	ST372	372	-	H31	fimH9	0	0	0	0	0	0	0	0	0	0	0	0	0	0	0	0	0	0	0	0	0	0	0	0	0	0	0	0	0	0	0
HVH 16 (4-7649002)	ESC_CA4306AA_AS	ESC_BA9396AA	ExPEC	5079391	75.2	ST73	73	O6	H1	fimH30	0	0	0	0	0	0	0	0	0	0	0	0	0	1	1	1	1	0	0	1	1	1	1	0	0	1	0	0	1	2	0
5-366-08_S4_C2	ESC_CA4309AA_AS	ESC_BA8518AA	Human Other	5010132	109.25	ST5348	5348	O6	H16	Unknown	0	0	0	0	0	0	0	0	0	0	0	0	0	0	0	0	0	0	0	0	0	0	0	0	0	0	0	0	0	0	0
AZ-TG59935	ESC_CA4324AA_AS	ESC_BA8673AA	Poultry	5225056	100.01	ST58	58	-	H25	fimH27	1	1	1	1	1	1	1	1	1	1	1	1	1	1	1	1	1	1	1	1	1	1	1	1	1	1	1	1	1	6	1
HVH 41 (4-2677849)	ESC_CA4325AA_AS	ESC_BA9380AA	ExPEC	5238056	71.84	ST38	38	O86	H18	fimH5	0	0	0	0	0	0	0	0	0	0	0	0	0	0	0	0	0	0	0	1	1	1	1	0	0	0	0	0	1	1	0
HVH 119 (4-6879578)	ESC_CA4331AA_AS	ESC_BA9342AA	ExPEC	5250890	72.01	ST69	69	O17 or O77	H18	fimH27	0	0	0	0	0	0	0	0	0	0	0	0	0	1	1	1	1	0	0	1	1	1	1	0	0	1	0	0	1	2	0
PA12	ESC_CA4332AA_AS	ESC_BA2206AA	Human Other	5552765	374.04	ST11	11	O157	H7	fimH36	0	0	0	0	0	0	0	0	0	0	0	0	0	0	0	0	0	0	0	0	0	0	0	0	0	0	0	0	0	0	0
S131	ESC_CA4333AA_AS	ESC_CA0050AA	ExPEC	5216902	57.48	ST131	131	O25	H4	fimH30	0	0	0	1	0	0	0	1	1	1	1	1	1	1	1	1	1	1	1	0	1	0	0	1	1	1	0	1	1	5	1
3-373-03_S1_C1	ESC_CA4341AA_AS	ESC_BA8506AA	Human Other	4825999	24.02	ST5293	5293	O60	H5	Unknown	0	0	0	0	0	0	0	0	0	0	0	0	0	1	1	1	1	0	0	0	0	0	0	0	0	1	0	0	0	1	0
3-105-05_S4_C1	ESC_CA4347AA_AS	ESC_BA8413AA	Human Other	4845115	248.72	ST227	227	O101 or O162	H10	fimH94	0	0	0	0	0	0	0	0	0	0	0	0	0	0	0	0	0	0	0	0	0	0	0	0	0	0	0	0	0	0	0
HVH 159 (4-5818141)	ESC_CA4350AA_AS	ESC_BA9310AA	ExPEC	5160705	69.57	ST73	73	O6	H1	fimH118	1	0	0	0	0	0	0	0	1	1	1	1	1	1	1	1	1	1	0	1	1	1	1	1	1	1	0	0	1	4	1
upec-232	ESC_CA4351AA_AS	ESC_BA5120AA	ExPEC	5013756	164.51	ST73	73	O25	H1	fimH9	1	0	0	0	0	0	0	0	1	1	1	1	1	0	0	0	0	0	0	1	1	1	1	1	1	0	0	0	1	3	0
2011-70-42-2	ESC_CA4356AA_AS	ESC_BA2153AA	Porcine	4849253	313.66	ST10	10	O81	H40	fimH54	0	0	0	0	0	0	0	0	0	0	0	0	0	0	0	0	0	0	0	0	0	0	0	0	0	0	0	0	0	0	0
IHD717_3	ESC_CA4360AA_AS	ESC_BA2566AA	Human Other	4843246	96.46	ST155	155	-	H21	fimH32	0	0	0	0	0	0	0	0	0	0	0	0	0	0	0	0	0	0	0	0	0	0	0	0	0	0	0	0	0	0	0
3-020-07_S1_C2	ESC_CA4362AA_AS	ESC_BA8538AA	Human Other	4892214	225.44	ST1139	1139	uncertain	H9	fimH54	0	0	0	0	0	0	0	0	0	0	0	0	0	1	1	1	1	1	0	1	1	1	1	0	0	1	0	0	1	2	0
IHD1178_8	ESC_CA4376AA_AS	ESC_BA2507AA	Human Other	5302099	84.41	ST648	648	O1	H6	fimH27	0	0	0	0	0	0	0	0	0	0	0	0	0	0	0	0	0	0	0	0	0	0	0	0	0	0	0	0	0	0	0
761034	ESC_CA4395AA_AS	ESC_CA0114AA	ExPEC	5013873	75.65	ST131	131	O25	H4	fimH30	0	0	0	0	0	0	0	0	0	0	0	0	0	1	1	1	1	1	0	1	1	1	1	0	0	1	0	0	1	2	0
UMEA 3117-1	ESC_CA4399AA_AS	ESC_BA9215AA	ExPEC	4786897	90.91	ST420	420	O134	H31	fimH5	0	0	0	0	0	0	0	0	0	0	0	0	0	0	0	0	0	0	0	1	1	1	1	0	0	0	0	0	1	1	0
8-415-05_S4_C2	ESC_CA4401AA_AS	ESC_BA8498AA	Human Other	5167468	69.19	ST73	73	O6	H1	fimH10	1	0	0	0	0	0	0	0	1	1	1	1	1	1	1	1	1	1	0	1	1	1	1	1	1	1	0	0	1	4	1
KTE46	ESC_CA4402AA_AS	ESC_CA1369AA	Human Other	4830601	64.08	ST569	569	O134	H31	fimH5	0	0	0	0	0	0	0	0	0	0	0	0	0	0	0	0	0	0	0	1	1	1	1	0	0	0	0	0	1	1	0
IHD244_3	ESC_CA4405AA_AS	ESC_BA2630AA	Human Other	4827142	69.37	ST226	226	O15	H10	Unknown	0	0	0	0	0	0	0	0	0	0	0	0	0	0	0	0	0	0	0	0	0	0	0	0	0	0	0	0	0	0	0
KTE73	ESC_CA4406AA_AS	ESC_CA1442AA	Human Other	5091865	60.93	ST216	216	O3	H4	*	0	0	0	0	0	0	0	0	0	0	0	0	0	0	0	0	0	0	0	0	0	0	0	0	0	0	0	0	0	0	0
AZ-TG71379	ESC_CA4409AA_AS	ESC_AA8237AA	Poultry	5300905	89.87	ST155	155	-	H51	fimH32	0	0	0	0	0	0	0	0	0	0	0	0	0	0	0	0	0	0	0	0	0	0	0	0	0	0	0	0	0	0	0
AZ-TG60782	ESC_CA4415AA_AS	ESC_BA8682AA	Poultry	5085087	65.42	ST2524	2524	O6	H33	fimH53	0	0	0	0	0	0	0	0	0	0	0	0	0	0	0	0	0	0	0	1	1	1	1	0	0	0	0	0	1	1	0
HVH 102 (4-6906788)	ESC_CA4416AA_AS	ESC_BA9428AA	ExPEC	5023355	76.67	ST95	95	O1	H7	fimH30	1	1	1	1	1	1	1	1	1	1	1	1	1	1	1	1	1	1	1	1	1	1	1	1	1	1	1	1	1	6	1
KTE91	ESC_CA4419AA_AS	ESC_CA1440AA	Human Other	5002966	90.66	ST101	101	O88	H8	fimH86	1	1	1	1	1	1	1	1	1	1	1	1	1	1	1	1	1	1	1	1	1	1	1	1	1	1	1	1	1	6	1
S127	ESC_CA4425AA_AS	ESC_CA0054AA	ExPEC	5100372	71.49	ST131	131	O25	H4	fimH30	0	0	0	0	0	0	0	0	0	0	0	0	0	1	1	1	1	1	0	1	1	1	1	0	0	1	0	0	1	2	0
AZ-TG73411	ESC_CA4426AA_AS	ESC_BA8186AA	Poultry	5182141	52.89	ST10	10	O1	H21	fimH54	0	0	0	0	0	0	0	0	0	0	0	0	0	0	0	0	0	0	0	0	0	0	0	0	0	0	0	0	0	0	0
ARIM-EXH279-06	ESC_CA4428AA_AS	ESC_BA0274AA	Human Other	5221546	58.79	ST11	11	-	H7	fimH82	0	0	0	0	0	0	0	0	0	0	0	0	0	0	0	0	0	0	0	0	0	0	0	0	0	0	0	0	0	0	0
KOEGE 118 (317a)	ESC_CA4438AA_AS	ESC_BA9246AA	ExPEC	5009049	84.95	ST1670	1670	O23	H45	fimH47	0	0	0	0	0	0	0	0	0	0	0	0	0	0	0	0	0	0	0	0	0	0	0	0	0	0	0	0	0	0	0
IHD717_13	ESC_CA4442AA_AS	ESC_BA2545AA	Human Other	4721262	94.23	ST939	939	O178	H23	fimH60	0	0	0	0	0	0	0	0	0	0	0	0	0	0	0	0	0	0	0	0	0	0	0	0	0	0	0	0	0	0	0
upec-282	ESC_CA4451AA_AS	ESC_BA5046AA	ExPEC	4686340	170.28	ST10	10	O28 or O42	H37	fimH32	0	0	0	0	0	0	0	0	0	0	0	0	0	0	0	0	0	0	0	1	1	1	1	0	0	0	0	0	1	1	0
upec-109	ESC_CA4456AA_AS	ESC_BA5278AA	ExPEC	5155518	123.12	ST73	73	O6	H1	fimH241	0	0	0	0	0	0	0	0	1	1	1	1	1	0	0	0	0	0	0	1	1	1	1	0	1	0	0	0	1	2	0
UMEA 3152-1	ESC_CA4464AA_AS	ESC_BA9203AA	ExPEC	4708457	96.82	ST722	722	O145	H34	fimH339	0	0	0	0	0	0	0	0	0	0	0	0	0	0	0	0	0	0	0	0	0	0	0	0	0	0	0	0	0	0	0
2011-70-43-1	ESC_CA4465AA_AS	ESC_BA2147AA	Porcine	5125968	121.83	ST1112	1112	O55	H51	Unknown	0	0	0	0	0	0	0	0	0	0	0	0	0	0	0	0	0	0	0	0	0	0	0	0	0	0	0	0	0	0	0
AZ-TG60375	ESC_CA4471AA_AS	ESC_BA8704AA	Poultry	5252554	75.84	ST2320	2320	-	H10	fimH33	0	0	0	0	0	0	1	0	1	1	1	1	1	0	0	0	0	0	0	1	1	1	1	0	1	0	1	0	1	3	0
FSIS1500797	ESC_CA4491AA_AS	ESC_AA7781AA	Bovine	5429302	79.51	ST11	11	O157	H7	fimH82	0	0	0	0	0	0	0	0	0	0	0	0	0	0	0	0	0	0	0	0	0	0	0	0	0	0	0	0	0	0	0
2011-70-37-3	ESC_CA4498AA_AS	ESC_BA2182AA	Porcine	4780308	234.1	ST540	540	O9	H30	fimH54	0	0	0	0	0	0	0	0	0	0	0	0	0	0	0	0	0	0	0	0	0	0	0	0	0	0	0	0	0	0	0
UCI 58	ESC_CA4499AA_AS	ESC_BA8373AA	ExPEC	5102005	61.38	ST5340	5340	O112	H46	fimH58	1	1	1	1	1	1	1	1	1	1	1	1	1	1	1	1	1	1	1	0	1	0	0	1	1	1	1	1	1	6	1
upec-196	ESC_CA4503AA_AS	ESC_BA5161AA	ExPEC	5007955	108.39	ST297	297	O1	H8	fimH38	0	0	0	0	0	0	0	0	0	0	0	0	0	0	0	0	0	0	0	1	1	1	1	0	0	0	0	0	1	1	0
HVH 26 (4-5703913)	ESC_CA4508AA_AS	ESC_BA9377AA	ExPEC	5183746	86.15	ST550	550	O75	H5	fimH30	0	0	0	0	0	0	0	0	0	0	0	0	0	1	1	0	1	1	0	0	0	1	0	0	0	1	0	0	1	2	0
HVH 84 (4-1021478)	ESC_CA4512AA_AS	ESC_BA9413AA	ExPEC	5149667	81.95	ST131	131	O25	H4	fimH30	0	0	0	0	0	0	0	0	0	0	0	0	0	1	1	1	1	1	0	1	1	1	1	0	0	1	0	0	1	2	0
AZ-TG73775	ESC_CA4527AA_AS	ESC_BA4705AA	Poultry	4937910	80.6	ST1286	1286	O117	H42	fimH30	0	0	0	0	0	0	0	0	0	0	0	0	0	0	0	0	0	0	0	0	0	0	0	0	0	0	0	0	0	0	0
upec-286	ESC_CA4529AA_AS	ESC_BA5038AA	ExPEC	5400276	75.63	ST62	62	-	H45	fimH44	0	0	0	0	0	0	0	0	0	0	0	0	0	1	1	1	1	1	0	1	1	1	1	0	0	1	0	0	1	2	0
upec-41	ESC_CA4538AA_AS	ESC_BA5003AA	ExPEC	4936945	30.05	ST5652	5652	O175	H15	fimH238	0	0	0	0	0	0	0	0	0	0	0	0	0	0	0	0	0	0	0	0	0	0	0	0	0	0	0	0	0	0	0
FSIS1500790	ESC_CA4543AA_AS	ESC_AA7824AA	Bovine	5346723	56.88	ST1967	1967	O103	H2	fimH25	0	0	0	0	0	0	0	0	0	0	0	0	0	0	0	0	0	0	0	0	0	0	0	0	0	0	0	0	0	0	0
AZ_TG77130	ESC_CA4555AA_AS	ESC_BA1112AA	Poultry	5195385	99.27	ST635	635	O10	H25	fimH34	0	0	0	0	0	0	0	0	0	0	0	0	0	0	0	0	0	0	0	0	0	0	0	0	0	0	0	0	0	0	0
6-175-07_S3_C3	ESC_CA4560AA_AS	ESC_BA8546AA	Human Other	5202946	277.69	ST827	827	O4	H40	Unknown	1	1	1	1	0	0	0	0	1	0	0	1	0	1	1	1	1	0	0	1	1	1	1	1	1	1	0	0	1	4	1
HVH 44 (4-2298570)	ESC_CA4562AA_AS	ESC_BA9390AA	ExPEC	5156665	77.29	ST393	393	O15	H1	fimH54	0	0	0	0	0	0	0	0	0	0	0	0	0	1	1	1	1	0	0	1	1	1	1	0	0	1	0	0	1	2	0
HVH 2 (4-6943160)	ESC_CA4593AA_AS	ESC_BA9435AA	ExPEC	5151734	91.37	ST73	73	O22	H1	fimH9	1	0	0	0	0	0	0	0	1	1	1	1	1	0	0	0	0	0	0	1	1	1	1	1	1	0	0	0	1	3	0
HVH 216 (4-3042952)	ESC_CA4594AA_AS	ESC_BA9258AA	ExPEC	5178094	81.6	ST73	73	O2	H1	fimH10	1	0	0	0	0	0	0	0	1	1	1	1	1	1	1	1	1	1	0	0	0	0	0	1	1	1	0	0	0	3	0
IHD86_10	ESC_CA4595AA_AS	ESC_BA2675AA	Human Other	5025521	137.19	ST196	196	O113	H7	fimH87	0	0	0	0	0	0	0	0	0	0	0	0	0	0	0	0	0	0	0	0	0	0	0	0	0	0	0	0	0	0	0
AZ-TG71455	ESC_CA4623AA_AS	ESC_AA8191AA	Porcine	4864033	117.75	ST877	877	O45	H10	fimH25	0	0	0	0	0	0	0	0	0	0	0	0	0	0	0	0	0	0	0	0	0	0	0	0	0	0	0	0	0	0	0
FSIS1500893	ESC_CA4626AA_AS	ESC_AA7789AA	Bovine	5437823	60.72	ST11	11	O157	H7	fimH36	0	0	0	0	0	0	0	0	0	0	0	0	0	0	0	0	0	0	0	0	0	0	0	0	0	0	0	0	0	0	0
blood-10-0038	ESC_CA4634AA_AS	ESC_BA5391AA	ExPEC	4822872	158.98	ST101	101	O21	H21	fimH86	0	0	0	0	0	0	0	0	0	0	0	0	0	0	0	0	0	0	0	0	0	0	0	0	0	0	0	0	0	0	0
IHD1178_9	ESC_CA4638AA_AS	ESC_BA2506AA	Human Other	5250363	62.59	ST405	405	O102	H6	fimH27	0	0	0	0	0	0	0	0	0	0	0	0	0	1	1	1	1	1	0	1	0	1	1	0	0	1	0	0	1	2	0
KTE78	ESC_CA4642AA_AS	ESC_CA1438AA	Human Other	4852657	65.69	ST362	362	O7	H6	fimH96	0	0	0	0	0	0	0	0	0	0	0	0	0	0	0	0	0	0	0	0	0	0	0	0	0	0	0	0	0	0	0
IHIT1706	ESC_CA4653AA_AS	ESC_CA1163AA	Bovine	5502436	52.59	ST21	21	O26	H11	fimH440	0	0	0	0	0	0	0	0	0	0	0	0	0	1	1	1	1	0	0	0	0	0	0	0	0	1	0	0	0	1	0
AZ-TG73387	ESC_CA4661AA_AS	ESC_BA8211AA	Poultry	5242926	79.85	ST5657	5657	O10	H45	fimH1034	0	0	0	0	0	0	0	0	0	0	0	0	0	0	0	0	0	0	0	0	0	0	0	0	0	0	0	0	0	0	0
AZ-TG71251	ESC_CA4665AA_AS	ESC_BA1095AA	Bovine	5034221	78.06	ST1665	1665	OX13	H2	fimH31	0	0	0	0	0	0	0	0	0	0	0	0	0	0	0	0	0	0	0	0	0	0	0	0	0	0	0	0	0	0	0
FSIS1503188	ESC_CA4667AA_AS	ESC_AA7756AA	Bovine	5409012	92.25	ST723	723	O103	H11	fimH440	0	0	0	0	0	0	0	0	0	0	0	0	0	1	1	1	1	0	0	0	0	0	0	0	0	1	0	0	0	1	0
HVH 115 (4-4465997)	ESC_CA4680AA_AS	ESC_BA9346AA	ExPEC	5132843	76.85	ST453	453	O23	H16	fimH31	0	0	0	0	0	0	0	0	0	0	0	0	0	0	0	0	0	0	0	1	1	1	1	0	0	0	0	0	1	1	0
3-020-07_S1_C1	ESC_CA4683AA_AS	ESC_BA8580AA	Human Other	4905172	209.76	ST1139	1139	uncertain	H9	fimH54	0	0	0	0	0	0	0	0	0	0	0	0	0	1	1	1	1	1	0	1	1	1	1	0	0	1	0	0	1	2	0
IHD45_4	ESC_CA4689AA_AS	ESC_BA2719AA	Human Other	5264431	72.3	ST155	155	-	H21	fimH121	0	0	0	0	0	0	0	0	0	0	0	0	0	0	0	0	0	0	0	0	0	0	0	0	0	0	0	0	0	0	0
HVH 111 (4-7039018)	ESC_CA4691AA_AS	ESC_BA9366AA	ExPEC	4870008	77.47	ST12	12	O4	H5	fimH5	0	0	0	0	0	0	0	0	0	0	0	0	0	0	0	0	0	0	0	1	1	1	1	0	0	0	0	0	1	1	0
blood-10-1126	ESC_CA4693AA_AS	ESC_BA5357AA	ExPEC	5144307	115.2	ST73	73	O6	H1	fimH30	0	0	0	0	0	0	0	0	0	0	0	0	0	1	1	1	1	1	0	1	1	1	1	0	0	1	0	0	1	2	0
FSIS1500798	ESC_CA4695AA_AS	ESC_AA7780AA	Bovine	5399599	70.57	ST11	11	O157	H7	fimH36	0	0	0	0	0	0	0	0	0	0	0	0	0	0	0	0	0	0	0	0	0	0	0	0	0	0	0	0	0	0	0
UMEA 3342-1	ESC_CA4698AA_AS	ESC_BA9154AA	ExPEC	5124454	85.62	ST73	73	O6	H1	fimH70	1	0	0	0	0	0	0	0	1	1	1	1	1	0	0	0	0	0	0	1	1	1	1	1	1	0	0	0	1	3	0
HVH 130 (4-7036876)	ESC_CA4706AA_AS	ESC_BA9334AA	ExPEC	5373237	71.17	ST69	69	O11 or OX19	H4	fimH27	0	0	0	0	0	0	0	0	0	0	0	0	0	1	1	1	1	0	0	1	1	1	1	0	0	1	0	0	1	2	0
2012C-4474	ESC_CA4715AA_AS	ESC_BA9454AA	Human Other	5306858	165.45	ST32	32	O145	uncertain	fimH331	0	0	0	0	0	0	0	0	0	0	0	0	0	1	1	1	1	0	0	0	0	0	0	0	0	1	0	0	0	1	0
2-460-02_S1_C1	ESC_CA4723AA_AS	ESC_BA8349AA	Human Other	5401296	211.87	ST223	223	O132	H16	fimH33	0	0	0	0	0	0	0	0	0	0	0	0	0	1	1	1	1	0	0	1	1	1	1	0	0	1	0	0	1	2	0
AZ-TG56454	ESC_CA4744AA_AS	ESC_BA8628AA	Poultry	5007660	49.13	ST975	975	O89	H9	fimH54	0	0	1	1	1	1	1	1	1	1	1	1	1	0	0	0	0	0	1	1	1	1	1	1	1	0	1	1	1	5	1
KTE110	ESC_CA4764AA_AS	ESC_CA1421AA	Human Other	5045061	51.63	ST409	409	O7	H55	Unknown	0	0	0	0	0	0	0	0	0	0	0	0	0	0	0	0	0	0	0	1	1	1	1	0	0	0	0	0	1	1	0
HVH 10 (4-6832164)	ESC_CA4768AA_AS	ESC_BA9404AA	ExPEC	5177828	79.44	ST69	69	O17 or O77	H18	fimH27	0	0	0	0	0	0	0	0	0	0	0	0	0	1	1	1	1	0	0	1	1	1	1	0	0	1	0	0	1	2	0
HVH 42 (4-2100061)	ESC_CA4774AA_AS	ESC_BA9403AA	ExPEC	5255565	79.74	ST95	95	O18	H7	fimH15	0	0	0	0	0	0	0	0	1	1	1	1	1	0	0	0	0	0	0	1	1	1	1	0	1	0	0	0	1	2	0
1-110-08_S1_C2	ESC_CA4775AA_AS	ESC_BA8568AA	Human Other	4821428	258.9	ST155	155	O136	H25	fimH121	0	0	0	0	0	0	0	0	0	0	0	0	0	0	0	0	0	0	0	0	0	0	0	0	0	0	0	0	0	0	0
UMEA 3337-1	ESC_CA4786AA_AS	ESC_BA9156AA	ExPEC	5143103	87.75	ST73	73	O25	H1	fimH12	1	0	0	0	0	0	0	0	1	1	1	1	1	1	0	0	1	1	0	1	1	1	1	1	1	1	0	0	1	4	1
UMEA 3212-1	ESC_CA4791AA_AS	ESC_BA9182AA	ExPEC	5219872	86.15	ST5423	5423	O11 or OX19	H4	fimH198	0	0	0	0	0	0	0	0	0	0	0	0	0	1	1	1	1	1	0	1	1	1	1	0	0	1	0	0	1	2	0
IHD86_15	ESC_CA4795AA_AS	ESC_BA2667AA	Human Other	5031112	99.02	ST196	196	O113	H7	fimH87	0	0	0	0	0	0	0	0	0	0	0	0	0	0	0	0	0	0	0	0	0	0	0	0	0	0	0	0	0	0	0
FSIS1500779	ESC_CA4814AA_AS	ESC_AA7784AA	Bovine	5297916	82.77	ST1967	1967	O103	H2	fimH25	0	0	0	0	0	0	0	0	0	0	0	0	0	0	0	0	0	0	0	0	0	0	0	0	0	0	0	0	0	0	0
AZ-TG71167	ESC_CA4825AA_AS	ESC_BA1110AA	Poultry	5600883	84.88	ST174	174	-	H34	fimH222	0	0	0	0	1	1	1	1	0	0	0	0	0	1	1	1	1	1	1	1	1	1	1	0	0	1	1	1	1	4	1
AZ-TG73579	ESC_CA4827AA_AS	ESC_BA8143AA	Poultry	4902980	68.71	ST5660	5660	-	H8	fimH32	1	1	1	1	1	1	1	1	1	1	1	1	1	1	1	1	1	1	1	1	0	1	1	1	1	1	1	1	1	6	1
AZ-TG56464	ESC_CA4828AA_AS	ESC_BA8691AA	Poultry	5019200	73.42	ST192	192	O178	H19	fimH1243	0	0	0	1	1	1	1	1	1	1	1	1	1	0	0	0	0	0	1	1	1	1	1	1	1	0	1	1	1	5	1
upec-98	ESC_CA4830AA_AS	ESC_BA4877AA	ExPEC	5125850	59.67	ST95	95	O1	H7	fimH41	0	0	0	0	0	0	0	0	0	0	0	0	0	0	0	0	0	0	0	1	1	1	1	0	0	0	0	0	1	1	0
HVH 145 (4-5672112)	ESC_CA4848AA_AS	ESC_BA9322AA	ExPEC	5321281	71.13	ST69	69	O44 or O77	H18	fimH27	0	0	0	0	0	0	0	0	0	0	0	0	0	1	1	1	1	0	0	1	1	1	1	0	0	1	0	0	1	2	0
HVH 113 (4-7535473)	ESC_CA4860AA_AS	ESC_BA9349AA	ExPEC	5372765	82.43	ST69	69	O15	H18	fimH27	0	0	0	0	0	0	0	0	0	0	0	0	0	1	1	1	1	0	0	1	1	1	1	0	0	1	0	0	1	2	0
2011-70-34-2	ESC_CA4864AA_AS	ESC_BA2203AA	Porcine	4766767	326.17	ST641	641	O71	H10	fimH25	0	0	0	0	0	0	0	0	0	0	0	0	0	0	0	0	0	0	0	0	0	0	0	0	0	0	0	0	0	0	0
KTE79	ESC_CA4865AA_AS	ESC_CA1449AA	Human Other	4853651	85.13	ST362	362	O7	H6	fimH96	0	0	0	0	0	0	0	0	0	0	0	0	0	0	0	0	0	0	0	0	0	0	0	0	0	0	0	0	0	0	0
blood-09-0712	ESC_CA4883AA_AS	ESC_BA5423AA	ExPEC	4815402	89.99	ST5612	5612	O9	H4	fimH54	1	1	1	1	0	0	0	1	1	1	1	1	1	0	0	0	0	0	1	1	1	1	1	1	1	0	0	1	1	4	1
HVH 30 (4-2661829)	ESC_CA4887AA_AS	ESC_BA9360AA	ExPEC	5116725	66.74	ST95	95	O1	H7	fimH41	1	1	1	1	1	1	1	1	1	1	1	1	1	1	1	1	1	1	1	0	1	1	1	1	1	1	1	1	1	6	1
AZ-TG71203	ESC_CA4889AA_AS	ESC_BA4554AA	Poultry	5250166	92.14	ST23	23	O78	H9	fimH35	1	1	1	1	1	1	1	1	1	1	1	1	1	1	1	1	1	1	1	1	1	1	1	1	1	1	1	1	1	6	1
HVH 19 (4-7154984)	ESC_CA4893AA_AS	ESC_BA9436AA	ExPEC	5374515	74.3	ST95	95	O2	H7	fimH27	1	1	1	1	1	1	1	1	1	1	1	1	1	1	1	1	1	1	1	0	1	1	1	1	1	1	1	1	1	6	1
HVH 24 (4-5985145)	ESC_CA4906AA_AS	ESC_BA9411AA	ExPEC	4846157	84.93	ST4612	4612	O120	H6	fimH9	0	0	0	0	0	0	1	0	1	1	1	1	1	0	0	0	0	0	0	1	1	1	1	0	1	0	1	0	1	3	0
UMEA 3185-1	ESC_CA4911AA_AS	ESC_BA9191AA	ExPEC	5055716	75.71	ST12	12	O4	H5	fimH1497	1	0	0	0	0	0	0	0	1	1	1	1	1	0	0	0	0	0	0	1	1	1	1	1	1	0	0	0	1	3	0
FSIS1500641	ESC_CA4919AA_AS	ESC_AA7848AA	Bovine	5673039	79.99	ST21	21	O26	H11	fimH440	0	0	0	0	0	0	0	0	0	0	0	0	0	1	1	1	1	0	0	0	0	0	0	0	0	1	0	0	0	1	0
UMEA 3687-1	ESC_CA4920AA_AS	ESC_BA9138AA	ExPEC	5072859	90.55	ST73	73	O6	H1	fimH70	1	0	0	0	0	0	0	0	1	1	1	1	1	0	0	0	0	0	0	1	1	1	1	1	1	0	0	0	1	3	0
11-02033-1	ESC_CA4921AA_AS	ESC_CA0944AA	Human Other	5353274	53.61	ST678	678	O104	H4	Unknown	1	0	0	0	0	0	0	0	0	0	0	0	0	1	1	1	1	0	0	0	0	0	0	1	0	1	0	0	0	2	0
AZ-TG73275	ESC_CA4928AA_AS	ESC_BA8248AA	Poultry	5075016	61.27	ST101	101	O109	H40	fimH86	1	1	1	1	1	1	1	1	1	1	1	1	1	1	1	1	1	1	1	1	1	1	1	1	1	1	1	1	1	6	1
HVH 95 (4-6074464)	ESC_CA4934AA_AS	ESC_BA9434AA	ExPEC	5144978	76.68	ST73	73	O6	H1	fimH10	0	0	0	0	0	0	0	0	1	1	1	1	1	1	1	1	1	1	0	1	1	1	1	0	1	1	0	0	1	3	0
upec-118	ESC_CA4935AA_AS	ESC_BA5258AA	ExPEC	5374393	28.8	ST210	210	O96	H19	fimH31	1	0	0	0	0	0	0	0	0	0	0	0	0	1	1	1	1	0	0	0	0	0	0	1	0	1	0	0	0	2	0
KTE127	ESC_CA4938AA_AS	ESC_CA1439AA	Human Other	5147920	82.67	ST69	69	O11 or OX19	H4	fimH27	0	0	0	0	0	0	0	0	0	0	0	0	0	1	1	1	1	0	0	1	1	1	1	0	0	1	0	0	1	2	0
FSIS1501068	ESC_CA4940AA_AS	ESC_AA7857AA	Bovine	5737977	106.98	ST17	17	uncertain	H2	fimH25	0	0	0	0	0	0	0	0	0	0	0	0	0	1	1	1	1	1	0	1	1	1	1	0	0	1	0	0	1	2	0
ARIM-EXH1133-06	ESC_CA4945AA_AS	ESC_BA0279AA	Human Other	5322455	35.66	ST11	11	uncertain	H7	fimH82	0	0	0	0	0	0	0	0	0	0	0	0	0	0	0	0	0	0	0	0	0	0	0	0	0	0	0	0	0	0	0
Escherichia coliVM/19/27	ESC_CA4960AA_AS	ESC_BA9741AA	Companion Animal	5159963	122.88	ST131	131	O25	H4	fimH30	0	0	0	0	0	0	0	0	0	0	0	0	0	1	1	1	1	1	0	1	1	1	1	0	0	1	0	0	1	2	0
CHS 77	ESC_CA4965AA_AS	ESC_BA8250AA	ExPEC	5010436	98.51	ST5441	5441	-	H49	fimH38	0	0	0	0	0	0	0	0	0	0	0	0	0	0	0	0	0	0	0	0	0	0	0	0	0	0	0	0	0	0	0
upec-40	ESC_CA4981AA_AS	ESC_BA5005AA	ExPEC	4962046	59.36	ST12	12	O4	H5	fimH6	1	0	0	0	0	0	0	0	1	1	1	1	1	0	0	0	0	0	0	1	1	1	1	1	1	0	0	0	1	3	0
KTE155	ESC_CA4985AA_AS	ESC_CA1397AA	Human Other	4622172	48.56	ST10	10	-	H37	fimH137	0	0	0	0	0	0	0	0	0	0	0	0	0	0	0	0	0	0	0	0	0	0	0	0	0	0	0	0	0	0	0
HVH 77 (4-2605759)	ESC_CA4989AA_AS	ESC_BA9379AA	ExPEC	5149221	72.84	ST73	73	O18	H1	fimH590	1	0	0	0	0	0	0	0	1	1	1	1	1	1	1	1	1	1	0	0	0	0	0	1	1	1	0	0	0	3	0
3-020-07_S4_C2	ESC_CA4991AA_AS	ESC_BA8509AA	Human Other	5087137	208.94	ST5617	5617	O131	H8	fimH34	0	0	0	0	0	0	0	0	0	0	0	0	0	1	1	1	1	0	0	1	1	1	1	0	0	1	0	0	1	2	0
AZ-TG73767	ESC_CA4994AA_AS	ESC_BA4522AA	Poultry	5414766	72.93	ST399	399	O15	H12	fimH34	0	0	0	0	0	0	0	0	0	0	0	0	0	0	0	0	0	0	0	0	0	0	0	0	0	0	0	0	0	0	0
11-02093	ESC_CA5004AA_AS	ESC_CA0942AA	Human Other	5316171	75.17	ST678	678	O104	H4	Unknown	1	0	0	0	0	0	0	0	0	0	0	0	0	1	1	1	1	0	0	0	0	0	0	1	0	1	0	0	0	2	0
4-203-08_S1_C2	ESC_CA5007AA_AS	ESC_BA8511AA	Human Other	5256974	206.85	ST10	10	O117	H10	fimH23	1	1	0	1	0	0	0	0	1	1	1	1	1	0	0	0	0	0	0	0	0	0	0	1	1	0	0	0	0	2	0
UMEA 3174-1	ESC_CA5014AA_AS	ESC_BA9196AA	ExPEC	5125463	70.29	ST10	10	O12	H4	fimH511	0	0	0	0	0	0	0	0	0	0	0	0	0	0	0	0	0	1	0	1	1	1	1	0	0	1	0	0	1	2	0
637_13	ESC_CA5018AA_AS	ESC_AA8651AA	Human Other	5374737	90.91	ST21	21	O26	H11	fimH440	0	0	0	0	0	0	0	0	0	0	0	0	0	0	0	0	0	0	0	0	0	0	0	0	0	0	0	0	0	0	0
HVH 189 (4-3220125)	ESC_CA5025AA_AS	ESC_BA9288AA	ExPEC	5418179	71.01	ST69	69	O86	H18	fimH27	0	0	0	0	0	0	0	0	0	0	0	0	0	1	1	1	1	0	0	1	1	1	1	0	0	1	0	0	1	2	0
UMEA 3217-1	ESC_CA5032AA_AS	ESC_BA9179AA	ExPEC	4990335	86.46	ST127	127	O6	H31	fimH2	0	0	0	0	0	0	0	0	1	1	1	1	1	0	0	0	0	0	0	1	1	1	1	0	1	0	0	0	1	2	0
HVH 89 (4-5885604)	ESC_CA5036AA_AS	ESC_BA9406AA	ExPEC	5109575	90.3	ST73	73	O6	H1	fimH10	0	0	0	0	0	0	0	0	1	1	1	1	1	1	1	1	1	1	0	1	1	1	1	0	1	1	0	0	1	3	0
UMEA 3221-1	ESC_CA5066AA_AS	ESC_BA9177AA	ExPEC	5119542	86.02	ST80	80	O75	H7	fimH1	1	1	0	0	0	0	0	0	1	1	1	1	1	0	0	0	0	0	0	1	1	1	1	1	1	0	0	0	1	3	0
upec-127	ESC_CA5074AA_AS	ESC_BA5238AA	ExPEC	5092511	41.5	ST10	10	O105	H6	fimH27	0	0	0	0	0	0	0	0	0	0	0	0	0	0	0	0	0	0	0	1	1	1	1	0	0	0	0	0	1	1	0
HVH 74 (4-1034782)	ESC_CA5075AA_AS	ESC_BA9421AA	ExPEC	5140297	83.46	ST73	73	O6	H1	fimH102	1	0	0	0	0	0	0	0	1	1	1	1	1	0	0	0	0	0	0	1	1	1	1	1	1	0	0	0	1	3	0
2011-70-34-8	ESC_CA5076AA_AS	ESC_BA2196AA	Porcine	5136070	186.28	ST118	118	O15	H45	fimH331	0	0	0	0	0	0	0	0	0	0	0	0	0	0	0	0	0	0	0	0	0	0	0	0	0	0	0	0	0	0	0
HVH 199 (4-5670322)	ESC_CA5088AA_AS	ESC_BA9275AA	ExPEC	5126769	51.47	ST95	95	O50 or O2	H7	fimH41	0	0	0	0	0	0	0	0	0	0	0	0	0	0	0	0	0	0	0	1	1	1	1	0	0	0	0	0	1	1	0
AZ-TG71495	ESC_CA5118AA_AS	ESC_AA8227AA	Poultry	5001887	61.81	ST5424	5424	-	H21	fimH86	1	1	1	1	1	1	1	1	1	1	1	1	1	1	1	1	1	1	1	1	1	1	1	1	1	1	1	1	1	6	1
blood-08-1415	ESC_CA5120AA_AS	ESC_BA5475AA	ExPEC	5264483	76.65	ST393	393	O15	H1	fimH54	0	0	0	0	0	0	0	0	0	0	0	0	0	1	1	1	1	0	0	1	1	1	1	0	0	1	0	0	1	2	0
1-392-07_S1_C1	ESC_CA5121AA_AS	ESC_BA8600AA	Human Other	5349781	245.11	ST38	38	O86	H5	fimH5	0	0	0	0	0	0	0	0	0	0	0	0	0	1	1	1	1	0	0	1	1	1	1	0	0	1	0	0	1	2	0
6-319-05_S1_C3	ESC_CA5122AA_AS	ESC_BA8404AA	Human Other	5258517	238.11	ST443	443	O115	H5	fimH24	0	0	0	0	0	0	0	0	0	0	0	0	0	0	0	0	0	0	0	0	0	0	0	0	0	0	0	0	0	0	0
KOEGE 77 (202a)	ESC_CA5128AA_AS	ESC_BA9228AA	ExPEC	5224131	69.37	ST405	405	O102	H6	fimH27	0	0	0	0	0	0	0	0	0	0	0	0	0	1	1	1	1	1	0	0	0	0	0	0	0	1	0	0	0	1	0
HVH 48 (4-2658593)	ESC_CA5131AA_AS	ESC_BA9423AA	ExPEC	5097537	73.82	ST95	95	O1	H7	fimH41	1	1	1	1	1	1	1	1	1	1	1	1	1	1	1	1	1	1	1	0	1	0	0	1	1	1	1	1	1	6	1
HVH 115 (4-4465989)	ESC_CA5139AA_AS	ESC_BA9347AA	ExPEC	5114178	56.93	ST453	453	O23	H16	fimH31	0	0	0	0	0	0	0	0	0	0	0	0	0	0	0	0	0	0	0	1	1	1	1	0	0	0	0	0	1	1	0
AZ_TG77134	ESC_CA5154AA_AS	ESC_AA7741AA	Poultry	5465636	50.24	ST117	117	O84	H4	fimH97	1	1	1	1	1	1	1	1	1	1	1	1	1	1	1	1	1	1	1	1	1	1	1	1	1	1	1	1	1	6	1
AZ_TG76954	ESC_CA5175AA_AS	ESC_BA1897AA	Poultry	5110050	83.3	ST10	10	O13 or O129	H11	fimH27	0	0	0	0	0	0	0	0	0	0	0	0	0	0	0	0	0	0	0	0	0	0	0	0	0	0	0	0	0	0	0
UMEA 3065-1	ESC_CA5184AA_AS	ESC_BA9221AA	ExPEC	5094673	73.01	ST200	200	O126	H27	fimH54	1	0	0	0	0	0	0	0	0	0	0	0	0	0	0	0	0	0	0	0	0	0	0	1	0	0	0	0	0	1	0
KTE69	ESC_CA5185AA_AS	ESC_CA1411AA	Human Other	5247289	40.47	ST59	59	O1	H7	fimH41	0	0	0	0	0	0	0	0	0	0	0	0	0	1	1	1	1	0	0	1	1	1	1	0	0	1	0	0	1	2	0
AZ-TG71395	ESC_CA5195AA_AS	ESC_AA8195AA	Poultry	5237831	83.87	ST345	345	O160	H11	fimH31	1	1	1	1	1	1	1	1	1	1	1	1	1	1	1	1	1	1	1	1	0	1	0	1	1	1	1	1	1	6	1
UMEA 3206-1	ESC_CA5222AA_AS	ESC_BA9184AA	ExPEC	5133651	82.01	ST95	95	O1	H7	fimH30	1	1	1	1	1	1	1	1	1	1	1	1	1	1	1	1	1	1	1	1	1	1	1	1	1	1	1	1	1	6	1
KTE154	ESC_CA5235AA_AS	ESC_CA1398AA	Human Other	4876334	64.06	ST746	746	-	H4 or H44	fimH27	0	0	0	0	0	0	0	0	0	0	0	0	0	0	0	0	0	0	0	0	0	0	0	0	0	0	0	0	0	0	0
UMEA 3694-1	ESC_CA5268AA_AS	ESC_BA9136AA	ExPEC	5108980	118.06	ST73	73	O6	H1	fimH70	1	0	0	0	0	0	0	0	1	1	1	1	1	0	0	0	0	0	0	1	1	1	1	1	1	0	0	0	1	3	0
AZ-TG71243	ESC_CA5281AA_AS	ESC_BA4526AA	Poultry	5187974	67.73	ST86	86	O23	H10	fimH289	1	1	0	1	1	1	1	1	1	1	1	1	1	1	1	1	1	1	1	1	1	1	1	1	1	1	1	1	1	6	1
UMEA 3707-1	ESC_CA5283AA_AS	ESC_BA9132AA	ExPEC	5177082	84.77	ST73	73	O6	H1	fimH10	1	0	0	0	0	0	0	0	1	1	1	1	1	1	1	1	1	1	0	1	1	1	1	1	1	1	0	0	1	4	1
AZ-TG60957	ESC_CA5284AA_AS	ESC_BA8612AA	Poultry	5318513	91.78	ST117	117	O33	H4	fimH97	0	0	0	0	1	1	1	1	1	1	1	1	1	1	1	1	1	1	1	1	1	1	1	0	1	1	1	1	1	5	1
UMEA 3292-1	ESC_CA5286AA_AS	ESC_BA9165AA	ExPEC	4909280	156.4	ST29	29	O119	H8	fimH86	0	0	0	0	0	0	0	0	0	0	0	0	0	0	0	0	0	0	0	0	0	0	0	0	0	0	0	0	0	0	0
AZ-TG73383	ESC_CA5288AA_AS	ESC_BA8217AA	Poultry	5077123	94.84	ST131	131	O25	H4	fimH22	1	0	0	0	1	1	1	1	1	1	1	1	1	1	1	1	1	1	1	1	1	1	1	1	1	1	1	1	1	6	1
HVH 193 (4-3331423)	ESC_CA5292AA_AS	ESC_BA9285AA	ExPEC	4969732	71.1	ST3672	3672	-	H14	fimH5	0	0	0	0	0	0	1	0	1	1	1	1	1	0	0	0	0	0	0	1	1	1	1	0	1	0	1	0	1	3	0
IHD45_13	ESC_CA5295AA_AS	ESC_BA2702AA	Human Other	4955748	87.77	ST3889	3889	O13 or O129	H2	fimH86	0	0	0	0	0	0	0	0	0	0	0	0	0	0	0	0	0	0	0	1	1	1	1	0	0	0	0	0	1	1	0
AZ-TG71411	ESC_CA5301AA_AS	ESC_AA8220AA	Bovine	4994921	68.96	ST58	58	-	H21	fimH24	0	0	0	0	0	0	0	0	0	0	0	0	0	0	0	0	0	0	0	0	0	0	0	0	0	0	0	0	0	0	0
AZ-TG56421	ESC_CA5313AA_AS	ESC_BA8632AA	Poultry	5056469	83.37	ST58	58	-	H9	fimH32	1	1	1	1	1	1	1	1	1	1	1	1	1	1	1	1	1	1	1	1	1	1	1	1	1	1	1	1	1	6	1
HVH 143 (4-5674999)	ESC_CA5320AA_AS	ESC_BA9324AA	ExPEC	5087029	77.45	ST12	12	O4	H1	*	1	0	0	0	0	0	0	0	1	1	1	1	1	1	1	1	1	0	0	1	1	1	1	1	1	1	0	0	1	4	1
AZ-TG73267	ESC_CA5328AA_AS	ESC_BA8243AA	Poultry	5481227	80.11	ST57	57	O152	H25	fimH759	1	0	0	0	1	1	1	1	1	1	1	1	1	1	1	1	1	1	1	1	1	1	1	1	1	1	1	1	1	6	1
FSIS1503186	ESC_CA5330AA_AS	ESC_AA7757AA	Bovine	5631846	90.03	ST723	723	O103	H11	fimH440	0	0	0	0	0	0	0	0	0	0	0	0	0	1	1	1	1	0	0	0	0	0	0	0	0	1	0	0	0	1	0
FSIS1500784	ESC_CA5337AA_AS	ESC_AA7826AA	Bovine	5254784	84.02	ST17	17	uncertain	H2	fimH25	0	0	0	0	0	0	0	0	0	0	0	0	0	1	1	1	1	0	0	0	0	0	0	0	0	1	0	0	0	1	0
HVH 20 (4-5865042)	ESC_CA5354AA_AS	ESC_BA9376AA	ExPEC	5113789	82.53	ST73	73	O6	H1	fimH30	1	0	0	0	0	0	0	0	1	1	1	1	1	1	1	1	1	0	0	1	1	1	1	1	1	1	0	0	1	4	1
UMEA 3705-1	ESC_CA5356AA_AS	ESC_BA9133AA	ExPEC	4932524	157.31	ST73	73	O22	H1	fimH363	0	0	0	0	0	0	0	0	1	1	1	1	1	0	0	0	0	0	0	1	1	1	1	0	1	0	0	0	1	2	0
UMEA 3033-1	ESC_CA5359AA_AS	ESC_BA9226AA	ExPEC	5301650	75.14	ST38	38	O86	H18	fimH5	0	0	0	0	0	0	0	0	0	0	0	0	0	0	0	0	0	0	0	1	1	1	1	0	0	0	0	0	1	1	0
ECOR41	ESC_CA5361AA_AS	ESC_BA9704AA	Human Other	5239227	80.3	ST62	62	O7	-	fimH44	0	0	0	0	0	0	0	0	0	0	0	0	0	1	1	1	1	1	0	1	1	1	1	0	0	1	0	0	1	2	0
HVH 198 (4-3206106)	ESC_CA5366AA_AS	ESC_BA9277AA	ExPEC	5038809	55.32	ST363	363	O134	H31	fimH5	0	0	0	0	1	1	1	1	1	1	1	1	1	1	1	1	1	1	1	1	1	0	1	0	1	1	1	1	1	5	1
UMEA 3585-1	ESC_CA5374AA_AS	ESC_BA9148AA	ExPEC	5143211	140.42	ST127	127	O6	H31	fimH2	0	0	0	0	0	0	1	0	1	1	1	1	1	0	0	0	0	0	0	1	1	1	1	0	1	0	1	0	1	3	0
11-03943	ESC_CA5381AA_AS	ESC_CA0937AA	Human Other	5333573	71.96	ST678	678	O104	H4	Unknown	1	0	0	0	0	0	0	0	0	0	0	0	0	1	1	1	1	0	0	0	0	0	0	1	0	1	0	0	0	2	0
upec-145	ESC_CA5382AA_AS	ESC_BA5217AA	ExPEC	5387788	42.08	ST69	69	O44 or O77	H18	fimH27	0	0	0	0	0	0	0	0	0	0	0	0	0	1	1	1	1	1	0	1	1	1	1	0	0	1	0	0	1	2	0
UMEA 3671-1	ESC_CA5407AA_AS	ESC_BA9140AA	ExPEC	4838082	146.98	ST543	543	O169 or O183	H9	fimH369	0	0	0	0	0	0	0	0	0	0	0	0	0	0	0	0	0	0	0	0	0	0	0	0	0	0	0	0	0	0	0
1-392-07_S3_C2	ESC_CA5413AA_AS	ESC_BA8562AA	Human Other	4773052	206.8	ST1602	1602	-	H20	Unknown	0	0	0	0	0	0	0	0	0	0	0	0	0	1	1	1	1	0	0	0	0	0	0	0	0	1	0	0	0	1	0
AZ-TG73239	ESC_CA5418AA_AS	ESC_BA8235AA	Poultry	5114444	106.57	ST369	369	O78	H4	fimH35	1	1	1	1	1	1	1	1	1	1	1	1	1	1	1	1	1	1	1	1	1	1	1	1	1	1	1	1	1	6	1
HVH 160 (4-5695937)	ESC_CA5419AA_AS	ESC_BA9309AA	ExPEC	5199500	51.84	ST73	73	O6	H1	fimH10	1	0	0	0	0	0	0	0	1	1	1	1	1	1	1	1	1	1	0	1	1	1	1	1	1	1	0	0	1	4	1
HVH 70 (4-2963531)	ESC_CA5431AA_AS	ESC_BA9412AA	ExPEC	5458913	74.45	ST144	144	O16	H6	fimH27	0	0	0	0	0	0	0	0	0	0	1	1	0	1	1	1	1	0	0	1	1	1	1	0	1	1	0	0	1	3	0
HVH 196 (4-4530470)	ESC_CA5432AA_AS	ESC_BA9279AA	ExPEC	4971190	82.66	ST421	421	O1	H7	fimH92	0	0	0	1	0	0	0	0	1	1	1	1	1	1	1	1	1	0	0	1	1	1	1	1	1	1	0	0	1	4	1
IHD86_8	ESC_CA5434AA_AS	ESC_BA2679AA	Human Other	5077364	89.88	ST354	354	O1	H34	Unknown	0	1	0	0	0	0	0	0	0	0	0	0	0	1	1	1	1	1	0	1	1	1	1	1	0	1	0	0	1	3	0
blood-08-1203	ESC_CA5435AA_AS	ESC_BA5480AA	ExPEC	5171524	79.3	ST404	404	-	H5	fimH27	0	0	0	0	0	0	0	0	0	0	0	0	0	0	0	0	0	0	0	1	1	1	1	0	0	0	0	0	1	1	0
S115	ESC_CA5436AA_AS	ESC_CA0066AA	ExPEC	5344015	54.18	ST131	131	O25	H4	fimH30	0	0	0	0	0	0	0	0	0	0	0	0	0	1	1	0	1	1	0	1	1	0	0	0	0	1	0	0	1	2	0
HVH 82 (4-2209276)	ESC_CA5441AA_AS	ESC_BA9389AA	ExPEC	5225951	68.87	ST5440	5440	-	H4	fimH27	1	1	1	1	1	1	1	1	1	1	1	1	1	1	1	1	1	1	1	1	1	1	1	1	1	1	1	1	1	6	1
2011-70-219-7	ESC_CA5453AA_AS	ESC_BA2113AA	Porcine	5335275	182.07	ST117	117	O33	H18	fimH607	0	0	0	0	1	1	1	1	1	1	1	1	1	1	1	1	1	1	1	1	1	1	1	0	1	1	1	1	1	5	1
HVH 87 (4-5977630)	ESC_CA5462AA_AS	ESC_BA9432AA	ExPEC	5423375	75.28	ST59	59	O1	H7	fimH41	0	0	0	0	0	0	0	0	0	0	0	0	0	1	1	1	1	0	0	1	1	1	1	0	0	1	0	0	1	2	0
HVH 39 (4-2679949)	ESC_CA5466AA_AS	ESC_BA9425AA	ExPEC	5016190	72.71	ST73	73	O50 or O2	H1	fimH13	1	0	0	0	0	0	0	0	1	1	1	1	1	0	0	0	0	0	0	0	0	0	0	1	1	0	0	0	0	2	0
HVH 217 (4-1022806)	ESC_CA5467AA_AS	ESC_BA9253AA	ExPEC	5182473	98.56	ST95	95	O45	H7	fimH54	1	1	1	1	1	1	1	1	1	1	1	1	1	1	1	1	1	1	1	0	1	0	0	1	1	1	1	1	1	6	1
UMEA 3955-1	ESC_CA5468AA_AS	ESC_BA9124AA	ExPEC	5333175	115.23	ST12	12	O4	H5	fimH5	1	0	0	0	0	0	0	0	1	1	1	1	1	0	0	0	0	0	0	1	1	1	1	1	1	0	0	0	1	3	0
blood-08-0379	ESC_CA5477AA_AS	ESC_BA5491AA	ExPEC	5268317	85.19	ST73	73	O2	H1	fimH10	1	0	0	0	0	0	0	0	1	1	1	1	1	1	1	1	1	1	0	1	1	1	1	1	1	1	0	0	1	4	1
IMT15977	ESC_CA5490AA_AS	ESC_CA1227AA	Bovine	5677915	146.36	ST29	29	O26	H11	fimH440	0	0	0	0	0	0	0	0	0	0	0	0	0	1	1	1	1	0	0	0	0	0	0	0	0	1	0	0	0	1	0
UMEA 3304-1	ESC_CA5499AA_AS	ESC_BA9163AA	ExPEC	5200628	87.04	ST59	59	O1	H7	fimH41	0	0	0	0	0	0	0	0	0	0	0	0	0	1	1	1	1	0	0	1	1	1	1	0	0	1	0	0	1	2	0
blood-08-1563rep1	ESC_CA5502AA_AS	ESC_BA5459AA	ExPEC	5402912	118.54	ST393	393	-	H1	fimH54	0	0	0	0	0	0	0	0	0	0	0	0	0	1	1	1	1	0	0	0	0	1	1	0	0	1	0	0	1	2	0
S124	ESC_CA5510AA_AS	ESC_CA0057AA	ExPEC	5292202	67.64	ST131	131	O25	H4	fimH30	0	0	0	0	0	0	0	0	0	0	0	0	0	0	0	0	0	0	0	1	1	1	1	0	0	0	0	0	1	1	0
PA29	ESC_CA5520AA_AS	ESC_BA1820AA	Human Other	5409990	354.01	ST11	11	O157	H7	fimH36	0	0	0	0	0	0	0	0	0	0	0	0	0	0	0	0	0	0	0	0	0	0	0	0	0	0	0	0	0	0	0
HVH 144 (4-4451937)	ESC_CA5521AA_AS	ESC_BA9323AA	ExPEC	5165501	82.13	ST73	73	O6	H1	fimH118	1	0	0	0	0	0	0	0	1	1	1	1	1	1	1	1	1	1	0	1	1	1	1	1	1	1	0	0	1	4	1
HVH 155 (4-4509048)	ESC_CA5542AA_AS	ESC_BA9312AA	ExPEC	5226273	66.95	ST69	69	O44 or O77	H18	fimH27	0	0	0	0	0	0	0	0	0	0	0	0	0	1	1	1	1	0	0	1	1	1	1	0	0	1	0	0	1	2	0
HVH 169 (4-1075578)	ESC_CA5544AA_AS	ESC_BA9301AA	ExPEC	5118217	77.52	ST73	73	O6	H1	fimH10	1	0	0	0	0	0	0	0	1	1	1	1	1	1	1	1	1	1	0	1	1	1	1	1	1	1	0	0	1	4	1
HVH 222 (4-2977443)	ESC_CA5548AA_AS	ESC_BA9256AA	ExPEC	5034854	64.58	ST95	95	O50 or O2	H4	fimH27	1	1	1	1	1	1	1	1	1	1	1	1	1	0	1	1	1	1	1	0	1	1	1	1	1	1	1	1	1	6	1
HVH 152 (4-3447545)	ESC_CA5549AA_AS	ESC_BA9315AA	ExPEC	4872206	81.96	ST93	93	O5	H10	Unknown	1	0	0	0	1	1	1	1	0	0	0	0	0	1	1	1	1	1	1	1	1	1	1	1	0	1	1	1	1	5	1
HVH 93 (4-5851025)	ESC_CA5554AA_AS	ESC_BA9408AA	ExPEC	5329651	63.92	ST73	73	O50 or O2	H1	fimH10	1	0	0	0	0	0	0	0	1	1	1	1	1	1	1	1	0	1	0	1	1	1	1	1	1	1	0	0	1	4	1
AZ-TG60509	ESC_CA5562AA_AS	ESC_BA8638AA	Poultry	4692433	103.22	ST5666	5666	O9	H21	fimH54	0	0	0	0	0	0	0	0	0	0	0	0	0	0	0	0	0	0	0	1	1	1	1	0	0	0	0	0	1	1	0
KOEGE 56 (169a)	ESC_CA5572AA_AS	ESC_BA9237AA	ExPEC	5177659	68.42	ST80	80	O75	H7	fimH1389	1	1	1	1	1	1	1	1	1	1	1	1	1	1	1	1	1	1	1	0	0	0	1	1	1	1	1	1	1	6	1
HVH 59 (4-1119338)	ESC_CA5584AA_AS	ESC_BA9422AA	ExPEC	5159897	58.03	ST95	95	O50 or O2	H4	fimH27	1	1	1	1	1	1	0	0	1	1	1	1	1	1	1	1	1	0	1	0	1	1	1	1	1	1	1	1	1	6	1
ARIM-EXH737-14	ESC_CA5586AA_AS	ESC_BA0299AA	Human Other	5127624	34.13	ST11	11	-	H7	fimH82	0	0	0	0	0	0	0	0	0	0	0	0	0	0	0	0	0	0	0	0	0	0	0	0	0	0	0	0	0	0	0
upec-208	ESC_CA5602AA_AS	ESC_BA5147AA	ExPEC	4799172	190.59	ST420	420	O134	H31	fimH5	0	0	0	0	0	0	0	0	0	0	0	0	0	0	0	0	0	0	0	1	1	1	1	0	0	0	0	0	1	1	0
HVH 158 (4-3224287)	ESC_CA5604AA_AS	ESC_BA9311AA	ExPEC	4917562	76.98	ST144	144	O16	H6	fimH176	0	0	0	0	0	0	0	0	0	0	0	0	0	0	0	0	0	0	0	1	1	1	1	0	0	0	0	0	1	1	0
KTE72	ESC_CA5611AA_AS	ESC_CA1422AA	Human Other	5064772	86.35	ST141	141	O50 or O2	H6	fimH5	1	0	0	0	0	0	0	0	1	1	1	1	1	0	0	0	0	0	0	1	1	1	1	1	1	0	0	0	1	3	0
AZ-TG59959	ESC_CA5619AA_AS	ESC_BA8707AA	Poultry	5237481	84.49	ST58	58	-	H25	fimH27	1	1	1	1	1	1	1	1	1	1	1	1	1	1	1	1	1	1	1	1	1	1	1	1	1	1	1	1	1	6	1
2-177-06_S1_C1	ESC_CA5630AA_AS	ESC_BA8543AA	Human Other	5063253	216.97	ST5257	5257	-	H12	fimH1047	0	0	0	0	0	0	0	0	0	0	1	1	0	1	1	1	1	1	0	1	1	1	1	0	1	1	0	0	1	3	0
UCI 66	ESC_CA5632AA_AS	ESC_BA8366AA	ExPEC	5203266	114.85	ST88	88	uncertain	H4	fimH39	1	1	1	1	1	1	1	1	1	1	1	1	1	1	1	1	1	1	1	1	1	1	1	1	1	1	1	1	1	6	1
KTE130	ESC_CA5637AA_AS	ESC_CA1443AA	Human Other	5034510	50.78	ST1286	1286	-	H4	fimH27	0	0	0	0	0	0	0	0	0	0	0	0	0	1	1	1	1	1	0	1	1	1	1	0	0	1	0	0	1	2	0
HVH 33 (4-2174936)	ESC_CA5646AA_AS	ESC_BA9387AA	ExPEC	5069043	83.94	ST88	88	O9	H4	fimH39	0	0	1	1	1	1	1	1	1	1	1	1	1	1	1	1	1	1	1	1	1	1	1	1	1	1	1	1	1	6	1
KTE49	ESC_CA5647AA_AS	ESC_CA1437AA	Human Other	5191589	85.39	ST131	131	O25	H4	fimH30	0	0	0	0	0	0	0	0	0	0	0	0	0	1	1	1	1	1	0	1	1	1	1	0	0	1	0	0	1	2	0
UMEA 3151-1	ESC_CA5648AA_AS	ESC_BA9204AA	ExPEC	4719517	87.7	ST746	746	O143	H19	fimH54	0	1	1	1	1	1	1	1	1	1	1	1	1	0	0	0	0	0	1	1	1	1	1	1	1	0	1	1	1	5	1
UMEA 3150-1	ESC_CA5650AA_AS	ESC_BA9207AA	ExPEC	4920777	79.28	ST10	10	O100	H30	fimH24	0	0	0	0	0	0	0	0	0	0	0	0	0	0	0	0	0	0	0	1	1	1	1	0	0	0	0	0	1	1	0
KOEGE 33 (68a)	ESC_CA5670AA_AS	ESC_BA9244AA	ExPEC	5164332	90.91	ST58	58	O9	H12	fimH27	1	1	1	1	1	1	1	1	1	1	1	1	1	1	1	1	1	1	1	1	1	1	1	1	1	1	1	1	1	6	1
KTE81	ESC_CA5677AA_AS	ESC_CA1371AA	Human Other	4734210	81.99	ST1695	1695	O9	H4	fimH41	0	0	0	0	0	0	0	0	0	0	0	0	0	0	0	0	0	0	0	0	0	0	0	0	0	0	0	0	0	0	0
AZ-TG73547	ESC_CA5685AA_AS	ESC_BA8156AA	Poultry	5214240	68.57	ST720	720	O44 or O77	H41	fimH65	0	0	0	0	0	0	0	0	0	0	0	0	0	0	0	0	0	0	0	1	1	1	1	0	0	0	0	0	1	1	0
HVH 213 (4-3042928)	ESC_CA5689AA_AS	ESC_BA9261AA	ExPEC	5286324	98.16	ST404	404	O75	H5	fimH27	0	0	0	0	0	0	0	0	0	0	0	0	0	1	1	1	1	1	0	1	1	1	1	0	0	1	0	0	1	2	0
HVH 76 (4-2538717)	ESC_CA5697AA_AS	ESC_BA9374AA	ExPEC	5129825	90.53	ST95	95	O1	H7	fimH41	1	1	1	1	1	1	1	1	1	1	1	1	1	1	1	1	1	1	1	1	1	1	1	1	1	1	1	1	1	6	1
HVH 191 (3-9341900)	ESC_CA5710AA_AS	ESC_BA9276AA	ExPEC	5307280	75.5	ST95	95	O45	H7	fimH54	1	1	1	1	1	1	1	1	1	1	1	1	1	1	1	1	1	1	1	1	1	1	1	1	1	1	1	1	1	6	1
3-373-03_S1_C3	ESC_CA5718AA_AS	ESC_BA8505AA	Human Other	4947325	347.12	ST5293	5293	O60	H5	Unknown	0	0	0	0	0	0	0	0	0	0	0	0	0	1	1	1	1	0	0	0	0	0	0	0	0	1	0	0	0	1	0
2-474-04_S3_C3	ESC_CA5725AA_AS	ESC_BA8401AA	Human Other	5119122	232.51	ST43	43	-	H10	fimH54	1	0	0	0	0	0	0	0	0	0	0	0	0	1	1	1	1	0	0	0	0	0	0	1	0	1	0	0	0	2	0
3-073-06_S4_C3	ESC_CA5728AA_AS	ESC_BA8607AA	Human Other	5102453	218.62	ST1178	1178	O130	H26	fimH54	0	0	0	0	0	0	0	0	0	0	0	0	0	1	1	1	1	0	0	0	0	0	0	0	0	1	0	0	0	1	0
S26	ESC_CA5729AA_AS	ESC_CA0099AA	ExPEC	4876180	81.96	ST131	131	O16	H5	fimH41	0	0	0	0	0	0	0	0	0	0	1	1	0	0	0	0	0	0	0	1	1	1	1	0	1	0	0	0	1	2	0
KTE140	ESC_CA5741AA_AS	ESC_CA1401AA	Human Other	5008442	89.97	ST394	394	O44 or O77	H18	fimH30	0	0	0	0	0	0	0	0	0	0	0	0	0	0	0	0	0	0	0	0	0	0	0	0	0	0	0	0	0	0	0
UMEA 3124-1	ESC_CA5747AA_AS	ESC_BA9212AA	ExPEC	4866878	74.07	ST1011	1011	O15	H45	fimH31	0	0	0	0	0	0	0	0	0	0	0	0	0	0	0	0	0	0	0	0	0	0	0	0	0	0	0	0	0	0	0
KTE93	ESC_CA5767AA_AS	ESC_CA1447AA	Human Other	5003142	55.13	ST141	141	O50 or O2	H6	fimH5	1	0	0	0	0	0	0	0	1	1	1	1	1	0	0	0	0	0	0	1	1	1	1	1	1	0	0	0	1	3	0
HVH 27 (4-7449267)	ESC_CA5773AA_AS	ESC_BA9365AA	ExPEC	5037575	83.43	ST73	73	O6	H1	fimH10	1	0	0	0	0	0	0	0	1	1	1	1	1	0	0	0	0	0	0	1	1	1	1	1	1	0	0	0	1	3	0
HVH 205 (4-3094677)	ESC_CA5784AA_AS	ESC_BA9269AA	ExPEC	5338004	75.73	ST131	131	O25	H4	fimH30	0	0	0	0	0	0	0	0	0	0	0	0	0	1	1	1	1	1	0	1	1	1	1	0	0	1	0	0	1	2	0
AZ_TG77022	ESC_CA5785AA_AS	ESC_BA1800AA	Poultry	5000164	70.62	ST155	155	-	H45	fimH32	1	1	1	1	1	1	1	1	1	1	1	1	1	1	1	1	1	1	1	1	1	1	1	1	1	1	1	1	1	6	1
2-222-05_S3_C2	ESC_CA5793AA_AS	ESC_BA8354AA	Human Other	5221829	137.66	ST10	10	O15	H4	fimH28	0	0	0	0	0	0	0	0	0	0	0	0	0	1	1	1	1	0	0	1	1	1	1	0	0	1	0	0	1	2	0
AZ_TG77050	ESC_CA5809AA_AS	ESC_BA1133AA	Poultry	4894444	36.08	ST569	569	O134	H31	fimH5	1	1	1	1	1	1	1	1	1	1	1	1	1	1	1	1	1	1	1	1	1	1	0	1	1	1	1	1	1	6	1
AZ-TG73495	ESC_CA5822AA_AS	ESC_BA8176AA	Poultry	5091388	78.12	ST602	602	-	H21	fimH86	1	1	1	1	1	1	1	1	1	1	1	1	1	1	1	1	1	1	1	1	0	1	0	1	1	1	1	1	1	6	1
upec-212	ESC_CA5848AA_AS	ESC_BA5142AA	ExPEC	5052638	73.41	ST131	131	O25	-	fimH30	0	0	0	0	0	0	0	0	0	0	0	0	0	1	1	1	1	1	0	1	1	1	1	0	0	1	0	0	1	2	0
HVH 96 (4-5934869)	ESC_CA5862AA_AS	ESC_BA9359AA	ExPEC	5261298	83.39	ST73	73	O6	H1	fimH10	1	0	0	0	0	0	0	0	1	1	1	1	1	1	1	1	1	1	0	1	1	1	1	1	1	1	0	0	1	4	1
UMEA 3087-1	ESC_CA5866AA_AS	ESC_BA9220AA	ExPEC	5055037	66.54	ST1663	1663	O6	H1	fimH296	1	0	0	0	0	0	0	0	1	1	1	1	1	0	0	0	0	0	0	1	1	1	1	1	1	0	0	0	1	3	0
AZ-TG73487	ESC_CA5868AA_AS	ESC_BA8168AA	Poultry	5034882	30.54	ST155	155	O86	H51	fimH32	0	0	0	0	0	0	0	0	0	0	0	0	0	0	0	0	0	0	0	0	0	0	0	0	0	0	0	0	0	0	0
KTE158	ESC_CA5871AA_AS	ESC_CA1375AA	Human Other	4922716	44.02	ST69	69	O44 or O77	H18	fimH27	0	0	0	0	0	0	0	0	0	0	0	0	0	0	0	0	0	0	0	1	1	1	1	0	0	0	0	0	1	1	0
02-07811	ESC_CA5889AA_AS	ESC_BA8644AA	Human Other	5238657	110.97	ST141	141	O2	H6	fimH5	1	0	0	0	0	0	0	0	1	1	1	1	1	0	0	0	0	0	0	1	1	1	1	1	1	0	0	0	1	3	0
blood-08-0921	ESC_CA5893AA_AS	ESC_BA5484AA	ExPEC	5353461	106.29	ST131	131	O25	H4	fimH30	0	0	0	0	0	0	0	0	0	0	0	0	0	1	1	1	1	1	0	1	1	1	1	0	0	1	0	0	1	2	0
2-052-05_S4_C3	ESC_CA5902AA_AS	ESC_BA8423AA	Human Other	4632138	283.45	ST10	10	O69	H32	fimH23	0	0	0	0	0	0	0	0	0	0	0	0	0	0	0	0	0	0	0	0	0	0	0	0	0	0	0	0	0	0	0
HVH 86 (4-7026218)	ESC_CA5910AA_AS	ESC_BA9407AA	ExPEC	5234901	54.19	ST73	73	O6	H1	fimH103	0	1	0	0	0	0	0	0	1	1	1	1	1	0	0	0	0	0	0	1	1	1	1	1	1	0	0	0	1	3	0
upec-185	ESC_CA5916AA_AS	ESC_BA5173AA	ExPEC	5027246	74.01	ST95	95	O50 or O2	H4	fimH27	1	1	1	1	0	0	0	1	0	0	0	0	0	1	1	1	1	1	1	0	1	1	0	1	0	1	0	1	1	4	1
FSIS1500778	ESC_CA5918AA_AS	ESC_AA7776AA	Bovine	5274999	84.03	ST11	11	O157	H7	fimH82	0	0	0	0	0	0	0	0	0	0	0	0	0	0	0	0	0	0	0	0	0	0	0	0	0	0	0	0	0	0	0
AZ-TG71271	ESC_CA5921AA_AS	ESC_BA4739AA	Poultry	5273703	89.67	ST117	117	O119	H4	fimH97	1	0	0	0	1	1	1	1	1	1	1	1	1	1	1	1	1	1	1	1	0	1	0	1	1	1	1	1	1	6	1
HVH 13 (4-7634056)	ESC_CA5925AA_AS	ESC_BA9362AA	ExPEC	5085238	78.1	ST73	73	O22	H1	fimH103	1	0	0	0	0	0	0	0	1	1	1	1	1	0	0	0	0	0	0	1	1	1	1	1	1	0	0	0	1	3	0
3-073-06_S4_C1	ESC_CA5930AA_AS	ESC_BA8536AA	Human Other	5099907	210.2	ST1178	1178	O130	H26	fimH54	0	0	0	0	0	0	0	0	0	0	0	0	0	1	1	1	1	0	0	0	0	0	0	0	0	1	0	0	0	1	0
UMEA 3662-1	ESC_CA5933AA_AS	ESC_BA9141AA	ExPEC	5041330	137.37	ST95	95	O1	H7	fimH30	1	1	1	1	1	1	1	1	1	1	1	1	1	1	1	1	1	1	1	0	1	1	0	1	1	1	1	1	1	6	1
AZ-TG73283	ESC_CA5942AA_AS	ESC_BA8229AA	Poultry	5118392	93.4	ST38	38	O99	H15	fimH65	0	0	0	0	0	0	0	0	0	0	0	0	0	0	0	0	0	0	0	1	1	1	1	0	0	0	0	0	1	1	0
upec-89	ESC_CA5951AA_AS	ESC_BA4896AA	ExPEC	4898392	91.71	ST1159	1159	O50 or O2	H6	fimH450	0	0	0	0	0	0	0	0	0	0	0	0	0	0	0	0	0	0	0	1	1	1	1	0	0	0	0	0	1	1	0
KTE75	ESC_CA5956AA_AS	ESC_CA1386AA	Human Other	5605900	59.02	ST738	738	O146	H28	fimH222	1	0	0	0	0	0	0	0	0	0	0	0	0	0	0	0	0	0	0	0	0	0	0	1	0	0	0	0	0	1	0
KTE162	ESC_CA5960AA_AS	ESC_CA1434AA	Human Other	4955236	80.05	ST131	131	O16	H5	fimH41	0	0	0	0	0	0	0	0	0	0	0	0	0	0	0	0	0	0	0	1	1	1	1	0	0	0	0	0	1	1	0
blood-09-0829	ESC_CA5964AA_AS	ESC_BA5413AA	ExPEC	5219858	121.99	ST141	141	O50 or O2	H6	fimH14	0	0	0	0	0	0	0	0	1	1	1	1	1	0	0	0	0	0	0	1	1	1	1	0	1	0	0	0	1	2	0
HVH 114 (4-7037740)	ESC_CA5966AA_AS	ESC_BA9348AA	ExPEC	5179278	103.11	ST73	73	O50 or O2	H1	fimH10	0	0	0	0	0	0	0	0	0	0	0	0	0	1	1	1	1	1	0	0	0	0	0	0	0	1	0	0	0	1	0
HVH 228 (4-7787030)	ESC_CA5977AA_AS	ESC_BA9249AA	ExPEC	5044659	76.15	ST12	12	O4	H5	fimH5	1	0	0	0	0	0	0	0	1	1	1	1	1	0	0	0	0	0	0	1	1	1	1	1	1	0	0	0	1	3	0
HVH 146 (4-3189767)	ESC_CA5980AA_AS	ESC_BA9321AA	ExPEC	5291562	68.47	ST131	131	O25	H4	fimH22	1	1	1	1	1	1	1	1	1	1	1	1	1	1	1	1	1	1	1	1	1	1	0	1	1	1	1	1	1	6	1
Escherichia coliVM/17/33	ESC_CA5982AA_AS	ESC_BA9743AA	Companion Animal	4752443	155.63	ST131	131	O16	H5	fimH41	0	0	0	0	0	0	0	0	0	0	0	0	0	0	0	0	0	0	0	1	1	1	1	0	0	0	0	0	1	1	0
UMEA 3122-1	ESC_CA5989AA_AS	ESC_BA9213AA	ExPEC	5150031	79.52	ST550	550	O75	H5	fimH30	0	0	0	0	0	0	0	0	0	0	0	0	0	1	1	1	0	1	0	0	0	0	1	0	0	1	0	0	1	2	0
AZ_TG76950	ESC_CA6015AA_AS	ESC_BA1893AA	Poultry	4824249	79.29	ST1844	1844	-	H49	fimH38	0	0	0	0	0	0	0	0	0	0	0	0	0	0	0	0	0	0	0	0	0	0	0	0	0	0	0	0	0	0	0
UMEA 3014-1	ESC_CA6022AA_AS	ESC_BA9227AA	ExPEC	5019937	82.01	ST73	73	O2	H1	fimH9	1	0	0	0	0	0	0	0	1	1	1	1	1	0	0	0	0	0	0	1	1	1	1	1	1	0	0	0	1	3	0
HVH 157 (4-3406229)	ESC_CA6030AA_AS	ESC_BA9303AA	ExPEC	5160805	66.34	ST73	73	O6	H1	fimH118	1	0	0	0	0	0	0	0	1	1	1	1	1	1	1	1	1	1	0	1	1	1	1	1	1	1	0	0	1	4	1
FSIS1503256	ESC_CA6032AA_AS	ESC_AA7764AA	Bovine	5350095	85.09	ST29	29	uncertain	H11	fimH440	0	0	0	0	0	0	0	0	0	0	0	0	0	0	0	0	0	0	0	0	0	0	0	0	0	0	0	0	0	0	0
1-176-05_S4_C1	ESC_CA6033AA_AS	ESC_BA8426AA	Human Other	5000663	262.26	ST10	10	-	H16	fimH54	0	0	0	0	0	0	0	0	0	0	0	0	0	1	1	1	1	0	0	0	0	0	0	0	0	1	0	0	0	1	0
UMEA 3355-1	ESC_CA6037AA_AS	ESC_BA9153AA	ExPEC	5098100	130.9	ST88	88	O9	H19	fimH27	1	1	1	1	1	1	1	1	1	1	1	1	1	1	1	1	1	1	1	0	1	1	0	1	1	1	1	1	1	6	1
2-427-07_S1_C1	ESC_CA6042AA_AS	ESC_BA8501AA	Human Other	4558355	282.23	ST155	155	O9	H51	fimH121	0	0	0	0	0	0	0	0	0	0	0	0	0	0	0	0	0	0	0	0	0	0	0	0	0	0	0	0	0	0	0
FSIS1500633	ESC_CA6071AA_AS	ESC_AA7853AA	Bovine	5604849	112.35	ST16	16	O111	H8	fimH86	0	0	0	0	0	0	0	0	0	0	0	0	0	0	0	0	0	0	0	0	0	0	0	0	0	0	0	0	0	0	0
3-105-05_S1_C1	ESC_CA6073AA_AS	ESC_BA8454AA	Human Other	4966156	204.98	ST757	757	-	H20	*	0	0	0	0	0	0	0	0	0	0	0	0	0	1	1	1	1	0	0	0	0	0	0	0	0	1	0	0	0	1	0
2-210-07_S4_C2	ESC_CA6085AA_AS	ESC_BA8474AA	Human Other	4701562	295.59	ST216	216	O154	H4 or H55	fimH69	0	0	0	0	0	0	0	0	0	0	0	0	0	0	0	0	0	0	0	0	0	0	0	0	0	0	0	0	0	0	0
IHD717_4	ESC_CA6098AA_AS	ESC_BA2564AA	Human Other	4924377	97.9	ST5236	5236	O45	H19	fimH32	0	0	0	0	0	0	0	0	0	0	0	0	0	0	0	0	0	0	0	0	0	0	0	0	0	0	0	0	0	0	0
KTE53	ESC_CA6100AA_AS	ESC_CA1423AA	Human Other	5197179	62.3	ST73	73	O6	H1	fimH9	1	0	0	0	0	0	0	0	1	1	1	1	1	0	0	0	0	0	0	1	1	1	1	1	1	0	0	0	1	3	0
PA44	ESC_CA6106AA_AS	ESC_BA1814AA	Human Other	5443139	383.67	ST11	11	O157	H7	fimH36	0	0	0	0	0	0	0	0	0	0	0	0	0	0	0	0	0	0	0	0	0	0	0	0	0	0	0	0	0	0	0
AZ-TG73531	ESC_CA6107AA_AS	ESC_BA8177AA	Poultry	5058144	70.19	ST101	101	O103	H21	fimH86	1	1	1	1	1	1	1	1	1	1	1	1	1	1	1	1	1	1	1	1	1	1	1	1	1	1	1	1	1	6	1
BWH60	ESC_CA6110AA_AS	ESC_AA7818AA	Human Other	5234695	96.42	ST131	131	O25	H4	fimH30	0	0	0	0	0	0	0	0	0	0	0	0	0	1	1	1	1	1	0	1	1	1	1	0	0	1	0	0	1	2	0
AZ-TG73711	ESC_CA6119AA_AS	ESC_BA4723AA	Poultry	5324320	82.7	ST95	95	O25	H4	fimH27	1	1	1	1	1	1	1	1	1	1	1	1	1	1	1	1	1	1	1	0	1	1	0	1	1	1	1	1	1	6	1
HVH 210 (4-3042480)	ESC_CA6132AA_AS	ESC_BA9264AA	ExPEC	5130201	50.06	ST95	95	O50 or O2	H7	fimH41	0	0	0	0	0	0	0	0	0	0	0	0	0	0	0	0	0	0	0	1	1	1	1	0	0	0	0	0	1	1	0
HVH 182 (4-0985554)	ESC_CA6136AA_AS	ESC_BA9292AA	ExPEC	5139789	73.58	ST393	393	O15	H1	fimH54	0	0	0	0	0	0	0	0	0	0	0	0	0	1	1	1	1	0	0	0	1	1	0	0	0	1	0	0	1	2	0
KOEGE 131 (358a)	ESC_CA6147AA_AS	ESC_BA9245AA	ExPEC	5134190	71.28	ST410	410	-	H27	fimH53	0	0	0	1	0	0	0	0	1	1	1	1	1	0	0	0	0	0	0	1	1	1	1	1	1	0	0	0	1	3	0
UMEA 3341-1	ESC_CA6149AA_AS	ESC_BA9155AA	ExPEC	4701953	168.44	ST127	127	-	H31	fimH226	0	0	0	0	0	0	0	0	0	0	0	0	0	0	0	0	0	0	0	1	1	1	0	0	0	0	0	0	1	1	0
FSIS1500782	ESC_CA6155AA_AS	ESC_AA7831AA	Bovine	5605422	67.29	ST17	17	O103	H2	fimH25	0	0	0	0	0	0	0	0	0	0	0	0	0	1	1	1	1	0	0	0	0	0	0	0	0	1	0	0	0	1	0
KTE136	ESC_CA6160AA_AS	ESC_CA1429AA	Human Other	4668179	94.05	ST58	58	O154	H30	fimH1325	0	0	0	0	0	0	0	0	0	0	0	0	0	0	0	0	0	0	0	0	0	0	0	0	0	0	0	0	0	0	0
upec-37	ESC_CA6166AA_AS	ESC_BA5013AA	ExPEC	4680296	27.06	ST1858	1858	O75	H5	fimH5	0	0	0	0	0	0	0	0	0	0	0	0	0	0	0	0	0	0	0	1	1	1	1	0	0	0	0	0	1	1	0
upec-240	ESC_CA6171AA_AS	ESC_BA5111AA	ExPEC	5201717	797.03	ST95	95	O18	H7	fimH18	0	0	0	0	0	0	0	0	1	1	1	1	1	0	0	0	0	0	0	1	1	1	1	0	1	0	0	0	1	2	0
UCI 51	ESC_CA6176AA_AS	ESC_BA8363AA	ExPEC	5263691	109.88	ST131	131	O25	H4	fimH30	0	0	0	0	0	0	0	0	0	0	0	0	0	0	0	0	0	0	0	1	1	1	1	0	0	0	0	0	1	1	0
upec-225	ESC_CA6179AA_AS	ESC_BA5128AA	ExPEC	5123890	184.56	ST127	127	O6	H31	fimH2	0	0	0	0	0	0	0	0	1	1	1	1	1	0	0	0	0	0	0	1	1	1	1	0	1	0	0	0	1	2	0
2011-70-220-3	ESC_CA6186AA_AS	ESC_BA2107AA	Porcine	4941727	189.86	ST453	453	O23	H16	fimH149	1	1	1	1	1	1	1	1	1	1	1	1	1	1	1	1	1	1	1	0	0	1	0	1	1	1	1	1	1	6	1
HVH 37 (4-2773848)	ESC_CA6187AA_AS	ESC_BA9409AA	ExPEC	5101378	83.15	ST73	73	O2	H1	fimH10	0	0	0	0	0	0	0	0	0	0	0	0	0	1	1	1	1	1	0	1	1	1	1	0	0	1	0	0	1	2	0
HVH 164 (4-5953081)	ESC_CA6191AA_AS	ESC_BA9305AA	ExPEC	4641460	72.33	ST10	10	O29	H10	fimH419	0	0	0	0	0	0	0	0	0	0	0	0	0	0	0	0	0	0	0	0	0	0	0	0	0	0	0	0	0	0	0
AZ-TG73655	ESC_CA6195AA_AS	ESC_BA8145AA	Poultry	4916535	85.35	ST3580	3580	O9	H7	fimH32	0	0	0	0	1	1	1	1	1	1	1	1	1	1	1	1	1	1	1	1	1	1	1	0	1	1	1	1	1	5	1
KTE134	ESC_CA6205AA_AS	ESC_CA1393AA	Human Other	5215643	48.8	ST69	69	O25	H18	fimH27	0	0	0	0	0	0	0	0	0	0	0	0	0	1	1	1	1	1	0	0	1	1	1	0	0	1	0	0	1	2	0
IMT15988	ESC_CA6209AA_AS	ESC_CA1224AA	Bovine	5773053	66.31	ST21	21	O26	H11	fimH440	1	1	1	1	0	0	0	0	0	0	0	0	0	1	1	1	1	0	0	1	1	1	1	1	0	1	0	0	1	3	0
HVH 214 (4-3062198)	ESC_CA6221AA_AS	ESC_BA9260AA	ExPEC	5118048	81.18	ST95	95	O45	H7	fimH54	1	1	1	1	1	1	1	1	1	1	1	1	1	1	1	1	1	1	1	0	1	1	1	1	1	1	1	1	1	6	1
AZ-TG73179	ESC_CA6222AA_AS	ESC_BA8325AA	Poultry	5287531	121.12	ST131	131	O25	H4	fimH22	1	0	0	0	1	1	1	1	1	1	1	1	1	1	1	1	1	1	1	1	1	1	1	1	1	1	1	1	1	6	1
HVH 147 (4-5893887)	ESC_CA6226AA_AS	ESC_BA9320AA	ExPEC	4874719	77.1	ST1798	1798	-	H2	fimH1173	0	0	0	0	0	0	0	0	0	0	0	0	0	0	0	0	0	0	0	0	0	0	0	0	0	0	0	0	0	0	0
KTE66	ESC_CA6227AA_AS	ESC_CA1418AA	Human Other	5138733	52.02	ST5321	5321	-	H20	fimH1080	0	0	0	0	0	0	0	0	0	0	0	0	0	0	0	0	0	0	0	0	0	0	0	0	0	0	0	0	0	0	0
HVH 175 (4-3405184)	ESC_CA6235AA_AS	ESC_BA9296AA	ExPEC	5337206	72.84	ST144	144	O16	H6	fimH54	0	0	0	0	0	0	0	0	0	0	0	0	0	1	1	1	1	0	0	1	1	1	1	0	0	1	0	0	1	2	0
UMEA 3121-1	ESC_CA6239AA_AS	ESC_BA9214AA	ExPEC	5230490	81.8	ST73	73	O6	H1	fimH102	1	0	0	0	0	0	0	0	1	1	1	1	1	0	0	0	0	0	0	1	1	1	1	1	1	0	0	0	1	3	0
KTE65	ESC_CA6245AA_AS	ESC_CA1451AA	Human Other	5137684	54.69	ST95	95	O1	H7	fimH41	1	1	1	1	1	1	1	1	1	1	1	1	1	1	1	1	1	1	1	0	1	1	1	1	1	1	1	1	1	6	1
AZ-TG71451	ESC_CA6249AA_AS	ESC_AA8207AA	Porcine	4799441	156.99	ST10	10	O50 or O2	H27	fimH41	0	0	0	0	0	0	0	0	0	0	0	0	0	0	0	0	0	0	0	0	0	0	0	0	0	0	0	0	0	0	0
FSIS1500735	ESC_CA6253AA_AS	ESC_AA7885AA	Bovine	5477626	52.24	ST16	16	O111	H8	fimH86	0	0	0	0	0	0	0	0	0	0	0	0	0	0	1	1	1	0	0	0	0	0	0	0	0	1	0	0	0	1	0
HVH 98 (4-5799287)	ESC_CA6255AA_AS	ESC_BA9363AA	ExPEC	5045428	79.36	ST101	101	OX19 or O11	H12	fimH1110	1	0	0	0	0	0	0	0	1	1	1	1	1	0	0	0	0	0	0	1	1	1	1	1	1	0	0	0	1	3	0
S77	ESC_CA6269AA_AS	ESC_CA0136AA	ExPEC	5343903	64.86	ST131	131	O25	H4	Unknown	0	0	0	0	0	0	0	0	0	0	0	0	0	1	1	1	1	1	0	1	1	1	1	0	0	1	0	0	1	2	0
HVH 5 (4-7148410)	ESC_CA6287AA_AS	ESC_BA9410AA	ExPEC	5021669	80.97	ST95	95	O1	H7	fimH30	1	1	1	1	1	1	1	1	1	1	1	1	1	1	1	1	1	1	1	1	1	1	1	1	1	1	1	1	1	6	1
S95	ESC_CA6288AA_AS	ESC_CA0086AA	ExPEC	5176232	62.86	ST131	131	O25	H4	fimH30	0	0	0	0	0	0	0	0	0	0	0	0	0	1	1	1	1	1	0	1	1	1	1	0	0	1	0	0	1	2	0
IHD45_9	ESC_CA6293AA_AS	ESC_BA2710AA	Human Other	4629298	135.12	ST5247	5247	O75	H55 or H38	Unknown	0	0	0	0	0	0	0	0	0	0	0	0	0	0	0	0	0	0	0	1	1	1	1	0	0	0	0	0	1	1	0
KTE55	ESC_CA6295AA_AS	ESC_CA1445AA	Human Other	5160993	66.29	ST95	95	O18	H7	fimH18	0	0	0	0	0	0	0	0	1	1	1	1	1	0	0	0	0	0	0	1	1	1	1	0	1	0	0	0	1	2	0
8-415-05_S4_C1	ESC_CA6303AA_AS	ESC_BA8566AA	Human Other	5144018	271.95	ST73	73	O6	H1	fimH10	1	0	0	0	0	0	0	0	1	1	1	1	1	1	1	1	1	1	0	1	1	1	1	1	1	1	0	0	1	4	1
KOEGE 43 (105a)	ESC_CA6305AA_AS	ESC_BA9239AA	ExPEC	5036354	73.33	ST73	73	O6	H1	fimH70	1	0	0	0	0	0	0	0	1	1	1	1	1	0	0	0	0	0	0	1	1	1	1	1	1	0	0	0	1	3	0
AZ-TG60722	ESC_CA6311AA_AS	ESC_BA8687AA	Poultry	5103469	55.86	ST2524	2524	O6	H33	fimH53	0	0	0	0	0	0	0	0	0	0	0	0	0	0	0	0	0	0	0	1	1	1	1	0	0	0	0	0	1	1	0
blood-08-1447	ESC_CA6313AA_AS	ESC_BA5471AA	ExPEC	4980236	57.51	ST131	131	O25	H4	fimH30	0	0	0	0	0	0	0	0	0	0	0	0	0	1	1	1	1	1	0	1	1	1	1	0	0	1	0	0	1	2	0
HVH 28 (4-0907367)	ESC_CA6316AA_AS	ESC_BA9397AA	ExPEC	5250644	86.99	ST127	127	O6	H31	fimH180	0	0	0	0	0	0	0	0	1	1	1	1	1	0	0	0	0	0	0	1	1	1	1	0	1	0	0	0	1	2	0
HVH 167 (4-6073565)	ESC_CA6319AA_AS	ESC_BA9302AA	ExPEC	5191176	84.37	ST69	69	O44 or O77	H18	fimH27	0	0	0	0	0	0	0	0	0	0	0	0	0	1	1	1	1	0	0	1	1	1	1	0	0	1	0	0	1	2	0
AZ-TG60770	ESC_CA6330AA_AS	ESC_BA8675AA	Poultry	4805838	64.85	ST48	48	O103	H43	fimH23	0	0	0	0	1	1	1	1	1	1	1	1	1	0	0	0	0	0	1	0	0	0	0	0	1	0	1	1	0	3	0
HVH 125 (4-2634716)	ESC_CA6343AA_AS	ESC_BA9338AA	ExPEC	5138312	39.95	ST80	80	-	H7	fimH1	0	1	1	1	1	1	1	1	1	1	1	1	0	1	1	1	1	1	1	0	0	1	1	1	1	1	1	1	1	6	1
AZ-TG71447	ESC_CA6349AA_AS	ESC_AA8233AA	Poultry	5078560	112.41	ST540	540	O9	H30	fimH54	0	0	0	0	1	1	1	0	1	1	1	1	1	0	0	0	0	0	1	1	1	1	1	0	1	0	1	1	1	4	1
IHD717_10	ESC_CA6352AA_AS	ESC_BA2552AA	Human Other	4959977	65.15	ST5236	5236	O45	H19	fimH32	0	0	0	0	0	0	0	0	0	0	0	0	0	0	0	0	0	0	0	0	0	0	0	0	0	0	0	0	0	0	0
HVH 197 (4-4466217)	ESC_CA6366AA_AS	ESC_BA9278AA	ExPEC	5389537	56.92	ST12	12	O4	H5	fimH54	1	0	0	0	0	0	0	0	1	1	1	1	1	1	1	1	1	0	0	1	1	1	1	1	1	1	0	0	1	4	1
2-210-07_S3_C2	ESC_CA6369AA_AS	ESC_BA8589AA	Human Other	4970479	270.84	ST40	40	O112	H21	fimH31	0	0	0	0	0	0	0	0	0	0	0	0	0	0	0	0	0	0	0	0	0	0	0	0	0	0	0	0	0	0	0
7-233-03_S4_C1	ESC_CA6374AA_AS	ESC_BA8396AA	Human Other	4583171	393.12	ST10	10	-	H32	fimH41	0	0	0	0	0	0	0	0	0	0	0	0	0	0	0	0	0	0	0	0	0	0	0	0	0	0	0	0	0	0	0
HVH 207 (4-3113221)	ESC_CA6395AA_AS	ESC_BA9267AA	ExPEC	5150358	76.22	ST73	73	O120	H31	fimH9	1	0	0	0	0	0	0	0	1	1	1	1	1	0	0	0	0	0	0	1	1	1	1	1	1	0	0	0	1	3	0
AZ_TG77106	ESC_CA6414AA_AS	ESC_BA1155AA	Poultry	4889381	99.11	ST1139	1139	O9	H4	fimH576	1	1	0	1	1	1	1	1	1	1	1	1	1	0	0	0	0	0	1	1	1	1	1	1	1	0	1	1	1	5	1
HVH 171 (4-3191958)	ESC_CA6425AA_AS	ESC_BA9299AA	ExPEC	5101015	75.61	ST12	12	O4	H5	fimH223	1	0	0	0	0	0	0	0	1	1	1	1	1	0	0	0	0	0	0	1	1	1	1	1	1	0	0	0	1	3	0
upec-261	ESC_CA6430AA_AS	ESC_BA5088AA	ExPEC	5206440	64.63	ST73	73	O6	H1	fimH10	1	0	0	0	0	0	0	0	1	1	1	1	1	1	1	1	1	1	0	1	1	1	1	1	1	1	0	0	1	4	1
FSIS1503259	ESC_CA6437AA_AS	ESC_AA7770AA	Bovine	5326816	78.04	ST17	17	O45	H2	fimH25	0	0	0	0	0	0	0	0	0	0	0	0	0	0	0	0	0	0	0	0	0	0	0	0	0	0	0	0	0	0	0
AZ-TG71435	ESC_CA6457AA_AS	ESC_AA8199AA	Poultry	4963197	122.26	ST10	10	O178	H6	fimH94	0	0	0	0	0	0	0	0	0	0	0	0	0	0	0	0	0	0	0	0	0	0	0	0	0	0	0	0	0	0	0
UMEA 3426-1	ESC_CA6489AA_AS	ESC_BA9151AA	ExPEC	5077732	145.71	ST127	127	O6	H31	fimH2	0	0	0	0	0	0	0	0	1	1	1	1	1	0	0	0	0	0	0	1	1	1	1	0	1	0	0	0	1	2	0
AZ-TG71479	ESC_CA6497AA_AS	ESC_AA8187AA	Porcine	4798151	110.01	ST10	10	O50 or O2	H27	fimH41	0	0	0	0	0	0	0	0	0	0	0	0	0	0	0	0	0	0	0	0	0	0	0	0	0	0	0	0	0	0	0
upec-97	ESC_CA6573AA_AS	ESC_BA4879AA	ExPEC	5232784	64.53	ST131	131	O25	H4	fimH30	0	0	0	0	0	0	0	0	0	0	0	0	0	1	1	1	1	1	0	1	1	1	1	0	0	1	0	0	1	2	0
blood-09-0949	ESC_CA6621AA_AS	ESC_BA5408AA	ExPEC	5330742	95.51	ST167	167	O89	H9	Unknown	0	0	0	0	0	0	0	0	0	0	0	0	0	1	1	1	1	0	0	0	0	0	0	0	0	1	0	0	0	1	0
AZ-TG73639	ESC_CA6656AA_AS	ESC_BA8146AA	Poultry	5405594	63.9	ST117	117	O36	H4	fimH97	1	1	1	1	1	1	1	1	1	1	1	1	0	1	1	1	1	1	1	1	0	1	0	1	1	1	1	1	1	6	1
blood-08-0654	ESC_CA6692AA_AS	ESC_BA5486AA	ExPEC	5139393	32.95	ST95	95	O18	H7	fimH18	0	0	0	0	0	0	0	0	1	1	1	1	1	0	0	0	0	0	0	1	1	1	1	0	1	0	0	0	1	2	0
upec-209	ESC_CA6770AA_AS	ESC_BA5146AA	ExPEC	5311951	24.72	ST95	95	O50 or O2	H7	fimH15	1	1	1	1	1	1	1	1	1	1	1	1	1	1	1	1	1	1	1	1	1	1	1	1	1	1	1	1	1	6	1
upec-87	ESC_CA6782AA_AS	ESC_BA4900AA	ExPEC	4967140	149.44	ST372	372	O18	H31	fimH9	0	0	0	0	0	0	0	0	0	0	0	0	0	0	0	0	0	0	0	1	1	1	1	0	0	0	0	0	1	1	0
BWH59	ESC_CA6849AA_AS	ESC_AA7803AA	Human Other	5036090	101.5	ST73	73	O18	H1	fimH10	0	0	0	0	0	0	0	0	0	0	0	0	0	1	1	1	1	1	0	1	1	1	1	0	0	1	0	0	1	2	0
FSIS1500884	ESC_CA6887AA_AS	ESC_AA7795AA	Bovine	5575097	75.17	ST5682	5682	O103	H11	fimH440	0	0	0	0	0	0	0	0	0	0	0	0	0	1	1	1	1	0	0	0	0	0	0	0	0	1	0	0	0	1	0
AZ-TG71319	ESC_CA7074AA_AS	ESC_AA8413AA	Poultry	4959989	107.87	ST155	155	O83	H21	fimH121	0	0	0	0	0	0	0	0	0	0	0	0	0	0	0	0	0	0	0	0	0	0	0	0	0	0	0	0	0	0	0
AZ-TG73783	ESC_CA7081AA_AS	ESC_BA4773AA	Poultry	5373030	20.39	ST5583	5583	O10	H51	fimH32	1	1	1	1	1	1	1	1	1	1	1	1	1	0	0	0	0	0	1	1	1	1	1	1	1	0	1	1	1	5	1
Bacteria; Proteobacteria; Gammaproteobacteria; Enterobacteriales; Enterobacteriaceae; Escherichia.	ESC_CA7277AA_AS	ESC_BA8218AA	Porcine	4752894	136.83	ST10	10	O16	H48	fimH27	0	0	0	0	0	0	0	0	0	0	0	0	0	0	0	0	0	0	0	0	0	0	0	0	0	0	0	0	0	0	0
upec-236	ESC_CA7468AA_AS	ESC_BA5116AA	ExPEC	5121604	131.66	ST2619	2619	O1	H7	fimH41	0	0	0	0	0	0	0	0	0	0	0	0	0	0	0	0	0	0	0	1	1	1	1	0	0	0	0	0	1	1	0
blood-08-0094	ESC_CA7480AA_AS	ESC_BA5495AA	ExPEC	4808736	153.19	ST46	46	-	H4	Unknown	0	0	0	0	0	0	0	0	0	0	0	0	0	1	1	1	1	0	0	0	0	0	0	0	0	1	0	0	0	1	0
764526	ESC_CB1446AA_AS	ESC_NA2819AA	Human Other	5361698	79	ST11	11	O157	H7	fimH36	0	0	0	0	0	0	0	0	0	0	0	0	0	0	0	0	0	0	0	0	0	0	0	0	0	0	0	0	0	0	0
762281	ESC_CB1447AA_AS	ESC_NA2818AA	Human Other	5463495	119	ST21	21	O26	H11	fimH440	0	0	0	0	0	0	0	0	0	0	0	0	0	1	1	1	1	0	0	0	0	0	0	0	0	1	0	0	0	1	0
764544	ESC_CB1448AA_AS	ESC_NA2817AA	Human Other	5292460	104	ST11	11	O157	H7	fimH82	0	0	0	0	0	0	0	0	0	0	0	0	0	0	0	0	0	0	0	0	0	0	0	0	0	0	0	0	0	0	0
PSU-1153	ESC_CB1474AA_AS	ESC_NA2823AA	Bovine	5057754	112	ST10	10	O9	H9	fimH54	0	0	0	0	0	0	0	0	0	0	0	0	0	0	0	0	0	0	0	0	0	0	0	0	0	0	0	0	0	0	0
PSU-1154	ESC_CB1475AA_AS	ESC_NA2822AA	Porcine	5190118	133	ST90	90	O147 or O8	H19	fimH54	0	0	0	0	0	0	0	0	0	0	0	0	0	0	0	0	0	0	0	0	0	0	0	0	0	0	0	0	0	0	0
PSU-1152	ESC_CB1476AA_AS	ESC_NA2821AA	Bovine	5047914	100	ST58	58	O7	H21	fimH32	0	0	0	0	0	0	0	0	0	0	0	0	0	0	0	0	0	0	0	0	0	0	0	0	0	0	0	0	0	0	0
PSU-1155	ESC_CB1477AA_AS	ESC_NA2820AA	Porcine	5249084	156	ST90	90	O147 or O8	H19	fimH54	0	0	0	0	0	0	0	0	0	0	0	0	0	0	0	0	0	0	0	0	0	0	0	0	0	0	0	0	0	0	0
764537	ESC_CB1687AA_AS	ESC_NA2967AA	Human Other	5464662	95	ST21	21	O26	H11	fimH440	0	0	0	0	0	0	0	0	0	0	0	0	0	1	1	1	1	0	0	0	0	0	0	0	0	1	0	0	0	1	0
764531	ESC_CB1689AA_AS	ESC_NA2965AA	Human Other	4776848	100	ST10	10	O38	H26	fimH24	1	1	0	0	0	0	0	0	0	0	0	0	0	0	0	0	0	0	0	0	0	0	0	1	0	0	0	0	0	1	0
764534	ESC_CB1690AA_AS	ESC_NA2964AA	Human Other	5443344	92	ST675	675	O76	H19	fimH38	1	0	0	0	0	0	0	0	0	0	0	0	0	0	0	0	0	0	0	0	0	0	0	1	0	0	0	0	0	1	0
764535	ESC_CB1691AA_AS	ESC_NA2963AA	Human Other	5192302	71	ST10	10	O113	H4	fimH24	0	0	0	0	0	0	0	0	0	0	0	0	0	0	0	0	0	0	0	0	0	0	0	0	0	0	0	0	0	0	0
764539	ESC_CB1692AA_AS	ESC_NA2962AA	Human Other	5427672	88	ST21	21	O26	H11	fimH440	0	0	0	0	0	0	0	0	0	0	0	0	0	1	1	1	1	0	0	0	0	0	0	0	0	1	0	0	0	1	0
764541	ESC_CB1693AA_AS	ESC_NA2961AA	Human Other	4875852	99	ST6412	6412	O113	H21	fimH54	0	0	0	0	0	0	0	0	0	0	0	0	0	0	0	0	0	0	0	0	0	0	0	0	0	0	0	0	0	0	0
764536	ESC_CB1694AA_AS	ESC_NA2960AA	Human Other	5489962	62	ST442	442	O146	H21	fimH32	1	0	0	0	0	0	0	0	0	0	0	0	0	1	1	1	1	0	0	0	0	0	0	1	0	1	0	0	0	2	0
764538	ESC_CB1697AA_AS	ESC_NA2957AA	Human Other	5439643	88	ST442	442	O146	H21	fimH32	1	0	0	0	0	0	0	0	0	0	0	0	0	1	1	1	1	0	0	0	0	0	0	1	0	1	0	0	0	2	0
764532	ESC_CB1698AA_AS	ESC_NA2956AA	Human Other	5402961	67	ST25	25	O128	H2	fimH32	1	0	0	0	0	0	0	0	0	0	0	0	0	0	0	0	0	0	0	0	0	0	0	1	0	0	0	0	0	1	0
764540	ESC_CB1699AA_AS	ESC_NA2955AA	Human Other	5381591	111	ST33	33	O91	H14	fimH446	1	1	0	0	0	0	0	0	0	0	0	0	0	1	1	1	1	1	0	1	1	1	1	1	0	1	0	0	1	3	0
765146	ESC_CB1814AA_AS	ESC_NA3005AA	Human Other	5453942	108	ST11	11	O157	H7	fimH82	0	0	0	0	0	0	0	0	0	0	0	0	0	0	0	0	0	0	0	0	0	0	0	0	0	0	0	0	0	0	0
765148	ESC_CB1816AA_AS	ESC_NA3003AA	Human Other	5349208	157	ST11	11	O157	H7	fimH36	0	0	0	0	0	0	0	0	0	0	0	0	0	0	0	0	0	0	0	0	0	0	0	0	0	0	0	0	0	0	0
765059	ESC_CB1817AA_AS	ESC_NA3002AA	Human Other	5193327	84	ST10	10	O117	H32	fimH23	1	0	0	0	0	0	0	0	0	0	0	0	0	1	1	1	1	0	0	0	0	0	0	1	0	1	0	0	0	2	0
PNUSAE026006	ESC_CB1860AA_AS	ESC_NA3076AA	Bovine	5211976	107	ST342	342	O5	uncertain	fimH545	0	0	0	0	0	0	0	0	0	0	0	0	0	0	0	0	0	0	0	0	0	0	0	0	0	0	0	0	0	0	0
PNUSAE026007	ESC_CB1861AA_AS	ESC_NA3075AA	Bovine	5208082	121	ST342	342	O5	uncertain	fimH545	0	0	0	0	0	0	0	0	0	0	0	0	0	0	0	0	0	0	0	0	0	0	0	0	0	0	0	0	0	0	0
PNUSAE025993	ESC_CB1862AA_AS	ESC_NA3074AA	Bovine	4904687	143	ST295	295	OX25	H11	fimH38	0	0	0	0	0	0	0	0	0	0	0	0	0	0	0	0	0	0	0	0	0	0	0	0	0	0	0	0	0	0	0
PNUSAE026004	ESC_CB1863AA_AS	ESC_NA3073AA	Bovine	5210357	110	ST342	342	O5	uncertain	fimH545	0	0	0	0	0	0	0	0	0	0	0	0	0	0	0	0	0	0	0	0	0	0	0	0	0	0	0	0	0	0	0
PNUSAE025992	ESC_CB1864AA_AS	ESC_NA3072AA	Bovine	4904064	147	ST295	295	OX25	H11	fimH38	0	0	0	0	0	0	0	0	0	0	0	0	0	0	0	0	0	0	0	0	0	0	0	0	0	0	0	0	0	0	0
PNUSAE026003	ESC_CB1865AA_AS	ESC_NA3071AA	Bovine	5209109	162	ST342	342	O5	uncertain	fimH545	0	0	0	0	0	0	0	0	0	0	0	0	0	0	0	0	0	0	0	0	0	0	0	0	0	0	0	0	0	0	0
PNUSAE026000	ESC_CB1866AA_AS	ESC_NA3070AA	Bovine	5121349	152	ST173	173	O181	H49	fimH32	0	0	0	1	0	0	0	0	0	0	0	0	0	0	0	0	0	0	0	0	0	0	0	1	0	0	0	0	0	1	0
PNUSAE025998	ESC_CB1867AA_AS	ESC_NA3069AA	Bovine	4904543	160	ST295	295	OX25	H11	fimH38	0	0	0	0	0	0	0	0	0	0	0	0	0	0	0	0	0	0	0	0	0	0	0	0	0	0	0	0	0	0	0
PNUSAE025996	ESC_CB1868AA_AS	ESC_NA3068AA	Porcine	5079322	120	ST342	342	O5	uncertain	fimH545	0	0	0	0	0	0	0	0	0	0	0	0	0	0	0	0	0	0	0	0	0	0	0	0	0	0	0	0	0	0	0
PNUSAE025994	ESC_CB1869AA_AS	ESC_NA3067AA	Bovine	5011917	139	ST295	295	OX25	H11	fimH38	0	0	0	0	0	0	0	0	0	0	0	0	0	0	0	0	0	0	0	0	0	0	0	0	0	0	0	0	0	0	0
PNUSAE026005	ESC_CB1870AA_AS	ESC_NA3066AA	Bovine	5210496	139	ST342	342	O5	uncertain	fimH545	0	0	0	0	0	0	0	0	0	0	0	0	0	0	0	0	0	0	0	0	0	0	0	0	0	0	0	0	0	0	0
PNUSAE025995	ESC_CB1871AA_AS	ESC_NA3065AA	Bovine	5483950	152	ST21	21	O26	H11	fimH440	0	0	0	0	0	0	0	0	0	0	0	0	0	1	1	1	1	0	0	0	0	0	0	0	0	1	0	0	0	1	0
PNUSAE026002	ESC_CB1872AA_AS	ESC_NA3064AA	Bovine	5211107	153	ST342	342	O5	uncertain	fimH545	0	0	0	0	0	0	0	0	0	0	0	0	0	0	0	0	0	0	0	0	0	0	0	0	0	0	0	0	0	0	0
PNUSAE026001	ESC_CB1873AA_AS	ESC_NA3063AA	Bovine	5485105	106	ST21	21	O26	H11	fimH440	0	0	0	0	0	0	0	0	0	0	0	0	0	1	1	1	1	0	0	0	0	0	0	0	0	1	0	0	0	1	0
PNUSAE025999	ESC_CB1874AA_AS	ESC_NA3062AA	Bovine	4904601	144	ST295	295	OX25	H11	fimH38	0	0	0	0	0	0	0	0	0	0	0	0	0	0	0	0	0	0	0	0	0	0	0	0	0	0	0	0	0	0	0
PNUSAE025997	ESC_CB1875AA_AS	ESC_NA3061AA	Bovine	4904476	120	ST295	295	OX25	H11	fimH38	0	0	0	0	0	0	0	0	0	0	0	0	0	0	0	0	0	0	0	0	0	0	0	0	0	0	0	0	0	0	0
FSIS21924690	ESC_CB1880AA_AS	ESC_NA3079AA	Bovine	5157788	248	ST16	16	-	H8	fimH86	0	0	0	0	0	0	0	0	0	0	0	0	0	1	1	1	1	0	0	0	0	0	0	0	0	1	0	0	0	1	0
ecoli[ST-62]	ESC_CB2252AA_AS	ESC_NA3824AA	ExPEC	5416796	134	ST8915	8915	O7	H45	fimH44	0	0	0	0	0	0	0	0	0	0	0	0	0	1	1	1	1	1	0	1	1	1	1	0	0	1	0	0	1	2	0
ecoli[ST-131]	ESC_CB2253AA_AS	ESC_NA3823AA	ExPEC	5228704	167	ST131	131	O25	H4	fimH30	0	0	0	0	0	0	0	0	0	0	0	0	0	1	1	1	1	1	0	1	1	1	1	0	0	1	0	0	1	2	0
ecoli[ST-131]	ESC_CB2254AA_AS	ESC_NA3822AA	ExPEC	5210186	130	ST131	131	O25	H4	fimH30	0	0	0	0	0	0	0	0	0	0	0	0	0	1	1	1	1	1	0	1	1	1	1	0	0	1	0	0	1	2	0
ecoli[ST-131]	ESC_CB2255AA_AS	ESC_NA3821AA	ExPEC	5102541	156	ST131	131	O25	H4	fimH30	0	0	0	0	0	0	0	0	0	0	0	0	0	1	1	1	1	1	0	1	1	1	1	0	0	1	0	0	1	2	0
ecoli[ST-131]	ESC_CB2256AA_AS	ESC_NA3820AA	ExPEC	5186840	138	ST131	131	O16	H5	fimH41	0	0	0	0	0	0	0	0	0	0	0	0	0	1	1	1	1	1	0	1	1	1	1	0	0	1	0	0	1	2	0
ecoli[ST-38]	ESC_CB2257AA_AS	ESC_NA3819AA	ExPEC	5419916	152	ST38	38	O86	H18	Unknown	0	0	0	0	0	0	0	0	0	0	0	0	0	0	0	0	0	0	0	0	0	0	0	0	0	0	0	0	0	0	0
ecoli[ST-38]	ESC_CB2258AA_AS	ESC_NA3818AA	ExPEC	5406495	274	ST38	38	O86	H18	Unknown	0	0	0	0	0	0	0	0	0	0	0	0	0	0	0	0	0	0	0	0	0	0	0	0	0	0	0	0	0	0	0
ecoli[ST-12]	ESC_CB2259AA_AS	ESC_NA3817AA	ExPEC	5352517	240	ST12	12	O4	H1	fimH106	0	0	0	0	0	0	0	0	1	1	1	1	1	1	1	1	1	0	0	1	1	1	1	0	1	1	0	0	1	3	0
ecoli[ST-69]	ESC_CB2260AA_AS	ESC_NA3816AA	ExPEC	5285207	174	ST69	69	O17 or O77	H18	fimH27	0	0	0	0	0	0	0	0	0	0	0	0	0	1	1	1	1	0	0	1	1	1	1	0	0	1	0	0	1	2	0
ecoli[ST-1193]	ESC_CB2261AA_AS	ESC_NA3815AA	ExPEC	5031569	232	ST1193	1193	O75	H5	fimH64	0	0	0	0	0	0	0	0	0	0	0	0	0	1	1	1	1	1	0	1	1	1	1	0	0	1	0	0	1	2	0
ecoli[ST-1193]	ESC_CB2262AA_AS	ESC_NA3814AA	ExPEC	5184424	391	ST1193	1193	O75	H5	fimH64	0	0	0	0	0	0	0	0	0	0	0	0	0	1	1	1	1	1	0	1	1	1	1	0	0	1	0	0	1	2	0
ecoli[ST-131]	ESC_CB2263AA_AS	ESC_NA3813AA	ExPEC	5080588	127	ST131	131	O25	H4	fimH30	0	0	0	0	0	0	0	0	0	0	0	0	0	1	1	1	1	1	0	1	1	1	1	0	0	1	0	0	1	2	0
ecoli[ST-131]	ESC_CB2264AA_AS	ESC_NA3812AA	ExPEC	5395400	117	ST131	131	O25	H4	fimH30	0	0	0	0	0	0	0	0	0	0	0	0	0	1	1	1	0	1	0	1	1	1	1	0	0	1	0	0	1	2	0
ecoli[ST-69]	ESC_CB2265AA_AS	ESC_NA3811AA	ExPEC	5260196	478	ST69	69	O25	H18	fimH27	0	0	0	0	0	0	0	0	0	0	0	0	0	0	0	0	0	0	0	1	1	1	1	0	0	0	0	0	1	1	0
ecoli[ST-131]	ESC_CB2266AA_AS	ESC_NA3810AA	ExPEC	5398292	143	ST131	131	O25	H4	fimH30	0	0	0	0	0	0	0	0	0	0	0	0	0	1	1	1	0	1	0	1	1	1	1	0	0	1	0	0	1	2	0
ecoli[ST-131]	ESC_CB2267AA_AS	ESC_NA3809AA	ExPEC	5205028	133	ST131	131	O25	H4	fimH30	0	0	0	0	0	0	0	0	0	0	0	0	0	1	1	1	1	1	0	1	1	1	1	0	0	1	0	0	1	2	0
ecoli[ST-540]	ESC_CB2268AA_AS	ESC_NA3808AA	ExPEC	4802468	170	ST540	540	O9	H30	fimH54	1	1	1	1	1	1	1	1	1	1	1	1	1	1	1	1	1	1	1	1	1	1	1	1	1	1	1	1	1	6	1
ecoli[ST-95]	ESC_CB2269AA_AS	ESC_NA3807AA	ExPEC	5108382	156	ST95	95	O1	H7	fimH30	0	0	0	0	0	0	0	0	0	0	0	0	0	0	0	0	0	0	0	1	1	1	1	0	0	0	0	0	1	1	0
ecoli[ST-131]	ESC_CB2270AA_AS	ESC_NA3806AA	ExPEC	5171269	137	ST131	131	O25	H4	fimH30	0	0	0	0	0	0	0	0	0	0	0	0	0	1	1	1	1	1	0	1	1	1	1	0	0	1	0	0	1	2	0
ecoli[ST-131]	ESC_CB2271AA_AS	ESC_NA3805AA	ExPEC	5344961	120	ST131	131	O25	H4	fimH30	0	0	0	0	0	0	0	0	0	0	0	0	0	1	1	1	1	1	0	1	1	1	1	0	0	1	0	0	1	2	0
ecoli[ST-131]	ESC_CB2272AA_AS	ESC_NA3804AA	ExPEC	5276800	176	ST131	131	O25	H4	fimH30	0	0	0	0	0	0	0	0	0	0	0	0	0	1	1	1	1	1	0	1	1	1	1	0	0	1	0	0	1	2	0
ecoli[ST-761]	ESC_CB2273AA_AS	ESC_NA3803AA	ExPEC	4866279	130	ST761	761	O13	H11	fimH27	0	0	0	0	0	0	0	0	0	0	0	0	0	0	0	0	0	0	0	0	0	0	0	0	0	0	0	0	0	0	0
ecoli[ST-616]	ESC_CB2274AA_AS	ESC_NA3802AA	ExPEC	5070337	105	ST616	616	O8	H4	fimH121	1	1	1	1	1	1	1	1	1	1	1	1	1	0	0	0	0	0	1	1	1	1	1	1	1	0	1	1	1	5	1
ecoli[ST-141]	ESC_CB2275AA_AS	ESC_NA3801AA	ExPEC	5335765	137	ST141	141	O2	H6	fimH5	1	0	0	0	0	0	0	0	1	1	1	1	1	0	0	0	0	0	0	1	1	1	1	1	1	0	0	0	1	3	0
ecoli[ST-131]	ESC_CB2276AA_AS	ESC_NA3800AA	ExPEC	5248858	170	ST131	131	O25	H4	fimH30	0	0	0	0	0	0	0	0	0	0	0	0	0	0	0	0	0	0	0	1	1	1	1	0	0	0	0	0	1	1	0
ecoli[ST-1982]	ESC_CB2277AA_AS	ESC_NA3799AA	ExPEC	4985445	72	ST131	131	O25	H4	fimH30	0	0	0	0	0	0	0	0	0	0	0	0	0	1	1	1	1	1	0	1	1	1	1	0	0	1	0	0	1	2	0
ecoli[ST-131]	ESC_CB2278AA_AS	ESC_NA3798AA	ExPEC	5013487	109	ST131	131	O16	H5	fimH41	0	0	0	0	0	0	0	0	0	0	0	0	0	1	1	1	1	1	0	1	1	1	1	0	0	1	0	0	1	2	0
ecoli[ST-404]	ESC_CB2279AA_AS	ESC_NA3797AA	ExPEC	5374881	102	ST404	404	O75	H5	fimH27	0	0	0	0	0	0	0	0	0	0	0	0	0	1	1	1	1	1	0	1	1	1	1	0	0	1	0	0	1	2	0
ecoli[ST-38]	ESC_CB2280AA_AS	ESC_NA3796AA	ExPEC	5055376	146	ST38	38	O86	H18	fimH5	0	0	0	0	0	0	0	0	0	0	1	1	0	0	0	0	0	0	0	0	0	0	0	0	1	0	0	0	0	1	0
ecoli[ST-6309]	ESC_CB2281AA_AS	ESC_NA3795AA	ExPEC	5337400	127	ST6309	6309	O25	H4	fimH30	0	0	0	0	0	0	0	0	0	0	0	0	0	1	1	1	1	1	0	1	1	1	1	0	0	1	0	0	1	2	0
ecoli[ST-372]	ESC_CB2282AA_AS	ESC_NA3794AA	ExPEC	5199621	115	ST372	372	O83	H31	fimH102	1	1	1	1	1	1	1	1	1	1	1	1	1	1	1	1	1	1	1	1	1	1	1	1	1	1	1	1	1	6	1
ecoli[ST-38]	ESC_CB2283AA_AS	ESC_NA3793AA	ExPEC	5349464	110	ST38	38	O153	H30	Unknown	0	0	0	0	0	0	0	0	0	0	0	0	0	1	1	1	1	0	0	1	1	1	1	0	0	1	0	0	1	2	0
ecoli[ST-38]	ESC_CB2284AA_AS	ESC_NA3792AA	ExPEC	5341569	162	ST38	38	O86	H18	Unknown	0	0	0	0	0	0	0	0	0	0	0	0	0	1	1	1	1	1	0	0	0	0	0	0	0	1	0	0	0	1	0
ecoli[ST-131]	ESC_CB2285AA_AS	ESC_NA3791AA	ExPEC	5472131	168	ST131	131	O25	H4	fimH30	0	0	0	0	0	0	0	0	0	0	0	0	0	1	1	1	0	1	0	1	1	1	1	0	0	1	0	0	1	2	0
ecoli[ST-131]	ESC_CB2286AA_AS	ESC_NA3790AA	ExPEC	4934189	161	ST131	131	O16	H5	fimH41	0	0	0	0	0	0	0	0	0	0	0	0	0	1	1	1	1	1	0	1	1	1	1	0	0	1	0	0	1	2	0
ecoli[ST-38]	ESC_CB2287AA_AS	ESC_NA3789AA	ExPEC	5368746	142	ST38	38	O153	H30	fimH5	0	0	0	0	0	0	0	0	0	0	0	0	0	1	1	1	1	0	0	1	1	1	1	0	0	1	0	0	1	2	0
ecoli[ST-88]	ESC_CB2288AA_AS	ESC_NA3788AA	ExPEC	5098983	162	ST88	88	-	H12	fimH54	1	1	1	1	1	1	1	1	1	1	1	1	1	1	1	1	1	1	1	1	1	1	1	1	1	1	1	1	1	6	1
ecoli[ST-636]	ESC_CB2289AA_AS	ESC_NA3787AA	ExPEC	5046237	141	ST636	636	O21	H7	Unknown	0	0	0	0	0	0	0	0	0	0	0	0	0	1	1	1	1	1	0	1	0	1	0	0	0	1	0	0	1	2	0
ecoli[ST-538]	ESC_CB2290AA_AS	ESC_NA3786AA	ExPEC	4818377	153	ST538	538	O13	H4	fimH20	0	0	0	0	0	0	1	0	1	1	1	1	1	0	0	0	0	0	0	1	1	1	1	0	1	0	1	0	1	3	0
ecoli[ST-10]	ESC_CB2291AA_AS	ESC_NA3785AA	ExPEC	5195441	114	ST10	10	-	H6	fimH94	0	0	1	1	0	0	0	1	1	1	1	1	1	0	0	0	0	0	1	1	1	1	1	1	1	0	0	1	1	4	1
ecoli[ST-131]	ESC_CB2292AA_AS	ESC_NA3784AA	ExPEC	5048615	187	ST131	131	O25	H4	fimH30	0	0	0	0	0	0	0	0	0	0	0	0	0	1	1	1	1	1	0	1	1	1	1	0	0	1	0	0	1	2	0
ecoli[ST-131]	ESC_CB2293AA_AS	ESC_NA3783AA	ExPEC	5255915	147	ST131	131	O25	H4	fimH30	0	0	0	0	0	0	0	0	0	0	0	0	0	1	1	1	1	1	0	1	1	1	1	0	0	1	0	0	1	2	0
ecoli[ST-131]	ESC_CB2294AA_AS	ESC_NA3782AA	ExPEC	5248816	125	ST131	131	O25	H4	fimH30	0	0	0	0	0	0	0	0	0	0	0	0	0	1	1	1	1	1	0	1	1	1	1	0	0	1	0	0	1	2	0
ecoli[ST-14]	ESC_CB2295AA_AS	ESC_NA3781AA	ExPEC	5192678	126	ST14	14	O75	H5	fimH27	0	0	0	0	0	0	0	0	0	0	0	0	0	1	1	1	1	1	0	1	1	1	1	0	0	1	0	0	1	2	0
ecoli[ST-4363]	ESC_CB2296AA_AS	ESC_NA3780AA	ExPEC	5303133	58	ST4363	4363	O4	H5	fimH27	1	0	0	0	0	0	0	0	1	1	1	1	1	1	1	1	1	0	0	1	1	1	1	1	1	1	0	0	1	4	1
ecoli[ST-95]	ESC_CB2297AA_AS	ESC_NA3779AA	ExPEC	5186590	131	ST95	95	O1	H7	fimH41	0	0	0	0	0	0	0	0	0	0	0	0	0	0	0	0	0	0	0	1	1	1	1	0	0	0	0	0	1	1	0
ecoli[ST-73]	ESC_CB2298AA_AS	ESC_NA3778AA	ExPEC	5310602	164	ST73	73	O6	H1	fimH30	1	0	0	0	0	0	0	0	1	1	1	1	1	1	1	1	1	0	0	1	1	1	1	1	1	1	0	0	1	4	1
ecoli[ST-73]	ESC_CB2299AA_AS	ESC_NA3777AA	ExPEC	5264138	360	ST73	73	O2	H1	fimH184	1	0	0	0	0	0	0	0	1	1	1	1	1	1	1	1	1	0	0	1	1	1	1	1	1	1	0	0	1	4	1
ecoli[ST-131]	ESC_CB2300AA_AS	ESC_NA3776AA	ExPEC	5338621	121	ST131	131	O25	H4	fimH30	0	0	0	0	0	0	0	0	0	0	0	0	0	1	1	1	1	1	0	1	1	1	1	0	0	1	0	0	1	2	0
ecoli[ST-69]	ESC_CB2301AA_AS	ESC_NA3775AA	ExPEC	5410444	142	ST69	69	O153	H18	fimH27	0	0	0	0	0	0	0	0	0	0	0	0	0	1	1	1	0	0	0	1	1	1	1	0	0	1	0	0	1	2	0
ecoli[ST-117]	ESC_CB2302AA_AS	ESC_NA3774AA	ExPEC	5426387	129	ST117	117	O132	H4	fimH97	1	0	0	0	1	1	1	1	1	1	1	1	1	1	1	1	1	1	1	1	1	1	1	1	1	1	1	1	1	6	1
ecoli[ST-1193]	ESC_CB2303AA_AS	ESC_NA3773AA	ExPEC	5142431	201	ST1193	1193	O75	H5	fimH64	0	0	0	0	0	0	0	0	0	0	0	0	0	1	1	1	1	1	0	1	1	1	1	0	0	1	0	0	1	2	0
ecoli[ST-405]	ESC_CB2304AA_AS	ESC_NA3772AA	ExPEC	5335504	149	ST405	405	O102	H6	fimH27	0	0	0	0	0	0	0	0	0	0	0	0	0	1	1	1	1	1	0	0	0	0	0	0	0	1	0	0	0	1	0
ecoli[ST-38]	ESC_CB2305AA_AS	ESC_NA3771AA	ExPEC	5487074	60	ST38	38	O86	H18	Unknown	0	0	0	0	0	0	0	0	0	0	0	0	0	0	0	0	0	0	0	0	0	0	0	0	0	0	0	0	0	0	0
ecoli[ST-73]	ESC_CB2306AA_AS	ESC_NA3770AA	ExPEC	5134209	202	ST73	73	O6	H1	fimH30	1	0	0	0	0	0	0	0	1	1	1	1	1	1	1	1	1	0	0	1	1	1	1	1	1	1	0	0	1	4	1
ecoli[ST-131]	ESC_CB2307AA_AS	ESC_NA3769AA	ExPEC	5177266	106	ST131	131	O16	H5	fimH41	0	0	0	0	0	0	0	0	0	0	0	0	0	1	1	1	1	1	0	1	1	1	1	0	0	1	0	0	1	2	0
ecoli[ST-394]	ESC_CB2308AA_AS	ESC_NA3768AA	ExPEC	5349759	143	ST394	394	O17 or O77	H18	fimH30	0	0	0	0	0	0	0	0	0	0	0	0	0	0	0	0	0	0	0	0	0	0	0	0	0	0	0	0	0	0	0
ecoli[ST-95]	ESC_CB2309AA_AS	ESC_NA3767AA	ExPEC	5206342	138	ST95	95	O2	H4	fimH27	0	0	0	0	0	0	0	0	0	0	0	0	0	0	0	0	0	0	0	0	1	1	0	0	0	0	0	0	1	1	0
ecoli[ST-1312]	ESC_CB2310AA_AS	ESC_NA3766AA	ExPEC	5121096	140	ST1312	1312	O21	H16	fimH198	0	0	0	0	0	0	0	0	0	0	0	0	0	1	1	1	1	0	0	0	0	0	0	0	0	1	0	0	0	1	0
ecoli[ST-131]	ESC_CB2311AA_AS	ESC_NA3765AA	ExPEC	5116009	232	ST131	131	O16	H5	fimH41	0	0	0	0	0	0	0	0	0	0	0	0	0	0	0	0	0	0	0	1	1	1	1	0	0	0	0	0	1	1	0
ecoli[ST-2020]	ESC_CB2312AA_AS	ESC_NA3764AA	ExPEC	5386686	141	ST2020	2020	O11 or OX19	H4	fimH27	0	0	0	0	0	0	0	0	0	0	0	0	0	1	1	1	1	0	0	1	1	1	1	0	0	1	0	0	1	2	0
ecoli[ST-131]	ESC_CB2313AA_AS	ESC_NA3763AA	ExPEC	5305668	132	ST131	131	O25	H4	fimH30	0	0	0	0	0	0	0	0	0	0	0	0	0	1	1	1	0	1	0	1	1	1	1	0	0	1	0	0	1	2	0
ecoli[ST-117]	ESC_CB2314AA_AS	ESC_NA3762AA	ExPEC	5206290	99	ST117	117	B8 or O143	H4	fimH97	1	1	1	1	1	1	1	1	1	1	1	1	1	1	1	1	1	1	1	1	1	1	1	1	1	1	1	1	1	6	1
ecoli[ST-131]	ESC_CB2315AA_AS	ESC_NA3761AA	ExPEC	5320618	117	ST131	131	O16	H5	fimH41	0	0	0	0	0	0	0	0	0	0	0	0	0	1	1	1	1	1	0	1	1	1	1	0	0	1	0	0	1	2	0
ecoli[ST-73]	ESC_CB2316AA_AS	ESC_NA3760AA	ExPEC	5150984	125	ST73	73	O6	H1	fimH10	0	0	0	0	0	0	0	0	0	0	0	0	0	1	1	1	1	1	0	1	1	1	1	0	0	1	0	0	1	2	0
ecoli[ST-95]	ESC_CB2317AA_AS	ESC_NA3759AA	ExPEC	5201548	172	ST95	95	O2	H4	fimH27	1	1	1	1	1	1	1	1	1	1	1	1	1	1	1	1	1	1	1	0	1	1	0	1	1	1	1	1	1	6	1
ecoli[ST-38]	ESC_CB2318AA_AS	ESC_NA3758AA	ExPEC	5449294	153	ST38	38	O86	H18	Unknown	0	0	0	0	0	0	0	0	0	0	0	0	0	0	0	0	0	0	0	0	0	0	0	0	0	0	0	0	0	0	0
ecoli[ST-405]	ESC_CB2319AA_AS	ESC_NA3757AA	ExPEC	5236660	135	ST405	405	O102	H6	fimH27	0	0	0	0	0	0	0	0	0	0	0	0	0	1	1	1	1	0	0	1	1	1	1	0	0	1	0	0	1	2	0
ecoli[ST-131]	ESC_CB2321AA_AS	ESC_NA3755AA	ExPEC	5097657	142	ST131	131	O25	H4	fimH30	0	0	0	0	0	0	0	0	0	0	0	0	0	1	1	1	1	1	0	1	1	1	1	0	0	1	0	0	1	2	0
ecoli[ST-405]	ESC_CB2322AA_AS	ESC_NA3754AA	ExPEC	5268766	149	ST405	405	O102	H6	fimH27	0	0	0	0	0	0	0	0	0	0	0	0	0	1	1	1	1	0	0	1	1	1	1	0	0	1	0	0	1	2	0
ecoli[ST-38]	ESC_CB2323AA_AS	ESC_NA3753AA	ExPEC	5391543	93	ST38	38	O86	H18	Unknown	0	0	0	0	0	0	0	0	0	0	0	0	0	0	0	0	0	0	0	0	0	0	0	0	0	0	0	0	0	0	0
ecoli[ST-1421]	ESC_CB2324AA_AS	ESC_NA3752AA	ExPEC	4901064	155	ST1421	1421	O9	H4	fimH34	0	0	0	0	1	1	1	1	0	0	0	0	0	1	1	1	1	1	1	0	1	1	0	0	0	1	1	1	1	4	1
ecoli[ST-131]	ESC_CB2325AA_AS	ESC_NA3751AA	ExPEC	5251279	162	ST131	131	O25	H4	fimH27	0	0	0	0	0	0	0	0	0	0	0	0	0	1	1	1	1	0	0	1	1	1	1	0	0	1	0	0	1	2	0
ecoli[ST-38]	ESC_CB2326AA_AS	ESC_NA3750AA	ExPEC	5373010	191	ST38	38	O11 or OX19	H30	fimH5	0	0	0	0	0	0	0	0	0	0	0	0	0	1	1	1	1	0	0	1	1	1	1	0	0	1	0	0	1	2	0
ecoli[ST-131]	ESC_CB2327AA_AS	ESC_NA3749AA	ExPEC	5403172	84	ST131	131	O25	H4	fimH30	0	0	0	0	0	0	0	0	0	0	0	0	0	1	1	1	1	1	0	1	1	1	1	0	0	1	0	0	1	2	0
ecoli[ST-69]	ESC_CB2328AA_AS	ESC_NA3748AA	ExPEC	5267635	130	ST69	69	O15	H1	fimH27	0	0	0	0	0	0	0	0	0	0	0	0	0	1	1	1	1	1	0	0	1	0	0	0	0	1	0	0	1	2	0
ecoli[ST-1147]	ESC_CB2329AA_AS	ESC_NA3747AA	ExPEC	4925283	393	ST1147	1147	O128	H35	fimH25	0	0	0	0	0	0	0	0	0	0	0	0	0	0	0	0	0	0	0	0	0	0	0	0	0	0	0	0	0	0	0
ecoli[ST-38]	ESC_CB2330AA_AS	ESC_NA3746AA	ExPEC	5245183	90	ST38	38	O1	H15	fimH65	0	0	0	0	0	0	0	0	0	0	0	0	0	1	1	1	1	0	0	1	1	1	1	0	0	1	0	0	1	2	0
ecoli[ST-1722]	ESC_CB2331AA_AS	ESC_NA3745AA	ExPEC	5114842	130	ST1722	1722	O11 or OX19	H25	fimH153	0	0	0	0	0	0	0	0	0	0	1	1	0	0	0	0	0	0	0	0	0	0	0	0	1	0	0	0	0	1	0
ecoli[ST-58]	ESC_CB2332AA_AS	ESC_NA3744AA	ExPEC	5022240	124	ST58	58	O8	H25	fimH34	1	1	1	1	1	1	1	1	1	1	1	1	1	1	1	1	1	1	1	1	1	1	1	1	1	1	1	1	1	6	1
ecoli[ST-131]	ESC_CB2333AA_AS	ESC_NA3743AA	ExPEC	5097673	119	ST131	131	O25	H4	fimH30	0	0	0	0	0	0	0	0	0	0	0	0	0	1	1	1	1	1	0	1	1	1	1	0	0	1	0	0	1	2	0
ecoli[ST-2599]	ESC_CB2334AA_AS	ESC_NA3742AA	ExPEC	4887572	147	ST2599	2599	OX18	H2	fimH32	0	0	0	1	0	0	0	1	0	0	0	1	1	1	1	1	1	1	1	1	1	1	1	1	1	1	0	1	1	5	1
ecoli[ST-12]	ESC_CB2335AA_AS	ESC_NA3741AA	ExPEC	5278014	139	ST12	12	O4	H5	fimH27	1	0	0	0	0	0	0	0	1	1	1	1	1	1	1	1	1	0	0	1	1	1	1	1	1	1	0	0	1	4	1
ecoli[ST-38]	ESC_CB2336AA_AS	ESC_NA3740AA	ExPEC	5492954	123	ST38	38	O86	H18	Unknown	0	0	0	0	0	0	0	0	0	0	0	0	0	0	0	0	0	0	0	0	0	0	0	0	0	0	0	0	0	0	0
ecoli[ST-131]	ESC_CB2337AA_AS	ESC_NA3739AA	ExPEC	5126372	380	ST131	131	O25	H4	fimH30	0	0	0	0	0	0	0	0	0	0	0	0	0	1	1	1	1	1	0	1	1	1	1	0	0	1	0	0	1	2	0
ecoli[ST-69]	ESC_CB2338AA_AS	ESC_NA3738AA	ExPEC	5372864	145	ST69	69	O15	H18	fimH27	0	0	0	0	0	0	0	0	0	0	0	0	0	1	1	1	1	0	0	1	1	1	1	0	0	1	0	0	1	2	0
ecoli[ST-131]	ESC_CB2339AA_AS	ESC_NA3737AA	ExPEC	5312225	241	ST131	131	O25	H4	fimH30	0	0	0	0	0	0	0	0	0	0	0	0	0	1	1	1	0	1	0	1	1	1	1	0	0	1	0	0	1	2	0
ecoli[ST-73]	ESC_CB2340AA_AS	ESC_NA3736AA	ExPEC	5140832	151	ST73	73	O22	H1	fimH103	1	0	0	0	0	0	0	0	1	1	1	1	1	0	0	0	0	0	0	1	1	1	1	1	1	0	0	0	1	3	0
ecoli[ST-38]	ESC_CB2341AA_AS	ESC_NA3735AA	ExPEC	5435722	127	ST38	38	-	H18	Unknown	0	0	0	0	0	0	0	0	0	0	0	0	0	0	0	0	0	0	0	0	0	0	0	0	0	0	0	0	0	0	0
ecoli[ST-69]	ESC_CB2342AA_AS	ESC_NA3734AA	ExPEC	5439157	114	ST69	69	O15	H18	fimH27	0	0	0	1	0	0	0	0	1	1	1	1	1	1	1	1	1	1	0	1	1	1	1	1	1	1	0	0	1	4	1
ecoli[ST-131]	ESC_CB2343AA_AS	ESC_NA3733AA	ExPEC	5304020	118	ST131	131	O25	H4	fimH30	0	0	0	0	0	0	0	0	0	0	0	0	0	1	1	1	1	1	0	1	1	1	1	0	0	1	0	0	1	2	0
ecoli[ST-354]	ESC_CB2344AA_AS	ESC_NA3732AA	ExPEC	5068446	141	ST354	354	O45	H6	fimH58	0	0	0	0	0	0	0	0	0	0	0	0	0	0	0	0	0	0	0	0	0	0	0	0	0	0	0	0	0	0	0
ecoli[ST-95]	ESC_CB2345AA_AS	ESC_NA3731AA	ExPEC	4986481	176	ST95	95	O2	H4	fimH27	0	0	0	0	0	0	0	0	0	0	0	0	0	0	0	0	0	0	0	1	1	1	1	0	0	0	0	0	1	1	0
ecoli[ST-131]	ESC_CB2346AA_AS	ESC_NA3730AA	ExPEC	4975545	122	ST131	131	O16	H5	fimH41	0	0	0	0	0	0	0	0	0	0	0	0	0	1	1	1	1	1	0	1	1	1	1	0	0	1	0	0	1	2	0
ecoli[ST-69]	ESC_CB2347AA_AS	ESC_NA3729AA	ExPEC	5220887	220	ST69	69	O86	H18	fimH483	0	0	0	0	0	0	0	0	0	0	0	0	0	1	1	1	1	0	0	1	1	1	1	0	0	1	0	0	1	2	0
ecoli[ST-648]	ESC_CB2348AA_AS	ESC_NA3728AA	ExPEC	5516068	118	ST648	648	O153	H6	Unknown	0	0	0	0	0	0	0	0	0	0	0	0	0	1	1	1	1	1	0	1	1	1	1	0	0	1	0	0	1	2	0
ecoli[ST-131]	ESC_CB2350AA_AS	ESC_NA3726AA	ExPEC	5328218	132	ST131	131	O25	H4	fimH30	0	0	0	0	0	0	0	0	0	0	0	0	0	1	1	1	1	1	0	1	1	1	1	0	0	1	0	0	1	2	0
ecoli[ST-1982]	ESC_CB2351AA_AS	ESC_NA3725AA	ExPEC	5125715	90	ST131	131	O25	H4	fimH30	0	0	0	0	0	0	0	0	0	0	0	0	0	1	1	1	1	1	0	1	1	1	1	0	0	1	0	0	1	2	0
ecoli[ST-38]	ESC_CB2352AA_AS	ESC_NA3724AA	ExPEC	5375028	95	ST38	38	O153	H30	fimH5	0	0	0	0	0	0	0	0	0	0	0	0	0	1	1	1	1	0	0	1	1	1	1	0	0	1	0	0	1	2	0
ecoli[ST-69]	ESC_CB2353AA_AS	ESC_NA3723AA	ExPEC	5431270	104	ST69	69	O15	H18	fimH27	1	1	1	1	1	1	1	1	1	1	1	1	1	1	1	1	1	1	1	1	1	1	1	1	1	1	1	1	1	6	1
ecoli[ST-131]	ESC_CB2354AA_AS	ESC_NA3722AA	ExPEC	5243916	117	ST131	131	O25	H4	fimH30	0	0	0	0	0	0	0	0	0	0	0	0	0	1	1	1	1	1	0	1	1	1	1	0	0	1	0	0	1	2	0
ecoli[ST-131]	ESC_CB2355AA_AS	ESC_NA3721AA	ExPEC	5136060	123	ST131	131	O25	H4	fimH30	0	0	0	0	0	0	0	0	0	0	0	0	0	1	1	1	1	1	0	1	1	1	1	0	0	1	0	0	1	2	0
ecoli[ST-117]	ESC_CB2356AA_AS	ESC_NA3720AA	ExPEC	5303056	209	ST117	117	O33	H4	fimH97	1	0	0	0	0	0	0	0	0	0	0	0	0	1	1	1	1	1	0	1	1	1	1	1	0	1	0	0	1	3	0
ecoli[ST-131]	ESC_CB2357AA_AS	ESC_NA3719AA	ExPEC	5104974	132	ST131	131	O25	H4	fimH30	0	0	0	0	0	0	0	0	0	0	0	0	0	1	1	1	1	1	0	1	1	1	1	0	0	1	0	0	1	2	0
ecoli[ST-131]	ESC_CB2358AA_AS	ESC_NA3718AA	ExPEC	5178106	273	ST131	131	O25	H4	fimH30	0	0	0	0	0	0	0	0	0	0	0	0	0	1	1	1	1	1	0	1	1	1	1	0	0	1	0	0	1	2	0
ecoli[ST-131]	ESC_CB2359AA_AS	ESC_NA3717AA	ExPEC	5279349	205	ST131	131	O25	H4	fimH27	0	0	0	0	0	0	0	0	0	0	0	0	0	1	1	1	1	0	0	1	1	1	1	0	0	1	0	0	1	2	0
ecoli[ST-88]	ESC_CB2360AA_AS	ESC_NA3716AA	ExPEC	5115515	99	ST88	88	O8	H9	fimH1176	0	0	0	0	0	0	0	0	0	0	0	0	0	0	0	0	0	0	0	1	1	1	1	0	0	0	0	0	1	1	0
ecoli[ST-131]	ESC_CB2361AA_AS	ESC_NA3715AA	ExPEC	5220018	132	ST131	131	O25	H4	fimH30	0	0	0	0	0	0	0	0	0	0	0	0	0	1	1	1	1	1	0	1	1	1	1	0	0	1	0	0	1	2	0
ecoli[ST-38]	ESC_CB2362AA_AS	ESC_NA3714AA	ExPEC	5312174	129	ST38	38	O153	H30	fimH5	0	0	0	0	0	0	0	0	0	0	0	0	0	1	1	1	1	0	0	1	1	1	1	0	0	1	0	0	1	2	0
ecoli[ST-69]	ESC_CB2363AA_AS	ESC_NA3713AA	ExPEC	5264284	153	ST69	69	O15	H1	fimH27	0	0	0	0	0	0	0	0	0	0	0	0	0	0	0	0	0	0	0	1	1	1	1	0	0	0	0	0	1	1	0
ecoli[ST-131]	ESC_CB2364AA_AS	ESC_NA3712AA	ExPEC	5141149	123	ST131	131	O16	H5	fimH41	0	0	0	0	0	0	0	0	0	0	0	0	0	1	1	1	1	1	0	1	1	1	1	0	0	1	0	0	1	2	0
ecoli[ST-1982]	ESC_CB2365AA_AS	ESC_NA3711AA	ExPEC	5099936	171	ST1982	1982	O16	H5	fimH41	0	0	0	0	0	0	0	0	0	0	0	0	0	1	1	1	1	1	0	1	1	1	1	0	0	1	0	0	1	2	0
ecoli[ST-2020]	ESC_CB2366AA_AS	ESC_NA3710AA	ExPEC	5349423	126	ST2020	2020	O11 or OX19	H4	fimH27	0	0	0	0	0	0	0	0	0	0	0	0	0	1	1	1	1	0	0	1	1	1	1	0	0	1	0	0	1	2	0
ecoli[ST-131]	ESC_CB2367AA_AS	ESC_NA3709AA	ExPEC	5205442	173	ST131	131	O25	H4	fimH30	0	0	0	0	0	0	0	0	0	0	0	0	0	1	1	1	1	1	0	1	1	1	1	0	0	1	0	0	1	2	0
ecoli[ST-12]	ESC_CB2368AA_AS	ESC_NA3708AA	ExPEC	5276506	147	ST12	12	O4	H5	fimH27	0	0	0	0	0	0	0	0	0	0	0	0	0	1	1	1	1	0	0	1	1	1	1	0	0	1	0	0	1	2	0
ecoli[ST-6355]	ESC_CB2369AA_AS	ESC_NA3707AA	ExPEC	5139275	141	ST6355	6355	O18	H5	fimH106	1	0	0	0	0	0	0	0	1	1	1	1	1	1	1	1	0	0	0	0	0	0	0	1	1	1	0	0	0	3	0
ecoli[ST-357]	ESC_CB2370AA_AS	ESC_NA3706AA	ExPEC	5248330	166	ST357	357	O13	H4	fimH21	1	1	1	1	1	1	1	1	1	1	1	1	1	1	1	1	1	0	1	1	0	0	0	1	1	1	1	1	1	6	1
ecoli[ST-131]	ESC_CB2371AA_AS	ESC_NA3705AA	ExPEC	5404579	133	ST131	131	O25	H4	fimH30	0	0	0	0	0	0	0	0	0	0	0	0	0	1	1	1	0	1	0	1	1	1	1	0	0	1	0	0	1	2	0
ecoli[ST-131]	ESC_CB2372AA_AS	ESC_NA3704AA	ExPEC	5177957	164	ST131	131	O25	H4	fimH30	0	0	0	0	0	0	0	0	0	0	0	0	0	1	1	1	1	1	0	1	1	1	1	0	0	1	0	0	1	2	0
ecoli[ST-405]	ESC_CB2373AA_AS	ESC_NA3703AA	ExPEC	5430563	171	ST405	405	O102	H6	fimH27	0	0	0	0	0	0	0	0	0	0	0	0	0	1	1	1	1	0	0	1	1	1	1	0	0	1	0	0	1	2	0
ecoli[ST-131]	ESC_CB2374AA_AS	ESC_NA3702AA	ExPEC	5102976	284	ST131	131	O16	H5	fimH41	0	0	0	0	0	0	0	0	0	0	0	0	0	1	1	1	1	1	0	1	1	1	1	0	0	1	0	0	1	2	0
ecoli[Unknown ST]	ESC_CB2375AA_AS	ESC_NA3701AA	ExPEC	5403261	80	ST69	69	O15	H18	fimH27	0	0	0	1	0	0	0	0	1	1	1	1	1	1	1	1	1	1	0	1	1	1	1	1	1	1	0	0	1	4	1
ecoli[ST-131]	ESC_CB2376AA_AS	ESC_NA3700AA	ExPEC	5329136	123	ST131	131	O16	H5	fimH41	0	0	0	0	0	0	0	0	0	0	0	0	0	0	0	0	0	0	0	1	1	1	1	0	0	0	0	0	1	1	0
ecoli[ST-10]	ESC_CB2377AA_AS	ESC_NA3699AA	ExPEC	4999810	169	ST10	10	O89	H9	fimH54	0	0	0	0	0	0	0	0	0	0	0	0	0	1	1	1	1	1	0	1	1	1	1	0	0	1	0	0	1	2	0
ecoli[ST-69]	ESC_CB2378AA_AS	ESC_NA3698AA	ExPEC	5215165	163	ST69	69	O17 or O77	H18	fimH27	0	0	0	0	0	0	0	0	0	0	0	0	0	0	0	0	0	0	0	1	1	1	1	0	0	0	0	0	1	1	0
ecoli[ST-219]	ESC_CB2380AA_AS	ESC_NA3696AA	ExPEC	5548359	246	ST219	219	O71	H34	fimH370	1	0	0	0	1	1	1	1	1	1	1	1	1	1	1	1	1	1	1	1	1	1	1	1	1	1	1	1	1	6	1
ecoli[ST-131]	ESC_CB2381AA_AS	ESC_NA3695AA	ExPEC	5270086	153	ST131	131	O25	H4	fimH30	0	0	0	0	0	0	0	0	0	0	0	0	0	1	1	1	1	1	0	1	1	1	1	0	0	1	0	0	1	2	0
ecoli[ST-131]	ESC_CB2382AA_AS	ESC_NA3694AA	ExPEC	5196987	391	ST131	131	O25	H4	fimH30	0	0	0	0	0	0	0	0	0	0	0	0	0	1	1	1	1	1	0	1	1	1	1	0	0	1	0	0	1	2	0
ecoli[ST-131]	ESC_CB2383AA_AS	ESC_NA3693AA	ExPEC	5233488	242	ST131	131	O16	H5	fimH41	0	0	0	0	0	0	0	0	0	0	0	0	0	1	1	1	1	1	0	1	1	1	1	0	0	1	0	0	1	2	0
ecoli[ST-95]	ESC_CB2384AA_AS	ESC_NA3692AA	ExPEC	5107703	166	ST95	95	O1	H7	fimH30	1	1	1	1	1	1	1	1	1	1	1	1	1	1	1	1	1	1	1	1	1	0	1	1	1	1	1	1	1	6	1
ecoli[ST-38]	ESC_CB2385AA_AS	ESC_NA3691AA	ExPEC	5278759	135	ST38	38	O51	H30	fimH5	0	0	0	0	0	0	0	0	0	0	0	0	0	1	1	1	1	0	0	0	0	0	0	0	0	1	0	0	0	1	0
ecoli[ST-69]	ESC_CB2386AA_AS	ESC_NA3843AA	ExPEC	5334246	889	ST69	69	O15	H18	fimH27	0	0	0	0	0	0	0	0	0	0	0	0	0	1	1	1	1	0	0	1	1	1	1	0	0	1	0	0	1	2	0
ecoli[ST-405]	ESC_CB2387AA_AS	ESC_NA3842AA	ExPEC	5341862	146	ST405	405	O102	H6	fimH27	0	0	0	0	0	0	0	0	0	0	0	0	0	1	1	1	1	0	0	1	1	1	1	0	0	1	0	0	1	2	0
ecoli[ST-998]	ESC_CB2389AA_AS	ESC_NA3690AA	ExPEC	5124261	208	ST998	998	O2	H6	fimH76	0	0	0	0	0	0	0	0	1	1	1	1	1	0	0	0	0	0	0	1	1	1	1	0	1	0	0	0	1	2	0
ecoli[ST-38]	ESC_CB2390AA_AS	ESC_NA3689AA	ExPEC	5273568	61	ST38	38	O3	H30	fimH302	0	0	0	0	0	0	0	0	0	0	0	0	0	1	1	1	1	0	0	0	0	0	0	0	0	1	0	0	0	1	0
ecoli[ST-405]	ESC_CB2391AA_AS	ESC_NA3688AA	ExPEC	5636144	201	ST405	405	O102	H6	fimH27	0	0	0	0	0	0	0	0	0	0	0	0	0	1	1	1	1	0	0	1	1	1	1	0	0	1	0	0	1	2	0
ecoli[ST-131]	ESC_CB2392AA_AS	ESC_NA3687AA	ExPEC	5357395	120	ST131	131	O25	H4	fimH30	0	0	0	0	0	0	0	0	0	0	0	0	0	1	1	1	1	1	0	1	1	1	1	0	0	1	0	0	1	2	0
ecoli[ST-131]	ESC_CB2393AA_AS	ESC_NA3686AA	ExPEC	5027964	125	ST131	131	O25	H4	fimH30	0	0	0	0	0	0	0	0	0	0	0	0	0	1	1	1	1	1	0	1	1	1	1	0	0	1	0	0	1	2	0
ecoli[ST-12]	ESC_CB2394AA_AS	ESC_NA3685AA	ExPEC	5147586	131	ST12	12	O4	H1	fimH106	1	0	0	0	0	0	0	0	1	1	1	1	1	1	1	1	1	0	0	1	1	1	1	1	1	1	0	0	1	4	1
ecoli[ST-131]	ESC_CB2395AA_AS	ESC_NA3684AA	ExPEC	5325715	220	ST131	131	O25	H4	fimH30	0	0	0	0	0	0	0	0	0	0	0	0	0	1	1	1	1	1	0	1	1	1	1	0	0	1	0	0	1	2	0
ecoli[ST-131]	ESC_CB2396AA_AS	ESC_NA3683AA	ExPEC	5054078	171	ST131	131	O16	H5	fimH41	0	0	0	0	0	0	0	0	0	0	0	0	0	1	1	1	1	1	0	1	1	1	1	0	0	1	0	0	1	2	0
ecoli[ST-131]	ESC_CB2397AA_AS	ESC_NA3682AA	ExPEC	5277328	125	ST131	131	O25	H4	fimH30	0	0	0	0	0	0	0	0	0	0	0	0	0	1	1	1	1	1	0	1	1	1	1	0	0	1	0	0	1	2	0
ecoli[ST-131]	ESC_CB2398AA_AS	ESC_NA3681AA	ExPEC	5225901	162	ST131	131	O25	H4	fimH30	0	0	0	0	0	0	0	0	0	0	0	0	0	1	1	1	1	1	0	1	1	1	1	0	0	1	0	0	1	2	0
ecoli[ST-38]	ESC_CB2399AA_AS	ESC_NA3680AA	ExPEC	5404024	148	ST38	38	O153	H30	fimH5	0	0	0	0	0	0	0	0	0	0	0	0	0	1	1	1	1	0	0	1	1	1	1	0	0	1	0	0	1	2	0
ecoli[ST-69]	ESC_CB2400AA_AS	ESC_NA3679AA	ExPEC	5215334	172	ST69	69	O25	H18	fimH27	0	0	0	0	0	0	0	0	0	0	0	0	0	0	0	0	0	0	0	1	1	1	1	0	0	0	0	0	1	1	0
ecoli[ST-131]	ESC_CB2401AA_AS	ESC_NA3678AA	ExPEC	5238778	233	ST131	131	O25	H4	fimH30	0	0	0	0	0	0	0	0	0	0	0	0	0	1	1	1	1	1	0	1	1	1	1	0	0	1	0	0	1	2	0
ecoli[ST-131]	ESC_CB2402AA_AS	ESC_NA3677AA	ExPEC	5280462	147	ST131	131	O25	H4	fimH30	0	0	0	0	0	0	0	0	0	0	0	0	0	1	1	1	1	1	0	1	1	1	1	0	0	1	0	0	1	2	0
ecoli[ST-57]	ESC_CB2403AA_AS	ESC_NA3676AA	ExPEC	5525632	136	ST57	57	-	H25	fimH27	1	0	0	0	1	1	1	1	1	1	1	1	1	1	1	1	1	1	1	1	1	1	1	1	1	1	1	1	1	6	1
ecoli[ST-453]	ESC_CB2404AA_AS	ESC_NA3675AA	ExPEC	4835106	179	ST453	453	O23	H16	fimH31	0	0	0	0	0	0	0	0	0	0	0	0	0	0	0	0	0	0	0	1	1	1	1	0	0	0	0	0	1	1	0
ecoli[ST-131]	ESC_CB2405AA_AS	ESC_NA3674AA	ExPEC	5292476	83	ST131	131	O25	H4	fimH30	0	0	0	0	0	0	0	0	0	0	0	0	0	1	1	1	1	1	0	1	1	1	1	0	0	1	0	0	1	2	0
ecoli[ST-38]	ESC_CB2406AA_AS	ESC_NA3673AA	ExPEC	5518098	166	ST38	38	O1	H15	fimH65	0	0	0	0	0	0	0	0	0	0	0	0	0	1	1	1	1	1	0	0	0	0	0	0	0	1	0	0	0	1	0
ecoli[ST-131]	ESC_CB2407AA_AS	ESC_NA3672AA	ExPEC	5339914	173	ST131	131	O25	H4	fimH30	0	0	0	0	0	0	0	0	0	0	0	0	0	1	1	1	1	1	0	1	1	1	1	0	0	1	0	0	1	2	0
ecoli[ST-131]	ESC_CB2408AA_AS	ESC_NA3671AA	ExPEC	5036605	153	ST131	131	O25	H4	fimH30	0	0	0	0	0	0	0	0	0	0	0	0	0	1	1	1	1	1	0	1	1	1	1	0	0	1	0	0	1	2	0
ecoli[ST-131]	ESC_CB2409AA_AS	ESC_NA3670AA	ExPEC	5204453	118	ST131	131	O25	H4	fimH30	0	0	0	0	0	0	0	0	0	0	0	0	0	1	1	1	1	1	0	1	1	1	1	0	0	1	0	0	1	2	0
ecoli[ST-127]	ESC_CB2410AA_AS	ESC_NA3669AA	ExPEC	5047597	125	ST127	127	O6	H31	fimH2	0	0	0	0	0	0	0	0	1	1	1	1	1	0	0	0	0	0	0	1	1	1	1	0	1	0	0	0	1	2	0
ecoli[ST-38]	ESC_CB2411AA_AS	ESC_NA3668AA	ExPEC	5455169	132	ST38	38	O86	H18	Unknown	0	0	0	0	0	0	0	0	0	0	0	0	0	0	0	0	0	0	0	0	0	0	0	0	0	0	0	0	0	0	0
ecoli[ST-131]	ESC_CB2412AA_AS	ESC_NA3667AA	ExPEC	5155229	146	ST131	131	O25	H4	fimH27	0	0	0	0	0	0	0	0	0	0	0	0	0	1	1	1	1	0	0	1	1	1	1	0	0	1	0	0	1	2	0
ecoli[ST-167]	ESC_CB2413AA_AS	ESC_NA3666AA	ExPEC	5101859	148	ST167	167	O89	H9	fimH215	1	1	1	1	1	1	1	1	1	1	1	1	1	1	1	1	1	1	1	1	1	1	1	1	1	1	1	1	1	6	1
ecoli[ST-101]	ESC_CB2414AA_AS	ESC_NA3665AA	ExPEC	5060612	145	ST101	101	O15	H10	fimH86	1	1	1	1	1	1	1	1	1	1	1	1	1	1	1	1	1	1	1	1	1	1	1	1	1	1	1	1	1	6	1
ecoli[Unknown ST]	ESC_CB2415AA_AS	ESC_NA3664AA	ExPEC	4946287	165	ST58	58	O9	H25	fimH32	1	1	1	1	1	1	1	1	1	1	1	1	1	1	1	1	1	1	1	1	1	1	1	1	1	1	1	1	1	6	1
ecoli[ST-38]	ESC_CB2416AA_AS	ESC_NA3663AA	ExPEC	5380211	170	ST38	38	O153	H30	fimH5	0	0	0	0	0	0	0	0	0	0	0	0	0	0	1	1	1	0	0	1	1	1	1	0	0	1	0	0	1	2	0
ecoli[ST-5041]	ESC_CB2417AA_AS	ESC_NA3662AA	ExPEC	5180067	149	ST5041	5041	O17 or O77	H18	fimH30	0	0	0	0	0	0	0	0	0	0	0	0	0	0	0	0	0	0	0	0	0	0	0	0	0	0	0	0	0	0	0
ecoli[ST-131]	ESC_CB2418AA_AS	ESC_NA3661AA	ExPEC	5382903	94	ST131	131	O25	H4	fimH30	0	0	0	0	0	0	0	0	0	0	0	0	0	1	1	1	0	1	0	1	1	1	1	0	0	1	0	0	1	2	0
ecoli[ST-131]	ESC_CB2419AA_AS	ESC_NA3660AA	ExPEC	5227319	96	ST131	131	O25	H4	fimH30	0	0	0	0	0	0	0	0	0	0	0	0	0	1	1	1	1	1	0	1	1	1	1	0	0	1	0	0	1	2	0
ecoli[ST-636]	ESC_CB2420AA_AS	ESC_NA3659AA	ExPEC	5088760	615	ST636	636	O21	H7	Unknown	0	0	0	0	0	0	0	0	0	0	0	0	0	1	1	1	1	1	0	1	0	0	0	0	0	1	0	0	1	2	0
ecoli[ST-131]	ESC_CB2421AA_AS	ESC_NA3658AA	ExPEC	5266390	134	ST131	131	O25	H4	fimH30	0	0	0	0	0	0	0	0	0	0	0	0	0	1	1	1	1	1	0	1	1	1	1	0	0	1	0	0	1	2	0
ecoli[ST-131]	ESC_CB2422AA_AS	ESC_NA3657AA	ExPEC	5287835	99	ST131	131	O16	H5	fimH41	0	0	0	0	0	0	0	0	0	0	0	0	0	1	1	1	1	1	0	1	1	1	1	0	0	1	0	0	1	2	0
ecoli[ST-131]	ESC_CB2423AA_AS	ESC_NA3656AA	ExPEC	5225848	115	ST131	131	O16	H5	fimH41	0	0	0	0	0	0	0	0	0	0	0	0	0	1	1	1	1	1	0	1	0	0	1	0	0	1	0	0	1	2	0
ecoli[ST-1193]	ESC_CB2424AA_AS	ESC_NA3655AA	ExPEC	4995290	171	ST1193	1193	O75	H5	fimH64	0	0	0	0	0	0	0	0	0	0	0	0	0	1	1	1	1	1	0	1	1	1	1	0	0	1	0	0	1	2	0
ecoli[ST-131]	ESC_CB2425AA_AS	ESC_NA3654AA	ExPEC	5334023	105	ST131	131	O25	H4	fimH30	0	0	0	0	0	0	0	0	0	0	1	1	0	1	1	1	0	1	0	1	1	1	1	0	1	1	0	0	1	3	0
ecoli[ST-131]	ESC_CB2426AA_AS	ESC_NA3653AA	ExPEC	5326139	155	ST131	131	O25	H4	fimH30	0	0	0	0	0	0	0	0	0	0	0	0	0	1	1	1	1	1	0	1	1	1	1	0	0	1	0	0	1	2	0
ecoli[ST-38]	ESC_CB2427AA_AS	ESC_NA3652AA	ExPEC	5331454	159	ST38	38	O86	H18	fimH5	0	0	0	0	0	0	0	0	0	0	0	0	0	1	1	1	1	1	0	1	1	1	1	0	0	1	0	0	1	2	0
ecoli[ST-131]	ESC_CB2428AA_AS	ESC_NA3651AA	ExPEC	5266425	112	ST131	131	O25	H4	fimH30	0	0	0	0	0	0	0	0	0	0	0	0	0	1	1	1	1	1	0	1	1	1	1	0	0	1	0	0	1	2	0
ecoli[ST-69]	ESC_CB2429AA_AS	ESC_NA3650AA	ExPEC	5433146	85	ST69	69	O15	H18	fimH27	0	0	0	0	0	0	0	0	0	0	0	0	0	1	1	1	1	0	0	1	1	1	1	0	0	1	0	0	1	2	0
ecoli[ST-131]	ESC_CB2430AA_AS	ESC_NA3649AA	ExPEC	5102102	141	ST131	131	O16	H5	fimH41	0	0	0	0	0	0	0	0	0	0	0	0	0	1	1	1	1	1	0	1	1	1	1	0	0	1	0	0	1	2	0
ecoli[ST-131]	ESC_CB2431AA_AS	ESC_NA3648AA	ExPEC	5310059	123	ST131	131	O25	H4	fimH30	0	0	0	0	0	0	0	0	0	0	0	0	0	1	1	1	1	1	0	1	1	1	1	0	0	1	0	0	1	2	0
ecoli[ST-69]	ESC_CB2432AA_AS	ESC_NA3647AA	ExPEC	5196523	145	ST69	69	O15	H18	fimH27	0	0	0	0	0	0	0	0	0	0	0	0	0	0	0	0	0	0	0	1	1	1	1	0	0	0	0	0	1	1	0
ecoli[ST-14]	ESC_CB2433AA_AS	ESC_NA3646AA	ExPEC	5405517	289	ST14	14	O18	H5	fimH27	1	0	0	0	0	0	0	0	1	1	1	1	1	0	0	0	0	0	0	1	1	1	1	1	1	0	0	0	1	3	0
ecoli[ST-131]	ESC_CB2434AA_AS	ESC_NA3645AA	ExPEC	5069947	136	ST131	131	O25	H4	fimH30	0	0	0	0	0	0	0	0	0	0	0	0	0	1	1	1	1	1	0	1	1	1	1	0	0	1	0	0	1	2	0
ecoli[ST-131]	ESC_CB2435AA_AS	ESC_NA3644AA	ExPEC	5324702	159	ST131	131	O25	H4	fimH30	0	0	0	0	0	0	0	0	0	0	0	0	0	1	1	1	1	1	0	1	1	1	1	0	0	1	0	0	1	2	0
ecoli[ST-73]	ESC_CB2436AA_AS	ESC_NA3643AA	ExPEC	5273546	122	ST73	73	O6	H1	fimH10	1	0	0	0	0	0	0	0	1	1	1	1	1	1	1	1	1	1	0	1	1	1	1	1	1	1	0	0	1	4	1
ecoli[ST-131]	ESC_CB2437AA_AS	ESC_NA3642AA	ExPEC	5084337	114	ST131	131	O25	H4	fimH30	0	0	0	0	0	0	0	0	0	0	0	0	0	0	0	0	0	0	0	1	1	1	1	0	0	0	0	0	1	1	0
ecoli[ST-75]	ESC_CB2438AA_AS	ESC_NA3641AA	ExPEC	5108032	169	ST75	75	B15 or O112	H8	fimH35	1	0	0	0	0	0	0	0	1	1	1	1	1	0	0	0	0	0	0	1	1	1	1	1	1	0	0	0	1	3	0
ecoli[ST-73]	ESC_CB2439AA_AS	ESC_NA3640AA	ExPEC	5087358	127	ST73	73	O6	H1	fimH30	1	0	0	0	0	0	0	0	1	1	1	1	1	1	1	1	1	0	0	1	1	1	1	1	1	1	0	0	1	4	1
ecoli[ST-131]	ESC_CB2440AA_AS	ESC_NA3639AA	ExPEC	5266793	117	ST131	131	O25	H4	fimH30	0	0	0	0	0	0	0	0	0	0	0	0	0	1	1	1	1	1	0	1	1	1	1	0	0	1	0	0	1	2	0
ecoli[ST-131]	ESC_CB2441AA_AS	ESC_NA3638AA	ExPEC	5285296	300	ST131	131	O25	H4	fimH30	0	0	0	0	0	0	0	0	0	0	0	0	0	1	1	1	0	1	0	1	1	1	1	0	0	1	0	0	1	2	0
ecoli[ST-127]	ESC_CB2442AA_AS	ESC_NA3637AA	ExPEC	5022492	175	ST127	127	O6	H31	fimH180	0	0	0	0	0	0	0	0	1	1	1	1	1	0	0	0	0	0	0	1	1	1	1	0	1	0	0	0	1	2	0
ecoli[ST-131]	ESC_CB2443AA_AS	ESC_NA3636AA	ExPEC	5317931	212	ST131	131	O25	H4	fimH30	0	0	0	0	0	0	0	0	0	0	0	0	0	1	1	1	0	1	0	1	1	1	1	0	0	1	0	0	1	2	0
ecoli[Unknown ST]	ESC_CB2444AA_AS	ESC_NA3635AA	ExPEC	5277687	78	ST131	131	O25	H4	fimH30	0	0	0	0	0	0	0	0	0	0	0	0	0	1	1	1	1	1	0	1	1	1	1	0	0	1	0	0	1	2	0
ecoli[ST-131]	ESC_CB2445AA_AS	ESC_NA3634AA	ExPEC	5230263	140	ST131	131	O25	H4	fimH30	0	0	0	0	0	0	0	0	0	0	0	0	0	1	1	1	1	1	0	1	1	1	1	0	0	1	0	0	1	2	0
ecoli[ST-131]	ESC_CB2446AA_AS	ESC_NA3633AA	ExPEC	5245806	138	ST131	131	O25	H4	fimH30	0	0	0	0	0	0	0	0	0	0	0	0	0	1	1	1	1	1	0	1	1	1	1	0	0	1	0	0	1	2	0
ecoli[ST-95]	ESC_CB2447AA_AS	ESC_NA3632AA	ExPEC	5156452	127	ST95	95	O2	H4	fimH27	1	1	1	1	1	1	1	1	1	1	1	1	1	1	1	1	1	1	1	1	1	1	1	1	1	1	1	1	1	6	1
ecoli[ST-131]	ESC_CB2448AA_AS	ESC_NA3631AA	ExPEC	5328743	118	ST131	131	O25	H4	fimH30	0	0	0	0	0	0	0	0	0	0	0	0	0	1	1	1	1	1	0	1	1	1	1	0	0	1	0	0	1	2	0
ecoli[ST-131]	ESC_CB2449AA_AS	ESC_NA3630AA	ExPEC	5188457	116	ST131	131	O25	H4	fimH30	0	0	0	0	0	0	0	0	0	0	0	0	0	1	1	1	1	1	0	0	1	0	0	0	0	1	0	0	1	2	0
ecoli[ST-131]	ESC_CB2450AA_AS	ESC_NA3629AA	ExPEC	5062923	126	ST131	131	O25	H4	fimH30	0	0	0	0	0	0	0	0	0	0	0	0	0	1	1	1	1	1	0	1	1	1	1	0	0	1	0	0	1	2	0
ecoli[ST-131]	ESC_CB2451AA_AS	ESC_NA3628AA	ExPEC	5124422	132	ST131	131	O16	H5	fimH234	0	0	0	0	0	0	0	0	0	0	0	0	0	1	1	1	1	1	0	1	1	1	1	0	0	1	0	0	1	2	0
ecoli[ST-73]	ESC_CB2452AA_AS	ESC_NA3627AA	ExPEC	5331387	104	ST73	73	O6	H1	fimH10	1	0	0	0	0	0	0	0	1	1	1	1	1	1	1	1	1	1	0	1	1	1	1	1	1	1	0	0	1	4	1
ecoli[ST-131]	ESC_CB2453AA_AS	ESC_NA3626AA	ExPEC	5312104	133	ST131	131	O25	H4	fimH30	0	0	0	0	0	0	0	0	0	0	0	0	0	1	1	1	1	1	0	1	1	1	1	0	0	1	0	0	1	2	0
ecoli[ST-1193]	ESC_CB2454AA_AS	ESC_NA3625AA	ExPEC	5087668	114	ST1193	1193	O75	H5	fimH64	0	0	0	0	0	0	0	0	0	0	0	0	0	1	1	1	1	1	0	1	1	1	1	0	0	1	0	0	1	2	0
ecoli[ST-131]	ESC_CB2455AA_AS	ESC_NA3624AA	ExPEC	5356103	118	ST131	131	O25	H4	fimH30	0	0	0	0	0	0	0	0	0	0	0	0	0	1	1	1	0	1	0	1	1	1	1	0	0	1	0	0	1	2	0
ecoli[ST-69]	ESC_CB2456AA_AS	ESC_NA3623AA	ExPEC	5259334	131	ST69	69	O117	H4	fimH27	0	0	0	0	0	0	0	0	0	0	0	0	0	1	1	1	1	0	0	1	1	1	1	0	0	1	0	0	1	2	0
ecoli[ST-131]	ESC_CB2457AA_AS	ESC_NA3622AA	ExPEC	5396408	113	ST131	131	O25	H4	fimH30	0	0	0	0	0	0	0	0	0	0	0	0	0	1	1	1	0	1	0	1	1	1	1	0	0	1	0	0	1	2	0
ecoli[ST-131]	ESC_CB2458AA_AS	ESC_NA3621AA	ExPEC	5187065	185	ST131	131	O25	H4	fimH30	0	0	0	0	0	0	0	0	0	0	0	0	0	1	1	1	0	1	0	0	0	0	0	0	0	1	0	0	0	1	0
ecoli[ST-95]	ESC_CB2459AA_AS	ESC_NA3620AA	ExPEC	5204214	143	ST95	95	O2	H4	fimH27	1	1	1	1	1	1	1	1	1	1	1	1	1	1	1	1	1	1	1	1	1	1	1	1	1	1	1	1	1	6	1
ecoli[ST-131]	ESC_CB2460AA_AS	ESC_NA3619AA	ExPEC	5039017	122	ST131	131	O25	H4	fimH30	0	0	0	0	0	0	0	0	0	0	0	0	0	0	0	0	0	0	0	1	1	1	1	0	0	0	0	0	1	1	0
ecoli[ST-73]	ESC_CB2461AA_AS	ESC_NA3618AA	ExPEC	5387443	120	ST73	73	O2	H1	*	1	0	0	0	0	0	0	0	1	1	1	1	1	1	1	1	1	1	0	1	1	1	1	1	1	1	0	0	1	4	1
ecoli[ST-131]	ESC_CB2462AA_AS	ESC_NA3617AA	ExPEC	5160166	172	ST131	131	O25	H4	fimH30	0	0	0	0	0	0	0	0	0	0	0	0	0	1	1	1	1	1	0	1	1	1	1	0	0	1	0	0	1	2	0
ecoli[ST-95]	ESC_CB2463AA_AS	ESC_NA3616AA	ExPEC	5206942	120	ST95	95	O2	H4	fimH27	1	1	1	1	1	1	1	1	1	1	1	1	1	1	1	1	1	1	1	0	1	1	0	1	1	1	1	1	1	6	1
ecoli[ST-362]	ESC_CB2464AA_AS	ESC_NA3615AA	ExPEC	4988385	148	ST362	362	O7	H6	fimH96	0	0	0	0	0	0	0	0	0	0	0	0	0	0	0	0	0	0	0	1	1	1	1	0	0	0	0	0	1	1	0
ecoli[ST-131]	ESC_CB2465AA_AS	ESC_NA3614AA	ExPEC	5327351	128	ST131	131	O25	H4	fimH30	0	0	0	0	0	0	0	0	0	0	0	0	0	1	1	1	1	1	0	1	1	1	1	0	0	1	0	0	1	2	0
ecoli[ST-131]	ESC_CB2466AA_AS	ESC_NA3613AA	ExPEC	5271124	215	ST131	131	O25	H4	fimH30	0	0	0	0	0	0	0	0	0	0	0	0	0	1	1	1	0	1	0	1	1	1	1	0	0	1	0	0	1	2	0
ecoli[ST-10]	ESC_CB2467AA_AS	ESC_NA3612AA	ExPEC	5163456	328	ST10	10	O19	H4	fimH28	0	0	0	0	0	0	0	0	0	0	0	0	0	1	1	1	1	0	0	1	1	1	1	0	0	1	0	0	1	2	0
ecoli[ST-354]	ESC_CB2468AA_AS	ESC_NA3611AA	ExPEC	5182739	174	ST354	354	O153	H34	Unknown	0	0	0	0	0	0	0	0	0	0	0	0	0	0	0	0	0	0	0	0	0	0	0	0	0	0	0	0	0	0	0
ecoli[ST-131]	ESC_CB2469AA_AS	ESC_NA3610AA	ExPEC	5501399	138	ST131	131	O25	H4	fimH30	0	0	0	0	0	0	0	0	0	0	0	0	0	1	1	1	0	1	0	1	1	1	1	0	0	1	0	0	1	2	0
ecoli[ST-569]	ESC_CB2470AA_AS	ESC_NA3609AA	ExPEC	4732386	139	ST569	569	-	H31	fimH5	0	0	0	0	0	0	0	0	0	0	0	0	0	0	0	0	0	0	0	0	0	0	0	0	0	0	0	0	0	0	0
765650	ESC_CB2613AA_AS	ESC_NA3316AA	Human Other	5289131	60	ST11	11	O157	H7	fimH36	0	0	0	0	0	0	0	0	0	0	0	0	0	0	0	0	0	0	0	0	0	0	0	0	0	0	0	0	0	0	0
765662	ESC_CB2614AA_AS	ESC_NA3315AA	Human Other	5263525	109	ST11	11	O157	H7	fimH82	0	0	0	0	0	0	0	0	0	0	0	0	0	0	0	0	0	0	0	0	0	0	0	0	0	0	0	0	0	0	0
765131	ESC_CB2615AA_AS	ESC_NA3314AA	Human Other	5364407	92	ST405	405	O102	H6	fimH27	0	0	0	0	0	0	0	0	0	0	0	0	0	1	1	1	1	1	0	0	0	0	0	0	0	1	0	0	0	1	0
765660	ESC_CB2655AA_AS	ESC_NA3274AA	Human Other	5041035	127	ST223	223	O113	H21	fimH32	0	0	0	0	0	0	0	0	0	0	0	0	0	0	0	0	0	0	0	0	0	0	0	0	0	0	0	0	0	0	0
765661	ESC_CB2656AA_AS	ESC_NA3273AA	Human Other	5042099	136	ST223	223	O113	H21	fimH32	0	0	0	0	0	0	0	0	0	0	0	0	0	0	0	0	0	0	0	0	0	0	0	0	0	0	0	0	0	0	0
766774	ESC_CB2658AA_AS	ESC_NA3271AA	Human Other	5317874	113	ST11	11	O157	H7	fimH82	0	0	0	0	0	0	0	0	0	0	0	0	0	0	0	0	0	0	0	0	0	0	0	0	0	0	0	0	0	0	0
765652	ESC_CB2661AA_AS	ESC_NA3268AA	Human Other	5494540	71	ST738	738	O146	H28	fimH222	1	0	0	0	0	0	0	0	0	0	0	0	0	0	0	0	0	0	0	0	0	0	0	1	0	0	0	0	0	1	0
765646	ESC_CB2662AA_AS	ESC_NA3267AA	Human Other	4668296	82	ST582	582	O132	H34	fimH339	0	0	0	0	0	0	0	0	0	0	0	0	0	0	0	0	0	0	0	0	0	0	0	0	0	0	0	0	0	0	0
765656	ESC_CB2663AA_AS	ESC_NA3266AA	Human Other	5498137	131	ST21	21	O26	H11	fimH440	0	0	0	0	0	0	0	0	0	0	0	0	0	1	1	1	1	0	0	0	0	0	0	0	0	1	0	0	0	1	0
765653	ESC_CB2664AA_AS	ESC_NA3265AA	Human Other	5207570	91	ST2952	2952	-	H19	fimH54	0	0	0	0	0	0	0	0	0	0	0	0	0	1	1	1	1	0	0	1	1	1	1	0	0	1	0	0	1	2	0
765651	ESC_CB2665AA_AS	ESC_NA3264AA	Human Other	5463809	89	ST29	29	O26	H11	fimH973	0	0	0	0	0	0	0	0	0	0	0	0	0	1	1	1	1	0	0	0	0	0	0	0	0	1	0	0	0	1	0
765644	ESC_CB2666AA_AS	ESC_NA3263AA	Human Other	5443421	82	ST738	738	O146	H28	fimH222	1	0	0	0	0	0	0	0	0	0	0	0	0	0	0	0	0	0	0	0	0	0	0	1	0	0	0	0	0	1	0
765657	ESC_CB2667AA_AS	ESC_NA3262AA	Human Other	5397388	114	ST25	25	O128	H2	fimH32	0	0	0	0	0	0	0	0	0	0	0	0	0	1	1	1	1	1	0	1	1	1	1	0	0	1	0	0	1	2	0
766734	ESC_CB2668AA_AS	ESC_NA3261AA	Human Other	5385080	159	ST11	11	O157	H7	fimH82	0	0	0	0	0	0	0	0	0	0	0	0	0	0	0	0	0	0	0	0	0	0	0	0	0	0	0	0	0	0	0
PSU-1905	ESC_CB2746AA_AS	ESC_NA3863AA	Porcine	5497712	206	ST90	90	O147 or O8	H19	fimH54	0	0	0	0	0	0	0	0	0	0	0	0	0	0	0	0	0	0	0	0	0	0	0	0	0	0	0	0	0	0	0
PSU-1903	ESC_CB2747AA_AS	ESC_NA3862AA	Porcine	5224068	134	ST9826	9826	O157	H43	Unknown	0	0	0	0	0	0	0	0	0	0	0	0	0	0	0	0	0	0	0	0	0	0	0	0	0	0	0	0	0	0	0
PSU-1899	ESC_CB2748AA_AS	ESC_NA3861AA	Porcine	5099000	141	ST625	625	-	H7	*	1	0	0	0	0	0	0	0	1	1	1	1	1	0	0	0	0	0	0	1	1	1	1	1	1	0	0	0	1	3	0
PSU-1894	ESC_CB2749AA_AS	ESC_NA3860AA	Porcine	5393856	165	ST90	90	O147 or O8	H19	fimH54	0	0	0	0	0	0	0	0	0	0	0	0	0	0	0	0	0	0	0	0	0	0	0	0	0	0	0	0	0	0	0
PSU-1893	ESC_CB2750AA_AS	ESC_NA3859AA	Porcine	4787380	240	ST155	155	O29	H34	fimH121	0	0	0	0	0	0	0	0	0	0	0	0	0	0	0	0	0	0	0	0	0	0	0	0	0	0	0	0	0	0	0
ECOL-19-VL-NY-FL-0007	ESC_CB2751AA_AS	ESC_NA3858AA	Companion Animal	4710531	283	ST9827	9827	-	H7	fimH31	0	0	0	0	0	0	0	0	0	0	0	0	0	0	0	0	0	0	0	0	0	0	0	0	0	0	0	0	0	0	0
PSU-1907	ESC_CB2752AA_AS	ESC_NA3857AA	Porcine	5504956	116	ST90	90	O8	H19	fimH54	0	0	0	0	0	0	0	0	0	0	0	0	0	0	0	0	0	0	0	0	0	0	0	0	0	0	0	0	0	0	0
PSU-1904	ESC_CB2753AA_AS	ESC_NA3856AA	Porcine	5214818	146	ST9826	9826	uncertain	H43	Unknown	0	0	0	0	0	0	0	0	0	0	0	0	0	0	0	0	0	0	0	0	0	0	0	0	0	0	0	0	0	0	0
PSU-1902	ESC_CB2754AA_AS	ESC_NA3855AA	Porcine	5179745	178	ST9826	9826	O157	H43	Unknown	0	0	0	0	0	0	0	0	0	0	0	0	0	0	0	0	0	0	0	0	0	0	0	0	0	0	0	0	0	0	0
PSU-1898	ESC_CB2757AA_AS	ESC_NA3852AA	Porcine	4770978	151	ST34	34	O49	H30	fimH27	0	0	0	0	0	0	0	0	0	0	0	0	0	0	0	0	0	0	0	0	0	0	0	0	0	0	0	0	0	0	0
ECOL-19-VL-NY-FL-0006	ESC_CB2758AA_AS	ESC_NA3851AA	Companion Animal	5123700	239	ST2015	2015	O2	H14	fimH197	1	0	0	0	0	0	0	0	1	1	1	1	1	0	0	0	0	0	0	1	1	1	1	1	1	0	0	0	1	3	0
PSU-1900	ESC_CB2763AA_AS	ESC_NA3846AA	Porcine	5285352	130	ST75	75	-	H8	fimH35	1	1	1	1	1	1	1	1	0	1	1	1	0	1	1	1	1	1	1	1	0	1	0	1	1	1	1	1	1	6	1
PSU-1896	ESC_CB2764AA_AS	ESC_NA3845AA	Porcine	5102404	132	ST625	625	O6	H7	*	1	0	0	0	0	0	0	0	1	1	1	1	1	0	0	0	0	0	0	1	1	1	1	1	1	0	0	0	1	3	0
PSU-1909	ESC_CB2765AA_AS	ESC_NA3844AA	Porcine	5539613	115	ST10	10	O147	H4	fimH24	0	0	0	0	0	0	0	0	0	0	0	0	0	0	0	0	0	0	0	0	0	0	0	0	0	0	0	0	0	0	0
767691	ESC_CB2794AA_AS	ESC_NA3878AA	Human Other	5408925	89	ST11	11	O157	H7	fimH36	0	0	0	0	0	0	0	0	0	0	0	0	0	0	0	0	0	0	0	0	0	0	0	0	0	0	0	0	0	0	0
765648	ESC_CB2795AA_AS	ESC_NA3877AA	Human Other	5203616	91	ST1611	1611	O142	H16	fimH38	0	0	0	1	0	0	0	0	0	0	0	0	0	0	0	0	0	0	0	0	0	0	0	1	0	0	0	0	0	1	0
766771	ESC_CB2796AA_AS	ESC_NA3876AA	Human Other	5415827	132	ST21	21	O26	H11	fimH440	0	0	0	0	0	0	0	0	0	0	0	0	0	1	1	1	1	0	0	0	0	0	0	0	0	1	0	0	0	1	0
767690	ESC_CB2797AA_AS	ESC_NA3875AA	Human Other	5281126	108	ST11	11	O157	H7	fimH82	0	0	0	0	0	0	0	0	0	0	0	0	0	0	0	0	0	0	0	0	0	0	0	0	0	0	0	0	0	0	0
ECOL-19-VL-NY-NJ-0001	ESC_CB2798AA_AS	ESC_NA3874AA	Companion Animal	4983950	212	ST12	12	uncertain	H5	fimH6	0	0	0	0	0	0	0	0	0	0	0	0	0	0	0	0	0	0	0	1	1	1	1	0	0	0	0	0	1	1	0
PSU-1901	ESC_CB2799AA_AS	ESC_NA3873AA	Porcine	5177584	169	ST9826	9826	O157	H43	Unknown	0	0	0	0	0	0	0	0	0	0	0	0	0	0	0	0	0	0	0	0	0	0	0	0	0	0	0	0	0	0	0
ECOL-19-VL-NY-FL-0001	ESC_CB2800AA_AS	ESC_NA3872AA	Companion Animal	5251266	288	ST372	372	O6	H31	fimH113	1	0	0	0	0	0	0	0	1	1	1	1	1	0	0	0	0	0	0	1	1	1	1	1	1	0	0	0	1	3	0
PSU-1906	ESC_CB2801AA_AS	ESC_NA3871AA	Porcine	5520958	125	ST90	90	O8	H19	fimH54	0	0	0	0	0	0	0	0	0	0	0	0	0	0	0	0	0	0	0	0	0	0	0	0	0	0	0	0	0	0	0
PSU-1895	ESC_CB2802AA_AS	ESC_NA3870AA	Porcine	4883849	147	ST993	993	O100	H30	fimH604	0	0	0	0	0	0	0	0	0	0	0	0	0	0	0	0	0	0	0	1	1	1	1	0	0	0	0	0	1	1	0
ECOL-19-VL-NY-FL-0004	ESC_CB2803AA_AS	ESC_NA3869AA	Companion Animal	5334465	266	ST12	12	O4	H5	fimH27	1	0	0	0	0	0	0	0	1	1	1	1	1	0	0	0	0	0	0	1	1	1	1	1	1	0	0	0	1	3	0
PSU-1897	ESC_CB2804AA_AS	ESC_NA3868AA	Porcine	5174653	205	ST9826	9826	O157	H43	Unknown	0	0	0	0	0	0	0	0	0	0	0	0	0	0	0	0	0	0	0	0	0	0	0	0	0	0	0	0	0	0	0
ECOL-19-VL-NY-FL-0003	ESC_CB2805AA_AS	ESC_NA3867AA	Companion Animal	5128935	243	ST131	131	-	H4	fimH22	0	0	0	0	0	0	0	0	0	0	0	0	0	0	0	0	0	0	0	1	1	1	1	0	0	0	0	0	1	1	0
19OR06GB04-EC	ESC_CB2891AA_AS	ESC_NA3900AA	Bovine	4824770	288	ST3594	3594	B17	H7	fimH32	0	0	0	0	0	0	0	0	0	0	0	0	0	0	0	0	0	0	0	0	0	0	0	0	0	0	0	0	0	0	0
19OR04PC01-EC	ESC_CB2892AA_AS	ESC_NA3899AA	Porcine	5008436	253	ST162	162	O8	H19	*	0	0	0	0	0	0	0	0	0	0	0	0	0	0	0	0	0	0	0	1	1	1	1	0	0	0	0	0	1	1	0
19OR05GB02-EC	ESC_CB2893AA_AS	ESC_NA3898AA	Bovine	5051727	96	ST5976	5976	O178	H7	fimH86	0	0	0	0	0	0	0	0	0	0	0	0	0	0	0	0	0	0	0	0	0	0	0	0	0	0	0	0	0	0	0
CRE-18-VL-LA-PA-Ryan-0003	ESC_CB3298AA_AS	ESC_NA4032AA	Companion Animal	5022466	130	ST167	167	O89	H9	Unknown	0	0	0	0	0	0	0	0	0	0	0	0	0	0	0	0	0	0	0	0	0	0	0	0	0	0	0	0	0	0	0
CRE-18-VL-LA-PA-Ryan-0007	ESC_CB3299AA_AS	ESC_NA4031AA	Companion Animal	4956699	193	ST617	617	O89	H10	Unknown	0	0	0	0	0	0	0	0	0	0	0	0	0	1	1	1	1	1	0	1	1	1	1	0	0	1	0	0	1	2	0
PSU-1156	ESC_CB3300AA_AS	ESC_NA4030AA	Bovine	4821699	157	ST10	10	O6	H12	fimH24	0	0	0	0	0	0	0	0	0	0	0	0	0	0	0	0	0	0	0	0	0	0	0	0	0	0	0	0	0	0	0
CRE-18-VL-LA-PA-Ryan-0009	ESC_CB3301AA_AS	ESC_NA4029AA	Companion Animal	5027002	158	ST167	167	O89	H9	Unknown	0	0	0	0	0	0	0	0	0	0	0	0	0	0	0	0	0	0	0	0	0	0	0	0	0	0	0	0	0	0	0
CRE-18-VL-LA-PA-Ryan-0006	ESC_CB3302AA_AS	ESC_NA4028AA	Companion Animal	5026301	145	ST167	167	O89	H9	Unknown	0	0	0	0	0	0	0	0	0	0	0	0	0	0	0	0	0	0	0	0	0	0	0	0	0	0	0	0	0	0	0
CRE-18-VL-LA-PA-Ryan-0008	ESC_CB3303AA_AS	ESC_NA4027AA	Companion Animal	5127915	261	ST167	167	O89	H9	Unknown	0	0	0	0	0	0	0	0	0	0	0	0	0	0	0	0	0	0	0	0	0	0	0	0	0	0	0	0	0	0	0
CRE-18-VL-LA-PA-Ryan-0005	ESC_CB3304AA_AS	ESC_NA4026AA	Companion Animal	5025376	143	ST167	167	O89	H9	Unknown	0	0	0	0	0	0	0	0	0	0	0	0	0	0	0	0	0	0	0	0	0	0	0	0	0	0	0	0	0	0	0
CRE-18-VL-LA-PA-Ryan-0011	ESC_CB3305AA_AS	ESC_NA4025AA	Companion Animal	5016312	197	ST167	167	O89	H9	Unknown	0	0	0	0	0	0	0	0	0	0	0	0	0	0	0	0	0	0	0	0	0	0	0	0	0	0	0	0	0	0	0
PSU-1157	ESC_CB3306AA_AS	ESC_NA4024AA	Bovine	4795005	180	ST540	540	O9	H30	fimH54	0	0	0	0	0	0	0	0	0	0	0	0	0	1	1	1	1	1	0	1	1	1	1	0	0	1	0	0	1	2	0
PSU-1158	ESC_CB3307AA_AS	ESC_NA4023AA	Bovine	5180737	181	ST34	34	O99	H33	fimH32	0	0	0	0	0	0	0	0	0	0	0	0	0	1	1	1	1	1	0	1	1	1	1	0	0	1	0	0	1	2	0
CRE-18-VL-LA-PA-Ryan-0010	ESC_CB3308AA_AS	ESC_NA4022AA	Companion Animal	5128281	223	ST167	167	O89	H9	Unknown	0	0	0	0	0	0	0	0	0	0	0	0	0	0	0	0	0	0	0	0	0	0	0	0	0	0	0	0	0	0	0
CRE-18-VL-LA-PA-Ryan-0001	ESC_CB3309AA_AS	ESC_NA4021AA	Companion Animal	5025090	141	ST167	167	O89	H9	Unknown	0	0	0	0	0	0	0	0	0	0	0	0	0	0	0	0	0	0	0	0	0	0	0	0	0	0	0	0	0	0	0
CRE-18-VL-LA-PA-Ryan-0013	ESC_CB3310AA_AS	ESC_NA4020AA	Companion Animal	5026121	214	ST167	167	O89	H9	Unknown	0	0	0	0	0	0	0	0	0	0	0	0	0	0	0	0	0	0	0	0	0	0	0	0	0	0	0	0	0	0	0
CRE-18-VL-LA-PA-Ryan-0012	ESC_CB3311AA_AS	ESC_NA4019AA	Companion Animal	5127371	133	ST167	167	O89	H9	Unknown	0	0	0	0	0	0	0	0	0	0	0	0	0	0	0	0	0	0	0	0	0	0	0	0	0	0	0	0	0	0	0
CRE-18-VL-LA-PA-Ryan-0002	ESC_CB3312AA_AS	ESC_NA4018AA	Companion Animal	5027700	144	ST167	167	O89	H9	Unknown	0	0	0	0	0	0	0	0	0	0	0	0	0	0	0	0	0	0	0	0	0	0	0	0	0	0	0	0	0	0	0
CRE-18-VL-LA-PA-Ryan-0004	ESC_CB3313AA_AS	ESC_NA4017AA	Companion Animal	5025507	135	ST167	167	O89	H9	Unknown	0	0	0	0	0	0	0	0	0	0	0	0	0	0	0	0	0	0	0	0	0	0	0	0	0	0	0	0	0	0	0
CRE-18-VL-LA-PA-Ryan-0014	ESC_CB3314AA_AS	ESC_NA4016AA	Companion Animal	5027809	189	ST167	167	O89	H9	Unknown	0	0	0	0	0	0	0	0	0	0	0	0	0	0	0	0	0	0	0	0	0	0	0	0	0	0	0	0	0	0	0
CRE-18-VL-LA-PA-Ryan-0015	ESC_CB3315AA_AS	ESC_NA4015AA	Companion Animal	5027496	195	ST167	167	O89	H9	Unknown	0	0	0	0	0	0	0	0	0	0	0	0	0	0	0	0	0	0	0	0	0	0	0	0	0	0	0	0	0	0	0
19MD06GT11-EC	ESC_CB4052AA_AS	ESC_NA4755AA	Poultry	5305149	122	ST117	117	O71	H4	fimH97	1	1	1	1	1	1	1	1	1	1	1	1	1	1	1	1	1	1	1	1	1	1	1	1	1	1	1	1	1	6	1
19MD06GB09-EC	ESC_CB4054AA_AS	ESC_NA4753AA	Bovine	4959685	112	ST164	164	O117	H42	fimH86	0	0	0	0	0	0	0	0	0	0	0	0	0	0	0	0	0	0	0	0	0	0	0	0	0	0	0	0	0	0	0
19MD06CB09-EC	ESC_CB4068AA_AS	ESC_NA4589AA	Poultry	4991376	204	ST652	652	-	H9	fimH30	1	1	1	1	1	0	0	1	1	1	1	1	1	1	1	1	1	1	1	1	1	1	1	1	1	1	1	1	1	6	1
19MD06PC04-EC	ESC_CB4069AA_AS	ESC_NA4588AA	Porcine	4857316	192	ST1434	1434	O51	H55	fimH53	0	0	0	0	0	0	0	0	0	0	0	0	0	0	0	0	0	0	0	0	0	0	0	0	0	0	0	0	0	0	0
19MD06GT01-EC	ESC_CB4070AA_AS	ESC_NA4587AA	Poultry	5538507	148	ST362	362	O15	H1	fimH96	1	1	1	1	1	1	1	1	1	1	1	1	1	1	1	1	1	0	1	1	1	1	1	1	1	1	1	1	1	6	1
FSIS11922529	ESC_CB4082AA_AS	ESC_NA4575AA	Bovine	4691402	158	ST6617	6617	-	H4	fimH25	0	0	0	0	0	0	0	0	0	0	0	0	0	0	0	0	0	0	0	0	0	0	0	0	0	0	0	0	0	0	0
FSIS11922524	ESC_CB4083AA_AS	ESC_NA4574AA	Porcine	4626137	139	ST3274	3274	OX18	H2	fimH946	0	0	0	0	0	0	0	0	0	0	0	0	0	0	0	0	0	0	0	0	0	0	0	0	0	0	0	0	0	0	0
FSIS11922519	ESC_CB4084AA_AS	ESC_NA4573AA	Bovine	4929082	157	ST187	187	O110	H2	fimH86	0	0	0	0	0	0	0	0	0	0	0	0	0	0	0	0	0	0	0	0	0	0	0	0	0	0	0	0	0	0	0
FSIS11922522	ESC_CB4085AA_AS	ESC_NA4572AA	Porcine	4782288	132	ST1079	1079	O6	H49	fimH54	0	0	0	0	0	0	0	0	0	0	0	0	0	0	0	0	0	0	0	0	0	0	0	0	0	0	0	0	0	0	0
FSIS11922530	ESC_CB4086AA_AS	ESC_NA4571AA	Bovine	4728794	146	ST9850	9850	-	H7	fimH31	0	0	0	0	0	0	0	0	0	0	0	0	0	0	0	0	0	0	0	0	0	0	0	0	0	0	0	0	0	0	0
FSIS11922535	ESC_CB4087AA_AS	ESC_NA4570AA	Bovine	4979625	143	ST7580	7580	-	H46	fimH1343	0	0	0	0	0	0	0	0	0	0	0	0	0	0	0	0	0	0	0	0	0	0	0	0	0	0	0	0	0	0	0
FSIS11922515	ESC_CB4088AA_AS	ESC_NA4569AA	Porcine	4811168	129	ST898	898	O184	H48	fimH32	0	0	0	0	0	0	0	0	0	0	0	0	0	0	0	0	0	0	0	0	0	0	0	0	0	0	0	0	0	0	0
FSIS11922534	ESC_CB4089AA_AS	ESC_NA4568AA	Porcine	5021854	193	ST101	101	-	H8	fimH35	0	0	0	0	0	0	0	0	0	0	0	0	0	0	0	0	0	0	0	0	0	0	0	0	0	0	0	0	0	0	0
FSIS11922536	ESC_CB4090AA_AS	ESC_NA4567AA	Poultry	5377951	138	ST189	189	O45	H9	fimH54	0	0	0	0	0	0	0	0	0	0	0	0	0	0	0	0	0	0	0	0	0	0	0	0	0	0	0	0	0	0	0
FSIS11922539	ESC_CB4091AA_AS	ESC_NA4566AA	Porcine	4797372	142	ST218	218	-	H12	Unknown	0	0	0	1	0	0	0	1	0	0	0	0	0	1	1	1	1	1	1	1	1	1	1	1	0	1	0	1	1	4	1
FSIS11922526	ESC_CB4092AA_AS	ESC_NA4565AA	Bovine	5081412	189	ST3188	3188	-	H16	fimH38	0	0	0	0	0	0	0	0	0	0	0	0	0	0	0	0	0	0	0	0	0	0	0	0	0	0	0	0	0	0	0
FSIS11922531	ESC_CB4093AA_AS	ESC_NA4564AA	Bovine	5214460	113	ST69	69	O17 or O77	H18	fimH47	0	0	0	0	0	0	0	0	0	0	0	0	0	0	0	0	0	0	0	1	1	1	1	0	0	0	0	0	1	1	0
FSIS11922520	ESC_CB4094AA_AS	ESC_NA4563AA	Bovine	4586998	148	ST77	77	-	H5	fimH41	0	0	0	0	0	0	0	0	0	0	0	0	0	0	0	0	0	0	0	0	0	0	0	0	0	0	0	0	0	0	0
FSIS11922528	ESC_CB4095AA_AS	ESC_NA4562AA	Bovine	4857572	139	ST1123	1123	-	H21	fimH369	0	0	0	0	0	0	0	0	0	0	0	0	0	0	0	0	0	0	0	0	0	0	0	0	0	0	0	0	0	0	0
FSIS11922538	ESC_CB4096AA_AS	ESC_NA4561AA	Bovine	5022050	145	ST2522	2522	uncertain	H8	fimH38	0	0	0	0	0	0	0	0	0	0	0	0	0	0	0	0	0	0	0	0	0	0	0	0	0	0	0	0	0	0	0
FSIS11922532	ESC_CB4097AA_AS	ESC_NA4560AA	Poultry	5094298	130	ST906	906	D13	H8	fimH86	1	1	1	1	1	1	1	1	1	1	1	1	1	1	1	1	1	1	1	1	1	1	1	1	1	1	1	1	1	6	1
FSIS11922514	ESC_CB4098AA_AS	ESC_NA4559AA	Poultry	5070139	86	ST3580	3580	uncertain	H7	fimH32	1	0	0	0	1	1	1	0	1	1	1	1	1	1	1	1	1	1	1	1	1	1	1	1	1	1	1	1	1	6	1
FSIS11922537	ESC_CB4099AA_AS	ESC_NA4558AA	Poultry	4988722	84	ST8058	8058	-	H16	fimH38	0	0	0	0	0	0	0	0	0	0	0	0	0	0	0	0	0	0	0	0	0	0	0	0	0	0	0	0	0	0	0
FSIS11922513	ESC_CB4100AA_AS	ESC_NA4557AA	Bovine	5116575	141	ST1125	1125	-	H19	fimH38	0	0	0	0	0	0	0	0	0	0	0	0	0	0	0	0	0	0	0	0	0	0	0	0	0	0	0	0	0	0	0
FSIS11922521	ESC_CB4101AA_AS	ESC_NA4556AA	Porcine	4741699	119	ST656	656	O58	H32	fimH32	0	0	0	0	0	0	0	0	0	0	0	0	0	0	0	0	0	0	0	0	0	0	0	0	0	0	0	0	0	0	0
FSIS11922525	ESC_CB4102AA_AS	ESC_NA4555AA	Bovine	4842628	123	ST9851	9851	-	uncertain	fimH218	0	0	0	0	0	0	0	0	0	0	0	0	0	0	0	0	0	0	0	0	0	0	0	0	0	0	0	0	0	0	0
FSIS11922516	ESC_CB4103AA_AS	ESC_NA4554AA	Porcine	4767278	159	ST9852	9852	O170	H32	fimH54	0	0	0	0	0	0	0	0	0	0	0	0	0	0	0	0	0	0	0	0	0	0	0	0	0	0	0	0	0	0	0
FSIS11922523	ESC_CB4105AA_AS	ESC_NA4552AA	Poultry	4893485	122	ST10	10	O9	H9	fimH54	1	1	1	1	1	1	1	0	1	1	1	1	1	1	1	1	1	1	1	1	1	1	1	1	1	1	1	1	1	6	1
FSIS11922527	ESC_CB4106AA_AS	ESC_NA4551AA	Poultry	5097062	131	ST9853	9853	O52	H45	fimH31	1	1	0	0	0	0	0	0	1	1	1	1	1	0	0	0	0	0	1	0	0	0	0	1	1	0	0	1	0	3	0
FSIS11922533	ESC_CB4107AA_AS	ESC_NA4550AA	Bovine	5314569	131	ST23	23	O45	H9	fimH32	0	0	0	0	0	0	0	0	0	0	0	0	0	1	1	1	1	0	0	0	0	0	0	0	0	1	0	0	0	1	0
767632	ESC_CB4154AA_AS	ESC_NA4428AA	Human Other	5397108	123	ST442	442	O146	H21	fimH32	1	0	0	0	0	0	0	0	0	0	0	0	0	1	1	1	1	0	0	0	0	0	0	1	0	1	0	0	0	2	0
FSIS11922081	ESC_CB4263AA_AS	ESC_NA4374AA	Poultry	5376734	84	ST69	69	-	H6	fimH27	0	0	0	1	0	0	0	1	1	1	1	1	1	0	0	0	0	0	1	0	1	1	0	1	1	0	0	1	1	4	1
FSIS11922080	ESC_CB4279AA_AS	ESC_NA4358AA	Bovine	5093649	152	ST4198	4198	-	H38	fimH39	0	0	0	0	0	0	0	0	0	0	0	0	0	0	0	0	0	0	0	0	0	0	0	0	0	0	0	0	0	0	0
FSIS11922239	ESC_CB4280AA_AS	ESC_NA4357AA	Poultry	5019895	253	ST1564	1564	-	H21	Unknown	0	0	0	0	0	0	0	0	1	1	1	1	1	0	0	0	0	0	0	1	1	1	1	0	1	0	0	0	1	2	0
FSIS11922279	ESC_CB4282AA_AS	ESC_NA4355AA	Bovine	5108781	227	ST448	448	O148	H28	fimH31	0	0	0	0	0	0	0	0	0	0	0	0	0	0	0	0	0	0	0	0	0	0	0	0	0	0	0	0	0	0	0
FSIS11922280	ESC_CB4283AA_AS	ESC_NA4354AA	Bovine	5215907	173	ST1665	1665	-	H2	fimH31	0	0	0	0	0	0	0	0	0	0	0	0	0	0	0	0	0	0	0	0	0	0	0	0	0	0	0	0	0	0	0
FSIS11922504	ESC_CB4284AA_AS	ESC_NA4353AA	Bovine	5393702	202	ST29	29	-	H11	fimH440	0	0	0	0	0	0	0	0	0	0	0	0	0	0	0	0	0	0	0	0	0	0	0	0	0	0	0	0	0	0	0
PSU-1810	ESC_CB4323AA_AS	ESC_NA4309AA	Porcine	5687532	123	ST10	10	O147	H4	fimH24	0	0	0	0	0	0	0	0	0	0	0	0	0	0	0	0	0	0	0	0	0	0	0	0	0	0	0	0	0	0	0
PSU-1813	ESC_CB4324AA_AS	ESC_NA4308AA	Porcine	5698235	136	ST10	10	O147	H4	fimH24	0	0	0	0	0	0	0	0	0	0	0	0	0	0	0	0	0	0	0	0	0	0	0	0	0	0	0	0	0	0	0
PSU-1815	ESC_CB4325AA_AS	ESC_NA4307AA	Porcine	5605196	121	ST90	90	-	H19	fimH54	0	0	0	0	0	0	0	0	0	0	0	0	0	0	0	0	0	0	0	0	0	0	0	0	0	0	0	0	0	0	0
PSU-1880	ESC_CB4326AA_AS	ESC_NA4306AA	Porcine	5164156	141	ST641	641	O45	H9	fimH289	0	0	0	0	0	0	0	0	0	0	0	0	0	0	0	0	0	0	0	0	0	0	0	0	0	0	0	0	0	0	0
PSU-1915	ESC_CB4327AA_AS	ESC_NA4305AA	Porcine	5344581	136	ST88	88	O9	H4	fimH27	1	1	1	1	1	1	1	1	1	1	1	1	1	1	1	1	1	1	1	1	0	1	0	1	1	1	1	1	1	6	1
PSU-1811	ESC_CB4328AA_AS	ESC_NA4304AA	Porcine	5547783	156	ST10	10	O147	H4	fimH24	0	0	0	0	0	0	0	0	0	0	0	0	0	0	0	0	0	0	0	0	0	0	0	0	0	0	0	0	0	0	0
PSU-1881	ESC_CB4329AA_AS	ESC_NA4303AA	Porcine	5524852	110	ST90	90	O8	H19	fimH54	0	0	0	0	0	0	0	0	0	0	0	0	0	0	0	0	0	0	0	0	0	0	0	0	0	0	0	0	0	0	0
PSU-1912	ESC_CB4330AA_AS	ESC_NA4302AA	Porcine	5110841	159	ST58	58	O9	H9	fimH32	0	1	1	1	1	1	1	1	1	1	1	1	1	1	1	1	1	1	1	1	1	1	1	1	1	1	1	1	1	6	1
PSU-1916	ESC_CB4331AA_AS	ESC_NA4301AA	Porcine	5151467	125	ST648	648	O2	H42	fimH1009	0	0	0	0	0	0	0	0	0	0	0	0	0	0	0	0	0	0	0	1	1	1	1	0	0	0	0	0	1	1	0
PSU-1913	ESC_CB4332AA_AS	ESC_NA4300AA	Porcine	5277867	134	ST90	90	-	H43	fimH54	0	0	0	0	0	0	0	0	0	0	0	0	0	0	0	0	0	0	0	0	0	0	0	0	0	0	0	0	0	0	0
PSU-1886	ESC_CB4333AA_AS	ESC_NA4299AA	Porcine	5418413	163	ST10	10	O147	H4	fimH24	0	0	0	0	0	0	0	0	0	0	0	0	0	0	0	0	0	0	0	0	0	0	0	0	0	0	0	0	0	0	0
PSU-1159	ESC_CB4334AA_AS	ESC_NA4298AA	Bovine	5034037	91	ST1079	1079	O6	H49	fimH32	0	0	0	0	0	0	0	0	0	0	0	0	0	0	0	0	0	0	0	0	0	0	0	0	0	0	0	0	0	0	0
PSU-1160	ESC_CB4335AA_AS	ESC_NA4297AA	Bovine	4680403	106	ST669	669	O174	H4	fimH27	0	0	0	0	0	0	0	0	0	0	0	0	0	0	0	0	0	0	0	0	0	0	0	0	0	0	0	0	0	0	0
PSU-1914	ESC_CB4336AA_AS	ESC_NA4296AA	Porcine	4786525	149	ST8636	8636	uncertain	H11	fimH25	0	0	0	0	0	0	0	0	0	0	0	0	0	0	0	0	0	0	0	0	0	0	0	0	0	0	0	0	0	0	0
PSU-1910	ESC_CB4337AA_AS	ESC_NA4295AA	Porcine	5237768	135	ST1642	1642	O8	H7	fimH31	0	0	0	0	0	0	0	0	0	0	0	0	0	0	0	0	0	0	0	0	0	0	0	0	0	0	0	0	0	0	0
PSU-1884	ESC_CB4338AA_AS	ESC_NA4294AA	Porcine	5382040	142	ST10	10	O147	H4	fimH24	0	0	0	0	0	0	0	0	0	0	0	0	0	0	0	0	0	0	0	0	0	0	0	0	0	0	0	0	0	0	0
PSU-1917	ESC_CB4339AA_AS	ESC_NA4293AA	Porcine	5288315	145	ST410	410	O8	H9	fimH53	0	0	0	1	0	0	0	0	1	1	1	1	1	0	0	0	0	0	0	1	1	1	1	1	1	0	0	0	1	3	0
PSU-1911	ESC_CB4340AA_AS	ESC_NA4292AA	Porcine	5155202	155	ST23	23	uncertain	H18	fimH35	1	1	1	1	1	1	1	1	1	1	1	1	1	1	1	1	1	1	1	1	1	1	1	1	1	1	1	1	1	6	1
PSU-1879	ESC_CB4341AA_AS	ESC_NA4291AA	Porcine	5158993	119	ST641	641	O45	H9	fimH289	0	0	0	0	0	0	0	0	0	0	0	0	0	0	0	0	0	0	0	0	0	0	0	0	0	0	0	0	0	0	0
PSU-1885	ESC_CB4342AA_AS	ESC_NA4290AA	Porcine	5677772	112	ST10	10	-	H4	fimH24	0	0	0	0	0	0	0	0	0	0	0	0	0	0	0	0	0	0	0	0	0	0	0	0	0	0	0	0	0	0	0
PSU-1883	ESC_CB4343AA_AS	ESC_NA4289AA	Porcine	5462220	140	ST10	10	uncertain	H4	fimH24	0	0	0	0	0	0	0	0	0	0	0	0	0	0	0	0	0	0	0	0	0	0	0	0	0	0	0	0	0	0	0
PSU-1816	ESC_CB4344AA_AS	ESC_NA4288AA	Porcine	5354067	133	ST10	10	O2	H32	fimH23	0	0	0	0	0	0	0	0	0	0	0	0	0	0	0	0	0	0	0	0	0	0	0	0	0	0	0	0	0	0	0
PSU-1878	ESC_CB4345AA_AS	ESC_NA4287AA	Porcine	5856509	133	ST9857	9857	uncertain	H4	fimH24	0	0	0	0	0	0	0	0	0	0	0	0	0	0	0	0	0	0	0	0	0	0	0	0	0	0	0	0	0	0	0
769816	ESC_CB4372AA_AS	ESC_NA4260AA	Human Other	5373889	129	ST11	11	O157	H7	fimH36	0	0	0	0	0	0	0	0	0	0	0	0	0	0	0	0	0	0	0	0	0	0	0	0	0	0	0	0	0	0	0
770120	ESC_CB4373AA_AS	ESC_NA4259AA	Human Other	5290878	108	ST11	11	O157	H7	fimH82	0	0	0	0	0	0	0	0	0	0	0	0	0	0	0	0	0	0	0	0	0	0	0	0	0	0	0	0	0	0	0
769171	ESC_CB4374AA_AS	ESC_NA4258AA	Human Other	5234262	103	ST11	11	O157	H7	fimH82	0	0	0	0	0	0	0	0	0	0	0	0	0	0	0	0	0	0	0	0	0	0	0	0	0	0	0	0	0	0	0
769808	ESC_CB4375AA_AS	ESC_NA4257AA	Human Other	5293744	105	ST11	11	O157	H7	fimH82	0	0	0	0	0	0	0	0	0	0	0	0	0	0	0	0	0	0	0	0	0	0	0	0	0	0	0	0	0	0	0
769823	ESC_CB4376AA_AS	ESC_NA4256AA	Human Other	5288822	125	ST11	11	O157	H7	fimH82	0	0	0	0	0	0	0	0	0	0	0	0	0	0	0	0	0	0	0	0	0	0	0	0	0	0	0	0	0	0	0
770071	ESC_CB4377AA_AS	ESC_NA4255AA	Human Other	5371663	88	ST11	11	O157	H7	fimH36	0	0	0	0	0	0	0	0	0	0	0	0	0	0	0	0	0	0	0	0	0	0	0	0	0	0	0	0	0	0	0
769116	ESC_CB4378AA_AS	ESC_NA4254AA	Human Other	5339130	89	ST11	11	O157	H7	fimH82	0	0	0	0	0	0	0	0	0	0	0	0	0	0	0	0	0	0	0	0	0	0	0	0	0	0	0	0	0	0	0
770100	ESC_CB4379AA_AS	ESC_NA4253AA	Human Other	5407620	232	ST11	11	O157	H7	fimH36	0	0	0	0	0	0	0	0	0	0	0	0	0	0	0	0	0	0	0	0	0	0	0	0	0	0	0	0	0	0	0
FSIS11922266	ESC_CB4399AA_AS	ESC_NA4232AA	Bovine	4702876	117	ST196	196	O8	H7	fimH87	0	0	0	0	0	0	0	0	0	0	0	0	0	0	0	0	0	0	0	0	0	0	0	0	0	0	0	0	0	0	0
FSIS11922269	ESC_CB4400AA_AS	ESC_NA4231AA	Poultry	5310749	79	ST10	10	-	H40	fimH24	1	1	0	0	0	0	0	0	0	0	0	0	0	0	0	0	0	0	0	0	0	0	0	1	0	0	0	0	0	1	0
FSIS11922287	ESC_CB4401AA_AS	ESC_NA4230AA	Porcine	4608193	126	ST34	34	-	H30	fimH24	0	0	0	0	0	0	0	0	0	0	0	0	0	0	0	0	0	0	0	0	0	0	0	0	0	0	0	0	0	0	0
[truncated: 32,365 more rows]
