# Supplementary material for: A role for ColV plasmids in the evolution of pathogenic Escherichia coli ST58
Source: Nat Commun. 2022 Feb 3;13:683. doi: 10.1038/s41467-022-28342-4 (PMC8813906; doi:10.1038/s41467-022-28342-4)
Supplement: Supplementary file 9 — Source Data [file 41467_2022_28342_MOESM9_ESM.zip]

Archive with 8 entries (7 files):
- SourceData/
- __MACOSX/._SourceData
- SourceData/SourceData_tree.txt
- __MACOSX/SourceData/._SourceData_tree.txt
- SourceData/._Source Data.xlsx
- SourceData/._SourceData_tree.txt
- SourceData/Source Data.xlsx
- __MACOSX/SourceData/._Source Data.xlsx
