# Supplementary material for: A role for ColV plasmids in the evolution of pathogenic Escherichia coli ST58
Source: Nat Commun. 2022 Feb 3;13:683. doi: 10.1038/s41467-022-28342-4 (PMC8813906; doi:10.1038/s41467-022-28342-4)
Supplement: Supplementary file 9 — Source Data [file 41467_2022_28342_MOESM9_ESM.zip › SourceData/SourceData_tree.txt]

((SRR3657449:3.380225999999999E-4,(SRR3977094:7.272829999999987E-5,((((((((((1541m1:7.689999999998566E-8,((1568m1:3.62100000000096E-7,1585m1:7.689999999998566E-8):7.689999999998566E-8,CE1568:7.689999999998566E-8):1.8666999999999122E-6):3.320299999999901E-6,(1560m1:7.689999999998566E-8,1586m1:3.62100000000096E-7):7.689999999998566E-8):9.229099999999955E-6,(1553m1:5.907099999999908E-6,1605m1:2.238199999999961E-6):3.938000000000639E-7):7.373999999999228E-7,(1657m1:7.689999999998566E-8,1680m1:3.62100000000096E-7):2.2377000000000074E-6):3.035189999999995E-5,SafeFoodERA_ESBL_582:7.0872999999999076E-6):9.926573000000002E-4,(((((((DRR102992:6.681729999999993E-5,SRR9066949:5.361240000000011E-5):1.0299999999999546E-7,(((DRR103167:2.6941499999999898E-5,SRR6219924:2.6218300000000047E-5):1.887199999999964E-6,SRR3972934:1.5468200000000104E-5):1.8608000000000686E-6,SRR4340433:1.770890000000005E-5):4.046699999999976E-6):3.6850000000000164E-6,SRR7726367:3.9892699999999944E-5):7.919999999990261E-8,SRR4263664:2.4867700000000053E-5):7.328000000000889E-7,((((IBIS_25:7.689999999998566E-8,(IBIS_31:7.689999999998566E-8,((IBIS_36:7.689999999998566E-8,IBIS_55:7.689999999998566E-8):7.689999999998566E-8,(IBIS_40:3.62100000000096E-7,(IBIS_59:7.689999999998566E-8,IBIS_61:7.689999999998566E-8):7.689999999998566E-8):7.689999999998566E-8):7.689999999998566E-8):7.689999999998566E-8):7.689999999998566E-8,IBIS_54:7.689999999998566E-8):7.689999999998566E-8,((((IBIS_28:7.689999999998566E-8,IBIS_35:7.689999999998566E-8):7.689999999998566E-8,IBIS_37:3.62100000000096E-7):7.689999999998566E-8,IBIS_39:7.689999999998566E-8):7.689999999998566E-8,IBIS_34:7.689999999998566E-8):7.689999999998566E-8):7.689999999998566E-8,(((IBIS_27:7.689999999998566E-8,IBIS_33:7.689999999998566E-8):7.689999999998566E-8,(IBIS_45:7.689999999998566E-8,IBIS_57:7.689999999998566E-8):7.689999999998566E-8):7.689999999998566E-8,((((IBIS_38:7.689999999998566E-8,IBIS_42:7.689999999998566E-8):7.689999999998566E-8,IBIS_43:7.689999999998566E-8):7.689999999998566E-8,(IBIS_52:7.689999999998566E-8,IBIS_56:3.62100000000096E-7):7.689999999998566E-8):7.689999999998566E-8,IBIS_53:7.689999999998566E-8):7.689999999998566E-8):7.241999999999752E-7):2.2860700000000003E-5):9.147410000000006E-5,((ERR2124239:7.95666999999999E-5,ERR3330254:3.2201319999999997E-4):1.4353010000000004E-4,ERR3328477:7.170549999999999E-5):2.3193400000000048E-5):1.13445E-4,OT_ESBL_1040:1.3865969999999998E-4):4.1140000000001575E-6):1.7237199999999876E-5,(((((((((32068:1.1116700000000056E-5,ERR2205972:1.3657399999999955E-5):6.673999999999049E-7,(SRR7828666:2.3321900000000065E-5,SafeFoodERA_ESBL_097:2.34571000000002E-5):7.69000000002025E-8):0.0012148467000000001,SRR10357563:1.9909909999999992E-4):1.6149999999999498E-7,SRR10502058:1.3228960000000005E-4):2.2276400000000008E-4,SRR7230146:3.043367000000001E-4):1.0982180000000002E-4,SRR3971186:5.994514000000001E-4):1.375396000000001E-4,SRR10360576:3.224860999999999E-4):1.2849410000000008E-4,((SRR10107323:1.0863000000000712E-6,SRR10107331:1.4939000000000705E-6):7.689999999998566E-8,SRR10107330:4.432699999999982E-6):1.7654080000000004E-4):2.7306000000000162E-5,SRR8782365:3.3337230000000007E-4):5.749299999999874E-6):5.294070000000004E-5,(ERR3330144:1.9517639999999995E-4,(((((SRR6231942:6.279700000000115E-6,SRR9823029:5.905299999999945E-6):6.274300000000009E-6,SRR8838615:8.867000000000076E-6):8.560000000013349E-8,(SRR6438327:7.870100000000133E-6,SRR9262889:7.546190000000006E-5):6.5471000000000106E-6):1.0643999999999758E-6,SRR6238390:1.1829000000000093E-5):3.974769999999994E-5,SRR7828700:7.388899E-4):2.3669399999999953E-5):1.527150000000003E-5):7.975499999999863E-6,(((3523:1.1811299999999912E-5,ERR1512396:1.2560900000000092E-5):3.62100000000096E-7,(SRR6039958:7.746899999999972E-6,SRR7903256:8.489200000000047E-6):7.378400000000078E-6):1.5498369999999984E-4,(ERR3330300:7.3968000000000644E-6,SRR9852824:8.136300000000053E-6):6.205679999999984E-5):6.409449999999995E-5):9.589820000000015E-5,(((((((12zCTX:3.1070499999999966E-5,((ERR3330459:5.556289999999976E-5,(SRR3989769:4.926779999999981E-5,SRR9962769:3.030769999999984E-5):5.161999999999962E-6):3.62100000000096E-7,((((((SRR2970232:7.37820000000001E-6,SRR5330817:7.742600000000023E-6):1.4875000000000565E-6,(SRR6219715:6.6391999999997585E-6,(SRR8050352:7.010300000000105E-6,SRR8095461:4.793199999999966E-6):7.689999999976882E-8):7.69000000002025E-8):6.6527999999998425E-6,(SRR6713463:2.6291999999999375E-6,SRR9265273:3.7184999999999475E-6):1.2560800000000058E-5):2.5839000000001024E-6,SRR9962797:9.95940000000006E-6):3.620999999998792E-7,SRR3466375:5.901599999999984E-6):1.7731800000000053E-5,SRR6231915:3.108769999999998E-5):1.1065599999999978E-5):7.689999999998566E-8):1.896351000000001E-4,(((((((((((((((2063:7.689999999998566E-8,2067:7.689999999998566E-8):6.647100000000067E-6,SRR2970186:4.0845000000000724E-6):8.953669999999989E-5,(Ec1493:3.62100000000096E-7,Ec4011:7.689999999998566E-8):1.5035770000000007E-4):5.1759300000000065E-5,((((CE145N:1.4626000000000222E-6,CE70N:7.689999999998566E-8):1.4834899999999901E-5,SRR9913778:8.520300000000028E-6):2.4718130000000007E-4,ERR3333550:8.194939999999992E-5):6.0957200000000007E-5,((SRR10434797:2.4519300000000075E-5,SRR7693678:5.26309E-5):2.553900000000001E-4,(SRR3466376:1.2565699999999994E-5,SRR8778441:1.484100000000003E-5):6.109299999999991E-5):2.0224450000000003E-4):1.1230320000000008E-4):2.8876200000000013E-5,((((((DRR103151:3.1460899999999955E-5,SRR6505023:1.4393300000000017E-5):7.689999999998566E-8,SRR5956527:9.214599999999998E-6):3.62100000000096E-7,(((((((SRR10072308:2.589000000000107E-6,SRR8313106:1.8494999999999016E-6):7.689999999998566E-8,SRR9049544:4.069300000000093E-6):2.0031000000000215E-6,SRR8095565:1.4483999999999504E-6):1.0299999999999546E-7,SRR6681176:4.07290000000002E-6):1.0299999999999546E-7,SRR5912882:4.069200000000059E-6):7.689999999998566E-8,(((((SRR6039943:2.219699999999941E-6,SRR8649976:4.068899999999957E-6):7.689999999998566E-8,((SRR8313111:2.589000000000107E-6,SRR9648203:2.5151599999999937E-5):7.241999999999752E-7,SRR9648194:1.8509999999999794E-6):7.689999999998566E-8):7.689999999998566E-8,SRR8236490:5.1794000000000406E-6):7.689999999998566E-8,SRR6973073:6.289600000000022E-6):7.689999999998566E-8,((SRR6051639:2.2189000000001017E-6,SRR9105563:3.7018000000001074E-6):1.4483999999999504E-6,SRR7527934:2.589000000000107E-6):3.62100000000096E-7):7.689999999998566E-8):2.5889000000000727E-6,(SRR2085672:3.7000999999999614E-6,SRR7360580:7.406800000000005E-6):3.62100000000096E-7):9.960100000000081E-6):1.0068000000000013E-5,(ERR3328879:2.774289999999996E-5,((ERR3329001:7.779000000000076E-6,ERR3329361:6.2923999999998925E-6):1.5154999999999986E-5,SS_5_H2:2.338030000000003E-5):6.656700000000088E-6):6.296000000000253E-7):8.548860000000009E-5,SRR3987539:2.2381820000000005E-4):3.3071800000000024E-5,((ERR3328932:7.689999999998566E-8,ERR3328953:7.689999999998566E-8):1.4107209999999993E-4,(ERR3330200:5.181500000000106E-6,ERR3330562:4.0718000000000785E-6):8.326139999999998E-5):6.90961999999999E-5):1.4304099999999957E-5):2.8036400000000083E-5,(DRR103261:2.707139999999996E-5,SRR7140597:1.7075799999999915E-5):9.817450000000009E-5):3.2849099999999977E-5,(SRR2970220:7.49889999999997E-6,SRR8350825:1.5783199999999968E-5):1.7717230000000007E-4):4.17296000000001E-5,SRR3987979:3.7911700000000086E-5):7.92029000000001E-5,(((DRR103028:5.000620000000008E-5,((ERR3329261:2.253720000000006E-5,((ERR3330277:1.4399100000000043E-5,SRR3987746:5.160500000000101E-6):3.3458999999999572E-6,SRR7439284:2.514469999999997E-5):3.62100000000096E-7):3.7710000000000694E-7,Vlees_ESBL_2012_133:2.3456800000000097E-5):1.0787200000000018E-5):3.2076169999999994E-4,((((((ERR1417750:1.2189899999999997E-5,SRR3579396:9.61400000000002E-6):3.716499999999916E-6,((SRR3987912:2.2712700000000058E-5,((SRR7624308:1.8602999999998981E-6,SRR7940157:4.095400000000103E-6):1.338279999999999E-5,SRR9823032:2.8411899999999978E-5):1.0863000000000712E-6):1.4539000000000912E-6,SS_4_G5:2.530000000000002E-5):4.7270000000008104E-7):3.718300000000096E-6,SRR9914165:2.925980000000007E-5):3.350600000000042E-6,((ERR2019093:1.4061299999999994E-5,SS_2_G2:4.20218E-5):3.869999999996966E-8,(OT_ESBL_0359:1.3059099999999978E-5,SRR7360586:5.88253999999999E-5):3.62100000000096E-7):1.2573099999999915E-5):1.4545339999999995E-4,(ERR3333594:1.8895500000000063E-5,SRR10098865:2.487369999999993E-5):1.3725609999999991E-4):7.539789999999992E-5,(SRR3987673:2.124799999999997E-5,(SRR6441236:2.23961999999999E-5,(SRR8140236:1.4859999999999787E-6,SRR8140243:7.689999999998566E-8):2.4807499999999908E-5):6.487899999999989E-6):4.21930000000007E-6):8.350399999999987E-6):3.8019999999997986E-7,(SRR9160036:1.0863000000000712E-6,SRR9160366:2.9642999999999337E-6):3.6909099999999934E-5):1.5385190000000008E-4):8.06429E-5,SRR9029559:4.8421709999999993E-4):2.78225E-5,(((ERR3328943:2.8959100000000093E-5,ERR3329074:2.8011950000000007E-4):8.897899999999988E-6,SRR9214238:2.147439999999998E-5):1.341239999999998E-4,(((((((((SRR10187053:3.370320000000001E-5,(SRR2970276:7.689999999998566E-8,SRR2970277:7.689999999998566E-8):1.5516300000000026E-5):3.62100000000096E-7,SRR5181652:3.0037899999999992E-5):1.4055740000000006E-4,SRR8095441:1.9772309999999994E-4):1.0312769999999997E-4,(SRR2970284:8.546799999999957E-6,(SRR8050353:7.241999999999752E-7,SRR8050354:7.689999999998566E-8):1.8794799999999985E-5):7.703060000000005E-5):2.1194800000000043E-5,(SRR3987689:1.1489699999999966E-5,SRR5445232:1.7385499999999924E-5):6.456059999999995E-5):1.8603000000000066E-5,SRR4301123:7.399769999999993E-5):8.789500000000103E-6,SRR6219699:1.501947E-4):7.540600000000095E-6,SRR6818568:7.37512E-5):1.2268200000000026E-5,(((SRR5901513:1.8098800000000085E-5,SRR8784424:1.2929399999999985E-5):2.5858199999999982E-5,SRR9913823:2.6655200000000063E-5):7.270000000007132E-8,SRR8157255:3.925109999999995E-5):7.689999999998566E-8):1.5023979999999998E-4):3.3921700000000147E-5):7.579570000000005E-5,((((28137:1.8469639999999996E-4,(((SRR3972844:2.0136000000000025E-5,SRR8364830:2.5181800000000044E-5):9.548729999999989E-5,(SRR7866003:3.156589999999998E-5,SRR9914014:2.264660000000007E-5):8.24071999999999E-5):4.1826000000000016E-5,SRR4301122:1.405594999999999E-4):1.073062E-4):7.430289999999992E-5,((DRR102553:1.9229599999999935E-5,(((SRR2970157:7.241999999999752E-7,SRR8350814:2.9704000000000622E-6):9.982499999999913E-6,SRR2970205:1.2192399999999982E-5):2.3299899999999936E-5,(((SRR7693501:1.585975999999999E-4,SRR8868852:1.0702999999999928E-5):7.689999999998566E-8,SRR8833926:1.4769700000000002E-5):3.62100000000096E-7,SRR8140251:1.2550299999999947E-5):7.241999999999752E-7):5.924499999999987E-6):1.0136059999999998E-4,((DRR103054:2.0317200000000016E-5,(((SRR10156126:7.241999999999752E-7,SRR10225109:7.689999999998566E-8):7.689999999998566E-8,SRR10225098:7.241999999999752E-7):4.3695899999999935E-5,SRR8350812:2.994520000000004E-5):6.276200000000006E-6):1.0863000000000712E-6,SRR9914065:1.2916400000000106E-5):1.598592000000001E-4):5.871130000000002E-5):2.0614099999999996E-5,(SRR4260153:4.468279999999994E-5,SRR9913889:1.5250799999999912E-5):7.904799999999997E-5):3.686569999999988E-5,SRR9648216:4.564419999999992E-5):7.466740000000019E-5):6.909469999999982E-5,(CN35ctx:4.132620000000002E-5,((SRR10049353:4.977429999999993E-5,((SRR4294821:1.2928699999999963E-5,SRR5470823:1.6235800000000133E-5):3.620999999998792E-7,SRR8095426:1.736350000000001E-5):1.0406599999999901E-5):4.944290000000011E-5,(((SRR4294822:2.6447399999999892E-5,SRR4294894:5.3677499999999975E-5):1.226869999999998E-5,SRR7940169:1.1780480000000005E-4):3.0222000000001623E-6,(SRR7140611:2.6237400000000055E-5,SRR8236499:2.2177400000000097E-5):8.499000000001221E-7):2.3238799999999917E-5):9.485000000000049E-6):2.3714999999998806E-6):1.0660000000013888E-7,(((DRR103038:1.6999880000000004E-4,(((('EK2.29':7.69000000002025E-8,'EK3.44':3.620999999998792E-7):2.781010999999998E-4,ERR3040214:9.049960000000017E-5):3.843049000000001E-4,SRR7896464:2.767125999999999E-4):3.319034999999999E-4,((SRR3951497:2.5557399999999973E-5,SRR8838499:3.6084800000000085E-5):5.5158100000000064E-5,(SRR3972148:3.133749999999994E-5,SRR7084884:2.7841100000000054E-5):5.6730100000000096E-5):3.461710000000006E-5):2.690549999999998E-5):3.786279999999989E-5,(SRR3972131:9.969700000000102E-6,(SRR3987498:7.0667000000000386E-6,SRR8095893:4.232330999999999E-4):1.9450999999999757E-6):1.4702079999999993E-4):1.5100199999999947E-5,(((SRR10258879:2.5406980000000005E-4,(SRR6039966:2.4119900000000053E-5,SRR6726710:8.133900000000102E-6):8.580640000000004E-5):1.6309479999999997E-4,(((SRR3993799:1.733279999999995E-5,SRR7870880:4.78960000000004E-6):7.241999999999752E-7,SRR3993844:9.213400000000023E-6):3.3463000000000936E-6,(SRR5341919:7.689999999998566E-8,SRR5341958:7.689999999998566E-8):2.697459999999991E-5):7.689999999998566E-8):3.669700000000003E-6,SRR8832736:3.5893400000000086E-5):9.991779999999999E-5):6.504072E-4):2.7536699999999902E-5,SRR3988135:6.977219999999991E-5):2.05244000000002E-5):1.7732899999999777E-5,((SRR6219724:1.0805289999999985E-4,SRR9875321:5.675720000000001E-5):5.431990000000003E-5,(SRR6973045:2.701329999999988E-5,SRR9593782:5.917399999999951E-6):9.516509999999995E-5):1.2095599999999932E-5):3.4632000000000586E-6,(((((29817:3.035769999999976E-5,(((SRR10040058:7.689999999998566E-8,SRR10040861:7.689999999998566E-8):1.0912090000000018E-4,((SRR3931199:7.689999999998566E-8,SRR9914075:7.689999999998566E-8):7.689999999998566E-8,SRR8140215:3.62100000000096E-7):7.931880000000015E-5):4.435099999999933E-6,(((SRR6764074:5.914209999999991E-5,SRR6764105:2.452180000000006E-5):1.75962E-5,((SRR6764085:7.150000000000906E-7,SRR6764086:7.689999999998566E-8):7.862999999999013E-7,SRR6764128:8.425839999999995E-5):2.06936E-5):7.4484999999999135E-6,SRR6764142:3.074720000000009E-5):4.925369999999999E-5):5.7703999999999134E-6):9.710620000000008E-5,SRR10049720:2.1134939999999992E-4):4.5549499999999934E-5,((SRR1269417:2.3563339999999999E-4,SRR7135463:1.604785999999999E-4):7.353130000000005E-5,((SRR3988167:2.702068999999999E-4,SRR5120224:1.5305499999999916E-5):1.7260350000000008E-4,(SRR7499269:1.9915540000000004E-4,(SRR7940165:5.578510000000007E-5,(SRR8838540:1.9968900000000072E-5,SRR8839655:2.7768799999999903E-5):1.1816700000000019E-5):6.571060000000006E-5):4.103839999999989E-5):3.0273300000000034E-5):5.404339999999985E-5):2.0502099999999968E-5,(((SRR10107308:3.343300000000155E-6,SRR10107309:7.689999999998566E-8):7.689999999998566E-8,(SRR10107312:7.689999999998566E-8,SRR10107328:7.689999999998566E-8):7.689999999998566E-8):6.716699999999949E-6,(SRR10107310:7.689999999976882E-8,SRR10107311:7.689999999976882E-8):8.18870000000014E-6):1.8596109999999993E-4):3.939779999999988E-5,(SRR3989506:5.56720000000001E-6,SRR3989588:5.28919999999997E-6):1.0784359999999982E-4):2.4023000000000187E-5):3.066099999999997E-5,(ERR2019258:1.8330400000000002E-4,((ERR3329258:1.4039999999999886E-5,SRR8236526:1.3672699999999968E-5):1.1588400000000013E-5,SRR2970231:1.991676999999999E-4):7.014330000000004E-5):2.831209999999999E-5):9.823699999999755E-6,((SRR5031173:1.5272019999999992E-4,SRR7065404:4.368872E-4):1.298406000000002E-4,(SRR6438329:1.628640000000004E-5,SRR8996048:2.0100799999999948E-5):5.957751000000002E-4):9.062519999999963E-5):1.49293E-5,((((((((((30CTX:1.2536500000000011E-5,((SRR6231923:2.347450000000006E-5,SRR6376586:1.4946999999999096E-6):2.948100000000047E-6,((SRR7192408:1.8678000000000704E-6,SRR8157249:1.5878300000000088E-5):4.047000000000078E-6,SRR7940211:1.8140100000000074E-5):4.4227000000000415E-6):2.2377000000000074E-6):1.864999999999983E-6,(SRR9265296:7.7530000000001E-6,(SS_4_E2:7.689999999998566E-8,SS_5_H8:7.689999999998566E-8):4.0622000000000574E-6):5.5342000000000325E-6):3.6890000000000794E-6,(HP131:7.689999999998566E-8,HP149:7.689999999998566E-8):4.8234899999999954E-5):1.3856000000000025E-6,(IMT17572:9.592500000000061E-6,SafeFoodERA_ESBL_375:7.469099999999999E-6):2.267000000000024E-6):3.3141999999999894E-6,(HPG79:2.0711999999999987E-5,((SRR10298226:5.894300000000097E-6,(SRR7707885:3.725999999999903E-7,SRR9048668:2.574700000000001E-6):6.610900000000083E-6):7.689999999998566E-8,SRR7693499:9.311500000000082E-6):8.521299999999935E-6):1.0299999999999546E-7):8.660000000004081E-8,SRR9105610:4.3191699999999954E-5):6.732269999999989E-5,HPG98:8.50585E-5):1.3680279999999994E-4,((4365:7.689999999998566E-8,4438:7.689999999998566E-8):1.0729500000000074E-5,(CE701N:2.219689E-4,(ERR2987536:1.9355800000000036E-5,(SRR1177604:1.3335099999999987E-5,SRR8270014:2.29684999999999E-5):7.689999999998566E-8):1.9080560000000004E-4):1.7723620000000017E-4):1.1032119999999988E-4):1.3946580000000013E-4,((((((((((((CE627:2.967100000000021E-6,CE91:2.6290999999999034E-6):7.689999999998566E-8,((SRR6505050:3.711100000000026E-6,(SS_4_G3:7.689999999998566E-8,SS_5_E10:7.689999999998566E-8):1.876999999999955E-6):7.689999999998566E-8,SRR7095754:9.647499999999951E-6):5.192800000000056E-6):4.450299999999912E-6,(ERR2987523:2.76649999999992E-6,ERR3328221:3.982999999999938E-6):3.923144000000001E-4):3.62100000000096E-7,SRR3050911:8.165000000000082E-6):4.818699999999988E-6,ERR3140352:1.1142499999999963E-5):1.0436099999999986E-5,SRR3156776:2.1588500000000073E-5):7.841990000000002E-5,SRR8172608:1.566359000000001E-4):4.147979999999992E-5,((SRR1314369:6.7381000000000905E-6,SRR3465476:1.1558199999999906E-5):2.089650000000002E-5,SRR3989763:9.030699999999954E-6):2.8991460000000004E-4):7.971280000000007E-5,MI-12-604:2.14751E-4):3.0071449999999984E-4,(((SRR3957089:5.538100000000061E-6,SRR3972151:7.308000000000574E-7):2.2752769999999996E-4,(((SRR3972555:4.8508000000000925E-6,SRR9913803:6.6656000000000874E-6):1.6996909999999988E-4,(SRR5459141:3.7956900000000104E-5,SRR640055:1.600709999999999E-5):1.290670000000005E-5):4.7774100000000006E-4,SRR3987568:5.688968E-4):1.2018139999999994E-4):9.41211E-5,(SRR5341918:3.1128999999999966E-5,SRR8095905:2.535309999999991E-5):3.1423379999999997E-4):5.2387899999999966E-5):1.0535180000000033E-4,(DRR102547:4.495628E-4,((DRR103192:1.6941950000000003E-4,ERR3333501:1.1806320000000013E-4):1.8665900000000048E-5,((ERR3333606:7.475119999999992E-5,SRR7615132:1.034625999999999E-4):2.8234089999999994E-4,SRR9913955:2.691751E-4):1.7609600000000232E-5):1.523707E-4):9.004150000000008E-5):3.409469999999994E-5,SRR7140620:2.33811E-4):1.6831799999999977E-5):2.6768300000000033E-5,((((((AD742:3.116849999999999E-5,SRR10247475:2.5329200000000218E-5):7.859779999999997E-5,SRR9105600:2.0909640000000011E-4):2.6694399999999986E-5,SRR8310825:5.015447000000001E-4):1.613000000000005E-5,(((((ERR3333582:3.569849999999998E-5,(SRR3466362:7.69000000002025E-8,SRR3466373:7.69000000002025E-8):2.8306999999999985E-5):4.480399999999985E-6,(SRR3136837:1.4954999999999656E-6,SRR3156766:4.8020999999999654E-6):4.054100000000006E-5):5.558099999999943E-6,(((SRR3987507:1.9808179999999996E-4,SRR6292462:2.7141839999999997E-4):8.694680000000013E-5,SRR3987648:1.4562190000000017E-4):9.942339999999988E-5,(SRR7866002:1.145110000000003E-5,SRR8381461:1.3296899999999971E-5):2.4268399999999952E-5):1.3376600000000044E-5):1.238800000000033E-6,SRR5187806:7.385569999999986E-5):2.225009999999995E-5,(SRR3987972:7.689999999998566E-8,SRR7135448:5.16759999999992E-6):3.426766999999999E-4):1.3474830000000017E-4):3.700929999999984E-5,(ERR3330297:5.054671000000001E-4,ERR3333607:3.881342000000001E-4):6.04608999999999E-5):2.275689999999995E-5,((((((((((((((((((((((111396:1.0309800000000069E-5,(20098:1.5143000000000014E-5,2203:1.4012000000000096E-5):7.689999999998566E-8):3.6947000000000715E-6,SRR9913910:1.069070000000007E-5):2.463399999999994E-6,((((((((((((142661:7.004299999999793E-6,ESBL20180248:5.575900000000158E-6):8.787040000000001E-5,(IMT19550:1.4624200000000042E-5,SafeFoodERA_ESBL_045:7.738459999999999E-5):5.032500000000037E-6):2.631950000000008E-5,((((ERR2205967:2.5894000000000264E-6,SRR8095949:1.1444700000000016E-5):4.67788999999998E-5,SRR9017025:9.812470000000002E-5):5.1827099999999984E-5,(SRR5004156:1.7763599999999838E-5,SRR8095677:1.2975699999999944E-5):2.0545509999999982E-4):3.8366900000000054E-5,(((SRR6121985:8.537500000000038E-6,SRR6292813:7.405399999999961E-6):1.4483599999999801E-5,SRR6497963:1.3954089999999994E-4):3.1939700000000164E-5,SRR7284856:1.0206419999999987E-4):3.201730000000017E-5):1.160829999999986E-5):1.2691999999999912E-5,(((ERR2124232:8.160399999999814E-6,'ESBL_Ecoli_4.03':2.038190000000018E-5):1.2681620000000015E-4,SRR3057121:1.1612680000000009E-4):3.376739999999979E-5,(SRR3578579:7.69000000002025E-8,SRR5030800:7.69000000002025E-8):6.475730000000002E-5):7.0309000000001905E-6):1.5521699999999916E-5,((SRR10503790:9.2530999999999E-6,(SRR6039969:1.2920799999999871E-5,(((SRR6497954:1.2541599999999799E-5,(SRR6876312:1.3277099999999941E-5,(SRR7874650:7.69000000002025E-8,SRR7874651:7.69000000002025E-8):1.1354999999999352E-6):1.846800000000065E-6):7.24200000000192E-7,SRR6713428:5.546300000000039E-6):1.4721999999998264E-6,(SRR6681083:8.51529999999984E-6,SRR7360579:1.0731899999999808E-5):7.69000000002025E-8):7.24200000000192E-7):7.69000000002025E-8):3.620999999998792E-7,SRR6314306:1.3782099999999978E-5):1.530819999999997E-5):1.5823999999999786E-5,(((ESBL20160204:2.1921500000000003E-5,Eco1211:2.6655899999999868E-5):1.0180000000001993E-7,((SRR7724534:9.257900000000019E-6,SRR8745375:6.659299999999891E-6):7.689999999998566E-8,(SRR8649942:1.4402600000000152E-5,SRR9139850:1.0367799999999898E-5):7.689999999998566E-8):6.658899999999971E-6):1.0180000000001993E-7,((SRR10072297:1.1364999999998425E-6,(SRR10156121:7.69000000002025E-8,SRR10225101:7.69000000002025E-8):3.620999999998792E-7):2.9592999999999633E-6,SRR7500862:1.4737999999999384E-6):1.847099999999994E-5):1.0180000000001993E-7):7.847379999999997E-5,(IMT18276:1.3281100000000004E-5,(((Liv89:3.6953000000000593E-6,MI-12-184:3.3253000000000883E-6):5.5437000000000194E-6,((((((((SRR1177189:7.69000000002025E-8,SRR1177217:7.69000000002025E-8):7.69000000002025E-8,SRR1177252:7.69000000002025E-8):7.69000000002025E-8,SRR1177624:7.69000000002025E-8):7.69000000002025E-8,SRR1177607:7.69000000002025E-8):7.69000000002025E-8,(((SRR1177290:7.69000000002025E-8,SRR1177572:7.69000000002025E-8):7.69000000002025E-8,SRR1177594:7.69000000002025E-8):7.69000000002025E-8,SRR1177636:7.69000000002025E-8):7.69000000002025E-8):7.69000000002025E-8,SRR1177279:3.620999999998792E-7):1.8545370000000016E-4,SRR5330816:8.522699999999979E-6):4.077500000000071E-6,SRR8080760:1.110790000000009E-5):7.214999999999219E-7):1.0180000000001993E-7,SRR10325511:2.1797600000000037E-5):1.8407999999999706E-6):5.380519999999994E-5):1.7852100000000093E-5,(SRR3050951:6.003299999999992E-5,(SRR6373478:8.915500000000135E-6,SRR8723084:5.92129999999998E-6):1.2721299999999994E-4):3.086350000000007E-5):1.5779199999999905E-5,(((((((27116:9.675199999999856E-6,SRR8095722:2.075930000000007E-5):1.0863000000000712E-6,SRR9616006:1.0678799999999915E-5):7.69000000002025E-8,((IMT17548:7.69000000002025E-8,IMT17550:7.69000000002025E-8):1.137100000000047E-6,(SRR6724040:3.3293999999999685E-6,SRR6724042:7.69000000002025E-8):4.069700000000013E-6):3.6977999999998276E-6):3.6999999999997105E-7,SRR8095770:1.4745799999999875E-5):1.4720999999997923E-6,(SS_4_H10:7.69000000002025E-8,SS_5_E11:4.114080000000011E-5):2.0208399999999994E-5):6.593739999999999E-5,((SRR6238424:1.4786999999998746E-6,SRR9153325:2.958099999999988E-6):7.69000000002025E-8,(SRR8649943:1.136300000000208E-6,SRR9265272:7.24200000000192E-7):3.620999999998792E-7):8.145832999999999E-4):4.983989999999996E-5,SRR8095598:1.2707380000000017E-4):3.211529999999998E-5):2.327259999999995E-5,((2009_49:1.5223379999999994E-4,(IMT21439:4.068900000000174E-6,SRR3143601:4.0687000000001056E-6):1.6534860000000005E-4):3.73642999999999E-5,(SRR7724751:1.1454699999999957E-5,SRR7754589:8.500700000000066E-6):1.1125030000000012E-4):8.710339999999997E-5):3.234599999999994E-5,(ERR3328970:1.6993310000000018E-4,SRR6441144:1.1590109999999989E-4):2.9787799999999925E-5):9.005099999999898E-6,142897:4.8684100000000044E-5):2.8891199999999924E-5):1.0549999999998061E-7,((((SRR6376580:1.4018900000000063E-5,SRR7439672:3.3252099999999925E-5):3.62100000000096E-7,SRR7154649:2.250559999999991E-5):7.474999999998976E-7,SRR8095858:1.0323900000000106E-5):7.689999999998566E-8,(SRR7084525:1.967890000000006E-5,(SRR8236506:7.528400000000055E-6,SRR8397548:1.8996470000000017E-4):1.5310679999999991E-4):5.8404999999999655E-6):7.689999999998566E-8):7.369999999997864E-8,((((2078:3.252859999999997E-5,(32153:8.502099999999893E-6,E0407:1.1062600000000039E-5):1.1353000000000838E-6):5.170199999999939E-6,(ESBL20170243:1.4735899999999968E-5,SRR9041545:4.805999999999994E-6):2.9501000000000787E-6):7.756100000000073E-6,((ERR1512494:1.2912300000000008E-5,ERR2193922:2.2163200000000025E-5):7.689999999998566E-8,ESBL20140168:6.654000000000035E-6):3.62100000000096E-7):4.799399999999912E-6,((((AVC193:9.945699999999941E-6,((((ERR2027622:5.907199999999942E-6,ERR3330583:7.0133000000000435E-6):1.134600000000062E-6,SRR7754588:1.587310000000005E-5):3.62100000000096E-7,(((((ERR2820187:5.907699999999896E-6,Vlees_ESBL_2013_1236:2.8524100000000075E-5):3.7050999999999317E-6,(((SRR10140404:9.94290000000007E-6,(SRR8095730:5.910800000000086E-6,(SRR8270033:1.2903999999999997E-5,SRR8582168:9.940499999999903E-6):7.689999999998566E-8):7.241999999999752E-7):3.62100000000096E-7,(((((SRR10152561:3.62100000000096E-7,SRR9852823:1.1355999999999693E-6):5.166200000000093E-6,((SRR10343262:1.4769999999999454E-6,SRR6426901:1.846000000000009E-6):7.689999999998566E-8,SRR8649953:2.5824000000000246E-6):2.213399999999961E-6):1.4755000000000844E-6,(SRR8095417:1.1357000000000034E-6,SRR8095422:3.353599999999981E-6):2.980500000000037E-6):2.6061999999999006E-6,SRR10501703:9.949800000000038E-6):3.349799999999986E-6,SRR7095770:1.2159799999999924E-5):7.689999999998566E-8):7.689999999998566E-8,SRR6876311:7.034699999999968E-6):7.241999999999752E-7):7.689999999998566E-8,(HOS48:9.577499999999933E-6,(SRR8699412:9.235200000000084E-6,SRR9615914:4.067200000000028E-6):3.733820000000011E-5):3.62100000000096E-7):7.689999999998566E-8,SRR9734567:1.066850000000009E-5):8.939999999991143E-8,(SRR6724044:2.586800000000007E-6,SRR8502414:1.1320900000000083E-5):4.9080999999999E-6):7.689999999998566E-8):3.7530000000004365E-7,HP41:8.136699999999972E-6):1.0657199999999922E-5):4.0622000000000574E-6,SRR5943573:1.0036890000000008E-4):7.241999999999752E-7,OT_ESBL_0441:2.694049999999999E-5):7.689999999998566E-8,(SRR1314427:1.142260000000007E-5,SRR7263703:6.278599999999957E-6):7.689999999998566E-8):1.475900000000004E-6):3.3910000000005915E-7):1.497169999999993E-5,((((((((29184:5.534499999999918E-6,47711:9.61620000000012E-6):7.69000000002025E-8,SafeFoodERA_ESBL_101:1.999419999999981E-5):4.688699999999893E-6,(32205:1.0759919999999996E-4,IMT20106:1.1262979999999978E-4):1.5570410000000003E-4):3.527852999999999E-4,ERR2019113:1.605170000000002E-5):4.703200000000002E-5,SRR6292797:3.669299999999997E-5):2.3719200000000022E-5,(((ERR1512522:5.914099999999997E-5,SRR8592581:6.829800000000006E-5):2.7017399999999976E-5,((((ERR2019245:4.804100000000214E-6,(SRR8397785:5.9096999999999275E-6,SS_5_B4:3.355620000000019E-5):1.4743000000001089E-6):2.2495999999999454E-6,IMT18614:3.6948000000001056E-6):6.793110000000006E-5,(ESBL20180309:9.081730000000008E-5,Vlees_ESBL_2013_0170:2.852833E-4):5.796700000000013E-5):4.116990000000006E-5,((SRR8095675:2.9933599999999987E-5,(SRR8792517:7.69000000002025E-8,SRR9108421:7.24200000000192E-7):1.4602299999999947E-5):1.5228520000000012E-4,SRR9029858:1.1219969999999991E-4):6.961930000000003E-5):5.9645799999999936E-5):2.7708700000000008E-5,SRR8236496:1.2108809999999992E-4):1.2772999999999994E-5):7.247900000000029E-6,46149:5.5989900000000085E-5):1.4622499999999896E-5,SRR6713394:7.241160000000008E-5):1.2076699999999992E-5):4.6887700000000036E-5,IMT17513:2.5178899999999923E-5):5.422249999999999E-5,(ESBL20170358:1.1842699999999994E-5,(SRR1301202:2.6999100000000024E-5,(SRR1916392:3.326600000000098E-6,SRR7140568:8.509399999999997E-6):1.4724999999999287E-6):4.06530000000003E-6):6.806349999999989E-5):6.785290000000006E-5,(((((((((HP107:7.689999999998566E-8,HP79:7.689999999998566E-8):7.689999999998566E-8,HP89:7.689999999998566E-8):7.689999999998566E-8,HP144:7.689999999998566E-8):7.689999999998566E-8,(HP40:7.689999999998566E-8,HP90:7.689999999998566E-8):7.689999999998566E-8):6.277700000000084E-6,((((IMT18579:4.803799999999895E-6,((((SRR10139656:1.701590000000009E-5,(SRR7468981:2.2181000000000457E-6,SRR7884476:1.13390000000004E-6):7.397799999999972E-6):2.2178999999999775E-6,SRR7257344:1.699589999999999E-5):7.241999999999752E-7,(((SRR10536667:1.666310000000013E-5,SafeFoodERA_ESBL_423:8.901600000000166E-6):1.4265600000000012E-4,SRR8095740:6.287499999999956E-6):7.919999999990261E-8,SRR2133202:4.808200000000094E-6):7.919999999990261E-8):7.919999999990261E-8,(SRR6986355:6.666200000000075E-6,SRR8095811:9.993999999999932E-6):4.811099999999999E-6):7.919999999990261E-8):1.930899000000001E-4,SRR3098765:1.7582199999999996E-5):3.5199999999990447E-7,SRR8723124:1.2573400000000018E-5):7.919999999990261E-8,((SRR6238136:1.0358899999999898E-5,SRR8095502:1.3479100000000086E-5):7.689999999998566E-8,SRR9048651:1.4388099999999978E-5):2.2163999999998997E-6):3.5779999999993074E-7):1.0180000000001993E-7,SRR8649967:1.183720000000007E-5):1.2478999999999919E-5,(((((SRR10139813:1.4787700000000068E-5,SRR8592560:5.543100000000032E-6):5.5414000000001025E-6,(((SRR10186998:4.814799999999959E-6,SRR9066705:3.62100000000096E-7):1.4732999999999847E-6,SRR8095918:1.4724999999999287E-6):3.575000000000453E-7,(SRR8721839:2.21820000000008E-6,SRR9331790:1.1099699999999896E-5):3.3267999999999492E-6):7.919999999990261E-8):7.296000000000819E-7,(SRR10437364:5.177199999999941E-6,SRR8095480:1.1130399999999957E-5):3.6340000000010565E-7):7.539999999999457E-7,(SRR8754953:2.2163000000000824E-6,SRR9201949:1.8464999999999628E-6):2.2689000000000216E-6):1.366670000000009E-5,SRR10503802:1.9260299999999996E-5):7.59189E-5):4.285269999999993E-5,SRR6409915:2.9612059999999996E-4):7.1673999999999E-6,SRR8095638:3.84297E-5):9.314380000000001E-5):2.9177499999999976E-5,((((SRR4046411:1.5128000000000103E-5,((SRR6231935:8.874000000000078E-6,SRR7789472:9.103199999999957E-6):2.4764999999999076E-6,SRR6844253:1.2206399999999985E-5):5.7807999999999905E-6):8.660000000004081E-8,(((SRR6373495:5.573400000000173E-6,SRR7140583:7.433700000000071E-6):1.4807000000001229E-6,SRR7724612:1.1898000000000204E-5):8.278891999999999E-4,SRR6701906:1.0874920000000007E-4):1.3816510000000002E-4):3.482999999999438E-7,SRR8533708:2.032899999999992E-5):4.9436699999999946E-5,SRR6505046:1.6435129999999997E-4):9.008889999999998E-5):3.8373900000000056E-5,IMT24815:1.4469130000000006E-4):6.0005099999999945E-5,(((((((((((((((26497:1.14786999999999E-5,(((SH12c:1.3338999999999799E-5,SH5c:8.181300000000002E-6):8.030000000006088E-8,SH30c:7.69000000002025E-8):1.1476199999999916E-5,SRR8310809:1.1859700000000153E-5):7.920000000011945E-8):7.920000000011945E-8,((((SRR10186409:4.81530000000013E-6,SRR10298225:3.6988000000001686E-6):3.693999999999833E-6,(((SRR3184067:8.50840000000009E-6,SRR8533535:2.5881000000000168E-6):7.69000000002025E-8,SRR7221526:1.4078700000000072E-5):7.24200000000192E-7,SRR6231944:3.696599999999852E-6):7.69000000002025E-8):3.620999999998792E-7,SRR8996713:9.245000000000173E-6):4.802500000000102E-6,SRR7009031:7.031900000000098E-6):3.620999999998792E-7):5.222699999999844E-6,((ESBL20140011:4.264140000000008E-5,SRR9324322:1.4929169999999999E-4):1.662959999999998E-5,SRR6724076:1.2549699999999959E-5):2.271800000000013E-5):1.0024200000000039E-5,(IMT24109:1.1819029999999989E-4,(SRR7064595:9.667899999999969E-6,((SRR7638129:7.24200000000192E-7,SRR7749328:6.687999999999486E-7):9.52999999999718E-8,SRR7647877:7.69000000002025E-8):9.249999999988434E-8):2.0425300000000016E-4):7.428229999999984E-5):7.505130000000013E-5,(ERR1656410:7.69000000002025E-8,ERR1656416:1.1304999999999649E-6):5.8209699999999844E-5):7.607559999999987E-5,((((CFL3ctx:4.8015000000001945E-6,SRR7543358:1.3356799999999797E-5):7.69000000002025E-8,(ERR3333534:1.1483599999999837E-5,SRR785679:2.2177999999999434E-6):4.063800000000169E-6):3.5549999999979695E-7,(((SRR10140394:4.436000000000023E-6,SRR7866010:2.9652700000000042E-5):1.2200300000000074E-5,SRR1207494:6.285200000000039E-6):3.6921000000000523E-6,((SRR10240841:6.660800000000185E-6,SRR7360399:1.84749999999987E-6):5.924000000000033E-6,SRR6810047:5.549599999999863E-6):9.760679999999992E-5):3.620999999998792E-7):7.920000000011945E-8,SRR6818532:8.508500000000124E-6):8.290629999999988E-5):6.202550000000001E-5,((SRR6427410:7.69000000002025E-8,SRR7500674:4.800100000000151E-6):1.132300000000145E-6,SRR8544233:2.697869999999979E-5):1.4564669999999995E-4):3.0157000000000057E-5,(((((((ERR2987547:4.066100000000086E-6,ERR2987552:2.2160999999997974E-6):7.69000000002025E-8,ERR2987551:7.24200000000192E-7):2.2158000000001288E-6,SS_3_G3:2.2158000000001288E-6):7.69000000002025E-8,SS_2_H5:7.396099999999826E-6):3.6014300000000114E-5,(HP150:9.98120000000012E-6,(SRR6121983:5.962100000000015E-6,SRR7501033:4.834899999999875E-6):1.2379399999999999E-5):1.5781969999999982E-4):1.3447800000000038E-5,SRR6372968:1.3944620000000017E-4):1.964689999999999E-5,(SRR3465478:8.561900000000119E-6,SRR8996056:1.482930000000016E-5):1.6115239999999983E-4):5.795460000000002E-5):9.481830000000009E-5,9162ESCO:1.3996500000000014E-5):3.1620000000005637E-7,((((ERR1656389:4.40849999999997E-6,ERR1656401:7.241999999999752E-7):4.960000000000034E-8,ERR1656402:1.3831800000000012E-5):7.689999999998566E-8,ERR1656403:7.689999999998566E-8):1.6598600000000035E-5,(TZ124:2.216700000000002E-6,TZ97:2.216700000000002E-6):8.874500000000032E-6):5.2868000000000186E-6):1.230045999999999E-4,((((((((((AD741:7.689999999998566E-8,SRR9887388:7.689999999998566E-8):7.689999999998566E-8,SRR9887396:7.689999999998566E-8):7.689999999998566E-8,SRR9887395:3.62100000000096E-7):3.62100000000096E-7,(ESBL20160365:1.1310999999999526E-6,ESBL20170337:1.50780000000004E-6):1.130700000000033E-6):3.62100000000096E-7,ESBL20160351:2.5863000000000535E-6):7.689999999998566E-8,(((ESBL20140051:7.689999999998566E-8,ESBL20170423:2.218299999999897E-6):1.0180000000001993E-7,(ESBL20140304:1.8165999999999582E-6,ESBL20150330:1.099700000000087E-6):1.5082999999999937E-6):5.526700000000077E-6,ESBL20150343:3.2230100000000097E-5):7.689999999998566E-8):7.241999999999752E-7,((SRR5660166:7.689999999998566E-8,SRR5660167:7.689999999998566E-8):1.130700000000033E-6,SRR5943571:4.8021999999999995E-6):7.689999999998566E-8):7.689999999998566E-8,(SRR10024307:1.6309400000000078E-5,(SRR2970193:2.9547999999999467E-6,((SRR5762158:1.8469000000000992E-6,SRR5890300:1.507700000000006E-6):1.130700000000033E-6,SRR6292465:2.9553999999999345E-6):2.2157000000000947E-6):7.689999999998566E-8):1.5065000000000304E-6):1.171820000000004E-5,SRR8505933:1.028359E-4):1.0332180000000002E-4,((SRR7828790:3.0403999999998634E-6,(SRR8381451:2.2186000000002162E-6,SRR9824445:5.1715000000001655E-6):3.251000000000122E-6):2.610148999999998E-4,SRR8310834:2.226686999999999E-4):5.5963299999999905E-5):4.620610000000006E-5):3.6157599999999974E-5,SRR1178266:3.358498000000001E-4):4.963480000000006E-5,SRR7707893:3.1356699999999984E-5):7.725409999999994E-5,SRR9914141:1.1636770000000005E-4):3.2759199999999895E-5,((SRR8095680:4.643699999999943E-6,SRR9048670:4.29365000000001E-5):1.374652000000001E-4,((SRR8236495:1.1310999999999526E-6,SRR9973073:1.2194000000000094E-5):1.471999999999975E-6,SRR8754963:1.4717000000000896E-6):1.4146139999999998E-4):8.771759999999995E-5):4.7352299999999957E-5):1.1614229999999995E-4,SRR8649951:1.0971760000000005E-4):1.1567510000000001E-4,((SRR6121975:1.5140099999999893E-5,SRR9646352:9.9853E-6):3.025930000000003E-5,SRR7707874:6.617309999999992E-5):9.57814E-5):1.6134440000000003E-4,((SRR6231921:2.40068999999999E-5,SRR6427137:5.913100000000003E-6):9.170000000004522E-8,((SRR7883782:1.334319999999993E-5,SRR9914244:6.306399999999896E-6):1.4598999999999689E-6,(SRR8397488:3.620999999998792E-7,SRR8397529:7.24200000000192E-7):1.7768500000000208E-5):3.165100999999999E-4):8.344457999999999E-4):2.6448199999999948E-5,SRR9301016:6.827213E-4):3.264840000000006E-5,((((2183:4.432599999999948E-6,((((ERR2205913:4.069100000000025E-6,ERR2205997:1.14627999999999E-5):1.1228999999999753E-6,ERR2205998:2.2526999999999183E-6):3.4689999999990007E-7,(MI-12-427:7.689999999998566E-8,MI-12-654:7.689999999998566E-8):3.322700000000069E-6):1.0299999999999546E-7,ERR2206023:1.3701099999999895E-5):1.8946999999999194E-6):1.2686999999999941E-5,((((SRR10267810:1.5066000000000645E-6,SRR9105559:1.8441000000000117E-6):5.914799999999932E-6,SRR1181552:3.695900000000047E-6):1.129799999999943E-6,(SRR5330902:1.0354699999999984E-5,SRR8236501:1.1837300000000104E-5):3.62100000000096E-7):3.62100000000096E-7,SRR6412375:4.436100000000057E-6):1.1092299999999975E-5):3.383899999999905E-6,((CE1605:7.689999999998566E-8,CE1606:7.689999999998566E-8):7.241999999999752E-7,CE1657:3.62100000000096E-7):1.7369300000000037E-5):2.6282199999999936E-5,('ESBL_Ecoli_2.64':5.030310000000006E-5,(((SRR10098854:1.9416499999999918E-5,((((SRR6764213:2.6639300000000062E-5,SRR9875276:2.1795800000000073E-5):9.97790000000008E-6,(SRR6933174:9.238300000000057E-6,SRR8310802:6.298899999999941E-6):2.250799999999921E-6):7.521999999999824E-7,SRR8095810:4.22609E-5):1.1315999999999063E-6,SRR7543308:2.477909999999998E-5):1.5062799999999987E-5):8.489999999989478E-8,Vlees_ESBL_2013_1429:1.0105919999999998E-4):8.168949999999998E-5,(((((SRR6376579:7.689999999998566E-8,SRR6376582:7.689999999998566E-8):7.689999999998566E-8,SRR6376595:7.689999999998566E-8):7.689999999998566E-8,SRR6376593:7.689999999998566E-8):7.689999999998566E-8,SRR6376598:7.689999999998566E-8):2.5831000000000465E-6,SRR6376596:1.842800000000002E-6):5.898030000000003E-5):2.4289959999999997E-4):3.586080000000003E-5):1.5567490000000005E-4):5.185219999999987E-5,((SRR10186984:5.3135900000000034E-5,SRR8649793:3.757390000000004E-5):8.384280000000004E-5,SRR6930653:6.136300000000004E-5):1.2630080000000004E-4):1.0231819999999997E-4,1824H:2.201461999999999E-4):1.8843540000000017E-4,(((((((RE1:7.69000000002025E-8,RE12:7.69000000002025E-8):7.689999999976882E-8,RE16:7.689999999976882E-8):7.69000000002025E-8,RE3:7.69000000002025E-8):7.689999999976882E-8,((RE13:7.689999999976882E-8,RE18:3.620999999998792E-7):7.69000000002025E-8,RE14:7.69000000002025E-8):7.689999999976882E-8):7.69000000002025E-8,RE15:7.69000000002025E-8):7.689999999976882E-8,(RE17:7.689999999998566E-8,(RE2:7.689999999998566E-8,(RE5:7.689999999998566E-8,RE8:3.620999999998792E-7):7.689999999998566E-8):7.689999999998566E-8):3.620999999998792E-7):1.1797720000000008E-4,((((SRR3457725:1.5366940000000008E-4,SRR6412356:2.445734E-4):3.49650999999999E-5,((SRR7870883:8.140700000000035E-6,SRR8643749:5.917000000000032E-6):7.241999999999752E-7,SRR9914058:9.991800000000049E-6):1.7585999999999123E-6):3.76834999999999E-5,(SRR7130336:8.793090000000004E-5,((SRR8663204:3.62100000000096E-7,SRR8663235:7.689999999998566E-8):7.689999999998566E-8,SRR8663222:7.689999999998566E-8):3.634236999999999E-4):8.262789999999992E-5):3.941862999999998E-4,SRR7940182:5.229699999999976E-5):4.625860000000018E-5):6.476820000000027E-5):1.53124999999997E-5,(SRR3957074:1.8699660000000002E-4,SRR9914256:3.0156629999999996E-4):3.123299999999987E-5):2.249890000000001E-5,((((DRR103113:3.796120000000005E-5,DRR103134:7.44846999999999E-5):1.415915000000001E-4,ERR3333503:1.8642460000000013E-4):2.718229999999983E-5,SRR5890288:2.3358169999999987E-4):2.7129099999999903E-5,(SRR6787576:4.6375799999999814E-5,((SRR3173518:3.95717000000002E-5,(SRR7786651:7.69000000002025E-8,SRR7786660:7.69000000002025E-8):5.538499999999981E-6):2.0397399999999826E-5,(((SRR10420697:2.2613199999999955E-5,Vlees_ESBL_2014_1504:1.811919999999967E-5):1.3927099999999984E-5,(SRR3957186:2.551430000000002E-5,SRR9965262:4.2238E-5):3.672999999999177E-7):2.2214000000003037E-6,(SRR9913849:4.227669999999975E-5,((ERR3333512:2.4202450000000014E-4,((SRR3987534:1.870779000000002E-4,(SRR3987644:1.2078600000000033E-4,SRR9913825:1.733351000000002E-4):6.327190000000003E-5):1.0011500000000001E-4,SRR6441170:1.3973840000000006E-4):3.751169999999986E-5):2.368889999999988E-5,(4381:2.0640679999999953E-4,(((HP71:2.9548000000001635E-6,HPG4:3.6210000000031287E-7):7.689999999976882E-8,((Liv24:5.5460999999999705E-6,Liv26:7.69000000002025E-8):7.69000000002025E-8,Liv48:5.917300000000351E-6):2.9546999999996958E-6):7.779210000000017E-5,(((((SRR5217722:8.890899999999986E-6,SRR8095862:4.80909999999975E-6):1.1258000000000969E-6,SRR6844212:7.401299999999864E-6):5.51086000000001E-5,SRR6683918:2.0643599999999995E-4):6.986090000000002E-5,SRR8095707:1.1723229999999977E-4):9.042180000000009E-5,(30372:2.9812899999999984E-4,(103764:1.952846999999998E-4,31479:3.424865000000001E-4):6.096360000000002E-5):2.8594099999999876E-5):4.468370000000003E-5):2.75614000000003E-5):1.112499999999985E-5):5.378330000000006E-5):7.549999999972509E-8):1.6861070000000027E-4):1.1394999999999982E-6):1.7183430000000015E-4):2.4945299999999844E-5):1.7102599999999947E-5):1.5781099999999902E-5):2.804860000000034E-5):4.382339999999983E-5):9.605700000000009E-5):2.1089999999999868E-5):5.002518E-4,MOD1-EC5019:5.002518E-4);
