# Supplementary material for: A role for ColV plasmids in the evolution of pathogenic Escherichia coli ST58
Source: Nat Commun. 2022 Feb 3;13:683. doi: 10.1038/s41467-022-28342-4 (PMC8813906; doi:10.1038/s41467-022-28342-4)
Supplement: Supplementary file 9 — Source Data [file 41467_2022_28342_MOESM9_ESM.zip › SourceData/Source Data.xlsx]

## Sheet: Figure1-3,5;Supp1-4,6
Name	Niche	Source	Collection Year	Continent	Country	BAP	ColV	O_type	H_type	OH_type	fimH	F Plasmid
SRR2133202	Livestock	Poultry	2009	North America	United States	BAP2	Yes	O8	H25	O8:H25	fimH27	F18:A6:B1
SRR2085672	Livestock	Bovine	2009	North America	United States	BAP6	No	O153var2	H21	O153var2:H21	fimH24	Other
SRR1916392	Livestock	Poultry	2014	North America	United States	BAP2	Yes	O9	H25	O9:H25	fimH32	Other
SRR1314427	Human	ExPEC	2011	North America	United States	BAP2	Yes	O8	H25	O8:H25	fimH32	F18:-:B1
SRR1314369	Human	ExPEC	2011	North America	United States	BAP4	Yes	ONT	Other	Other	Unknown	F2:-:B1
SRR1301202	Livestock	Poultry	2013	North America	United States	BAP2	Yes	O9	H25	O9:H25	fimH32	Other
SRR1269417	Livestock	Poultry	2013	North America	United States	BAP6	No	Other	Other	Other	fimH32	NA
SRR1207494	Livestock	Poultry	2013	North America	United States	BAP2	Yes	O9/Onovel22	H12	Other	fimH27	Other
SRR1181552	Livestock	Poultry	2013	North America	United States	BAP2	Yes	O8	H9	O8:H9	fimH32	F18:A6:B1
SRR1178266	Livestock	Poultry	2013	North America	United States	BAP2	Yes	O8	H10	O8:H10	fimH54	F18:A6:B1
SRR1177636	Livestock	Poultry	2013	North America	United States	BAP2	Yes	O8	H25	O8:H25	fimH27	F18:-:B16
SRR1177624	Livestock	Poultry	2013	North America	United States	BAP2	Yes	O8	H25	O8:H25	fimH27	F18:-:B16
SRR1177607	Livestock	Poultry	2013	North America	United States	BAP2	Yes	O8	H25	O8:H25	fimH27	F18:-:B16
SRR1177604	Livestock	Poultry	2013	North America	United States	BAP4	Yes	Other	H37	Other	fimH24	F18:-:B1
SRR1177594	Livestock	Poultry	2013	North America	United States	BAP2	Yes	O8	H25	O8:H25	fimH27	F18:-:B16
SRR1177572	Livestock	Poultry	2013	North America	United States	BAP2	Yes	O8	H25	O8:H25	fimH27	F18:-:B16
SRR1177290	Livestock	Poultry	2013	North America	United States	BAP2	Yes	O8	H25	O8:H25	fimH27	F18:-:B16
SRR1177279	Livestock	Poultry	2013	North America	United States	BAP2	Yes	O8	H25	O8:H25	fimH27	F18:-:B16
SRR1177252	Livestock	Poultry	2013	North America	United States	BAP2	Yes	O8	H25	O8:H25	fimH27	F18:-:B16
SRR1177217	Livestock	Poultry	2013	North America	United States	BAP2	Yes	O8	H25	O8:H25	fimH27	F18:-:B16
SRR1177189	Livestock	Poultry	2013	North America	United States	BAP2	Yes	O8	H25	O8:H25	fimH27	F18:-:B16
SRR785679	Human	ExPEC	2006	Europe	Denmark	BAP2	Yes	O9/Onovel22	H12	Other	fimH27	Other
SRR640055	Human	Human Other	2010	Europe	Denmark	BAP4	No	Other	H30	Other	Other	NA
SRR2970284	Livestock	Bovine	2014	North America	United States	BAP6	No	Other	H21	Other	fimH54	NA
SRR2970277	Livestock	Bovine	2014	North America	United States	BAP6	No	ONT	H10	Other	fimH54	Other
SRR2970276	Livestock	Porcine	2014	North America	United States	BAP6	No	ONT	H10	Other	fimH54	Other
SRR2970232	Livestock	Bovine	2014	North America	United States	BAP6	No	Other	H21	Other	Other	Other
SRR2970231	Livestock	Porcine	2014	North America	United States	BAP6	No	Other	Other	Other	Other	NA
SRR2970220	Livestock	Bovine	2014	North America	United States	BAP6	No	Other	H21	Other	fimH24	Other
SRR2970205	Livestock	Porcine	2014	North America	United States	BAP6	No	Other	H21	Other	fimH53	Other
SRR2970193	Livestock	Porcine	2014	North America	United States	BAP2	Yes	O8	H10	O8:H10	fimH30	Other
SRR2970186	Livestock	Bovine	2014	North America	United States	BAP6	No	Other	H25	Other	fimH24	Other
SRR2970157	Livestock	Bovine	2014	North America	United States	BAP6	No	Other	H21	Other	fimH53	Other
SRR3136837	Environment	Wastewater	2014	North America	United States	BAP3	No	Other	H40	Other	fimH32	Other
SRR3156766	Environment	Wastewater	2014	North America	United States	BAP3	No	Other	H40	Other	fimH32	Other
SRR3173518	Environment	Wastewater	2014	North America	United States	BAP1	No	Other	H5	Other	fimH32	NA
SRR3184067	Livestock	Poultry	2013	North America	United States	BAP2	Yes	O9	H4	O9:H4	fimH27	F2:-:B1
SRR3466376	Livestock	Bovine	2007	North America	United States	BAP6	No	Other	H40	Other	fimH24	NA
SRR3466375	Livestock	Bovine	2007	North America	United States	BAP6	No	Other	H21	Other	Other	Other
SRR3466373	Livestock	Bovine	2007	North America	United States	BAP3	No	Other	H40	Other	fimH32	F89:A6:B16
SRR3466362	Livestock	Bovine	2007	North America	United States	BAP3	No	Other	H40	Other	fimH32	F89:A6:B16
ERR1417750	Livestock	Bovine	2014	Europe	Denmark	BAP6	No	O8	H30	O8:H30	Unknown	NA
SRR3579396	Human	Human Other	2013	Europe	United Kingdom	BAP6	No	O8	H30	O8:H30	fimH54	NA
SRR3578579	Human	Human Other	2015	Europe	United Kingdom	BAP2	Yes	O9	H25	O9:H25	fimH27	F2:-:B1
SRR3657449	Livestock	Bovine	2015	North America	United States	BAP7	No	Other	H25	Other	Other	Other
SRR3098765	Human	Human Other	2002	North America	United States	BAP2	Yes	O8	HNT	Other	fimH32	Other
SRR3057121	Human	ExPEC	2015	North America	United States	BAP2	Yes	O8	H25	O8:H25	fimH27	NA
SRR3050951	Human	ExPEC	2010	Europe	United Kingdom	BAP2	Yes	O8	H25	O8:H25	fimH27	F24:-:B1
SRR3050911	Human	ExPEC	2010	Europe	United Kingdom	BAP4	No	O8	H30	O8:H30	Unknown	NA
SRR3957186	Livestock	Bovine	1970	North America	United States	BAP1	No	Other	H5	Other	fimH31	Other
SRR3951497	Companion Animal	Canine	1995	North America	United States	BAP6	No	Other	H21	Other	fimH32	Other
SRR3977094	Livestock	Bovine	1998	North America	United States	BAP8	No	Other	H25	Other	fimH32	Other
SRR3972934	Livestock	Bovine	1997	North America	United States	BAP5	No	O153var1	H25	O153var1:H25	fimH32	NA
SRR3972844	Livestock	Bovine	1997	North America	United States	BAP6	No	ONT	H4	Other	fimH53	Other
SRR3972555	Livestock	Bovine	1997	North America	United States	BAP4	No	Other	H30	Other	Other	NA
SRR3972151	Livestock	Ovine	1996	North America	United States	BAP4	No	ONT	Other	Other	Other	Other
SRR3972131	Livestock	Bovine	1996	North America	United States	BAP6	No	ONT	H21	ONT:H21	Other	NA
SRR3971186	Livestock	Porcine	1975	North America	United States	BAP5	No	Other	H10	Other	Other	NA
SRR3987648	Human	ExPEC	1992	North America	United States	BAP3	No	Other	H40	Other	fimH32	Other
SRR3987644	Human	ExPEC	1992	North America	United States	BAP1	Yes	ONT	H5	Other	fimH31	F18:-:B16
SRR3987568	Human	Human Other	1991	Asia	Saudi Arabia	BAP4	No	Other	H30	Other	Other	Other
SRR3987539	Livestock	Poultry	1990	North America	United States	BAP6	No	ONT	H10	Other	fimH24	NA
SRR3987534	Livestock	Bovine	1990	North America	United States	BAP1	No	Other	H5	Other	fimH31	F18:-:B16
SRR3988167	Livestock	Bovine	1981	North America	United States	BAP6	No	Other	H30	Other	Other	NA
SRR3988135	Livestock	Bovine	1982	North America	United States	BAP6	No	Other	H21	Other	fimH32	Other
SRR3987979	Livestock	Bovine	1981	North America	United States	BAP6	No	ONT	H21	ONT:H21	fimH24	Other
SRR3987972	Livestock	Poultry	1981	North America	United States	BAP3	No	Other	H40	Other	fimH54	F89:A6:B16
SRR3987912	Livestock	Bovine	1987	North America	United States	BAP6	No	ONT	H30	Other	fimH54	NA
SRR3987673	Livestock	Bovine	1980	North America	United States	BAP6	No	Other	H21	Other	fimH54	F18:-:B16
SRR3989769	Livestock	Bovine	1979	North America	United States	BAP6	No	Other	H21	Other	Other	Other
SRR3989763	Livestock	Poultry	1978	North America	United States	BAP4	Yes	ONT	Other	Other	Unknown	F24:-:B1
SRR3989588	Livestock	Bovine	2013	North America	United States	BAP6	No	Other	H21	Other	fimH32	NA
SRR3989506	Livestock	Bovine	2013	North America	United States	BAP6	No	Other	H21	Other	fimH32	NA
SRR3993844	Livestock	Ovine	1982	North America	United States	BAP6	No	Other	H21	Other	fimH32	NA
SRR4046411	Livestock	Porcine	2014	North America	United States	BAP2	Yes	O9	H4	O9:H4	fimH32	F18:-:B1
SRR5181652	Livestock	Bovine	2014	North America	United States	BAP6	No	ONT	HNT	Other	fimH54	F89:A6:B16
SRR4263664	Human	Human Other	1988	North America	Canada	BAP5	No	O153var1	H25	O153var1:H25	fimH32	NA
SRR4260153	Livestock	Bovine	2014	North America	United States	BAP6	No	Other	H21	Other	fimH53	Other
SRR4294894	Livestock	Bovine	2014	North America	United States	BAP6	No	ONT	H21	ONT:H21	fimH32	Other
SRR4294822	Livestock	Bovine	2014	North America	United States	BAP6	No	ONT	H21	ONT:H21	fimH32	Other
SRR4294821	Livestock	Bovine	2014	North America	United States	BAP6	No	ONT	H21	ONT:H21	fimH31	Other
SRR4301123	Livestock	Bovine	2016	North America	United States	BAP6	No	Other	H21	Other	fimH54	Other
SRR4301122	Livestock	Bovine	2014	North America	United States	BAP6	No	Other	H4	Other	fimH53	Other
SRR4340433	Human	Human Other	1999	North America	United States	BAP5	No	O153var1	H25	O153var1:H25	fimH32	NA
SRR5031173	Human	Human Other	2015	Europe	United Kingdom	BAP6	No	Other	Other	Other	Other	Other
SRR5030800	Human	Human Other	2015	Europe	United Kingdom	BAP2	Yes	O9	H25	O9:H25	fimH27	F2:-:B1
ERR1656416	Livestock	Porcine	2015	Europe	Denmark	BAP2	Yes	O8	Other	Other	fimH27	F2:-:B1
ERR1656410	Livestock	Porcine	2015	Europe	Denmark	BAP2	Yes	O8	Other	Other	fimH27	F2:-:B1
ERR1656403	Livestock	Porcine	2015	Europe	Denmark	BAP2	Yes	Other	H10	Other	fimH27	F2:-:B1
ERR1656402	Livestock	Porcine	2015	Europe	Denmark	BAP2	Yes	Other	H10	Other	fimH27	F2:-:B1
ERR1656401	Livestock	Porcine	2015	Europe	Denmark	BAP2	Yes	O8	H10	O8:H10	fimH27	F2:-:B1
ERR1656389	Livestock	Porcine	2015	Europe	Denmark	BAP2	Yes	O8	H10	O8:H10	fimH27	F2:-:B1
SRR5120224	Human	ExPEC	2016	North America	United States	BAP6	No	Other	H30	Other	fimH32	Other
SRR5187806	Livestock	Poultry	1985	North America	United States	BAP3	Yes	Other	HNT	Other	fimH32	F18:-:B1
SRR5217722	Livestock	Poultry	2016	North America	United States	BAP1	Yes	Other	HNT	Other	fimH31	Other
SRR5330902	Livestock	Porcine	2014	North America	United States	BAP2	Yes	O8	H9	O8:H9	fimH32	F18:A6:B1
SRR5330817	Livestock	Bovine	2014	North America	United States	BAP6	No	Other	H21	Other	Other	Other
SRR5330816	Livestock	Poultry	2014	North America	United States	BAP2	Yes	O8	H25	O8:H25	fimH27	F18:-:B16
SRR5341958	Livestock	Bovine	1997	North America	United States	BAP6	No	Other	H21	Other	fimH32	Other
SRR5341919	Livestock	Bovine	1997	North America	United States	BAP6	No	Other	H21	Other	fimH32	Other
SRR5445232	Livestock	Bovine	2017	North America	United States	BAP6	No	ONT	H21	ONT:H21	fimH54	Other
SRR5459141	Livestock	Bovine	2016	Africa	Uganda	BAP4	No	Other	H30	Other	Other	F24:-:B1
SRR5470823	Livestock	Bovine	1999	North America	United States	BAP6	No	ONT	H21	ONT:H21	fimH31	Other
SRR5660167	Human	Human Other	2014	Asia	Thailand	BAP2	Yes	O8	H10	O8:H10	fimH30	F36:A4:B1
SRR5660166	Human	Human Other	2014	Asia	Thailand	BAP2	Yes	O8	H10	O8:H10	fimH30	F36:A4:B1
SRR5762158	Livestock	Porcine	2017	North America	United States	BAP2	Yes	O8	H10	O8:H10	fimH30	F36:A4:B1
ERR2019258	Livestock	Bovine	2015	Europe	Spain	BAP6	No	Other	Other	Other	fimH32	F57:A18:B23
ERR2019245	Livestock	Porcine	2015	Europe	Spain	BAP2	Yes	O9	H25	O9:H25	fimH32	Other
ERR2019113	Livestock	Bovine	2015	Europe	Belgium	BAP2	Yes	O9	H25	O9:H25	fimH32	F2:-:B1
ERR2019093	Livestock	Bovine	2015	Europe	Austria	BAP6	Yes	O8	H30	O8:H30	fimH54	F18:A6:B1
ERR2027622	Human	Human Other	2014	Africa	Democratic Republic of the Congo	BAP2	Yes	O8	H25	O8:H25	fimH32	F2:-:B1
SRR5890300	Livestock	Porcine	2017	North America	United States	BAP2	Yes	O8	H10	O8:H10	fimH30	F36:A4:B1
SRR5890288	Livestock	Bovine	2017	North America	United States	BAP1	No	Other	Other	Other	Other	Other
SRR5901513	Livestock	Porcine	2017	North America	United States	BAP6	No	ONT	H21	ONT:H21	fimH54	NA
SRR5912882	Livestock	Bovine	2017	North America	United States	BAP6	No	O153var2	H21	O153var2:H21	fimH24	F89:A6:B16
SRR5956527	Livestock	Bovine	2017	North America	United States	BAP6	No	O153var2	H21	O153var2:H21	fimH24	F89:A6:B16
SRR5943573	Human	Human Other	2016	Asia	Thailand	BAP2	Yes	O8	H25	O8:H25	fimH32	Other
SRR5943571	Human	Human Other	2016	Asia	Thailand	BAP2	Yes	O8	H10	O8:H10	fimH30	F36:A4:B1
SRR6039969	Livestock	Porcine	2017	North America	United States	BAP2	Yes	O8	H25	O8:H25	fimH27	F2:-:B1
SRR6039966	Livestock	Bovine	2017	North America	United States	BAP6	No	Other	H21	Other	fimH54	F18:-:B16
SRR6039958	Livestock	Porcine	2017	North America	United States	BAP5	Yes	ONT	H25	ONT:H25	fimH32	F18:A6:B1
SRR6039943	Livestock	Bovine	2017	North America	United States	BAP6	No	Other	H21	Other	fimH24	F89:A6:B16
ERR2124239	Human	Human Other	2016	Europe	Ireland	BAP5	No	Other	H25	Other	Other	NA
ERR2124232	Human	Human Other	2016	Europe	Ireland	BAP2	Yes	O9	H25	O9:H25	fimH27	F2:-:B1
SRR6051639	Livestock	Bovine	2017	North America	United States	BAP6	No	O153var2	H21	O153var2:H21	fimH24	F89:A6:B16
SRR6121985	Livestock	Bovine	2017	North America	United States	BAP2	Yes	O9	H25	O9:H25	fimH27	NA
SRR6121983	Livestock	Poultry	2017	North America	United States	BAP2	No	ONT	H9	ONT:H9	fimH27	NA
SRR6121975	Livestock	Porcine	2017	North America	United States	BAP2	Yes	O9	H9	O9:H9	fimH32	F2:-:B1
SRR6219924	Livestock	Bovine	2017	North America	United States	BAP5	No	O153var1	H25	O153var1:H25	fimH32	NA
SRR6219724	Livestock	Bovine	2017	North America	United States	BAP6	No	O8	H21	Other	fimH32	NA
SRR6219715	Livestock	Bovine	2017	North America	United States	BAP6	No	Other	H21	Other	Other	Other
SRR6219699	Livestock	Bovine	2017	North America	United States	BAP6	No	Other	H21	Other	fimH54	Other
SRR6231944	Livestock	Porcine	2017	North America	United States	BAP2	Yes	O9	H4	O9:H4	fimH27	F2:-:B1
SRR6231942	Livestock	Bovine	2017	North America	United States	BAP5	No	Other	H25	Other	fimH32	NA
SRR6231935	Livestock	Porcine	2017	North America	United States	BAP2	Yes	O9	H4	O9:H4	fimH32	F18:-:B1
SRR6231923	Livestock	Poultry	2017	North America	United States	BAP4	Yes	ONT	H37	ONT:H37	fimH32	F24:-:B1
SRR6231921	Livestock	Bovine	2017	North America	United States	BAP2	Yes	O9/Onovel22	H9	Other	fimH32	F18:A6:B1
SRR6231915	Livestock	Porcine	2017	North America	United States	BAP6	No	ONT	H21	ONT:H21	Other	Other
SRR6238424	Livestock	Porcine	2017	North America	United States	BAP2	Yes	O8	H25	O8:H25	Other	F2:-:B1
SRR6238390	Livestock	Bovine	2017	North America	United States	BAP5	No	Other	H25	Other	fimH32	NA
SRR6238136	Livestock	Porcine	2017	North America	United States	BAP2	Yes	O8	H25	O8:H25	Other	F18:A6:B1
ERR1512522	Livestock	Bovine	2015	Europe	Denmark	BAP2	Yes	O8	H25	O8:H25	fimH32	F18:A6:B1
ERR1512494	Livestock	Poultry	2014	Europe	Denmark	BAP2	Yes	O8	H25	O8:H25	fimH32	F2:-:B1
ERR1512396	Livestock	Porcine	2015	Europe	Denmark	BAP5	Yes	Other	H25	Other	fimH32	F18:A6:B1
ERR2193922	Livestock	Bovine	2015	Europe	Germany	BAP2	Yes	O8	H25	O8:H25	fimH32	F2:-:B1
SRR6292813	Livestock	Bovine	2017	North America	United States	BAP2	Yes	O9	H25	O9:H25	fimH27	F2:-:B1
SRR6292797	Livestock	Porcine	2017	North America	United States	BAP2	Yes	O9	H25	O9:H25	fimH32	F18:-:B1
SRR6292465	Livestock	Poultry	2017	North America	United States	BAP2	Yes	O8	H10	O8:H10	fimH30	F36:A4:B1
SRR6292462	Livestock	Bovine	2017	North America	United States	BAP3	No	Other	H40	Other	Other	Other
DRR103261	Livestock	Bovine	2014	Asia	Japan	BAP6	No	ONT	Other	Other	fimH24	Other
DRR103192	Livestock	Bovine	2014	Asia	Japan	BAP4	No	ONT	Other	Other	fimH32	NA
DRR103167	Livestock	Bovine	2014	Asia	Japan	BAP5	No	ONT	H25	ONT:H25	fimH32	Other
DRR103151	Livestock	Bovine	2014	Asia	Japan	BAP6	No	Other	HNT	Other	fimH24	Other
DRR103134	Livestock	Bovine	2014	Asia	Japan	BAP1	No	Other	H4	Other	fimH32	Other
DRR103113	Livestock	Bovine	2014	Asia	Japan	BAP1	No	Other	H4	Other	Other	Other
DRR103054	Livestock	Bovine	2013	Asia	Japan	BAP6	No	ONT	H9	ONT:H9	fimH53	Other
DRR103038	Livestock	Bovine	2013	Asia	Japan	BAP6	No	Other	H21	Other	fimH32	Other
DRR103028	Livestock	Bovine	2013	Asia	Japan	BAP6	No	Other	H21	Other	fimH54	Other
DRR102992	Livestock	Bovine	2014	Asia	Japan	BAP5	No	Other	H25	Other	fimH32	NA
DRR102553	Livestock	Bovine	2015	Europe	Belgium	BAP6	No	Other	H21	Other	fimH53	NA
DRR102547	Livestock	Bovine	2015	Europe	Belgium	BAP4	No	ONT	H25	ONT:H25	fimH32	F89:A6:B16
SRR6314306	Livestock	Porcine	2017	North America	United States	BAP2	Yes	O8	H25	O8:H25	fimH27	Other
SRR6376579	Wild Animal	Avian	2016	North America	United States	BAP2	Yes	O8	H4	O8:H4	Other	F18:A6:B1
SRR6376580	Wild Animal	Avian	2016	North America	United States	BAP2	Yes	O8	H25	O8:H25	fimH32	F24:-:B1
SRR6376582	Wild Animal	Avian	2016	North America	United States	BAP2	Yes	O8	H4	O8:H4	Other	F18:A6:B1
SRR6376586	Wild Animal	Avian	2016	North America	United States	BAP4	Yes	ONT	H37	ONT:H37	fimH32	F24:-:B1
SRR6376593	Wild Animal	Avian	2016	North America	United States	BAP2	Yes	O8	H4	O8:H4	Other	F18:A6:B1
SRR6376595	Wild Animal	Avian	2016	North America	United States	BAP2	Yes	O8	H4	O8:H4	Other	F18:A6:B1
SRR6376596	Wild Animal	Avian	2016	North America	United States	BAP2	Yes	O8	H4	O8:H4	Other	F18:A6:B1
SRR6376598	Wild Animal	Avian	2016	North America	United States	BAP2	Yes	O8	H4	O8:H4	Other	F18:A6:B1
SRR6373495	Livestock	Bovine	2017	North America	United States	BAP2	Yes	O9/Onovel22	H4	Other	fimH30	F2:-:B1
SRR6373478	Livestock	Porcine	2017	North America	United States	BAP2	Yes	O8	H25	O8:H25	fimH27	F2:-:B1
SRR6372968	Livestock	Bovine	2017	North America	United States	BAP2	No	O9	H9	O9:H9	fimH27	NA
SRR6412375	Livestock	Porcine	2017	North America	United States	BAP2	Yes	O8	H9	O8:H9	fimH32	F18:A6:B1
SRR6409915	Livestock	Porcine	2017	Europe	Ireland	BAP2	Yes	O8	H4	O8:H4	fimH32	F2:-:B1
SRR6426901	Livestock	Poultry	2017	North America	United States	BAP2	Yes	O8	H25	O8:H25	fimH32	Other
SRR6438329	Livestock	Porcine	2017	North America	United States	BAP6	No	O9	H9	O9:H9	fimH32	NA
SRR6438327	Livestock	Bovine	2017	North America	United States	BAP5	No	Other	H25	Other	fimH32	NA
SRR6441236	Livestock	Porcine	1983	North America	United States	BAP6	No	Other	H21	Other	fimH54	Other
SRR6505050	Livestock	Bovine	2017	North America	United States	BAP4	No	O8	H30	O8:H30	Unknown	NA
SRR6505046	Livestock	Bovine	2017	North America	United States	BAP2	Yes	O9	H4	O9:H4	fimH32	F18:-:B1
SRR6505023	Livestock	Bovine	2017	North America	United States	BAP6	No	O153var2	H21	O153var2:H21	fimH24	Other
SRR6497963	Livestock	Poultry	2017	North America	United States	BAP2	Yes	O8	H25	O8:H25	fimH27	Other
SRR6497954	Livestock	Poultry	2017	North America	United States	BAP2	Yes	O8	H25	O8:H25	fimH27	Other
SRR6683918	Livestock	Poultry	2017	North America	United States	BAP1	Yes	Other	HNT	Other	fimH31	F18:-:B16
SRR6681176	Livestock	Bovine	2018	North America	United States	BAP6	No	O153var2	H21	O153var2:H21	fimH24	F89:A6:B16
SRR6681083	Livestock	Porcine	2018	North America	United States	BAP2	Yes	O8	H25	O8:H25	fimH27	F18:A6:B1
SRR6701906	Human	ExPEC	2015	North America	United States	BAP2	Yes	O9	H4	O9:H4	fimH31	Other
SRR6713463	Livestock	Bovine	2018	North America	United States	BAP6	No	Other	H21	Other	Other	F89:A6:B16
SRR6713428	Livestock	Poultry	2018	North America	United States	BAP2	Yes	O8	H25	O8:H25	fimH27	Other
SRR6713394	Livestock	Porcine	2018	North America	United States	BAP2	Yes	O9	H25	O9:H25	fimH32	F18:A6:B1
ERR2206023	Livestock	Poultry	2012	Europe	Germany	BAP2	Yes	O8	H9	O8:H9	fimH32	F18:A6:B1
ERR2205998	Livestock	Poultry	2012	Europe	Germany	BAP2	Yes	O8	H9	O8:H9	fimH32	F18:A6:B1
ERR2205997	Livestock	Poultry	2012	Europe	Germany	BAP2	Yes	O8	H9	O8:H9	fimH32	F18:A6:B1
ERR2205972	Human	Human Other	2014	Europe	Germany	BAP5	Yes	Other	H25	Other	fimH34	F24:-:B1
ERR2205967	Human	Human Other	2013	Europe	Germany	BAP2	Yes	O9	H25	O9:H25	fimH27	F2:-:B1
ERR2205913	Livestock	Poultry	2012	Europe	Germany	BAP2	Yes	O8	H9	O8:H9	fimH32	F18:A6:B1
SRR6764213	Livestock	Porcine	2018	North America	United States	BAP2	Yes	O9	H4	O9:H4	fimH32	F18:A6:B1
SRR6764074	Livestock	Bovine	2016	South America	Chile	BAP6	No	O116	H21	O116:H21	fimH32	NA
SRR6764085	Livestock	Bovine	2016	South America	Chile	BAP6	No	O116	H21	O116:H21	fimH32	NA
SRR6764086	Livestock	Bovine	2016	South America	Chile	BAP6	No	O116	H21	O116:H21	fimH32	NA
SRR6764105	Livestock	Bovine	2016	South America	Chile	BAP6	No	O116	H21	O116:H21	fimH32	NA
SRR6764128	Livestock	Bovine	2016	South America	Chile	BAP6	No	O116	H21	O116:H21	fimH32	NA
SRR6764142	Livestock	Bovine	2016	South America	Chile	BAP6	No	O116	H21	O116:H21	fimH32	NA
SRR6787576	Livestock	Bovine	2006	North America	United States	BAP1	No	Other	H5	Other	fimH32	Other
SRR6810047	Livestock	Porcine	2018	North America	United States	BAP2	Yes	O9	H12	Other	fimH27	F2:-:B1
SRR6818532	Human	Human Other	2013	Europe	Netherlands	BAP2	Yes	Other	H12	Other	fimH27	F2:-:B1
SRR6818568	Human	Human Other	2012	Europe	Netherlands	BAP6	No	Other	H21	Other	fimH54	Other
SRR6844253	Livestock	Bovine	2018	North America	United States	BAP2	Yes	O9	H4	O9:H4	fimH32	Other
SRR6844212	Livestock	Porcine	2018	North America	United States	BAP1	Yes	Other	HNT	Other	Other	Other
SRR6876312	Livestock	Poultry	2018	North America	United States	BAP2	Yes	O8	H25	O8:H25	fimH27	Other
SRR6876311	Livestock	Porcine	2018	North America	United States	BAP2	Yes	O8	H25	O8:H25	fimH32	F2:-:B1
SRR6930653	Companion Animal	Equine	2000	North America	United States	BAP2	Yes	O9	H10	Other	fimH32	F2:-:B1
SRR6933174	Livestock	Porcine	2018	North America	United States	BAP2	Yes	O9	H4	O9:H4	Other	F18:A6:B1
SRR6973073	Livestock	Bovine	2018	North America	United States	BAP6	No	O153var2	H21	O153var2:H21	fimH24	F89:A6:B16
SRR6973045	Livestock	Bovine	2018	North America	United States	BAP6	No	Other	H21	Other	fimH32	Other
SRR6986355	Livestock	Bovine	2018	North America	United States	BAP2	Yes	O8	H25	O8:H25	fimH27	F18:A6:B1
SRR7009031	Livestock	Porcine	2018	North America	United States	BAP2	Yes	O9	H4	O9:H4	fimH27	F2:-:B1
SRR7065404	Livestock	Bovine	2000	South America	Argentina	BAP6	No	Other	H10	Other	Other	Other
SRR7064595	Livestock	Bovine	2017	North America	United States	BAP2	Yes	O9	H4	O9:H4	fimH27	F2:-:B1
SRR7084525	Livestock	Poultry	2018	North America	United States	BAP2	Yes	O8	H25	O8:H25	fimH32	F24:-:B1
SRR7095770	Livestock	Porcine	2018	North America	United States	BAP2	No	O8	H25	O8:H25	fimH32	NA
SRR7095754	Livestock	Porcine	2018	North America	United States	BAP4	No	O8	H30	O8:H30	Unknown	Other
SRR7130336	Companion Animal	Canine	2017	North America	United States	BAP2	No	ONT	H12	Other	fimH54	Other
SRR7135463	Livestock	Porcine	1978	North America	United States	BAP6	No	Other	Other	Other	fimH32	F57:A18:B23
SRR7135448	Livestock	Poultry	1981	North America	United States	BAP3	No	Other	H40	Other	fimH54	F89:A6:B16
SRR7140597	Livestock	Bovine	2018	North America	United States	BAP6	No	ONT	Other	Other	fimH24	Other
SRR7140583	Livestock	Porcine	2018	North America	United States	BAP2	Yes	Other	H4	Other	fimH30	F2:-:B1
SRR7140568	Livestock	Poultry	2018	North America	United States	BAP2	Yes	O9	H25	O9:H25	fimH32	Other
SRR7140620	Livestock	Bovine	2018	North America	United States	BAP4	No	Other	Other	Other	fimH32	NA
SRR7140611	Livestock	Bovine	2018	North America	United States	BAP6	No	ONT	H21	ONT:H21	fimH32	Other
SRR7154649	Livestock	Porcine	2018	North America	United States	BAP2	Yes	O8	H25	O8:H25	fimH32	F18:A6:B1
SRR7192408	Livestock	Poultry	2018	North America	United States	BAP4	Yes	ONT	H37	ONT:H37	fimH32	F18:-:B1
SRR7221526	Livestock	Porcine	2018	North America	United States	BAP2	Yes	O9	H4	O9:H4	fimH27	F2:-:B1
SRR7230146	Livestock	Bovine	2017	North America	United States	BAP5	No	Other	H25	Other	fimH54	Other
SRR7257344	Livestock	Porcine	2018	North America	United States	BAP2	Yes	O8	H25	O8:H25	fimH27	F18:A6:B1
SRR7284856	Livestock	Bovine	2002	North America	United States	BAP2	Yes	O9	H25	O9:H25	fimH27	F2:-:B1
SRR7360586	Livestock	Porcine	2018	North America	United States	BAP6	Yes	Other	H30	Other	fimH54	Other
SRR7360580	Livestock	Bovine	2018	North America	United States	BAP6	No	ONT	H21	ONT:H21	fimH24	Other
SRR7360579	Livestock	Poultry	2018	North America	United States	BAP2	Yes	O8	H25	O8:H25	fimH27	Other
SRR7360399	Livestock	Bovine	2018	North America	United States	BAP2	Yes	O9	H12	Other	fimH27	F2:-:B1
SRR7439284	Livestock	Bovine	2018	North America	United States	BAP6	No	Other	H21	Other	fimH54	Other
SRR7439672	Livestock	Poultry	2018	North America	United States	BAP2	Yes	O8	H25	O8:H25	fimH32	F24:-:B1
SRR7468981	Livestock	Porcine	2018	North America	United States	BAP2	Yes	O8	H25	O8:H25	fimH27	Other
SRR7499269	Livestock	Poultry	2012	South America	Brazil	BAP6	No	ONT	H40	Other	fimH32	NA
SRR7501033	Livestock	Poultry	2018	North America	United States	BAP2	No	ONT	H9	ONT:H9	fimH27	NA
SRR7500862	Livestock	Bovine	2018	North America	United States	BAP2	No	O8	H25	O8:H25	fimH27	NA
SRR7527934	Livestock	Bovine	2018	North America	United States	BAP6	No	O153var2	H21	O153var2:H21	fimH24	F89:A6:B16
SRR7543358	Livestock	Porcine	2018	North America	United States	BAP2	Yes	O9/Onovel22	H12	Other	fimH27	F2:-:B1
SRR7543308	Livestock	Porcine	2018	North America	United States	BAP2	Yes	O9	H4	O9:H4	fimH32	F18:-:B1
SRR7615132	Livestock	Bovine	2018	North America	United States	BAP4	No	Other	Other	Other	Other	NA
SRR7624308	Livestock	Bovine	2018	North America	United States	BAP6	No	O8	H30	O8:H30	fimH54	Other
SRR7638129	Livestock	Bovine	2017	North America	United States	BAP2	Yes	O9	H4	O9:H4	fimH27	F2:-:B1
SRR7647877	Livestock	Bovine	2017	North America	United States	BAP2	Yes	O9	H4	O9:H4	fimH27	F2:-:B1
SRR7693501	Livestock	Porcine	2018	North America	United States	BAP6	No	ONT	H21	ONT:H21	Other	NA
SRR7693499	Livestock	Porcine	2018	North America	United States	BAP4	No	ONT	H37	ONT:H37	fimH32	NA
SRR7707893	Livestock	Poultry	2018	North America	United States	BAP2	Yes	O8	H10	O8:H10	fimH32	F18:-:B8
SRR7707885	Livestock	Poultry	2018	North America	United States	BAP4	Yes	ONT	H37	ONT:H37	fimH32	Other
SRR7707874	Livestock	Porcine	2018	North America	United States	BAP2	Yes	O9	H9	O9:H9	fimH32	F18:A6:B1
SRR7724534	Livestock	Porcine	2018	North America	United States	BAP2	Yes	O8	H25	O8:H25	fimH27	Other
SRR7749328	Livestock	Bovine	2017	North America	United States	BAP2	Yes	O9	H4	O9:H4	fimH27	F2:-:B1
SRR7754589	Livestock	Porcine	2018	North America	United States	BAP2	Yes	O8	H25	O8:H25	fimH30	F2:-:B1
SRR7754588	Livestock	Porcine	2018	North America	United States	BAP2	Yes	O8	H25	O8:H25	fimH32	F2:-:B1
SRR7789472	Livestock	Porcine	2018	North America	United States	BAP2	Yes	O9	H4	O9:H4	fimH32	F18:-:B1
SRR7786660	Wild Animal	Avian	2016	North America	United States	BAP1	No	Other	H5	Other	fimH32	NA
SRR7786651	Wild Animal	Avian	2016	North America	United States	BAP1	No	Other	H5	Other	fimH32	NA
SRR7828666	Human	ExPEC	2017	Oceania	Australia	BAP5	Yes	Other	H25	Other	fimH34	F18:A6:B1
SRR7828700	Human	ExPEC	2016	Oceania	Australia	BAP5	No	Other	H25	Other	fimH32	NA
SRR7828790	Human	ExPEC	2016	Asia	Singapore	BAP2	Yes	O8	H10	O8:H10	fimH24	Other
SRR7866010	Livestock	Poultry	2018	North America	United States	BAP2	Yes	O9	H12	Other	fimH27	F18:-:B8
SRR7866003	Livestock	Porcine	2018	North America	United States	BAP6	No	Other	H4	Other	fimH53	Other
SRR7866002	Livestock	Bovine	2018	North America	United States	BAP3	No	ONT	H40	Other	Other	Other
SRR7870883	Livestock	Bovine	1975	North America	United States	BAP2	No	O153var1	H12	Other	fimH54	Other
SRR7870880	Livestock	Bovine	1975	North America	United States	BAP6	No	Other	H21	Other	Other	NA
SRR7884476	Livestock	Porcine	2018	North America	United States	BAP2	Yes	O8	H25	O8:H25	fimH27	F18:A6:B1
SRR7883782	Livestock	Bovine	2018	North America	United States	BAP2	No	Other	H9	Other	Other	Other
SRR7896464	Livestock	Bovine	2018	North America	United States	BAP6	No	ONT	H9	ONT:H9	fimH54	Other
SRR7903256	Livestock	Porcine	2018	North America	United States	BAP5	Yes	ONT	H25	ONT:H25	fimH32	Other
SRR7940211	Livestock	Poultry	2018	North America	United States	BAP4	Yes	ONT	H37	ONT:H37	fimH32	F18:-:B1
SRR7940182	Livestock	Bovine	2018	North America	United States	BAP2	No	Other	H12	Other	fimH32	NA
SRR7940169	Livestock	Bovine	2018	North America	United States	BAP6	No	ONT	H21	ONT:H21	fimH32	F89:A6:B16
SRR7940165	Livestock	Bovine	2018	North America	United States	BAP6	No	ONT	H30	Other	fimH32	Other
SRR7940157	Livestock	Bovine	2018	North America	United States	BAP6	No	O8	H30	O8:H30	fimH54	Other
ERR2820187	Livestock	Porcine	2015	Europe	Denmark	BAP2	Yes	O8	H25	O8:H25	Other	Other
SRR8050354	Livestock	Bovine	2018	North America	United States	BAP6	No	ONT	H21	ONT:H21	fimH54	NA
SRR8050353	Livestock	Bovine	2018	North America	United States	BAP6	No	Other	H21	Other	fimH54	NA
SRR8050352	Livestock	Bovine	2018	North America	United States	BAP6	No	Other	H21	Other	Other	Other
SRR8080760	Livestock	Porcine	2018	North America	United States	BAP2	Yes	O8	H25	O8:H25	fimH27	F18:-:B1
SRR8095893	Livestock	Bovine	2017	North America	United States	BAP6	No	Other	Other	Other	Other	NA
SRR8095905	Livestock	Bovine	2017	North America	United States	BAP4	No	Other	Other	Other	Other	Other
SRR8095918	Livestock	Poultry	2017	North America	United States	BAP2	Yes	O8	H25	O8:H25	fimH32	F18:-:B8
SRR8095949	Livestock	Porcine	2017	North America	United States	BAP2	Yes	O9	H25	O9:H25	fimH27	F2:-:B1
SRR8095598	Livestock	Poultry	2017	North America	United States	BAP2	Yes	O8	H25	O8:H25	Other	Other
SRR8095638	Livestock	Poultry	2017	North America	United States	BAP2	Yes	O8	H25	O8:H25	fimH32	Other
SRR8095675	Livestock	Porcine	2017	North America	United States	BAP2	No	O9	H25	O9:H25	fimH32	Other
SRR8095677	Livestock	Poultry	2017	North America	United States	BAP2	Yes	O9	H25	O9:H25	fimH27	F18:-:B8
SRR8095680	Livestock	Poultry	2017	North America	United States	BAP2	Yes	O9	H10	Other	fimH32	Other
SRR8095707	Livestock	Poultry	2017	North America	United States	BAP1	No	O153var1	H12	Other	fimH31	Other
SRR8095722	Livestock	Poultry	2017	North America	United States	BAP2	Yes	O8	H25	O8:H25	fimH34	F18:-:B8
SRR8095730	Livestock	Poultry	2017	North America	United States	BAP2	Yes	O8	H25	O8:H25	fimH32	F2:-:B1
SRR8095740	Livestock	Poultry	2017	North America	United States	BAP2	Yes	O8	H25	O8:H25	fimH27	F18:-:B8
SRR8095770	Livestock	Porcine	2017	North America	United States	BAP2	Yes	O8	H25	O8:H25	fimH34	F2:-:B1
SRR8095810	Livestock	Porcine	2017	North America	United States	BAP2	Yes	O9	H4	O9:H4	fimH32	Other
SRR8095811	Livestock	Poultry	2017	North America	United States	BAP2	Yes	O8	H25	O8:H25	fimH27	Other
SRR8095858	Livestock	Poultry	2017	North America	United States	BAP2	Yes	O8	H25	O8:H25	fimH32	F2:-:B1
SRR8095862	Livestock	Poultry	2017	North America	United States	BAP1	Yes	Other	HNT	Other	fimH31	Other
SRR8095417	Livestock	Poultry	2017	North America	United States	BAP2	Yes	O8	H25	O8:H25	fimH32	F18:-:B8
SRR8095422	Livestock	Poultry	2017	North America	United States	BAP2	Yes	O8	H25	O8:H25	fimH32	F18:-:B8
SRR8095426	Livestock	Bovine	2017	North America	United States	BAP6	No	ONT	H21	ONT:H21	fimH31	Other
SRR8095441	Livestock	Porcine	2017	North America	United States	BAP6	No	Other	H40	Other	Other	NA
SRR8095461	Livestock	Bovine	2017	North America	United States	BAP6	No	Other	H21	Other	Other	Other
SRR8095480	Livestock	Poultry	2017	North America	United States	BAP2	Yes	O8	H25	O8:H25	fimH32	F18:-:B8
SRR8095502	Livestock	Poultry	2017	North America	United States	BAP2	Yes	O8	H25	O8:H25	fimH32	F18:A6:B1
SRR8095565	Livestock	Bovine	2017	North America	United States	BAP6	No	O153var2	H21	O153var2:H21	fimH24	F89:A6:B16
SRR8157255	Livestock	Bovine	2018	North America	United States	BAP6	No	ONT	H21	ONT:H21	fimH54	Other
SRR8157249	Livestock	Poultry	2018	North America	United States	BAP4	Yes	ONT	H37	ONT:H37	fimH32	F18:-:B1
SRR8172608	Human	Human Other	2018	Europe	United Kingdom	BAP4	No	Other	H21	Other	Unknown	Other
SRR8236526	Livestock	Bovine	2018	North America	United States	BAP6	No	ONT	Other	Other	fimH32	Other
SRR8236506	Livestock	Porcine	2018	North America	United States	BAP2	Yes	O8	H25	O8:H25	fimH32	F24:-:B1
SRR8236501	Livestock	Porcine	2018	North America	United States	BAP2	Yes	O8	H9	O8:H9	fimH32	F18:A6:B1
SRR8236499	Livestock	Bovine	2018	North America	United States	BAP6	No	ONT	H21	ONT:H21	Other	F89:A6:B16
SRR8236496	Livestock	Porcine	2018	North America	United States	BAP2	Yes	O9	H25	O9:H25	fimH32	F2:-:B1
SRR8236495	Livestock	Poultry	2018	North America	United States	BAP2	Yes	O8	H10	O8:H10	Other	F2:-:B1
SRR8236490	Livestock	Bovine	2018	North America	United States	BAP6	No	ONT	H21	ONT:H21	fimH24	F89:A6:B16
SRR8270033	Livestock	Bovine	2018	North America	United States	BAP2	Yes	O9	H25	O9:H25	fimH32	F2:-:B1
SRR8270014	Livestock	Bovine	2018	North America	United States	BAP4	No	Other	H37	Other	fimH24	NA
SRR8313111	Livestock	Bovine	2018	North America	United States	BAP6	No	O153var2	H21	O153var2:H21	fimH24	F89:A6:B16
SRR8313106	Livestock	Bovine	2018	North America	United States	BAP6	No	O153var2	H21	O153var2:H21	fimH24	F89:A6:B16
SRR8310834	Livestock	Poultry	2018	North America	United States	BAP2	Yes	O8	H10	O8:H10	fimH30	F18:-:B16
SRR8310825	Livestock	Bovine	2018	North America	United States	BAP3	No	Other	Other	Other	Other	Other
SRR8310809	Livestock	Poultry	2018	North America	United States	BAP2	Yes	O9	H4	O9:H4	fimH27	F18:-:B1
SRR8310802	Livestock	Porcine	2018	North America	United States	BAP2	Yes	O9	H4	O9:H4	fimH32	Other
SRR8350825	Livestock	Porcine	2018	North America	United States	BAP6	No	Other	H21	Other	fimH24	NA
SRR8350814	Livestock	Bovine	2018	North America	United States	BAP6	No	Other	H21	Other	fimH53	Other
SRR8350812	Livestock	Bovine	2018	North America	United States	BAP6	No	ONT	H9	ONT:H9	fimH53	Other
SRR8364830	Livestock	Bovine	2018	North America	United States	BAP6	No	Other	H4	Other	fimH53	Other
SRR8381461	Livestock	Bovine	2018	North America	United States	BAP3	No	Other	H40	Other	Other	Other
SRR8381451	Livestock	Porcine	2018	North America	United States	BAP2	Yes	O8	H10	O8:H10	fimH24	F36:A4:B1
ERR2987552	Livestock	Bovine	2014	Europe	Netherlands	BAP2	Yes	O9	H9	O9:H9	fimH27	F2:-:B1
ERR2987551	Livestock	Bovine	2014	Europe	Netherlands	BAP2	Yes	O9	H9	O9:H9	fimH27	F2:-:B1
ERR2987547	Livestock	Bovine	2014	Europe	Netherlands	BAP2	Yes	O9	H9	O9:H9	fimH27	F2:-:B1
ERR2987536	Livestock	Bovine	2014	Europe	Netherlands	BAP4	No	Other	H37	Other	fimH24	Other
ERR2987523	Livestock	Bovine	2014	Europe	Netherlands	BAP4	No	O8	H30	O8:H30	Unknown	NA
SRR8397785	Livestock	Bovine	2018	North America	United States	BAP2	Yes	O9	H25	O9:H25	fimH32	F2:-:B1
SRR8397548	Livestock	Bovine	2018	North America	United States	BAP2	Yes	O9	H25	O9:H25	fimH32	F24:-:B1
SRR8397529	Livestock	Bovine	2018	North America	United States	BAP2	Yes	Other	H9	Other	Other	F2:-:B1
SRR8397488	Livestock	Bovine	2018	North America	United States	BAP2	Yes	O9/Onovel22	H9	Other	Other	F2:-:B1
SRR8505933	Human	ExPEC	2014	Europe	United Kingdom	BAP2	No	O8	H10	O8:H10	fimH30	Other
SRR8544233	Livestock	Porcine	2018	North America	United States	BAP2	Yes	O8	Other	Other	fimH27	F2:-:B1
SRR7693678	Human	Human Other	2014	South America	Ecuador	BAP6	No	ONT	Other	Other	fimH24	Other
SRR6724040	Companion Animal	Canine	2015	Europe	Germany	BAP2	Yes	O8	H25	O8:H25	fimH34	Other
SRR6724042	Companion Animal	Canine	2015	Europe	Germany	BAP2	Yes	O8	H25	O8:H25	fimH34	Other
SRR6724044	Companion Animal	Canine	2015	Europe	Germany	BAP2	Yes	O8	H25	O8:H25	fimH32	F2:-:B1
SRR6724076	Companion Animal	Canine	2015	Europe	Germany	BAP2	Yes	O9	H4	O9:H4	fimH27	F2:-:B1
SRR8582168	Companion Animal	Canine	2018	North America	United States	BAP2	No	O8	H25	O8:H25	fimH32	NA
SRR8592581	Livestock	Bovine	2018	North America	United States	BAP2	Yes	O9	H25	O9:H25	fimH32	F18:-:B1
SRR8592560	Livestock	Poultry	2019	North America	United States	BAP2	Yes	O8	H25	O8:H25	fimH32	F18:-:B8
SRR8643749	Livestock	Bovine	1982	North America	United States	BAP2	No	Other	H12	Other	fimH54	Other
SRR8649976	Livestock	Bovine	2019	North America	United States	BAP6	No	O153var2	H21	O153var2:H21	fimH24	F89:A6:B16
SRR8649967	Livestock	Poultry	2019	North America	United States	BAP2	Yes	O8	H25	O8:H25	fimH32	F18:A6:B1
SRR8649953	Livestock	Poultry	2019	North America	United States	BAP2	Yes	O8	H25	O8:H25	fimH32	Other
SRR8649951	Livestock	Porcine	2019	North America	United States	BAP2	Yes	O9	H9	O9:H9	fimH32	F2:-:B1
SRR8649943	Livestock	Porcine	2019	North America	United States	BAP2	Yes	O8	H25	O8:H25	Other	F2:-:B1
SRR8649942	Livestock	Porcine	2019	North America	United States	BAP2	Yes	O8	H25	O8:H25	fimH27	F2:-:B1
SRR8649793	Livestock	Bovine	2019	North America	United States	BAP2	No	O9/Onovel22	H10	Other	fimH32	NA
SRR8533535	Human	ExPEC	2013	North America	Canada	BAP2	Yes	O9	H4	O9:H4	fimH27	F2:-:B1
SRR8533708	Human	ExPEC	2012	North America	Canada	BAP2	No	O9	H4	O9:H4	fimH32	F18:-:B1
SRR8663235	Livestock	Livestock Other	2016	North America	United States	BAP2	No	Other	HNT	Other	fimH54	NA
SRR8663222	Livestock	Livestock Other	2016	North America	United States	BAP2	No	Other	HNT	Other	fimH54	NA
SRR8663204	Livestock	Livestock Other	2016	North America	United States	BAP2	No	Other	HNT	Other	fimH54	NA
SRR8699412	Livestock	Poultry	2019	North America	United States	BAP2	Yes	O9	H25	O9:H25	fimH32	Other
SRR8723124	Livestock	Porcine	2019	North America	United States	BAP2	Yes	O8	H25	O8:H25	fimH32	F18:A6:B1
SRR8723084	Livestock	Porcine	2019	North America	United States	BAP2	Yes	O8	H25	O8:H25	fimH27	F2:-:B1
SRR8721839	Livestock	Poultry	2019	North America	United States	BAP2	Yes	O8	H25	O8:H25	fimH32	F18:-:B8
SRR8745375	Livestock	Bovine	2019	North America	United States	BAP2	Yes	O8	H25	O8:H25	fimH27	F2:-:B1
SRR8754963	Livestock	Porcine	2019	North America	United States	BAP2	No	O8	H10	O8:H10	Other	Other
SRR8754953	Livestock	Poultry	2019	North America	United States	BAP2	Yes	O8	H25	O8:H25	fimH32	Other
SRR8778441	Livestock	Livestock Other	2016	North America	United States	BAP6	No	Other	H40	Other	fimH24	NA
ERR3140352	Human	ExPEC	2013	Europe	Norway	BAP4	No	O8	H30	O8:H30	Unknown	NA
SRR8782365	Livestock	Bovine	2019	North America	United States	BAP5	No	Other	H25	Other	fimH32	NA
SRR8784424	Livestock	Poultry	2019	North America	United States	BAP6	No	ONT	H21	ONT:H21	fimH54	NA
SRR8792517	Livestock	Ovine	2018	Africa	South Africa	BAP2	No	O9	H25	O9:H25	fimH32	NA
SRR8833926	Livestock	Livestock Other	2016	North America	United States	BAP6	No	Other	H21	Other	fimH53	NA
SRR8832736	Human	Human Other	2019	Europe	United Kingdom	BAP6	No	Other	H21	Other	Other	Other
SRR8838615	Livestock	Bovine	2019	North America	United States	BAP5	No	Other	H25	Other	fimH32	NA
SRR8838540	Livestock	Bovine	2019	North America	United States	BAP6	No	ONT	H30	Other	fimH32	Other
SRR8838499	Livestock	Bovine	2019	North America	United States	BAP6	No	Other	H21	Other	fimH32	Other
SRR8839655	Livestock	Bovine	2019	North America	United States	BAP6	No	Other	H30	Other	fimH32	Other
SRR8868852	Companion Animal	Canine	2018	North America	Canada	BAP6	No	ONT	H21	ONT:H21	fimH53	NA
SRR8996056	Livestock	Bovine	2019	North America	United States	BAP2	Yes	O9	H9	O9:H9	fimH27	NA
SRR8996048	Livestock	Porcine	2019	North America	United States	BAP6	No	Other	H9	Other	fimH32	NA
SRR8996713	Livestock	Porcine	2019	North America	United States	BAP2	Yes	O9	H4	O9:H4	fimH27	F2:-:B1
SRR9017025	Livestock	Bovine	2019	North America	United States	BAP2	Yes	O9/Onovel22	HNT	Other	fimH27	F2:-:B1
SRR9029858	Companion Animal	Canine	2018	North America	United States	BAP2	Yes	O9	H25	O9:H25	fimH32	F24:-:B1
SRR9029559	Livestock	Bovine	2018	North America	United States	BAP6	No	Other	H21	Other	fimH54	Other
SRR9041545	Livestock	Ovine	2018	Africa	South Africa	BAP2	Yes	O8	H25	O8:H25	fimH32	F2:-:B1
SRR9049544	Livestock	Bovine	2019	North America	United States	BAP6	No	O153var2	H21	O153var2:H21	fimH24	F89:A6:B16
SRR9048670	Livestock	Poultry	2019	North America	United States	BAP2	Yes	O9	H10	Other	fimH32	Other
SRR9048668	Livestock	Poultry	2019	North America	United States	BAP4	Yes	ONT	H37	ONT:H37	fimH32	Other
SRR9048651	Livestock	Porcine	2019	North America	United States	BAP2	Yes	O8	H25	O8:H25	fimH32	Other
SRR9066949	Livestock	Bovine	2018	North America	United States	BAP5	No	Other	H25	Other	fimH32	NA
SRR9066705	Livestock	Poultry	2019	North America	United States	BAP2	Yes	O8	H25	O8:H25	fimH32	F18:-:B8
SRR9108421	Livestock	Ovine	2018	Africa	South Africa	BAP2	No	O9	H25	O9:H25	fimH32	NA
SRR9105610	Livestock	Porcine	2019	North America	United States	BAP4	No	ONT	H37	ONT:H37	fimH32	NA
SRR9105600	Livestock	Bovine	2019	North America	United States	BAP3	No	Other	H4	Other	fimH32	Other
SRR9105563	Livestock	Bovine	2019	North America	United States	BAP6	No	O153var2	H21	O153var2:H21	fimH24	F89:A6:B16
SRR9105559	Livestock	Poultry	2019	North America	United States	BAP2	No	O8	H9	O8:H9	fimH32	NA
ERR3333607	Livestock	Bovine	2010	Europe	Germany	BAP3	No	Other	H12	Other	fimH32	Other
ERR3333606	Livestock	Bovine	2010	Europe	Germany	BAP4	No	Other	Other	Other	fimH32	Other
ERR3333594	Livestock	Bovine	2010	Europe	France	BAP6	No	Other	H25	Other	fimH54	Other
ERR3333582	Livestock	Bovine	2007	Europe	Germany	BAP3	No	Other	H40	Other	fimH32	Other
ERR3333550	Livestock	Bovine	2004	Europe	Germany	BAP6	No	Other	H40	Other	fimH24	NA
ERR3333534	Livestock	Bovine	2010	Europe	France	BAP2	Yes	O9/Onovel22	H12	Other	fimH27	F2:-:B1
ERR3333512	Livestock	Bovine	2010	Europe	France	BAP1	No	Other	Other	Other	fimH31	F57:A18:B23
ERR3333503	Livestock	Bovine	2007	Europe	Germany	BAP1	No	Other	H10	Other	fimH32	Other
ERR3333501	Livestock	Bovine	2007	Europe	Germany	BAP4	No	Other	Other	Other	fimH32	Other
ERR3330562	Livestock	Bovine	2016	Africa	Kenya	BAP6	No	Other	H25	Other	fimH24	NA
ERR3330300	Livestock	Ovine	2016	Africa	Kenya	BAP5	No	Other	H25	Other	fimH32	NA
ERR3330297	Livestock	Ovine	2016	Africa	Kenya	BAP3	No	Other	Other	Other	fimH32	Other
ERR3330144	Livestock	Poultry	2015	Africa	Kenya	BAP5	No	ONT	H25	ONT:H25	fimH32	NA
ERR3329361	Livestock	Poultry	2015	Africa	Kenya	BAP6	No	O153var2	H21	O153var2:H21	fimH24	NA
ERR3329258	Livestock	Bovine	2015	Africa	Kenya	BAP6	No	Other	Other	Other	fimH32	F57:A18:B23
ERR3329001	Livestock	Porcine	2016	Africa	Kenya	BAP6	No	O153var2	H21	O153var2:H21	fimH24	NA
ERR3328932	Livestock	Poultry	2016	Africa	Kenya	BAP6	No	Other	Other	Other	fimH24	Other
SRR9139850	Livestock	Poultry	2019	North America	United States	BAP2	Yes	O8	H25	O8:H25	fimH27	F18:-:B1
SRR9160366	Livestock	Bovine	1982	North America	United States	BAP6	No	ONT	H21	ONT:H21	fimH54	Other
SRR9160036	Livestock	Bovine	1982	North America	United States	BAP6	No	ONT	H21	ONT:H21	fimH54	Other
SRR9201949	Livestock	Poultry	2019	North America	United States	BAP2	Yes	O8	H25	O8:H25	fimH32	Other
SRR9214238	Livestock	Livestock Other	2016	North America	United States	BAP6	No	ONT	H21	ONT:H21	Other	NA
SRR9265296	Livestock	Poultry	2019	North America	United States	BAP4	Yes	ONT	H37	ONT:H37	fimH32	Other
SRR9265273	Livestock	Bovine	2019	North America	United States	BAP6	No	ONT	H21	ONT:H21	Other	F89:A6:B16
SRR9265272	Livestock	Porcine	2019	North America	United States	BAP2	Yes	O8	H25	O8:H25	Other	F2:-:B1
SRR9262889	Livestock	Bovine	2019	North America	United States	BAP5	No	Other	H25	Other	fimH32	NA
SRR9324322	Livestock	Poultry	2019	North America	United States	BAP2	Yes	O8	H4	O8:H4	fimH27	F18:-:B1
SRR9331790	Livestock	Poultry	2019	North America	United States	BAP2	Yes	O8	H25	O8:H25	fimH32	F18:-:B8
SRR9593782	Livestock	Bovine	2003	North America	United States	BAP6	No	Other	H21	Other	fimH32	F57:A18:B23
SRR9615914	Human	ExPEC	2016	Europe	France	BAP2	Yes	O9	H25	O9:H25	fimH32	NA
SRR9616006	Human	ExPEC	2017	Europe	France	BAP2	Yes	O8	H25	O8:H25	fimH34	F2:-:B1
SRR9648216	Livestock	Bovine	2019	North America	United States	BAP6	No	ONT	H21	ONT:H21	fimH53	Other
SRR9648203	Livestock	Bovine	2019	North America	United States	BAP6	No	ONT	H21	ONT:H21	fimH24	F89:A6:B16
SRR9648194	Livestock	Bovine	2019	North America	United States	BAP6	No	O153var2	H21	O153var2:H21	fimH24	F89:A6:B16
SRR9646352	Livestock	Porcine	2001	North America	United States	BAP2	Yes	O9	H9	O9:H9	fimH32	F2:-:B1
SRR9823032	Livestock	Porcine	2019	North America	United States	BAP6	No	O8	H30	O8:H30	fimH54	Other
SRR9823029	Livestock	Bovine	2019	North America	United States	BAP5	No	Other	H25	Other	fimH32	NA
SRR9824445	Livestock	Poultry	2019	North America	United States	BAP2	Yes	O8	H10	O8:H10	fimH24	Other
SRR9734567	Human	Human Other	2015	Oceania	Australia	BAP2	Yes	O8	H25	O8:H25	fimH32	F24:-:B1
SRR9852823	Livestock	Poultry	2018	North America	United States	BAP2	Yes	O8	H25	O8:H25	fimH32	Other
SRR9852824	Livestock	Porcine	2018	North America	United States	BAP5	No	Other	H25	Other	fimH32	NA
SRR9875321	Livestock	Bovine	2019	North America	United States	BAP6	No	Other	H21	Other	fimH32	NA
SRR9875276	Livestock	Porcine	2019	North America	United States	BAP2	Yes	O9	H4	O9:H4	fimH32	F18:A6:B1
SRR9914165	Livestock	Porcine	1986	North America	United States	BAP6	No	O8	H30	O8:H30	fimH54	NA
SRR9914244	Livestock	Bovine	1990	North America	United States	BAP2	No	O9/Onovel22	H9	Other	Other	Other
SRR9914256	Livestock	Bovine	1980	North America	United States	BAP2	No	Other	H40	Other	fimH54	Other
SRR9913803	Livestock	Bovine	2004	North America	United States	BAP4	No	Other	H30	Other	Other	NA
SRR9913823	Livestock	Bovine	1975	North America	United States	BAP6	No	ONT	H21	ONT:H21	fimH54	Other
SRR9913825	Livestock	Poultry	2002	North America	Mexico	BAP1	Yes	Other	H5	Other	fimH31	F18:-:B16
SRR9913849	Livestock	Bovine	1985	North America	United States	BAP1	No	Other	H5	Other	fimH31	F57:A18:B23
SRR9913889	Livestock	Bovine	1977	North America	United States	BAP6	No	Other	H21	Other	fimH53	Other
SRR9913910	Livestock	Poultry	2002	North America	Mexico	BAP2	Yes	O8	H25	O8:H25	fimH32	F18:-:B1
SRR9913955	Livestock	Bovine	2012	North America	United States	BAP4	No	Other	Other	Other	fimH32	NA
SRR9914014	Livestock	Bovine	2006	North America	United States	BAP6	No	Other	H4	Other	fimH53	Other
SRR9914058	Livestock	Bovine	1988	North America	United States	BAP2	No	O153var1	H12	Other	fimH54	Other
SRR9914065	Livestock	Bovine	1972	North America	United States	BAP6	No	ONT	H9	ONT:H9	fimH53	Other
SRR9962797	Livestock	Bovine	2019	North America	United States	BAP6	No	ONT	H21	ONT:H21	Other	Other
SRR9962769	Livestock	Bovine	2019	North America	United States	BAP6	No	ONT	H21	ONT:H21	Other	NA
SRR9973073	Livestock	Poultry	2019	North America	United States	BAP2	Yes	O8	H10	O8:H10	Other	F18:-:B1
SRR10040861	Livestock	Bovine	2019	North America	Canada	BAP6	No	O116	H21	O116:H21	fimH32	NA
SRR10040058	Livestock	Bovine	2019	North America	Canada	BAP6	No	O116	H21	O116:H21	fimH32	NA
SRR10049720	Livestock	Bovine	2019	North America	United States	BAP6	No	Other	H21	Other	fimH32	NA
SRR10049353	Livestock	Bovine	2017	North America	United States	BAP6	No	ONT	H21	ONT:H21	fimH31	Other
SRR10024307	Livestock	Poultry	2016	North America	United States	BAP2	Yes	O8	H10	O8:H10	fimH30	F36:A4:B1
SRR10098865	Livestock	Bovine	2019	North America	United States	BAP6	No	Other	H25	Other	fimH54	Other
SRR10098854	Livestock	Porcine	2019	North America	United States	BAP2	Yes	O9	H4	O9:H4	fimH32	Other
SRR10107308	Livestock	Bovine	2017	Africa	Mozambique	BAP6	No	ONT	H21	ONT:H21	fimH32	Other
SRR10107309	Livestock	Bovine	2017	Africa	Mozambique	BAP6	No	ONT	H21	ONT:H21	fimH32	Other
SRR10107310	Livestock	Bovine	2017	Africa	Mozambique	BAP6	No	ONT	H21	ONT:H21	Other	Other
SRR10107311	Livestock	Bovine	2017	Africa	Mozambique	BAP6	No	ONT	H21	ONT:H21	Other	Other
SRR10107312	Livestock	Bovine	2017	Africa	Mozambique	BAP6	No	Other	H21	Other	fimH32	Other
SRR10107323	Livestock	Bovine	2017	Africa	Mozambique	BAP5	No	ONT	H25	ONT:H25	Other	Other
SRR10107328	Livestock	Bovine	2017	Africa	Mozambique	BAP6	No	Other	H21	Other	fimH32	Other
SRR10107330	Livestock	Bovine	2017	Africa	Mozambique	BAP5	No	ONT	H25	ONT:H25	Other	Other
SRR10107331	Livestock	Bovine	2017	Africa	Mozambique	BAP5	No	ONT	H25	ONT:H25	Other	Other
SRR10140404	Livestock	Poultry	2019	North America	United States	BAP2	Yes	O8	H25	O8:H25	fimH32	F18:-:B8
SRR10140394	Livestock	Poultry	2019	North America	United States	BAP2	Yes	O9	H12	Other	fimH27	F2:-:B1
SRR10139813	Livestock	Poultry	2019	North America	United States	BAP2	Yes	O8	H25	O8:H25	fimH32	F18:-:B8
SRR10139656	Livestock	Poultry	2019	North America	United States	BAP2	Yes	O8	H25	O8:H25	fimH27	F18:A6:B1
SRR10152561	Livestock	Poultry	2019	North America	United States	BAP2	Yes	O8	H25	O8:H25	fimH32	Other
SRR10186409	Livestock	Poultry	2019	North America	United States	BAP2	Yes	O9	H4	O9:H4	fimH27	F18:-:B8
SRR10187053	Livestock	Bovine	2019	North America	United States	BAP6	No	ONT	H10	Other	fimH54	Other
SRR10186998	Livestock	Poultry	2019	North America	United States	BAP2	Yes	O8	H25	O8:H25	fimH32	F18:-:B1
SRR10186984	Livestock	Porcine	2019	North America	United States	BAP2	Yes	O9/Onovel22	H10	Other	Other	F18:-:B1
SRR10240841	Companion Animal	Canine	2019	North America	United States	BAP2	Yes	O9	H12	Other	fimH27	F2:-:B1
SRR10298226	Livestock	Poultry	2019	North America	United States	BAP4	Yes	ONT	H37	ONT:H37	fimH32	Other
SRR10298225	Livestock	Poultry	2019	North America	United States	BAP2	Yes	O9	H4	O9:H4	fimH27	F18:-:B8
SRR10267810	Livestock	Poultry	2019	North America	United States	BAP2	Yes	O8	H9	O8:H9	fimH32	F18:A6:B1
SRR10258879	Livestock	Bovine	2019	North America	United States	BAP6	No	ONT	H21	ONT:H21	fimH32	NA
SRR10247475	Livestock	Bovine	2019	North America	United States	BAP3	No	Other	H4	Other	fimH32	NA
SRR10343262	Livestock	Poultry	2019	North America	United States	BAP2	Yes	O8	H25	O8:H25	fimH32	Other
SRR10325511	Livestock	Poultry	2019	North America	United States	BAP2	Yes	O8	H25	O8:H25	fimH27	F18:-:B8
SRR10357563	Livestock	Bovine	2019	North America	United States	BAP5	No	ONT	H25	ONT:H25	fimH34	Other
SRR10360576	Livestock	Bovine	2019	North America	United States	BAP5	Yes	ONT	H25	ONT:H25	Other	F24:-:B1
SRR10420697	Livestock	Poultry	2019	Africa	Nigeria	BAP1	No	Other	H5	Other	fimH31	NA
SRR10437364	Livestock	Poultry	2019	North America	United States	BAP2	Yes	O8	H25	O8:H25	fimH32	F18:-:B8
SRR10434797	Livestock	Bovine	2019	North America	United States	BAP6	No	Other	Other	Other	fimH24	Other
SRR7874650	Livestock	Poultry	2013	North America	United States	BAP2	Yes	O8	H25	O8:H25	fimH27	Other
SRR7874651	Livestock	Poultry	2013	North America	United States	BAP2	Yes	O8	H25	O8:H25	fimH27	Other
SRR10503802	Livestock	Poultry	2019	North America	United States	BAP2	No	O8	H25	O8:H25	fimH32	Other
SRR10503790	Livestock	Porcine	2019	North America	United States	BAP2	Yes	O8	H25	O8:H25	fimH27	F2:-:B1
SRR10502058	Livestock	Porcine	2019	North America	United States	BAP5	No	ONT	H25	ONT:H25	fimH34	Other
SRR10501703	Livestock	Poultry	2019	North America	United States	BAP2	Yes	O8	H25	O8:H25	fimH32	F18:-:B8
ERR3330254	Human	Human Other	2015	Africa	Kenya	BAP5	No	Other	H25	Other	fimH54	NA
ERR3330583	Human	Human Other	2016	Africa	Kenya	BAP2	Yes	O8	H25	O8:H25	fimH32	F2:-:B1
ERR3330459	Human	Human Other	2016	Africa	Kenya	BAP6	No	Other	H21	Other	Other	NA
ERR3330277	Livestock	Bovine	2016	Africa	Kenya	BAP6	No	Other	H21	Other	fimH54	Other
ERR3330200	Human	Human Other	2015	Africa	Kenya	BAP6	No	Other	H25	Other	fimH24	NA
ERR3329261	Livestock	Bovine	2015	Africa	Kenya	BAP6	No	Other	H21	Other	fimH54	Other
ERR3329074	Human	Human Other	2015	Africa	Kenya	BAP6	No	ONT	H9	ONT:H9	Other	NA
ERR3328970	Human	Human Other	2016	Africa	Kenya	BAP2	Yes	O8	H25	O8:H25	fimH27	F2:-:B1
ERR3328953	Human	Human Other	2016	Africa	Kenya	BAP6	No	Other	Other	Other	fimH24	Other
ERR3328943	Human	Human Other	2016	Africa	Kenya	BAP6	No	ONT	H21	ONT:H21	Other	NA
ERR3328879	Human	Human Other	2016	Africa	Kenya	BAP6	No	O153var2	H21	O153var2:H21	fimH24	NA
ERR3328477	Human	Human Other	2016	Africa	Kenya	BAP5	No	ONT	H25	ONT:H25	fimH32	NA
ERR3328221	Human	Human Other	2015	Africa	Kenya	BAP4	No	O8	H30	O8:H30	Unknown	F36:A4:B1
SRR9965262	Livestock	Bovine	2016	North America	United States	BAP1	No	Other	H5	Other	fimH31	Other
SRR10072308	Livestock	Bovine	2016	North America	United States	BAP6	No	O153var2	H21	O153var2:H21	fimH24	F89:A6:B16
SRR10072297	Livestock	Bovine	2016	North America	United States	BAP2	No	O8	H25	O8:H25	fimH27	NA
SRR10156126	Livestock	Bovine	2016	North America	United States	BAP6	No	ONT	H9	ONT:H9	fimH53	Other
SRR10156121	Livestock	Bovine	2016	North America	United States	BAP2	No	O8	H25	O8:H25	fimH27	NA
SRR10225109	Livestock	Bovine	2016	North America	United States	BAP6	No	ONT	H9	ONT:H9	fimH53	Other
SRR10225101	Livestock	Bovine	2016	North America	United States	BAP2	No	O8	H25	O8:H25	fimH27	NA
SRR10225098	Livestock	Bovine	2016	North America	United States	BAP6	No	ONT	H9	ONT:H9	fimH53	Other
IBIS_34	Wild Animal	Avian	2012	Oceania	Australia	BAP5	No	O153var1	H25	O153var1:H25	fimH32	NA
IBIS_40	Wild Animal	Avian	2012	Oceania	Australia	BAP5	No	O153var1	H25	O153var1:H25	fimH32	NA
2203	Wild Animal	Avian	2012	North America	Canada	BAP2	No	O8	H25	O8:H25	Other	NA
1568m1	Wild Animal	Avian	2012	Oceania	Australia	BAP5	No	O100-O154*/O100*	H25	O100-O154*/O100*:H25	fimH32	F70:-:-
Ec4011	Wild Animal	Avian	2013	Europe	Sweden	BAP6	No	Other	H25	Other	fimH24	NA
HP131	Wild Animal	Avian	2010	Europe	Czech Republic	BAP4	No	ONT	H37	ONT:H37	fimH32	Other
IMT17513	Companion Animal	Canine	2008	Europe	Germany	BAP2	Yes	O9	H25	O9:H25	fimH32	F18:A6:B1
IMT17550	Companion Animal	Canine	2008	Europe	Germany	BAP2	Yes	O8	H25	O8:H25	fimH34	F2:-:B1
CE70N	Wild Animal	Avian	2012	North America	United States	BAP6	No	Other	H40	Other	fimH24	Other
12zCTX	Wild Animal	Other Mammal	2010	Europe	Czech Republic	BAP6	No	Other	H21	Other	Other	NA
1657m1	Wild Animal	Avian	2012	Oceania	Australia	BAP5	No	O100-O154*/O100*	H25	O100-O154*/O100*:H25	fimH32	F70:-:-
2063	Wild Animal	Avian	2012	North America	Canada	BAP6	No	Other	H25	Other	fimH24	Other
1605m1	Wild Animal	Avian	2012	Oceania	Australia	BAP5	No	O100-O154*/O100*	H25	O100-O154*/O100*:H25	fimH32	F70:-:-
HP149	Wild Animal	Avian	2010	Europe	Czech Republic	BAP4	No	ONT	H37	ONT:H37	fimH32	Other
HP71	Wild Animal	Avian	2010	Europe	Czech Republic	BAP1	Yes	Other	H5	Other	fimH31	F18:-:B1
IBIS_38	Wild Animal	Avian	2012	Oceania	Australia	BAP5	No	O153var1	H25	O153var1:H25	fimH32	NA
IBIS_42	Wild Animal	Avian	2012	Oceania	Australia	BAP5	No	O153var1	H25	O153var1:H25	fimH32	NA
IBIS_27	Wild Animal	Avian	2012	Oceania	Australia	BAP5	No	O153var1	H25	O153var1:H25	fimH32	NA
HP40	Wild Animal	Avian	2010	Europe	Czech Republic	BAP2	Yes	O8	H25	O8:H25	fimH32	F18:A6:B1
CE1606	Wild Animal	Avian	2012	Oceania	Australia	BAP2	Yes	O8	H9	O8:H9	fimH32	NA
2078	Wild Animal	Avian	2012	North America	Canada	BAP2	Yes	O8	H25	O8:H25	fimH32	F2:-:B1
IBIS_37	Wild Animal	Avian	2012	Oceania	Australia	BAP5	No	O153var1	H25	O153var1:H25	fimH32	NA
IBIS_33	Wild Animal	Avian	2012	Oceania	Australia	BAP5	No	O153var1	H25	O153var1:H25	fimH32	NA
IBIS_31	Wild Animal	Avian	2012	Oceania	Australia	BAP5	No	O153var1	H25	O153var1:H25	fimH32	NA
HPG79	Wild Animal	Avian	2010	Europe	Poland	BAP4	No	ONT	H37	ONT:H37	fimH32	Other
1680m1	Wild Animal	Avian	2012	Oceania	Australia	BAP5	No	O100-O154*/O100*	H25	O100-O154*/O100*:H25	fimH32	F70:-:-
CE1657	Wild Animal	Avian	2012	Oceania	Australia	BAP2	Yes	O8	H9	O8:H9	fimH32	NA
1553m1	Wild Animal	Avian	2012	Oceania	Australia	BAP5	No	O100-O154*/O100*	H25	O100-O154*/O100*:H25	fimH32	F70:-:-
IBIS_25	Wild Animal	Avian	2012	Oceania	Australia	BAP5	No	O153var1	H25	O153var1:H25	fimH32	NA
IMT17548	Companion Animal	Canine	2008	Europe	Germany	BAP2	Yes	O8	H25	O8:H25	fimH34	F2:-:B1
IBIS_61	Wild Animal	Avian	2012	Oceania	Australia	BAP5	No	O153var1	H25	O153var1:H25	fimH32	NA
IBIS_54	Wild Animal	Avian	2012	Oceania	Australia	BAP5	No	O153var1	H25	O153var1:H25	fimH32	NA
IMT18614	Companion Animal	Canine	2009	Europe	Germany	BAP2	Yes	O9	H25	O9:H25	fimH32	F2:-:B1
IBIS_53	Wild Animal	Avian	2012	Oceania	Australia	BAP5	No	O153var1	H25	O153var1:H25	fimH32	NA
IBIS_59	Wild Animal	Avian	2012	Oceania	Australia	BAP5	No	O153var1	H25	O153var1:H25	fimH32	NA
HP150	Wild Animal	Avian	2010	Europe	Czech Republic	BAP2	Yes	O9	H9	O9:H9	fimH27	F18:-:B1
2183	Wild Animal	Avian	2012	North America	Canada	BAP2	Yes	O8	H9	O8:H9	fimH32	F18:A6:B1
HP144	Wild Animal	Avian	2010	Europe	Czech Republic	BAP2	Yes	O8	H25	O8:H25	fimH32	F18:A6:B1
2067	Wild Animal	Avian	2012	North America	Canada	BAP6	No	Other	H25	Other	fimH24	Other
4438	Wild Animal	Avian	2012	North America	Canada	BAP4	No	Other	H37	Other	fimH32	NA
HP90	Wild Animal	Avian	2010	Europe	Czech Republic	BAP2	Yes	O8	H25	O8:H25	fimH32	F18:A6:B1
IBIS_45	Wild Animal	Avian	2012	Oceania	Australia	BAP5	No	O153var1	H25	O153var1:H25	fimH32	NA
CE145N	Wild Animal	Avian	2012	North America	United States	BAP6	No	Other	H40	Other	fimH24	Other
IMT17572	Companion Animal	Feline	2008	Europe	Germany	BAP4	Yes	ONT	H37	ONT:H37	fimH32	F24:-:B1
IBIS_56	Wild Animal	Avian	2012	Oceania	Australia	BAP5	No	O153var1	H25	O153var1:H25	fimH32	NA
HP41	Wild Animal	Avian	2010	Europe	Czech Republic	BAP2	Yes	O8	H25	O8:H25	fimH32	F2:-:B1
1560m1	Wild Animal	Avian	2012	Oceania	Australia	BAP5	No	O100-O154*/O100*	H25	O100-O154*/O100*:H25	fimH32	F70:-:-
CE1568	Wild Animal	Avian	2012	Oceania	Australia	BAP5	No	O100-O154*/O100*	H25	O100-O154*/O100*:H25	fimH32	F70:-:-
HPG4	Wild Animal	Avian	2010	Europe	Poland	BAP1	Yes	Other	H5	Other	fimH31	F18:-:B1
IBIS_28	Wild Animal	Avian	2012	Oceania	Australia	BAP5	No	O153var1	H25	O153var1:H25	fimH32	NA
30CTX	Wild Animal	Other Mammal	2010	Europe	Czech Republic	BAP4	No	ONT	H37	ONT:H37	fimH32	NA
1585m1	Wild Animal	Avian	2012	Oceania	Australia	BAP5	No	O100-O154*/O100*	H25	O100-O154*/O100*:H25	fimH32	F70:-:-
IBIS_55	Wild Animal	Avian	2012	Oceania	Australia	BAP5	No	O153var1	H25	O153var1:H25	fimH32	NA
HPG98	Wild Animal	Avian	2010	Europe	Poland	BAP4	Yes	ONT	H37	ONT:H37	fimH32	F18:-:B1
IMT18579	Companion Animal	Feline	2009	Europe	Germany	BAP2	Yes	O8	H25	O8:H25	fimH27	F18:A6:B1
CE701N	Wild Animal	Avian	2012	North America	United States	BAP4	Yes	Other	H37	Other	fimH54	Other
IBIS_39	Wild Animal	Avian	2012	Oceania	Australia	BAP5	No	O153var1	H25	O153var1:H25	fimH32	NA
IBIS_52	Wild Animal	Avian	2012	Oceania	Australia	BAP5	No	O153var1	H25	O153var1:H25	fimH32	NA
CE91	Wild Animal	Avian	2012	North America	United States	BAP4	No	O8	H30	O8:H30	Unknown	NA
IBIS_36	Wild Animal	Avian	2012	Oceania	Australia	BAP5	No	O153var1	H25	O153var1:H25	fimH32	NA
AVC193	Companion Animal	Avian	2011	Oceania	Australia	BAP2	Yes	O8	H25	O8:H25	fimH32	Other
IBIS_43	Wild Animal	Avian	2012	Oceania	Australia	BAP5	No	O153var1	H25	O153var1:H25	fimH32	NA
IBIS_57	Wild Animal	Avian	2012	Oceania	Australia	BAP5	No	O153var1	H25	O153var1:H25	fimH32	NA
4381	Wild Animal	Avian	2012	North America	Canada	BAP1	Yes	Other	Other	Other	fimH31	F18:-:B1
CE627	Wild Animal	Avian	2012	North America	United States	BAP4	No	O8	H30	O8:H30	Unknown	NA
1824H	Wild Animal	Avian	2012	Oceania	Australia	BAP2	No	Other	H40	Other	Unknown	Other
HP107	Wild Animal	Avian	2010	Europe	Czech Republic	BAP2	Yes	O8	H25	O8:H25	fimH32	F18:A6:B1
IMT20106	Companion Animal	Canine	2009	Europe	Germany	BAP2	Yes	O8	H25	O8:H25	Other	F2:-:B1
IBIS_35	Wild Animal	Avian	2012	Oceania	Australia	BAP5	No	O153var1	H25	O153var1:H25	fimH32	NA
HP89	Wild Animal	Avian	2010	Europe	Czech Republic	BAP2	Yes	O8	H25	O8:H25	fimH32	F18:A6:B1
HP79	Wild Animal	Avian	2010	Europe	Czech Republic	BAP2	Yes	O8	H25	O8:H25	fimH32	F18:A6:B1
CE1605	Wild Animal	Avian	2012	Oceania	Australia	BAP2	Yes	O8	H9	O8:H9	fimH32	NA
4365	Wild Animal	Avian	2012	North America	Canada	BAP4	No	Other	H37	Other	fimH32	NA
1541m1	Wild Animal	Avian	2012	Oceania	Australia	BAP5	No	O100-O154*/O100*	H25	O100-O154*/O100*:H25	fimH32	F70:-:-
1586m1	Wild Animal	Avian	2012	Oceania	Australia	BAP5	No	O100-O154*/O100*	H25	O100-O154*/O100*:H25	fimH32	F70:-:-
Vlees_ESBL_2013_0170	Livestock	Poultry	2013	Europe	Netherlands	BAP2	Yes	O8	H25	O8:H25	fimH32	Other
RE8	Food	Plant	2016	Europe	Germany	BAP2	No	O153var1	HNT	O153var1:HNT	fimH32	F57:A18:B23
RE1	Food	Plant	2016	Europe	Germany	BAP2	No	O153var1	HNT	O153var1:HNT	fimH32	F57:A18:B23
EK2.29	Food	Plant	2017	Europe	Germany	BAP6	No	Other	H9	Other	fimH34	NA
EK3.44	Food	Plant	2017	Europe	Germany	BAP6	No	Other	H9	Other	fimH34	NA
RE12	Food	Plant	2016	Europe	Germany	BAP2	No	O153var1	HNT	O153var1:HNT	fimH32	F57:A18:B23
RE2	Food	Plant	2016	Europe	Germany	BAP2	No	O153var1	HNT	O153var1:HNT	fimH32	F57:A18:B23
SafeFoodERA_ESBL_375	Livestock	Poultry	2007	Europe	Netherlands	BAP4	Yes	ONT	H37	ONT:H37	fimH32	Other
RE14	Food	Plant	2016	Europe	Germany	BAP2	No	O153var1	HNT	O153var1:HNT	fimH32	F57:A18:B23
RE13	Food	Plant	2016	Europe	Germany	BAP2	No	O153var1	HNT	O153var1:HNT	fimH32	F57:A18:B23
RE18	Food	Plant	2016	Europe	Germany	BAP2	No	O153var1	HNT	O153var1:HNT	fimH32	F57:A18:B23
Vlees_ESBL_2014_1504	Livestock	Poultry	2014	Europe	Netherlands	BAP1	Yes	Other	H5	Other	fimH31	Other
Vlees_ESBL_2013_1429	Livestock	Porcine	2013	Europe	Netherlands	BAP2	No	O9	H4	O9:H4	fimH31	Other
Vlees_ESBL_2013_1236	Livestock	Bovine	2013	Europe	Netherlands	BAP2	Yes	O8	H25	O8:H25	fimH32	F2:-:B1
Vlees_ESBL_2012_133	Livestock	Bovine	2012	Europe	Netherlands	BAP6	No	ONT	HNT	Other	fimH54	NA
SafeFoodERA_ESBL_423	Livestock	Poultry	2006	Europe	Netherlands	BAP2	Yes	O8	H25	O8:H25	fimH27	F18:-:B1
RE16	Food	Plant	2016	Europe	Germany	BAP2	No	O153var1	HNT	O153var1:HNT	fimH32	F57:A18:B23
RE3	Food	Plant	2016	Europe	Germany	BAP2	No	O153var1	HNT	O153var1:HNT	fimH32	F57:A18:B23
CFL3ctx	Livestock	Ovine	2018	Europe	Sweden	BAP2	Yes	O9/Onovel22	H12	Other	fimH27	F2:-:B1
RE5	Food	Plant	2016	Europe	Germany	BAP2	No	O153var1	HNT	O153var1:HNT	fimH32	F57:A18:B23
E0407	Livestock	Poultry	2013	Europe	Netherlands	BAP2	Yes	O8	H25	O8:H25	fimH32	F2:-:B1
RE15	Food	Plant	2016	Europe	Germany	BAP2	No	O153var1	HNT	O153var1:HNT	fimH32	F57:A18:B23
RE17	Food	Plant	2016	Europe	Germany	BAP2	No	O153var1	HNT	O153var1:HNT	fimH32	F57:A18:B23
SH5c	Environment	Wastewater	2016	Europe	Czech Republic	BAP2	Yes	O9	H4	O9:H4	fimH27	F2:-:B1
SH30c	Environment	Wastewater	2016	Europe	Czech Republic	BAP2	No	O9	H4	O9:H4	fimH27	Other
MI-12-654	Environment	Water	2012	Europe	Sweden	BAP2	Yes	O8	H9	O8:H9	fimH32	F18:A6:B1
SS_3_G3	Environment	Water	2016	Europe	Germany	BAP2	Yes	O9	H9	O9:H9	fimH27	F2:-:B1
MI-12-604	Environment	Water	2012	Europe	Sweden	BAP4	No	O8	H30	O8:H30	Unknown	NA
SS_4_G3	Environment	Wastewater	2017	Europe	Germany	BAP4	No	O8	H30	O8:H30	Unknown	NA
SS_5_H8	Environment	Wastewater	2016	Europe	Germany	BAP4	Yes	ONT	H37	ONT:H37	fimH32	Other
SS_5_E10	Environment	Wastewater	2017	Europe	Germany	BAP4	No	O8	H30	O8:H30	Unknown	NA
SS_5_H2	Environment	Wastewater	2017	Europe	Germany	BAP6	No	Other	H21	Other	fimH24	Other
SS_5_E11	Environment	Wastewater	2017	Europe	Germany	BAP2	Yes	Other	H25	Other	fimH34	F2:-:B1
SS_2_H5	Environment	Wastewater	2016	Europe	Germany	BAP2	Yes	O9	H9	O9:H9	fimH27	Other
SH12c	Environment	Wastewater	2016	Europe	Czech Republic	BAP2	Yes	O9	H4	O9:H4	fimH27	F2:-:B1
SS_4_H10	Environment	Wastewater	2017	Europe	Germany	BAP2	Yes	O8	H25	O8:H25	fimH34	F2:-:B1
SS_2_G2	Environment	Wastewater	2016	Europe	Germany	BAP6	No	O8	H30	O8:H30	fimH54	NA
SS_4_E2	Environment	Water	2017	Europe	Germany	BAP4	Yes	ONT	H37	ONT:H37	fimH32	Other
MI-12-427	Environment	Water	2012	Europe	Sweden	BAP2	Yes	O8	H9	O8:H9	fimH32	F18:A6:B1
MI-12-184	Environment	Water	2012	Europe	Sweden	BAP2	Yes	O8	H25	O8:H25	fimH27	Other
SS_5_B4	Environment	Wastewater	2017	Europe	Germany	BAP2	No	O9	H25	O9:H25	fimH32	Other
SS_4_G5	Environment	Water	2017	Europe	Germany	BAP6	No	Other	H30	Other	fimH54	NA
9162ESCO	Human	ExPEC	2011	Europe	Czech Republic	BAP2	Yes	O8	H10	O8:H10	fimH27	F2:-:B1
ESBL20170358	Human	ExPEC	2019	Europe	Denmark	BAP2	Yes	O9	H25	O9:H25	fimH30	F18:-:B1
ESBL20160204	Human	ExPEC	2019	Europe	Denmark	BAP2	No	O8	H25	O8:H25	fimH30	NA
ESBL20170243	Human	ExPEC	2019	Europe	Denmark	BAP2	Yes	O8	H25	O8:H25	fimH27	NA
HOS48	Human	ExPEC	2006	Oceania	Australia	BAP2	Yes	O8	H25	O8:H25	fimH32	F2:-:B1
Ec1493	Human	ExPEC	2011	Europe	Sweden	BAP6	No	Other	H25	Other	fimH24	NA
ESBL20180309	Human	ExPEC	2019	Europe	Denmark	BAP2	Yes	O9/Onovel22	H25	Other	fimH32	F2:-:B1
ESBL20140011	Human	ExPEC	2019	Europe	Denmark	BAP2	Yes	O8	H4	O8:H4	fimH32	F2:-:B1
SafeFoodERA_ESBL_045	Human	ExPEC	2009	Europe	Netherlands	BAP2	Yes	O9	HNT	Other	fimH27	NA
ESBL20180248	Human	ExPEC	2019	Europe	Denmark	BAP2	Yes	O9	H25	O9:H25	fimH30	F2:-:B1
2009_49	Human	ExPEC	2009	Oceania	Australia	BAP2	Yes	O8	H25	O8:H25	fimH30	F2:-:B1
ESBL20150330	Human	ExPEC	2019	Europe	Denmark	BAP2	Yes	O8	H10	O8:H10	fimH30	F36:A4:B1
ESBL20150343	Human	ExPEC	2019	Europe	Denmark	BAP2	Yes	O8	H10	O8:H10	fimH32	F36:A4:B1
SafeFoodERA_ESBL_101	Human	ExPEC	2009	Europe	Netherlands	BAP2	Yes	O9	H25	O9:H25	fimH32	NA
SafeFoodERA_ESBL_097	Human	ExPEC	2009	Europe	Netherlands	BAP5	Yes	Other	H25	Other	fimH34	F24:-:B1
ESBL20170337	Human	ExPEC	2019	Europe	Denmark	BAP2	Yes	O8	H10	O8:H10	fimH30	F36:A4:B1
ESBL20140168	Human	ExPEC	2019	Europe	Denmark	BAP2	Yes	O8	H25	O8:H25	fimH32	Other
ESBL20170423	Human	ExPEC	2019	Europe	Denmark	BAP2	Yes	O8	H10	O8:H10	fimH32	F36:A4:B1
Eco1211	Human	ExPEC	2011	Europe	Sweden	BAP2	Yes	O8	H25	O8:H25	fimH27	F2:-:B1
ESBL20140304	Human	ExPEC	2019	Europe	Denmark	BAP2	Yes	O8	H10	O8:H10	fimH27	F36:A4:B1
ESBL20140051	Human	ExPEC	2019	Europe	Denmark	BAP2	Yes	O8	H10	O8:H10	fimH27	Other
ESBL20160365	Human	ExPEC	2019	Europe	Denmark	BAP2	No	O8	H10	O8:H10	fimH30	F36:A4:B1
ESBL20160351	Human	ExPEC	2019	Europe	Denmark	BAP2	Yes	O8	H10	O8:H10	fimH30	Other
ESBL_Ecoli_2.64	Livestock	Poultry	2014	Europe	Netherlands	BAP2	Yes	ONT	H9	ONT:H9	fimH30	F24:-:B1
Liv26	Livestock	Poultry	2011	Europe	Romania	BAP1	Yes	Other	H5	Other	fimH31	F18:-:B1
142661	Livestock	Bovine	2015	Europe	Germany	BAP2	Yes	O9	H25	O9:H25	fimH27	F2:-:B1
32153	Livestock	Equine	2012	Europe	France	BAP2	Yes	O8	H25	O8:H25	fimH32	Other
111396	Livestock	Bovine	2011	Europe	Germany	BAP2	Yes	O8	H25	O8:H25	fimH32	F2:-:B1
31479	Livestock	Bovine	2012	Europe	France	BAP1	No	Other	Other	Other	fimH31	NA
26497	Livestock	Bovine	2010	Europe	France	BAP2	Yes	O9	H4	O9:H4	fimH27	F2:-:B1
29817	Livestock	Bovine	2012	Europe	France	BAP6	No	O116	H21	O116:H21	fimH32	Other
142897	Livestock	Bovine	2015	Europe	Germany	BAP2	Yes	O8	H25	O8:H25	fimH32	F2:-:B1
27116	Livestock	Bovine	2011	Europe	France	BAP2	No	O8	H25	O8:H25	fimH34	Other
Liv24	Livestock	Poultry	2011	Europe	Romania	BAP1	Yes	Other	H5	Other	fimH31	F18:-:B1
IMT21439	Livestock	Equine	2010	Europe	Germany	BAP2	Yes	O8	H25	O8:H25	Other	F24:-:B1
IMT24109	Livestock	Equine	2010	Europe	Germany	BAP2	Yes	O9	H4	O9:H4	fimH27	Other
IMT24815	Livestock	Bovine	2011	Europe	Germany	BAP2	Yes	Other	Other	Other	fimH32	F2:-:B1
IMT19550	Livestock	Equine	2009	Europe	Germany	BAP2	Yes	O9	H25	O9:H25	fimH27	F2:-:B1
IMT18276	Livestock	Bovine	2009	Europe	Germany	BAP2	No	O8	H25	O8:H25	fimH27	Other
OT_ESBL_1040	Livestock	Bovine	2012	Europe	Netherlands	BAP5	No	Other	H25	Other	fimH32	NA
OT_ESBL_0359	Livestock	Bovine	2011	Europe	Netherlands	BAP6	Yes	O8	H30	O8:H30	fimH54	Other
103764	Livestock	Bovine	2010	Europe	Germany	BAP1	No	Other	HNT	Other	fimH31	Other
30372	Livestock	Bovine	2012	Europe	France	BAP1	No	ONT	H5	Other	fimH31	Other
Liv89	Livestock	Poultry	2011	Europe	Romania	BAP2	Yes	O8	H25	O8:H25	fimH27	Other
TZ97	Livestock	Porcine	2017	Oceania	Australia	BAP2	Yes	O8	H10	O8:H10	fimH27	F2:-:B1
TZ124	Livestock	Porcine	2017	Oceania	Australia	BAP2	Yes	O8	H10	O8:H10	fimH27	F2:-:B1
20098	Livestock	Bovine	2007	Europe	France	BAP2	Yes	O8	H25	O8:H25	fimH32	F2:-:B1
OT_ESBL_0441	Livestock	Bovine	2011	Europe	Netherlands	BAP2	Yes	O8	H25	O8:H25	fimH32	F24:-:B1
ESBL_Ecoli_4.03	Livestock	Bovine	2014	Europe	Netherlands	BAP2	Yes	O9	H25	O9:H25	fimH27	F2:-:B1
CN35ctx	Livestock	Bovine	2018	Europe	Sweden	BAP6	No	Other	H21	Other	fimH32	Other
29184	Livestock	Bovine	2012	Europe	France	BAP2	Yes	O9	H25	O9:H25	fimH32	F2:-:B1
32205	Livestock	Bovine	2012	Europe	France	BAP2	Yes	O9/Onovel22	H25	Other	fimH32	F2:-:B1
AD742	Livestock	Bovine	2012	Europe	Sweden	BAP3	Yes	Other	H4	Other	fimH32	Other
47711	Livestock	Bovine	2017	Europe	France	BAP2	Yes	O9	H25	O9:H25	fimH32	F2:-:B1
3523	Livestock	Porcine	2013	Europe	Czech Republic	BAP5	No	Other	H25	Other	fimH32	NA
SafeFoodERA_ESBL_582	Livestock	Bovine	2008	Europe	United Kingdom	BAP5	No	O100-O154*/O100*	H25	O100-O154*/O100*:H25	fimH32	NA
AD741	Livestock	Bovine	2012	Europe	Sweden	BAP2	Yes	O8	H10	O8:H10	fimH30	F36:A4:B1
Liv48	Livestock	Poultry	2011	Europe	Romania	BAP1	Yes	Other	H5	Other	fimH31	F18:-:B1
32068	Livestock	Bovine	2012	Europe	France	BAP5	Yes	Other	H25	Other	fimH34	F24:-:B1
28137	Livestock	Bovine	2012	Europe	France	BAP6	No	Other	H30	Other	fimH53	NA
46149	Livestock	Bovine	2016	Europe	France	BAP2	Yes	O9	H25	O9:H25	fimH32	F2:-:B1
SRR3156776	Environment	Water	2014	North America	United States	BAP4	No	O8	H30	O8:H30	Unknown	NA
SRR7726367	Environment	Wastewater	2018	North America	United States	BAP5	No	Other	H25	Other	fimH32	Other
SRR8502414	Environment	Water	2015	Europe	United Kingdom	BAP2	Yes	O8	H25	O8:H25	fimH32	F2:-:B1
SRR9887388	Environment	Water	2013	Europe	Sweden	BAP2	Yes	ONT	H10	Other	fimH30	F36:A4:B1
SRR9887395	Environment	Water	2013	Europe	Sweden	BAP2	Yes	O8	H10	O8:H10	fimH30	F36:A4:B1
SRR9887396	Environment	Water	2013	Europe	Sweden	BAP2	Yes	ONT	H10	Other	fimH30	F36:A4:B1
SRR10536667	Environment	Water	2019	North America	United States	BAP2	No	ONT	H25	ONT:H25	fimH27	NA
SRR3931199	Food	Plant	2009	North America	United States	BAP6	No	O116	H21	O116:H21	fimH32	NA
SRR7263703	Food	Plant	2002	North America	United States	BAP2	Yes	O8	H25	O8:H25	fimH32	F24:-:B1
SRR8140215	Food	Plant	2009	North America	United States	BAP6	No	Other	H21	Other	fimH32	NA
SRR9914075	Food	Plant	2009	North America	United States	BAP6	No	O116	H21	O116:H21	fimH32	NA
SRR3143601	Human	ExPEC	2012	Europe	United Kingdom	BAP2	Yes	O8	H25	O8:H25	Other	F24:-:B1
SRR5004156	Human	Human Other	2016	North America	United States	BAP2	Yes	O9	H25	O9:H25	fimH27	F2:-:B1
SRR3457725	Livestock	Porcine	1986	North America	United States	BAP2	No	ONT	H12	Other	fimH54	Other
SRR3465476	Livestock	Porcine	2013	North America	United States	BAP4	No	ONT	Other	Other	Unknown	NA
SRR3987498	Livestock	Bovine	1984	North America	United States	BAP6	No	Other	H21	Other	Other	NA
SRR3987746	Livestock	Bovine	2010	North America	United States	BAP6	No	Other	H21	Other	fimH54	Other
SRR3987689	Livestock	Livestock Other	1986	North America	United States	BAP6	No	ONT	H21	ONT:H21	fimH54	F89:A6:B16
SRR6412356	Livestock	Poultry	1987	North America	United States	BAP2	No	Other	H40	Other	fimH54	NA
SRR6427137	Livestock	Porcine	1983	North America	United States	BAP2	Yes	O9/Onovel22	H9	Other	fimH32	F24:-:B1
SRR6441170	Livestock	Porcine	1983	North America	United States	BAP1	Yes	Other	H5	Other	fimH31	Other
SRR6441144	Livestock	Porcine	1983	North America	United States	BAP2	Yes	O8	H25	O8:H25	fimH32	F18:-:B1
SRR7084884	Livestock	Livestock Other	2012	North America	United States	BAP6	No	Other	H21	Other	fimH32	Other
SRR8140251	Livestock	Bovine	2018	North America	United States	BAP6	No	Other	H21	Other	fimH53	NA
SRR8140243	Livestock	Bovine	2018	North America	United States	BAP6	No	Other	H21	Other	fimH54	Other
SRR8140236	Livestock	Bovine	2018	North America	United States	BAP6	No	Other	H21	Other	fimH54	Other
SRR9301016	Livestock	Ovine	2019	North America	United States	BAP2	No	O8	H9	O8:H9	Other	NA
SRR3465478	Wild Animal	Other Mammal	2013	North America	United States	BAP2	Yes	O9	H9	O9:H9	fimH27	F2:-:B1
SRR3957089	Wild Animal	Other Mammal	1996	North America	United States	BAP4	No	ONT	Other	Other	Other	Other
SRR3957074	Wild Animal	Avian	1987	North America	United States	BAP2	No	O8	H40	Other	fimH32	Other
SRR3972148	Wild Animal	Other Mammal	1996	North America	United States	BAP6	No	Other	H21	Other	fimH32	Other
SRR3987507	Wild Animal	Other Mammal	1985	North America	United States	BAP3	No	Other	H40	Other	fimH54	NA
SRR3993799	Wild Animal	Avian	1992	North America	United States	BAP6	No	Other	H21	Other	fimH32	Other
SRR5341918	Wild Animal	Other Mammal	1997	North America	United States	BAP4	No	Other	Other	Other	Other	Other
SRR6427410	Wild Animal	Avian	2000	North America	United States	BAP2	Yes	O8	H4	O8:H4	fimH27	F2:-:B1
SRR6726710	Wild Animal	Avian	1988	North America	United States	BAP6	No	Other	H21	Other	fimH54	Other
SRR7500674	Wild Animal	Other Mammal	2000	North America	United States	BAP2	Yes	O8	H4	O8:H4	fimH27	F2:-:B1
SRR7724612	Wild Animal	Avian	2017	Oceania	Australia	BAP2	Yes	O9/Onovel22	H4	Other	fimH30	F2:-:B1
SRR7724751	Wild Animal	Avian	2017	Oceania	Australia	BAP2	Yes	O8	H25	O8:H25	fimH30	F2:-:B1
ERR3040214	Wild Animal	Other Mammal	2018	Asia	China	BAP6	No	ONT	H9	ONT:H9	Other	NA
SRR9153325	Wild Animal	Other Mammal	2018	North America	United States	BAP2	Yes	O8	H25	O8:H25	Other	F2:-:B1
SRR9914141	Wild Animal	Avian	1993	North America	United States	BAP2	Yes	O8	H10	O8:H10	fimH32	Other
SRR9913778	Wild Animal	Avian	2003	North America	United States	BAP6	No	Other	H40	Other	fimH24	NA

## Sheet: Figure4
#FILE	SEQUENCE	START	END	STRAND	GENE	COVERAGE	COVERAGE_MAP	%COVERAGE	%IDENTITY	DATABASE	ACCESSION	PRODUCT	RESISTANCE
103764.fasta	contig00007	27593	27943	-	pCERC4_backbone_correct	9149-9482/126270	.=....../......	0.26	89.17	pCERC4		pCERC4_backbone_correct (126270 bp) Accession: KU578032
103764.fasta	contig00012	66720	67022	-	pCERC4_backbone_correct	9147-9449/126270	.=....../......	0.24	76.97	pCERC4		pCERC4_backbone_correct (126270 bp) Accession: KU578032
103764.fasta	contig00015	6447	6666	-	pCERC4_backbone_correct	23566-23781/126270	..=...../......	0.17	75.68	pCERC4		pCERC4_backbone_correct (126270 bp) Accession: KU578032
103764.fasta	contig00025	801	4326	+	pCERC4_backbone_correct	50056-53584/126270	.....=../......	2.79	95.78	pCERC4		pCERC4_backbone_correct (126270 bp) Accession: KU578032
103764.fasta	contig00025	4584	16615	+	pCERC4_backbone_correct	53835-65826/126270	.....===/......	9.49	94.73	pCERC4		pCERC4_backbone_correct (126270 bp) Accession: KU578032
103764.fasta	contig00025	17410	18326	+	pCERC4_backbone_correct	65883-66799/126270	.......=.......	0.73	96.51	pCERC4		pCERC4_backbone_correct (126270 bp) Accession: KU578032
103764.fasta	contig00025	18963	23131	+	pCERC4_backbone_correct	67409-71577/126270	.......=/......	3.3	87.63	pCERC4		pCERC4_backbone_correct (126270 bp) Accession: KU578032
103764.fasta	contig00025	23489	26826	+	pCERC4_backbone_correct	71590-74932/126270	.......=/=.....	2.64	91.27	pCERC4		pCERC4_backbone_correct (126270 bp) Accession: KU578032
103764.fasta	contig00025	27380	28442	+	pCERC4_backbone_correct	75444-76506/126270	........==.....	0.84	95.77	pCERC4		pCERC4_backbone_correct (126270 bp) Accession: KU578032
103764.fasta	contig00025	28848	33493	+	pCERC4_backbone_correct	76577-81217/126270	......../==....	3.68	97.89	pCERC4		pCERC4_backbone_correct (126270 bp) Accession: KU578032
103764.fasta	contig00025	35038	36033	+	pCERC4_backbone_correct	81254-82248/126270	......../.=....	0.79	95.08	pCERC4		pCERC4_backbone_correct (126270 bp) Accession: KU578032
103764.fasta	contig00025	36152	40470	+	pCERC4_backbone_correct	82507-86831/126270	......../.=....	3.4	93.19	pCERC4		pCERC4_backbone_correct (126270 bp) Accession: KU578032
103764.fasta	contig00025	41336	44130	+	pCERC4_backbone_correct	87845-90628/126270	......../.==...	2.19	88.22	pCERC4		pCERC4_backbone_correct (126270 bp) Accession: KU578032
103764.fasta	contig00025	44416	47574	+	pCERC4_backbone_correct	90918-94036/126270	......../..=...	2.46	91.76	pCERC4		pCERC4_backbone_correct (126270 bp) Accession: KU578032
103764.fasta	contig00025	47625	53646	+	pCERC4_backbone_correct	94028-100031/126270	......../..==..	4.73	92.89	pCERC4		pCERC4_backbone_correct (126270 bp) Accession: KU578032
103764.fasta	contig00025	53890	55340	+	pCERC4_backbone_correct	100201-101642/126270	......../...=..	1.14	89.7	pCERC4		pCERC4_backbone_correct (126270 bp) Accession: KU578032
103764.fasta	contig00025	55370	55715	+	pCERC4_backbone_correct	104098-104443/126270	......../...=..	0.27	87.07	pCERC4		pCERC4_backbone_correct (126270 bp) Accession: KU578032
103764.fasta	contig00034	1	133	+	pCERC4_backbone_correct	107970-108103/126270	......../...=..	0.11	99.25	pCERC4		pCERC4_backbone_correct (126270 bp) Accession: KU578032
103764.fasta	contig00040	1	798	-	pCERC4_backbone_correct	21366-22163/126270	..=............	0.63	97.87	pCERC4		pCERC4_backbone_correct (126270 bp) Accession: KU578032
103764.fasta	contig00040	4139	5448	+	pCERC4_backbone_correct	7742-9051/126270	==.............	1.04	97.02	pCERC4		pCERC4_backbone_correct (126270 bp) Accession: KU578032
103764.fasta	contig00052	1	159	+	pCERC4_backbone_correct	22538-22696/126270	..=............	0.13	99.37	pCERC4		pCERC4_backbone_correct (126270 bp) Accession: KU578032
103764.fasta	contig00052	33543	33752	+	pCERC4_backbone_correct	107328-107537/126270	............=..	0.17	99.05	pCERC4		pCERC4_backbone_correct (126270 bp) Accession: KU578032
103764.fasta	contig00060	1	127	-	pCERC4_backbone_correct	21366-21492/126270	..=............	0.1	100	pCERC4		pCERC4_backbone_correct (126270 bp) Accession: KU578032
103764.fasta	contig00061	25209	25335	-	pCERC4_backbone_correct	107971-108097/126270	............=..	0.1	100	pCERC4		pCERC4_backbone_correct (126270 bp) Accession: KU578032
103764.fasta	contig00067	1701	2147	-	pCERC4_backbone_correct	21366-21823/126270	..=...../......	0.35	86.71	pCERC4		pCERC4_backbone_correct (126270 bp) Accession: KU578032
103764.fasta	contig00067	2554	2732	+	pCERC4_backbone_correct	21418-21596/126270	..=...../......	0.14	75.28	pCERC4		pCERC4_backbone_correct (126270 bp) Accession: KU578032
103764.fasta	contig00067	6571	6658	-	pCERC4_backbone_correct	21378-21467/126270	..=...../......	0.07	90	pCERC4		pCERC4_backbone_correct (126270 bp) Accession: KU578032
103764.fasta	contig00067	17488	17832	-	pCERC4_backbone_correct	15284-15628/126270	.=.............	0.27	96.52	pCERC4		pCERC4_backbone_correct (126270 bp) Accession: KU578032
103764.fasta	contig00069	3	126	-	pCERC4_backbone_correct	7742-7865/126270	=..............	0.1	98.39	pCERC4		pCERC4_backbone_correct (126270 bp) Accession: KU578032
103764.fasta	contig00069	524	830	-	pCERC4_backbone_correct	9143-9451/126270	.=....../......	0.24	77.49	pCERC4		pCERC4_backbone_correct (126270 bp) Accession: KU578032
103764.fasta	contig00069	18204	18576	+	pCERC4_backbone_correct	22295-22669/126270	..=...../......	0.3	81.87	pCERC4		pCERC4_backbone_correct (126270 bp) Accession: KU578032
103764.fasta	contig00077	16580	16706	-	pCERC4_backbone_correct	22570-22696/126270	..=............	0.1	99.21	pCERC4		pCERC4_backbone_correct (126270 bp) Accession: KU578032
103764.fasta	contig00080	16346	16554	-	pCERC4_backbone_correct	124178-124386/126270	..............=	0.17	100	pCERC4		pCERC4_backbone_correct (126270 bp) Accession: KU578032
103764.fasta	contig00085	1	130	-	pCERC4_backbone_correct	21362-21491/126270	..=............	0.1	99.23	pCERC4		pCERC4_backbone_correct (126270 bp) Accession: KU578032
103764.fasta	contig00090	1	127	+	pCERC4_backbone_correct	8410-8536/126270	==.............	0.1	96.06	pCERC4		pCERC4_backbone_correct (126270 bp) Accession: KU578032
103764.fasta	contig00090	2535	2879	-	pCERC4_backbone_correct	9153-9482/126270	.=....../......	0.26	87.57	pCERC4		pCERC4_backbone_correct (126270 bp) Accession: KU578032
103764.fasta	contig00090	11552	12256	+	pCERC4_backbone_correct	123617-124329/126270	......../.....=	0.56	89.48	pCERC4		pCERC4_backbone_correct (126270 bp) Accession: KU578032
103764.fasta	contig00101	8159	8282	+	pCERC4_backbone_correct	7742-7865/126270	=..............	0.1	98.39	pCERC4		pCERC4_backbone_correct (126270 bp) Accession: KU578032
103764.fasta	contig00107	6224	6624	-	pCERC4_backbone_correct	22299-22699/126270	..=............	0.32	97.76	pCERC4		pCERC4_backbone_correct (126270 bp) Accession: KU578032
103764.fasta	contig00109	4412	4522	+	pCERC4_backbone_correct	9149-9259/126270	.=.............	0.09	81.08	pCERC4		pCERC4_backbone_correct (126270 bp) Accession: KU578032
103764.fasta	contig00111	5892	6018	-	pCERC4_backbone_correct	107970-108096/126270	............=..	0.1	100	pCERC4		pCERC4_backbone_correct (126270 bp) Accession: KU578032
103764.fasta	contig00113	1	642	+	pCERC4_backbone_correct	8410-9051/126270	==.............	0.51	95.17	pCERC4		pCERC4_backbone_correct (126270 bp) Accession: KU578032
103764.fasta	contig00127	1452	1873	+	pCERC4_backbone_correct	21369-21810/126270	..=...../......	0.33	82.02	pCERC4		pCERC4_backbone_correct (126270 bp) Accession: KU578032
103764.fasta	contig00127	1872	2315	+	pCERC4_backbone_correct	22248-22696/126270	..=...../......	0.35	89.56	pCERC4		pCERC4_backbone_correct (126270 bp) Accession: KU578032
103764.fasta	contig00137	2651	2776	-	pCERC4_backbone_correct	124261-124386/126270	..............=	0.1	100	pCERC4		pCERC4_backbone_correct (126270 bp) Accession: KU578032
103764.fasta	contig00168	946	1104	-	pCERC4_backbone_correct	22538-22696/126270	..=............	0.13	100	pCERC4		pCERC4_backbone_correct (126270 bp) Accession: KU578032
103764.fasta	contig00184	1	795	-	pCERC4_backbone_correct	7742-8536/126270	==.............	0.63	96.73	pCERC4		pCERC4_backbone_correct (126270 bp) Accession: KU578032
103764.fasta	contig00189	1	686	+	pCERC4_backbone_correct	107411-108096/126270	............=..	0.54	98.98	pCERC4		pCERC4_backbone_correct (126270 bp) Accession: KU578032
103764.fasta	contig00190	543	668	-	pCERC4_backbone_correct	22571-22696/126270	..=............	0.1	99.21	pCERC4		pCERC4_backbone_correct (126270 bp) Accession: KU578032
103764.fasta	contig00192	1	628	-	pCERC4_backbone_correct	22037-22664/126270	..=............	0.5	99.68	pCERC4		pCERC4_backbone_correct (126270 bp) Accession: KU578032
103764.fasta	contig00196	1	424	-	pCERC4_backbone_correct	21624-22047/126270	..=............	0.34	99.76	pCERC4		pCERC4_backbone_correct (126270 bp) Accession: KU578032
103764.fasta	contig00198	1	127	+	pCERC4_backbone_correct	107971-108097/126270	............=..	0.1	100	pCERC4		pCERC4_backbone_correct (126270 bp) Accession: KU578032
103764.fasta	contig00211	286	417	-	pCERC4_backbone_correct	107971-108102/126270	............=..	0.1	98.48	pCERC4		pCERC4_backbone_correct (126270 bp) Accession: KU578032
103764.fasta	contig00216	182	307	-	pCERC4_backbone_correct	124261-124386/126270	..............=	0.1	100	pCERC4		pCERC4_backbone_correct (126270 bp) Accession: KU578032
103764.fasta	contig00219	126	293	+	pCERC4_backbone_correct	21996-22163/126270	..=............	0.13	99.41	pCERC4		pCERC4_backbone_correct (126270 bp) Accession: KU578032
#FILE	SEQUENCE	START	END	STRAND	GENE	COVERAGE	COVERAGE_MAP	%COVERAGE	%IDENTITY	DATABASE	ACCESSION	PRODUCT	RESISTANCE
111396.fasta	contig00001	21304	21432	+	pCERC4_backbone_correct	107968-108096/126270	............=..	0.1	100	pCERC4		pCERC4_backbone_correct (126270 bp) Accession: KU578032
111396.fasta	contig00002	300748	300923	+	pCERC4_backbone_correct	90157-90332/126270	..........=....	0.14	75	pCERC4		pCERC4_backbone_correct (126270 bp) Accession: KU578032
111396.fasta	contig00003	233044	233170	-	pCERC4_backbone_correct	124260-124386/126270	..............=	0.1	93.7	pCERC4		pCERC4_backbone_correct (126270 bp) Accession: KU578032
111396.fasta	contig00010	134602	134727	-	pCERC4_backbone_correct	107971-108096/126270	............=..	0.1	100	pCERC4		pCERC4_backbone_correct (126270 bp) Accession: KU578032
111396.fasta	contig00011	121821	121946	-	pCERC4_backbone_correct	107971-108096/126270	............=..	0.1	100	pCERC4		pCERC4_backbone_correct (126270 bp) Accession: KU578032
111396.fasta	contig00012	104482	104694	-	pCERC4_backbone_correct	23574-23782/126270	..=...../......	0.16	77.21	pCERC4		pCERC4_backbone_correct (126270 bp) Accession: KU578032
111396.fasta	contig00013	1	126	+	pCERC4_backbone_correct	107971-108096/126270	............=..	0.1	100	pCERC4		pCERC4_backbone_correct (126270 bp) Accession: KU578032
111396.fasta	contig00014	1	125	+	pCERC4_backbone_correct	124262-124386/126270	..............=	0.1	93.6	pCERC4		pCERC4_backbone_correct (126270 bp) Accession: KU578032
111396.fasta	contig00014	113136	113260	-	pCERC4_backbone_correct	107972-108096/126270	............=..	0.1	100	pCERC4		pCERC4_backbone_correct (126270 bp) Accession: KU578032
111396.fasta	contig00020	1	134	+	pCERC4_backbone_correct	124260-124394/126270	......../.....=	0.11	92.59	pCERC4		pCERC4_backbone_correct (126270 bp) Accession: KU578032
111396.fasta	contig00021	2	129	-	pCERC4_backbone_correct	123617-123744/126270	..............=	0.1	100	pCERC4		pCERC4_backbone_correct (126270 bp) Accession: KU578032
111396.fasta	contig00022	1	127	-	pCERC4_backbone_correct	123617-123743/126270	..............=	0.1	100	pCERC4		pCERC4_backbone_correct (126270 bp) Accession: KU578032
111396.fasta	contig00023	1	126	+	pCERC4_backbone_correct	124261-124386/126270	..............=	0.1	93.65	pCERC4		pCERC4_backbone_correct (126270 bp) Accession: KU578032
111396.fasta	contig00027	1	55388	-	pCERC4_backbone_correct	52149-107537/126270	.....===/====..	43.86	99.99	pCERC4		pCERC4_backbone_correct (126270 bp) Accession: KU578032
111396.fasta	contig00029	1	127	+	pCERC4_backbone_correct	124939-125065/126270	..............=	0.1	100	pCERC4		pCERC4_backbone_correct (126270 bp) Accession: KU578032
111396.fasta	contig00029	5266	5626	-	pCERC4_backbone_correct	104084-104443/126270	......../...=..	0.29	88.64	pCERC4		pCERC4_backbone_correct (126270 bp) Accession: KU578032
111396.fasta	contig00029	5624	7008	-	pCERC4_backbone_correct	100279-101656/126270	......../...=..	1.09	90.76	pCERC4		pCERC4_backbone_correct (126270 bp) Accession: KU578032
111396.fasta	contig00029	7267	7339	-	pCERC4_backbone_correct	91315-91387/126270	..........=....	0.06	93.15	pCERC4		pCERC4_backbone_correct (126270 bp) Accession: KU578032
111396.fasta	contig00029	7717	11604	-	pCERC4_backbone_correct	92392-96294/126270	......../..=...	3.08	86.72	pCERC4		pCERC4_backbone_correct (126270 bp) Accession: KU578032
111396.fasta	contig00029	12443	12576	-	pCERC4_backbone_correct	104084-104216/126270	......../...=..	0.11	88.81	pCERC4		pCERC4_backbone_correct (126270 bp) Accession: KU578032
111396.fasta	contig00029	12574	12796	-	pCERC4_backbone_correct	101433-101656/126270	......../...=..	0.18	93.75	pCERC4		pCERC4_backbone_correct (126270 bp) Accession: KU578032
111396.fasta	contig00029	13615	13684	-	pCERC4_backbone_correct	91315-91384/126270	..........=....	0.06	92.86	pCERC4		pCERC4_backbone_correct (126270 bp) Accession: KU578032
111396.fasta	contig00032	53596	53720	-	pCERC4_backbone_correct	107972-108096/126270	............=..	0.1	100	pCERC4		pCERC4_backbone_correct (126270 bp) Accession: KU578032
111396.fasta	contig00035	1	47246	-	pCERC4_backbone_correct	1-47246/126270	======.........	37.42	100	pCERC4		pCERC4_backbone_correct (126270 bp) Accession: KU578032
111396.fasta	contig00035	47247	48578	-	pCERC4_backbone_correct	124939-126270/126270	..............=	1.05	100	pCERC4		pCERC4_backbone_correct (126270 bp) Accession: KU578032
111396.fasta	contig00038	1	127	+	pCERC4_backbone_correct	22570-22696/126270	..=............	0.1	96.06	pCERC4		pCERC4_backbone_correct (126270 bp) Accession: KU578032
111396.fasta	contig00038	3605	4913	+	pCERC4_backbone_correct	7742-9051/126270	==....../......	1.04	93.44	pCERC4		pCERC4_backbone_correct (126270 bp) Accession: KU578032
111396.fasta	contig00038	43882	44090	-	pCERC4_backbone_correct	124178-124386/126270	..............=	0.17	100	pCERC4		pCERC4_backbone_correct (126270 bp) Accession: KU578032
111396.fasta	contig00039	212	384	-	pCERC4_backbone_correct	125232-125406/126270	......../.....=	0.14	90.29	pCERC4		pCERC4_backbone_correct (126270 bp) Accession: KU578032
111396.fasta	contig00039	511	648	-	pCERC4_backbone_correct	125095-125231/126270	......../.....=	0.11	89.86	pCERC4		pCERC4_backbone_correct (126270 bp) Accession: KU578032
111396.fasta	contig00040	40897	41032	-	pCERC4_backbone_correct	124260-124395/126270	..............=	0.11	92.65	pCERC4		pCERC4_backbone_correct (126270 bp) Accession: KU578032
111396.fasta	contig00046	1	126	+	pCERC4_backbone_correct	124261-124386/126270	..............=	0.1	93.65	pCERC4		pCERC4_backbone_correct (126270 bp) Accession: KU578032
111396.fasta	contig00046	28144	28263	-	pCERC4_backbone_correct	124267-124386/126270	..............=	0.1	94.17	pCERC4		pCERC4_backbone_correct (126270 bp) Accession: KU578032
111396.fasta	contig00049	2011	2111	-	pCERC4_backbone_correct	9322-9422/126270	.=.............	0.08	83.17	pCERC4		pCERC4_backbone_correct (126270 bp) Accession: KU578032
111396.fasta	contig00050	1	253	+	pCERC4_backbone_correct	49808-50060/126270	.....=.........	0.2	98.02	pCERC4		pCERC4_backbone_correct (126270 bp) Accession: KU578032
111396.fasta	contig00050	3440	3857	+	pCERC4_backbone_correct	51568-51987/126270	.....=../......	0.33	89.76	pCERC4		pCERC4_backbone_correct (126270 bp) Accession: KU578032
111396.fasta	contig00052	16632	17026	+	pCERC4_backbone_correct	22965-23344/126270	..=...../......	0.3	86.36	pCERC4		pCERC4_backbone_correct (126270 bp) Accession: KU578032
111396.fasta	contig00054	3	235	-	pCERC4_backbone_correct	23117-23344/126270	..=...../......	0.18	89.79	pCERC4		pCERC4_backbone_correct (126270 bp) Accession: KU578032
111396.fasta	contig00055	1	15774	+	pCERC4_backbone_correct	107970-123743/126270	............===	12.49	99.99	pCERC4		pCERC4_backbone_correct (126270 bp) Accession: KU578032
111396.fasta	contig00056	15636	15762	-	pCERC4_backbone_correct	124260-124386/126270	..............=	0.1	93.7	pCERC4		pCERC4_backbone_correct (126270 bp) Accession: KU578032
111396.fasta	contig00057	1	127	-	pCERC4_backbone_correct	123618-123744/126270	..............=	0.1	100	pCERC4		pCERC4_backbone_correct (126270 bp) Accession: KU578032
111396.fasta	contig00058	1	2346	+	pCERC4_backbone_correct	49808-52153/126270	.....==........	1.86	100	pCERC4		pCERC4_backbone_correct (126270 bp) Accession: KU578032
111396.fasta	contig00059	1	125	+	pCERC4_backbone_correct	124262-124386/126270	..............=	0.1	93.6	pCERC4		pCERC4_backbone_correct (126270 bp) Accession: KU578032
111396.fasta	contig00060	1515	1819	-	pCERC4_backbone_correct	9149-9451/126270	.=....../......	0.24	96.39	pCERC4		pCERC4_backbone_correct (126270 bp) Accession: KU578032
111396.fasta	contig00060	11852	11983	-	pCERC4_backbone_correct	22570-22701/126270	..=............	0.1	95.45	pCERC4		pCERC4_backbone_correct (126270 bp) Accession: KU578032
111396.fasta	contig00061	4530	4820	-	pCERC4_backbone_correct	43169-43459/126270	.....=.........	0.23	91.06	pCERC4		pCERC4_backbone_correct (126270 bp) Accession: KU578032
111396.fasta	contig00064	1	232	-	pCERC4_backbone_correct	123617-123848/126270	..............=	0.18	93.1	pCERC4		pCERC4_backbone_correct (126270 bp) Accession: KU578032
111396.fasta	contig00064	8906	9251	+	pCERC4_backbone_correct	9153-9482/126270	.=....../......	0.26	89.02	pCERC4		pCERC4_backbone_correct (126270 bp) Accession: KU578032
111396.fasta	contig00065	1	209	-	pCERC4_backbone_correct	124387-124595/126270	..............=	0.17	99.04	pCERC4		pCERC4_backbone_correct (126270 bp) Accession: KU578032
111396.fasta	contig00065	4734	5769	+	pCERC4_backbone_correct	46329-47365/126270	.....=../......	0.82	95.95	pCERC4		pCERC4_backbone_correct (126270 bp) Accession: KU578032
111396.fasta	contig00065	8801	8963	+	pCERC4_backbone_correct	38725-38887/126270	....=..........	0.13	95.71	pCERC4		pCERC4_backbone_correct (126270 bp) Accession: KU578032
111396.fasta	contig00066	8723	8846	-	pCERC4_backbone_correct	107973-108096/126270	............=..	0.1	100	pCERC4		pCERC4_backbone_correct (126270 bp) Accession: KU578032
111396.fasta	contig00067	1	127	+	pCERC4_backbone_correct	8925-9051/126270	.=.............	0.1	100	pCERC4		pCERC4_backbone_correct (126270 bp) Accession: KU578032
111396.fasta	contig00083	1	1051	-	pCERC4_backbone_correct	21349-22400/126270	..=...../......	0.83	96.48	pCERC4		pCERC4_backbone_correct (126270 bp) Accession: KU578032
111396.fasta	contig00085	1	1035	-	pCERC4_backbone_correct	21366-22400/126270	..=............	0.82	97.2	pCERC4		pCERC4_backbone_correct (126270 bp) Accession: KU578032
111396.fasta	contig00085	3470	3839	+	pCERC4_backbone_correct	7742-8111/126270	=..............	0.29	96.22	pCERC4		pCERC4_backbone_correct (126270 bp) Accession: KU578032
111396.fasta	contig00086	3606	3730	-	pCERC4_backbone_correct	107972-108096/126270	............=..	0.1	100	pCERC4		pCERC4_backbone_correct (126270 bp) Accession: KU578032
111396.fasta	contig00087	3383	3506	-	pCERC4_backbone_correct	107973-108096/126270	............=..	0.1	100	pCERC4		pCERC4_backbone_correct (126270 bp) Accession: KU578032
111396.fasta	contig00095	1	2601	-	pCERC4_backbone_correct	47334-49934/126270	.....=.........	2.06	99.35	pCERC4		pCERC4_backbone_correct (126270 bp) Accession: KU578032
111396.fasta	contig00103	1	129	-	pCERC4_backbone_correct	107326-107454/126270	............=..	0.1	93.02	pCERC4		pCERC4_backbone_correct (126270 bp) Accession: KU578032
111396.fasta	contig00105	1165	1290	-	pCERC4_backbone_correct	107971-108096/126270	............=..	0.1	100	pCERC4		pCERC4_backbone_correct (126270 bp) Accession: KU578032
111396.fasta	contig00110	1	132	+	pCERC4_backbone_correct	124261-124392/126270	..............=	0.1	99.24	pCERC4		pCERC4_backbone_correct (126270 bp) Accession: KU578032
111396.fasta	contig00111	878	1002	-	pCERC4_backbone_correct	124262-124386/126270	..............=	0.1	93.6	pCERC4		pCERC4_backbone_correct (126270 bp) Accession: KU578032
111396.fasta	contig00120	1	574	+	pCERC4_backbone_correct	23220-23782/126270	..=...../......	0.45	91.83	pCERC4		pCERC4_backbone_correct (126270 bp) Accession: KU578032
111396.fasta	contig00123	1	649	+	pCERC4_backbone_correct	107329-107977/126270	............=..	0.51	92.91	pCERC4		pCERC4_backbone_correct (126270 bp) Accession: KU578032
111396.fasta	contig00127	1	597	+	pCERC4_backbone_correct	124469-125065/126270	..............=	0.47	100	pCERC4		pCERC4_backbone_correct (126270 bp) Accession: KU578032
111396.fasta	contig00134	1	559	-	pCERC4_backbone_correct	107411-107969/126270	............=..	0.44	100	pCERC4		pCERC4_backbone_correct (126270 bp) Accession: KU578032
111396.fasta	contig00137	1	522	+	pCERC4_backbone_correct	8294-8815/126270	==.............	0.41	97.7	pCERC4		pCERC4_backbone_correct (126270 bp) Accession: KU578032
111396.fasta	contig00139	1	423	+	pCERC4_backbone_correct	22274-22696/126270	..=............	0.33	94.56	pCERC4		pCERC4_backbone_correct (126270 bp) Accession: KU578032
111396.fasta	contig00144	1	336	+	pCERC4_backbone_correct	124260-124595/126270	..............=	0.27	100	pCERC4		pCERC4_backbone_correct (126270 bp) Accession: KU578032
111396.fasta	contig00159	1	252	-	pCERC4_backbone_correct	107843-108094/126270	............=..	0.2	100	pCERC4		pCERC4_backbone_correct (126270 bp) Accession: KU578032
111396.fasta	contig00160	1	251	-	pCERC4_backbone_correct	47210-47460/126270	.....=.........	0.2	100	pCERC4		pCERC4_backbone_correct (126270 bp) Accession: KU578032
111396.fasta	contig00171	1	230	-	pCERC4_backbone_correct	107867-108096/126270	............=..	0.18	99.56	pCERC4		pCERC4_backbone_correct (126270 bp) Accession: KU578032
111396.fasta	contig00174	1	207	+	pCERC4_backbone_correct	8696-8902/126270	.=.............	0.16	99.52	pCERC4		pCERC4_backbone_correct (126270 bp) Accession: KU578032
#FILE	SEQUENCE	START	END	STRAND	GENE	COVERAGE	COVERAGE_MAP	%COVERAGE	%IDENTITY	DATABASE	ACCESSION	PRODUCT	RESISTANCE
12zCTX.fasta	contig00027	25682	25904	+	pCERC4_backbone_correct	101433-101656/126270	......../...=..	0.18	95.09	pCERC4		pCERC4_backbone_correct (126270 bp) Accession: KU578032
12zCTX.fasta	contig00027	25902	26035	+	pCERC4_backbone_correct	104084-104216/126270	......../...=..	0.11	88.81	pCERC4		pCERC4_backbone_correct (126270 bp) Accession: KU578032
12zCTX.fasta	contig00027	26874	30731	+	pCERC4_backbone_correct	92392-96264/126270	......../..=...	3.05	87.06	pCERC4		pCERC4_backbone_correct (126270 bp) Accession: KU578032
12zCTX.fasta	contig00027	33800	33872	+	pCERC4_backbone_correct	91315-91387/126270	..........=....	0.06	93.15	pCERC4		pCERC4_backbone_correct (126270 bp) Accession: KU578032
12zCTX.fasta	contig00027	34131	35514	+	pCERC4_backbone_correct	100279-101656/126270	......../...=..	1.09	90.9	pCERC4		pCERC4_backbone_correct (126270 bp) Accession: KU578032
12zCTX.fasta	contig00027	35512	35872	+	pCERC4_backbone_correct	104084-104443/126270	......../...=..	0.29	88.37	pCERC4		pCERC4_backbone_correct (126270 bp) Accession: KU578032
12zCTX.fasta	contig00027	41009	41698	-	pCERC4_backbone_correct	124387-125065/126270	......../.....=	0.54	97.54	pCERC4		pCERC4_backbone_correct (126270 bp) Accession: KU578032
12zCTX.fasta	contig00027	49783	50799	+	pCERC4_backbone_correct	46329-47345/126270	.....=.........	0.81	95.97	pCERC4		pCERC4_backbone_correct (126270 bp) Accession: KU578032
12zCTX.fasta	contig00027	52125	53602	+	pCERC4_backbone_correct	48582-50059/126270	.....=.........	1.17	97.63	pCERC4		pCERC4_backbone_correct (126270 bp) Accession: KU578032
12zCTX.fasta	contig00027	57877	59419	+	pCERC4_backbone_correct	50056-51604/126270	.....=../......	1.22	97.55	pCERC4		pCERC4_backbone_correct (126270 bp) Accession: KU578032
12zCTX.fasta	contig00050	17712	18096	-	pCERC4_backbone_correct	51601-51987/126270	.....=../......	0.3	89.41	pCERC4		pCERC4_backbone_correct (126270 bp) Accession: KU578032
#FILE	SEQUENCE	START	END	STRAND	GENE	COVERAGE	COVERAGE_MAP	%COVERAGE	%IDENTITY	DATABASE	ACCESSION	PRODUCT	RESISTANCE
142661.fasta	contig00001	1	127	+	pCERC4_backbone_correct	124260-124386/126270	..............=	0.1	93.7	pCERC4		pCERC4_backbone_correct (126270 bp) Accession: KU578032
142661.fasta	contig00002	225206	225332	+	pCERC4_backbone_correct	21366-21492/126270	..=............	0.1	96.06	pCERC4		pCERC4_backbone_correct (126270 bp) Accession: KU578032
142661.fasta	contig00003	1	135	+	pCERC4_backbone_correct	107970-108103/126270	......../...=..	0.11	98.52	pCERC4		pCERC4_backbone_correct (126270 bp) Accession: KU578032
142661.fasta	contig00006	2	129	-	pCERC4_backbone_correct	123617-123744/126270	..............=	0.1	100	pCERC4		pCERC4_backbone_correct (126270 bp) Accession: KU578032
142661.fasta	contig00007	1	130	+	pCERC4_backbone_correct	22570-22699/126270	..=............	0.1	96.92	pCERC4		pCERC4_backbone_correct (126270 bp) Accession: KU578032
142661.fasta	contig00009	143991	144116	-	pCERC4_backbone_correct	107971-108096/126270	............=..	0.1	100	pCERC4		pCERC4_backbone_correct (126270 bp) Accession: KU578032
142661.fasta	contig00010	1	131	+	pCERC4_backbone_correct	124263-124394/126270	......../.....=	0.1	92.42	pCERC4		pCERC4_backbone_correct (126270 bp) Accession: KU578032
142661.fasta	contig00011	2	127	+	pCERC4_backbone_correct	107971-108096/126270	............=..	0.1	100	pCERC4		pCERC4_backbone_correct (126270 bp) Accession: KU578032
142661.fasta	contig00011	125039	125168	-	pCERC4_backbone_correct	124260-124389/126270	..............=	0.1	93.85	pCERC4		pCERC4_backbone_correct (126270 bp) Accession: KU578032
142661.fasta	contig00012	1	127	+	pCERC4_backbone_correct	22570-22696/126270	..=............	0.1	100	pCERC4		pCERC4_backbone_correct (126270 bp) Accession: KU578032
142661.fasta	contig00013	117984	118110	-	pCERC4_backbone_correct	107970-108096/126270	............=..	0.1	100	pCERC4		pCERC4_backbone_correct (126270 bp) Accession: KU578032
142661.fasta	contig00015	1	135	-	pCERC4_backbone_correct	123608-123742/126270	..............=	0.11	97.04	pCERC4		pCERC4_backbone_correct (126270 bp) Accession: KU578032
142661.fasta	contig00015	110954	111048	+	pCERC4_backbone_correct	22965-23060/126270	..=...../......	0.08	86.46	pCERC4		pCERC4_backbone_correct (126270 bp) Accession: KU578032
142661.fasta	contig00015	114377	114503	-	pCERC4_backbone_correct	22570-22696/126270	..=............	0.1	97.64	pCERC4		pCERC4_backbone_correct (126270 bp) Accession: KU578032
142661.fasta	contig00018	1	212	-	pCERC4_backbone_correct	107326-107537/126270	............=..	0.17	100	pCERC4		pCERC4_backbone_correct (126270 bp) Accession: KU578032
142661.fasta	contig00020	1	127	-	pCERC4_backbone_correct	123617-123743/126270	..............=	0.1	100	pCERC4		pCERC4_backbone_correct (126270 bp) Accession: KU578032
142661.fasta	contig00021	1	127	-	pCERC4_backbone_correct	123618-123744/126270	..............=	0.1	100	pCERC4		pCERC4_backbone_correct (126270 bp) Accession: KU578032
142661.fasta	contig00023	83560	83686	-	pCERC4_backbone_correct	124260-124386/126270	..............=	0.1	93.7	pCERC4		pCERC4_backbone_correct (126270 bp) Accession: KU578032
142661.fasta	contig00029	1	127	+	pCERC4_backbone_correct	124260-124386/126270	..............=	0.1	100	pCERC4		pCERC4_backbone_correct (126270 bp) Accession: KU578032
142661.fasta	contig00030	1	127	+	pCERC4_backbone_correct	124260-124386/126270	..............=	0.1	93.7	pCERC4		pCERC4_backbone_correct (126270 bp) Accession: KU578032
142661.fasta	contig00030	64573	65667	-	pCERC4_backbone_correct	24279-25363/126270	..=...../......	0.86	95.89	pCERC4		pCERC4_backbone_correct (126270 bp) Accession: KU578032
142661.fasta	contig00030	67787	67916	-	pCERC4_backbone_correct	107611-107740/126270	............=..	0.1	99.23	pCERC4		pCERC4_backbone_correct (126270 bp) Accession: KU578032
142661.fasta	contig00031	1	126	+	pCERC4_backbone_correct	124261-124386/126270	..............=	0.1	93.65	pCERC4		pCERC4_backbone_correct (126270 bp) Accession: KU578032
142661.fasta	contig00032	1	127	-	pCERC4_backbone_correct	21366-21492/126270	..=............	0.1	96.06	pCERC4		pCERC4_backbone_correct (126270 bp) Accession: KU578032
142661.fasta	contig00033	1	124	+	pCERC4_backbone_correct	107973-108096/126270	............=..	0.1	100	pCERC4		pCERC4_backbone_correct (126270 bp) Accession: KU578032
142661.fasta	contig00034	43377	43599	+	pCERC4_backbone_correct	101433-101656/126270	......../...=..	0.18	95.09	pCERC4		pCERC4_backbone_correct (126270 bp) Accession: KU578032
142661.fasta	contig00034	43597	43730	+	pCERC4_backbone_correct	104084-104216/126270	......../...=..	0.11	88.81	pCERC4		pCERC4_backbone_correct (126270 bp) Accession: KU578032
142661.fasta	contig00034	44569	48456	+	pCERC4_backbone_correct	92392-96294/126270	......../..=...	3.08	87.49	pCERC4		pCERC4_backbone_correct (126270 bp) Accession: KU578032
142661.fasta	contig00034	48834	48906	+	pCERC4_backbone_correct	91315-91387/126270	..........=....	0.06	93.15	pCERC4		pCERC4_backbone_correct (126270 bp) Accession: KU578032
142661.fasta	contig00034	49165	50549	+	pCERC4_backbone_correct	100279-101656/126270	......../...=..	1.09	90.97	pCERC4		pCERC4_backbone_correct (126270 bp) Accession: KU578032
142661.fasta	contig00034	50547	50908	+	pCERC4_backbone_correct	104084-104443/126270	......../...=..	0.29	88.4	pCERC4		pCERC4_backbone_correct (126270 bp) Accession: KU578032
142661.fasta	contig00034	56040	56166	-	pCERC4_backbone_correct	124939-125065/126270	..............=	0.1	100	pCERC4		pCERC4_backbone_correct (126270 bp) Accession: KU578032
142661.fasta	contig00036	4721	52228	+	pCERC4_backbone_correct	52149-99656/126270	......======...	37.62	99.99	pCERC4		pCERC4_backbone_correct (126270 bp) Accession: KU578032
142661.fasta	contig00039	42510	42788	-	pCERC4_backbone_correct	124108-124386/126270	..............=	0.22	99.28	pCERC4		pCERC4_backbone_correct (126270 bp) Accession: KU578032
142661.fasta	contig00040	1	128	-	pCERC4_backbone_correct	21365-21492/126270	..=............	0.1	96.09	pCERC4		pCERC4_backbone_correct (126270 bp) Accession: KU578032
142661.fasta	contig00040	42556	42690	-	pCERC4_backbone_correct	124261-124395/126270	..............=	0.11	91.85	pCERC4		pCERC4_backbone_correct (126270 bp) Accession: KU578032
142661.fasta	contig00042	1	126	+	pCERC4_backbone_correct	22571-22696/126270	..=............	0.1	97.62	pCERC4		pCERC4_backbone_correct (126270 bp) Accession: KU578032
142661.fasta	contig00042	36148	36273	-	pCERC4_backbone_correct	107971-108096/126270	............=..	0.1	100	pCERC4		pCERC4_backbone_correct (126270 bp) Accession: KU578032
142661.fasta	contig00046	28601	28726	-	pCERC4_backbone_correct	22571-22696/126270	..=............	0.1	97.62	pCERC4		pCERC4_backbone_correct (126270 bp) Accession: KU578032
142661.fasta	contig00049	1	25021	-	pCERC4_backbone_correct	22570-47590/126270	..====.........	19.82	100	pCERC4		pCERC4_backbone_correct (126270 bp) Accession: KU578032
142661.fasta	contig00050	1	127	+	pCERC4_backbone_correct	8925-9051/126270	.=.............	0.1	100	pCERC4		pCERC4_backbone_correct (126270 bp) Accession: KU578032
142661.fasta	contig00051	1	127	+	pCERC4_backbone_correct	22570-22696/126270	..=............	0.1	100	pCERC4		pCERC4_backbone_correct (126270 bp) Accession: KU578032
142661.fasta	contig00051	24748	24877	+	pCERC4_backbone_correct	21363-21492/126270	..=............	0.1	93.85	pCERC4		pCERC4_backbone_correct (126270 bp) Accession: KU578032
142661.fasta	contig00052	17719	18136	-	pCERC4_backbone_correct	51568-51987/126270	.....=../......	0.33	90	pCERC4		pCERC4_backbone_correct (126270 bp) Accession: KU578032
142661.fasta	contig00052	21323	21575	-	pCERC4_backbone_correct	49808-50060/126270	.....=.........	0.2	98.02	pCERC4		pCERC4_backbone_correct (126270 bp) Accession: KU578032
142661.fasta	contig00053	1	126	-	pCERC4_backbone_correct	21366-21491/126270	..=............	0.1	96.03	pCERC4		pCERC4_backbone_correct (126270 bp) Accession: KU578032
142661.fasta	contig00053	21139	21261	-	pCERC4_backbone_correct	124264-124386/126270	..............=	0.1	100	pCERC4		pCERC4_backbone_correct (126270 bp) Accession: KU578032
142661.fasta	contig00055	1	127	+	pCERC4_backbone_correct	124260-124386/126270	..............=	0.1	100	pCERC4		pCERC4_backbone_correct (126270 bp) Accession: KU578032
142661.fasta	contig00055	17415	17541	-	pCERC4_backbone_correct	124260-124386/126270	..............=	0.1	100	pCERC4		pCERC4_backbone_correct (126270 bp) Accession: KU578032
142661.fasta	contig00056	3175	3292	-	pCERC4_backbone_correct	38592-38709/126270	....=..........	0.09	90.68	pCERC4		pCERC4_backbone_correct (126270 bp) Accession: KU578032
142661.fasta	contig00056	5016	5193	+	pCERC4_backbone_correct	8878-9055/126270	.=.............	0.14	96.07	pCERC4		pCERC4_backbone_correct (126270 bp) Accession: KU578032
142661.fasta	contig00056	6417	6488	-	pCERC4_backbone_correct	5532-5603/126270	=..............	0.06	95.83	pCERC4		pCERC4_backbone_correct (126270 bp) Accession: KU578032
142661.fasta	contig00056	6484	7256	-	pCERC4_backbone_correct	123617-124390/126270	......../.....=	0.61	90.44	pCERC4		pCERC4_backbone_correct (126270 bp) Accession: KU578032
142661.fasta	contig00056	15929	16273	+	pCERC4_backbone_correct	9153-9482/126270	.=....../......	0.26	87.57	pCERC4		pCERC4_backbone_correct (126270 bp) Accession: KU578032
142661.fasta	contig00057	1	15774	+	pCERC4_backbone_correct	107970-123743/126270	............===	12.49	99.99	pCERC4		pCERC4_backbone_correct (126270 bp) Accession: KU578032
142661.fasta	contig00058	1	124	+	pCERC4_backbone_correct	124263-124386/126270	..............=	0.1	93.55	pCERC4		pCERC4_backbone_correct (126270 bp) Accession: KU578032
142661.fasta	contig00060	1	12816	+	pCERC4_backbone_correct	8925-21740/126270	.==............	10.15	100	pCERC4		pCERC4_backbone_correct (126270 bp) Accession: KU578032
142661.fasta	contig00061	11606	11728	-	pCERC4_backbone_correct	107974-108096/126270	............=..	0.1	100	pCERC4		pCERC4_backbone_correct (126270 bp) Accession: KU578032
142661.fasta	contig00062	1	981	+	pCERC4_backbone_correct	21721-22701/126270	..=............	0.78	96.02	pCERC4		pCERC4_backbone_correct (126270 bp) Accession: KU578032
142661.fasta	contig00062	11014	11298	+	pCERC4_backbone_correct	9149-9431/126270	.=....../......	0.22	96.14	pCERC4		pCERC4_backbone_correct (126270 bp) Accession: KU578032
142661.fasta	contig00062	11297	11423	-	pCERC4_backbone_correct	8925-9051/126270	.=.............	0.1	100	pCERC4		pCERC4_backbone_correct (126270 bp) Accession: KU578032
142661.fasta	contig00063	1	126	-	pCERC4_backbone_correct	21366-21491/126270	..=............	0.1	96.03	pCERC4		pCERC4_backbone_correct (126270 bp) Accession: KU578032
142661.fasta	contig00063	10878	11135	-	pCERC4_backbone_correct	23527-23782/126270	..=...../......	0.2	90.35	pCERC4		pCERC4_backbone_correct (126270 bp) Accession: KU578032
142661.fasta	contig00063	11133	11262	-	pCERC4_backbone_correct	124260-124389/126270	..............=	0.1	100	pCERC4		pCERC4_backbone_correct (126270 bp) Accession: KU578032
142661.fasta	contig00064	6443	6733	+	pCERC4_backbone_correct	43169-43459/126270	.....=.........	0.23	91.06	pCERC4		pCERC4_backbone_correct (126270 bp) Accession: KU578032
142661.fasta	contig00066	1	8111	-	pCERC4_backbone_correct	1-8111/126270	=..............	6.42	99.99	pCERC4		pCERC4_backbone_correct (126270 bp) Accession: KU578032
142661.fasta	contig00066	8112	9443	-	pCERC4_backbone_correct	124939-126270/126270	..............=	1.05	100	pCERC4		pCERC4_backbone_correct (126270 bp) Accession: KU578032
142661.fasta	contig00067	1	7803	-	pCERC4_backbone_correct	99649-107452/126270	......../...=..	6.18	99.95	pCERC4		pCERC4_backbone_correct (126270 bp) Accession: KU578032
142661.fasta	contig00068	1	125	+	pCERC4_backbone_correct	107972-108096/126270	............=..	0.1	100	pCERC4		pCERC4_backbone_correct (126270 bp) Accession: KU578032
142661.fasta	contig00073	1	126	+	pCERC4_backbone_correct	124261-124386/126270	..............=	0.1	93.65	pCERC4		pCERC4_backbone_correct (126270 bp) Accession: KU578032
142661.fasta	contig00076	1	257	-	pCERC4_backbone_correct	47334-47590/126270	.....=.........	0.2	98.05	pCERC4		pCERC4_backbone_correct (126270 bp) Accession: KU578032
142661.fasta	contig00076	336	1449	-	pCERC4_backbone_correct	46268-47345/126270	.....=../......	0.85	91.29	pCERC4		pCERC4_backbone_correct (126270 bp) Accession: KU578032
142661.fasta	contig00076	5879	6087	+	pCERC4_backbone_correct	124387-124595/126270	..............=	0.17	98.56	pCERC4		pCERC4_backbone_correct (126270 bp) Accession: KU578032
142661.fasta	contig00077	1	124	+	pCERC4_backbone_correct	22573-22696/126270	..=............	0.1	97.58	pCERC4		pCERC4_backbone_correct (126270 bp) Accession: KU578032
142661.fasta	contig00079	1	130	-	pCERC4_backbone_correct	21363-21492/126270	..=............	0.1	93.85	pCERC4		pCERC4_backbone_correct (126270 bp) Accession: KU578032
142661.fasta	contig00080	1	364	+	pCERC4_backbone_correct	48038-48401/126270	.....=.........	0.29	98.63	pCERC4		pCERC4_backbone_correct (126270 bp) Accession: KU578032
142661.fasta	contig00080	5163	5289	+	pCERC4_backbone_correct	48397-48523/126270	.....=.........	0.1	100	pCERC4		pCERC4_backbone_correct (126270 bp) Accession: KU578032
142661.fasta	contig00082	1	124	+	pCERC4_backbone_correct	107973-108096/126270	............=..	0.1	100	pCERC4		pCERC4_backbone_correct (126270 bp) Accession: KU578032
142661.fasta	contig00089	2703	3006	+	pCERC4_backbone_correct	9149-9451/126270	.=....../......	0.24	97.7	pCERC4		pCERC4_backbone_correct (126270 bp) Accession: KU578032
142661.fasta	contig00091	212	384	-	pCERC4_backbone_correct	125232-125406/126270	......../.....=	0.14	90.29	pCERC4		pCERC4_backbone_correct (126270 bp) Accession: KU578032
142661.fasta	contig00091	511	648	-	pCERC4_backbone_correct	125095-125231/126270	......../.....=	0.11	89.86	pCERC4		pCERC4_backbone_correct (126270 bp) Accession: KU578032
142661.fasta	contig00097	1	2346	+	pCERC4_backbone_correct	49808-52153/126270	.....==........	1.86	99.96	pCERC4		pCERC4_backbone_correct (126270 bp) Accession: KU578032
142661.fasta	contig00100	1	125	-	pCERC4_backbone_correct	123617-123741/126270	..............=	0.1	100	pCERC4		pCERC4_backbone_correct (126270 bp) Accession: KU578032
142661.fasta	contig00108	1	1538	+	pCERC4_backbone_correct	48397-49934/126270	.....=.........	1.22	99.48	pCERC4		pCERC4_backbone_correct (126270 bp) Accession: KU578032
142661.fasta	contig00109	1372	1496	-	pCERC4_backbone_correct	107972-108096/126270	............=..	0.1	100	pCERC4		pCERC4_backbone_correct (126270 bp) Accession: KU578032
142661.fasta	contig00110	1365	1493	+	pCERC4_backbone_correct	107326-107454/126270	............=..	0.1	93.02	pCERC4		pCERC4_backbone_correct (126270 bp) Accession: KU578032
142661.fasta	contig00112	1268	1394	+	pCERC4_backbone_correct	21366-21492/126270	..=............	0.1	94.49	pCERC4		pCERC4_backbone_correct (126270 bp) Accession: KU578032
142661.fasta	contig00124	1	1011	+	pCERC4_backbone_correct	21622-22632/126270	..=............	0.8	95.94	pCERC4		pCERC4_backbone_correct (126270 bp) Accession: KU578032
142661.fasta	contig00126	1	976	+	pCERC4_backbone_correct	21721-22696/126270	..=............	0.77	99.8	pCERC4		pCERC4_backbone_correct (126270 bp) Accession: KU578032
142661.fasta	contig00135	1	758	+	pCERC4_backbone_correct	8294-9051/126270	==.............	0.6	98.28	pCERC4		pCERC4_backbone_correct (126270 bp) Accession: KU578032
142661.fasta	contig00136	1	701	-	pCERC4_backbone_correct	47464-48164/126270	.....=.........	0.56	99.72	pCERC4		pCERC4_backbone_correct (126270 bp) Accession: KU578032
142661.fasta	contig00137	1	679	+	pCERC4_backbone_correct	7742-8420/126270	==.............	0.54	97.94	pCERC4		pCERC4_backbone_correct (126270 bp) Accession: KU578032
142661.fasta	contig00140	1	608	-	pCERC4_backbone_correct	124469-125065/126270	......../.....=	0.47	97.86	pCERC4		pCERC4_backbone_correct (126270 bp) Accession: KU578032
142661.fasta	contig00149	1	522	-	pCERC4_backbone_correct	8294-8815/126270	==.............	0.41	100	pCERC4		pCERC4_backbone_correct (126270 bp) Accession: KU578032
142661.fasta	contig00151	1	486	+	pCERC4_backbone_correct	107611-108096/126270	............=..	0.38	100	pCERC4		pCERC4_backbone_correct (126270 bp) Accession: KU578032
142661.fasta	contig00152	1	486	+	pCERC4_backbone_correct	48038-48523/126270	.....=.........	0.38	100	pCERC4		pCERC4_backbone_correct (126270 bp) Accession: KU578032
142661.fasta	contig00153	7	449	+	pCERC4_backbone_correct	107654-108096/126270	............=..	0.35	97.29	pCERC4		pCERC4_backbone_correct (126270 bp) Accession: KU578032
142661.fasta	contig00154	1	440	+	pCERC4_backbone_correct	123947-124386/126270	..............=	0.35	90.45	pCERC4		pCERC4_backbone_correct (126270 bp) Accession: KU578032
142661.fasta	contig00157	273	399	+	pCERC4_backbone_correct	7742-7868/126270	=..............	0.1	94.49	pCERC4		pCERC4_backbone_correct (126270 bp) Accession: KU578032
142661.fasta	contig00159	1	383	+	pCERC4_backbone_correct	21366-21748/126270	..=............	0.3	97.39	pCERC4		pCERC4_backbone_correct (126270 bp) Accession: KU578032
142661.fasta	contig00160	1	383	+	pCERC4_backbone_correct	21366-21748/126270	..=............	0.3	98.17	pCERC4		pCERC4_backbone_correct (126270 bp) Accession: KU578032
142661.fasta	contig00165	1	333	+	pCERC4_backbone_correct	124263-124595/126270	..............=	0.26	100	pCERC4		pCERC4_backbone_correct (126270 bp) Accession: KU578032
142661.fasta	contig00175	1	257	+	pCERC4_backbone_correct	107481-107737/126270	............=..	0.2	100	pCERC4		pCERC4_backbone_correct (126270 bp) Accession: KU578032
142661.fasta	contig00177	1	128	-	pCERC4_backbone_correct	7741-7868/126270	=..............	0.1	94.53	pCERC4		pCERC4_backbone_correct (126270 bp) Accession: KU578032
142661.fasta	contig00188	1	217	+	pCERC4_backbone_correct	21631-21847/126270	..=............	0.17	99.54	pCERC4		pCERC4_backbone_correct (126270 bp) Accession: KU578032
142661.fasta	contig00190	1	209	+	pCERC4_backbone_correct	124178-124386/126270	..............=	0.17	100	pCERC4		pCERC4_backbone_correct (126270 bp) Accession: KU578032
#FILE	SEQUENCE	START	END	STRAND	GENE	COVERAGE	COVERAGE_MAP	%COVERAGE	%IDENTITY	DATABASE	ACCESSION	PRODUCT	RESISTANCE
142897.fasta	contig00001	1	220	+	pCERC4_backbone_correct	124168-124387/126270	..............=	0.17	92.73	pCERC4		pCERC4_backbone_correct (126270 bp) Accession: KU578032
142897.fasta	contig00001	321565	321693	-	pCERC4_backbone_correct	107968-108096/126270	............=..	0.1	100	pCERC4		pCERC4_backbone_correct (126270 bp) Accession: KU578032
142897.fasta	contig00003	237123	237257	-	pCERC4_backbone_correct	107971-108104/126270	......../...=..	0.11	98.52	pCERC4		pCERC4_backbone_correct (126270 bp) Accession: KU578032
142897.fasta	contig00006	184911	185035	-	pCERC4_backbone_correct	107972-108096/126270	............=..	0.1	100	pCERC4		pCERC4_backbone_correct (126270 bp) Accession: KU578032
142897.fasta	contig00007	1	127	-	pCERC4_backbone_correct	123618-123744/126270	..............=	0.1	100	pCERC4		pCERC4_backbone_correct (126270 bp) Accession: KU578032
142897.fasta	contig00010	2	140	-	pCERC4_backbone_correct	123606-123744/126270	..............=	0.11	97.12	pCERC4		pCERC4_backbone_correct (126270 bp) Accession: KU578032
142897.fasta	contig00010	140928	141232	+	pCERC4_backbone_correct	9149-9451/126270	.=....../......	0.24	96.72	pCERC4		pCERC4_backbone_correct (126270 bp) Accession: KU578032
142897.fasta	contig00011	136616	136743	+	pCERC4_backbone_correct	123617-123744/126270	..............=	0.1	100	pCERC4		pCERC4_backbone_correct (126270 bp) Accession: KU578032
142897.fasta	contig00012	1	134	+	pCERC4_backbone_correct	124260-124394/126270	......../.....=	0.11	92.59	pCERC4		pCERC4_backbone_correct (126270 bp) Accession: KU578032
142897.fasta	contig00013	2	127	+	pCERC4_backbone_correct	107971-108096/126270	............=..	0.1	100	pCERC4		pCERC4_backbone_correct (126270 bp) Accession: KU578032
142897.fasta	contig00014	1	127	+	pCERC4_backbone_correct	124260-124386/126270	..............=	0.1	93.7	pCERC4		pCERC4_backbone_correct (126270 bp) Accession: KU578032
142897.fasta	contig00017	1	127	+	pCERC4_backbone_correct	124260-124386/126270	..............=	0.1	93.7	pCERC4		pCERC4_backbone_correct (126270 bp) Accession: KU578032
142897.fasta	contig00021	97004	97128	-	pCERC4_backbone_correct	107972-108096/126270	............=..	0.1	100	pCERC4		pCERC4_backbone_correct (126270 bp) Accession: KU578032
142897.fasta	contig00022	92746	92872	+	pCERC4_backbone_correct	123617-123743/126270	..............=	0.1	100	pCERC4		pCERC4_backbone_correct (126270 bp) Accession: KU578032
142897.fasta	contig00026	56725	58400	-	pCERC4_backbone_correct	51608-53292/126270	.....=../......	1.32	83.84	pCERC4		pCERC4_backbone_correct (126270 bp) Accession: KU578032
142897.fasta	contig00026	66559	67577	-	pCERC4_backbone_correct	46329-47347/126270	.....=.........	0.81	94.21	pCERC4		pCERC4_backbone_correct (126270 bp) Accession: KU578032
142897.fasta	contig00027	1	55388	-	pCERC4_backbone_correct	52149-107537/126270	.....===/====..	43.86	99.99	pCERC4		pCERC4_backbone_correct (126270 bp) Accession: KU578032
142897.fasta	contig00028	60041	60166	-	pCERC4_backbone_correct	107971-108096/126270	............=..	0.1	100	pCERC4		pCERC4_backbone_correct (126270 bp) Accession: KU578032
142897.fasta	contig00029	1	124	+	pCERC4_backbone_correct	107973-108096/126270	............=..	0.1	100	pCERC4		pCERC4_backbone_correct (126270 bp) Accession: KU578032
142897.fasta	contig00030	40374	40474	+	pCERC4_backbone_correct	9322-9422/126270	.=.............	0.08	83.17	pCERC4		pCERC4_backbone_correct (126270 bp) Accession: KU578032
142897.fasta	contig00030	45348	45703	-	pCERC4_backbone_correct	9143-9482/126270	.=....../......	0.27	93.54	pCERC4		pCERC4_backbone_correct (126270 bp) Accession: KU578032
142897.fasta	contig00030	53964	54038	-	pCERC4_backbone_correct	7965-8039/126270	=..............	0.06	98.67	pCERC4		pCERC4_backbone_correct (126270 bp) Accession: KU578032
142897.fasta	contig00033	1	125	+	pCERC4_backbone_correct	124262-124386/126270	..............=	0.1	93.6	pCERC4		pCERC4_backbone_correct (126270 bp) Accession: KU578032
142897.fasta	contig00034	1	126	+	pCERC4_backbone_correct	124261-124386/126270	..............=	0.1	93.65	pCERC4		pCERC4_backbone_correct (126270 bp) Accession: KU578032
142897.fasta	contig00035	43068	43205	+	pCERC4_backbone_correct	125095-125231/126270	......../.....=	0.11	89.86	pCERC4		pCERC4_backbone_correct (126270 bp) Accession: KU578032
142897.fasta	contig00035	43332	43504	+	pCERC4_backbone_correct	125232-125406/126270	......../.....=	0.14	90.29	pCERC4		pCERC4_backbone_correct (126270 bp) Accession: KU578032
142897.fasta	contig00037	1	135	+	pCERC4_backbone_correct	124261-124395/126270	..............=	0.11	92.59	pCERC4		pCERC4_backbone_correct (126270 bp) Accession: KU578032
142897.fasta	contig00038	39200	39325	-	pCERC4_backbone_correct	124261-124386/126270	..............=	0.1	93.65	pCERC4		pCERC4_backbone_correct (126270 bp) Accession: KU578032
142897.fasta	contig00040	16	276	+	pCERC4_backbone_correct	23524-23782/126270	..=...../......	0.2	90.46	pCERC4		pCERC4_backbone_correct (126270 bp) Accession: KU578032
142897.fasta	contig00040	37158	37283	-	pCERC4_backbone_correct	124261-124386/126270	..............=	0.1	93.65	pCERC4		pCERC4_backbone_correct (126270 bp) Accession: KU578032
142897.fasta	contig00043	34239	34363	+	pCERC4_backbone_correct	123618-123742/126270	..............=	0.1	100	pCERC4		pCERC4_backbone_correct (126270 bp) Accession: KU578032
142897.fasta	contig00046	1	127	-	pCERC4_backbone_correct	107328-107454/126270	............=..	0.1	100	pCERC4		pCERC4_backbone_correct (126270 bp) Accession: KU578032
142897.fasta	contig00052	1	24677	-	pCERC4_backbone_correct	22570-47246/126270	..====.........	19.54	100	pCERC4		pCERC4_backbone_correct (126270 bp) Accession: KU578032
142897.fasta	contig00053	1	1332	+	pCERC4_backbone_correct	124939-126270/126270	..............=	1.05	100	pCERC4		pCERC4_backbone_correct (126270 bp) Accession: KU578032
142897.fasta	contig00053	1333	22821	+	pCERC4_backbone_correct	1-21490/126270	===...../......	17.02	100	pCERC4		pCERC4_backbone_correct (126270 bp) Accession: KU578032
142897.fasta	contig00054	1	253	+	pCERC4_backbone_correct	49808-50060/126270	.....=.........	0.2	98.02	pCERC4		pCERC4_backbone_correct (126270 bp) Accession: KU578032
142897.fasta	contig00054	3440	3857	+	pCERC4_backbone_correct	51568-51987/126270	.....=../......	0.33	89.76	pCERC4		pCERC4_backbone_correct (126270 bp) Accession: KU578032
142897.fasta	contig00056	18122	18278	+	pCERC4_backbone_correct	23112-23263/126270	..=...../......	0.12	86.62	pCERC4		pCERC4_backbone_correct (126270 bp) Accession: KU578032
142897.fasta	contig00057	16532	16626	+	pCERC4_backbone_correct	22965-23060/126270	..=...../......	0.08	87.5	pCERC4		pCERC4_backbone_correct (126270 bp) Accession: KU578032
142897.fasta	contig00058	1	314	-	pCERC4_backbone_correct	22965-23263/126270	..=...../......	0.24	83.17	pCERC4		pCERC4_backbone_correct (126270 bp) Accession: KU578032
142897.fasta	contig00060	4500	4790	-	pCERC4_backbone_correct	43169-43459/126270	.....=.........	0.23	91.41	pCERC4		pCERC4_backbone_correct (126270 bp) Accession: KU578032
142897.fasta	contig00060	8369	9028	-	pCERC4_backbone_correct	24279-24938/126270	..=...../......	0.52	96.82	pCERC4		pCERC4_backbone_correct (126270 bp) Accession: KU578032
142897.fasta	contig00061	15863	15988	+	pCERC4_backbone_correct	123618-123743/126270	..............=	0.1	100	pCERC4		pCERC4_backbone_correct (126270 bp) Accession: KU578032
142897.fasta	contig00062	1	15774	+	pCERC4_backbone_correct	107970-123743/126270	............===	12.49	99.99	pCERC4		pCERC4_backbone_correct (126270 bp) Accession: KU578032
142897.fasta	contig00063	15636	15759	-	pCERC4_backbone_correct	124263-124386/126270	..............=	0.1	93.55	pCERC4		pCERC4_backbone_correct (126270 bp) Accession: KU578032
142897.fasta	contig00064	1	125	+	pCERC4_backbone_correct	124262-124386/126270	..............=	0.1	93.6	pCERC4		pCERC4_backbone_correct (126270 bp) Accession: KU578032
142897.fasta	contig00065	12813	13281	+	pCERC4_backbone_correct	124608-125065/126270	......../.....=	0.36	96.38	pCERC4		pCERC4_backbone_correct (126270 bp) Accession: KU578032
142897.fasta	contig00066	1	127	-	pCERC4_backbone_correct	123618-123744/126270	..............=	0.1	100	pCERC4		pCERC4_backbone_correct (126270 bp) Accession: KU578032
142897.fasta	contig00068	1	126	+	pCERC4_backbone_correct	124261-124386/126270	..............=	0.1	93.65	pCERC4		pCERC4_backbone_correct (126270 bp) Accession: KU578032
142897.fasta	contig00069	769	2078	-	pCERC4_backbone_correct	7742-9051/126270	==....../......	1.04	93.52	pCERC4		pCERC4_backbone_correct (126270 bp) Accession: KU578032
142897.fasta	contig00069	5556	6902	-	pCERC4_backbone_correct	21349-22696/126270	..=...../......	1.07	95.92	pCERC4		pCERC4_backbone_correct (126270 bp) Accession: KU578032
142897.fasta	contig00070	743	4758	+	pCERC4_backbone_correct	92264-96294/126270	......../..=...	3.17	85.99	pCERC4		pCERC4_backbone_correct (126270 bp) Accession: KU578032
142897.fasta	contig00070	5136	5207	+	pCERC4_backbone_correct	91315-91387/126270	......../..=...	0.06	91.78	pCERC4		pCERC4_backbone_correct (126270 bp) Accession: KU578032
142897.fasta	contig00070	7809	9191	+	pCERC4_backbone_correct	100279-101656/126270	......../...=..	1.09	90.32	pCERC4		pCERC4_backbone_correct (126270 bp) Accession: KU578032
142897.fasta	contig00070	9189	9548	+	pCERC4_backbone_correct	104084-104443/126270	......../...=..	0.28	88.92	pCERC4		pCERC4_backbone_correct (126270 bp) Accession: KU578032
142897.fasta	contig00073	1	136	+	pCERC4_backbone_correct	124261-124396/126270	..............=	0.11	91.91	pCERC4		pCERC4_backbone_correct (126270 bp) Accession: KU578032
142897.fasta	contig00074	2272	2632	-	pCERC4_backbone_correct	104084-104443/126270	......../...=..	0.29	88.64	pCERC4		pCERC4_backbone_correct (126270 bp) Accession: KU578032
142897.fasta	contig00074	2630	4014	-	pCERC4_backbone_correct	100279-101656/126270	......../...=..	1.09	90.69	pCERC4		pCERC4_backbone_correct (126270 bp) Accession: KU578032
142897.fasta	contig00074	4273	4345	-	pCERC4_backbone_correct	91315-91387/126270	..........=....	0.06	93.15	pCERC4		pCERC4_backbone_correct (126270 bp) Accession: KU578032
142897.fasta	contig00074	4723	8610	-	pCERC4_backbone_correct	92392-96294/126270	......../..=...	3.08	86.72	pCERC4		pCERC4_backbone_correct (126270 bp) Accession: KU578032
142897.fasta	contig00075	1	232	-	pCERC4_backbone_correct	123617-123848/126270	..............=	0.18	93.1	pCERC4		pCERC4_backbone_correct (126270 bp) Accession: KU578032
142897.fasta	contig00075	8906	9139	+	pCERC4_backbone_correct	9153-9385/126270	.=....../......	0.18	91.03	pCERC4		pCERC4_backbone_correct (126270 bp) Accession: KU578032
142897.fasta	contig00076	1	163	-	pCERC4_backbone_correct	38725-38887/126270	....=..........	0.13	95.71	pCERC4		pCERC4_backbone_correct (126270 bp) Accession: KU578032
142897.fasta	contig00076	3195	4230	-	pCERC4_backbone_correct	46329-47365/126270	.....=../......	0.82	95.95	pCERC4		pCERC4_backbone_correct (126270 bp) Accession: KU578032
142897.fasta	contig00076	8755	8963	+	pCERC4_backbone_correct	124387-124595/126270	..............=	0.17	99.04	pCERC4		pCERC4_backbone_correct (126270 bp) Accession: KU578032
142897.fasta	contig00077	8723	8846	-	pCERC4_backbone_correct	107973-108096/126270	............=..	0.1	100	pCERC4		pCERC4_backbone_correct (126270 bp) Accession: KU578032
142897.fasta	contig00079	6162	8507	-	pCERC4_backbone_correct	49808-52153/126270	.....==........	1.86	100	pCERC4		pCERC4_backbone_correct (126270 bp) Accession: KU578032
142897.fasta	contig00080	1	209	+	pCERC4_backbone_correct	124178-124386/126270	..............=	0.17	100	pCERC4		pCERC4_backbone_correct (126270 bp) Accession: KU578032
142897.fasta	contig00082	1	123	+	pCERC4_backbone_correct	124264-124386/126270	..............=	0.1	93.5	pCERC4		pCERC4_backbone_correct (126270 bp) Accession: KU578032
142897.fasta	contig00084	3175	3292	-	pCERC4_backbone_correct	38592-38709/126270	....=..........	0.09	93.22	pCERC4		pCERC4_backbone_correct (126270 bp) Accession: KU578032
142897.fasta	contig00084	5016	5189	+	pCERC4_backbone_correct	8878-9051/126270	.=.............	0.14	96.55	pCERC4		pCERC4_backbone_correct (126270 bp) Accession: KU578032
142897.fasta	contig00084	6399	6470	-	pCERC4_backbone_correct	5532-5603/126270	=..............	0.06	95.83	pCERC4		pCERC4_backbone_correct (126270 bp) Accession: KU578032
142897.fasta	contig00084	6466	6688	-	pCERC4_backbone_correct	124168-124390/126270	..............=	0.18	91.93	pCERC4		pCERC4_backbone_correct (126270 bp) Accession: KU578032
142897.fasta	contig00085	1	130	-	pCERC4_backbone_correct	123616-123745/126270	..............=	0.1	99.23	pCERC4		pCERC4_backbone_correct (126270 bp) Accession: KU578032
142897.fasta	contig00085	6236	6363	+	pCERC4_backbone_correct	123616-123743/126270	..............=	0.1	99.22	pCERC4		pCERC4_backbone_correct (126270 bp) Accession: KU578032
142897.fasta	contig00088	1	125	+	pCERC4_backbone_correct	124262-124386/126270	..............=	0.1	93.6	pCERC4		pCERC4_backbone_correct (126270 bp) Accession: KU578032
142897.fasta	contig00088	5375	5501	-	pCERC4_backbone_correct	124261-124387/126270	..............=	0.1	93.7	pCERC4		pCERC4_backbone_correct (126270 bp) Accession: KU578032
142897.fasta	contig00089	4766	4888	-	pCERC4_backbone_correct	107974-108096/126270	............=..	0.1	100	pCERC4		pCERC4_backbone_correct (126270 bp) Accession: KU578032
142897.fasta	contig00095	3606	3730	-	pCERC4_backbone_correct	107972-108096/126270	............=..	0.1	100	pCERC4		pCERC4_backbone_correct (126270 bp) Accession: KU578032
142897.fasta	contig00106	1	2601	-	pCERC4_backbone_correct	47334-49934/126270	.....=.........	2.06	99.31	pCERC4		pCERC4_backbone_correct (126270 bp) Accession: KU578032
142897.fasta	contig00108	769	1030	-	pCERC4_backbone_correct	22435-22696/126270	..=............	0.21	99.24	pCERC4		pCERC4_backbone_correct (126270 bp) Accession: KU578032
142897.fasta	contig00109	1	125	+	pCERC4_backbone_correct	107972-108096/126270	............=..	0.1	100	pCERC4		pCERC4_backbone_correct (126270 bp) Accession: KU578032
142897.fasta	contig00111	1	198	+	pCERC4_backbone_correct	22500-22697/126270	..=............	0.16	97.98	pCERC4		pCERC4_backbone_correct (126270 bp) Accession: KU578032
142897.fasta	contig00112	1	127	-	pCERC4_backbone_correct	21366-21492/126270	..=............	0.1	100	pCERC4		pCERC4_backbone_correct (126270 bp) Accession: KU578032
142897.fasta	contig00112	255	365	+	pCERC4_backbone_correct	9149-9259/126270	.=.............	0.09	80.18	pCERC4		pCERC4_backbone_correct (126270 bp) Accession: KU578032
142897.fasta	contig00120	1	129	-	pCERC4_backbone_correct	107326-107454/126270	............=..	0.1	93.02	pCERC4		pCERC4_backbone_correct (126270 bp) Accession: KU578032
142897.fasta	contig00123	1	126	+	pCERC4_backbone_correct	107971-108096/126270	............=..	0.1	100	pCERC4		pCERC4_backbone_correct (126270 bp) Accession: KU578032
142897.fasta	contig00130	1	1126	-	pCERC4_backbone_correct	21460-22585/126270	..=............	0.89	100	pCERC4		pCERC4_backbone_correct (126270 bp) Accession: KU578032
142897.fasta	contig00132	950	1081	-	pCERC4_backbone_correct	124261-124392/126270	..............=	0.1	99.24	pCERC4		pCERC4_backbone_correct (126270 bp) Accession: KU578032
142897.fasta	contig00133	827	1005	+	pCERC4_backbone_correct	101433-101612/126270	......../...=..	0.14	92.78	pCERC4		pCERC4_backbone_correct (126270 bp) Accession: KU578032
142897.fasta	contig00134	1	125	+	pCERC4_backbone_correct	124262-124386/126270	..............=	0.1	93.6	pCERC4		pCERC4_backbone_correct (126270 bp) Accession: KU578032
142897.fasta	contig00135	16	276	+	pCERC4_backbone_correct	23524-23782/126270	..=...../......	0.2	88.93	pCERC4		pCERC4_backbone_correct (126270 bp) Accession: KU578032
142897.fasta	contig00162	120	189	-	pCERC4_backbone_correct	91315-91384/126270	..........=....	0.06	92.86	pCERC4		pCERC4_backbone_correct (126270 bp) Accession: KU578032
142897.fasta	contig00172	1	559	-	pCERC4_backbone_correct	107411-107969/126270	............=..	0.44	100	pCERC4		pCERC4_backbone_correct (126270 bp) Accession: KU578032
142897.fasta	contig00175	1	557	-	pCERC4_backbone_correct	107421-107977/126270	............=..	0.44	92.64	pCERC4		pCERC4_backbone_correct (126270 bp) Accession: KU578032
142897.fasta	contig00176	1	540	-	pCERC4_backbone_correct	124469-124997/126270	......../.....=	0.42	97.59	pCERC4		pCERC4_backbone_correct (126270 bp) Accession: KU578032
142897.fasta	contig00186	1	508	+	pCERC4_backbone_correct	23141-23635/126270	..=...../......	0.39	91.55	pCERC4		pCERC4_backbone_correct (126270 bp) Accession: KU578032
142897.fasta	contig00197	1	336	-	pCERC4_backbone_correct	124260-124595/126270	..............=	0.27	100	pCERC4		pCERC4_backbone_correct (126270 bp) Accession: KU578032
142897.fasta	contig00198	1	330	-	pCERC4_backbone_correct	9156-9469/126270	.=....../......	0.25	88.48	pCERC4		pCERC4_backbone_correct (126270 bp) Accession: KU578032
142897.fasta	contig00200	96	229	-	pCERC4_backbone_correct	104084-104216/126270	......../...=..	0.11	88.81	pCERC4		pCERC4_backbone_correct (126270 bp) Accession: KU578032
142897.fasta	contig00200	227	289	-	pCERC4_backbone_correct	101594-101656/126270	............=..	0.05	98.41	pCERC4		pCERC4_backbone_correct (126270 bp) Accession: KU578032
142897.fasta	contig00219	1	252	+	pCERC4_backbone_correct	107843-108094/126270	............=..	0.2	100	pCERC4		pCERC4_backbone_correct (126270 bp) Accession: KU578032
142897.fasta	contig00220	1	251	+	pCERC4_backbone_correct	47210-47460/126270	.....=.........	0.2	100	pCERC4		pCERC4_backbone_correct (126270 bp) Accession: KU578032
142897.fasta	contig00223	1	246	-	pCERC4_backbone_correct	107851-108096/126270	............=..	0.19	99.59	pCERC4		pCERC4_backbone_correct (126270 bp) Accession: KU578032
#FILE	SEQUENCE	START	END	STRAND	GENE	COVERAGE	COVERAGE_MAP	%COVERAGE	%IDENTITY	DATABASE	ACCESSION	PRODUCT	RESISTANCE
1541m1.fasta	contig00001	1	119	+	pCERC4_backbone_correct	107978-108096/126270	............=..	0.09	99.16	pCERC4		pCERC4_backbone_correct (126270 bp) Accession: KU578032
1541m1.fasta	contig00003	151587	152356	+	pCERC4_backbone_correct	123617-124386/126270	..............=	0.61	91.17	pCERC4		pCERC4_backbone_correct (126270 bp) Accession: KU578032
1541m1.fasta	contig00003	196200	196404	-	pCERC4_backbone_correct	125232-125438/126270	......../.....=	0.16	90.34	pCERC4		pCERC4_backbone_correct (126270 bp) Accession: KU578032
1541m1.fasta	contig00003	196531	196668	-	pCERC4_backbone_correct	125095-125231/126270	......../.....=	0.11	89.86	pCERC4		pCERC4_backbone_correct (126270 bp) Accession: KU578032
1541m1.fasta	contig00003	245389	245500	-	pCERC4_backbone_correct	124276-124387/126270	..............=	0.09	100	pCERC4		pCERC4_backbone_correct (126270 bp) Accession: KU578032
1541m1.fasta	contig00005	20545	20774	+	pCERC4_backbone_correct	23554-23782/126270	..=...../......	0.18	78.36	pCERC4		pCERC4_backbone_correct (126270 bp) Accession: KU578032
1541m1.fasta	contig00009	133103	133210	-	pCERC4_backbone_correct	107989-108096/126270	............=..	0.09	100	pCERC4		pCERC4_backbone_correct (126270 bp) Accession: KU578032
1541m1.fasta	contig00011	1	111	+	pCERC4_backbone_correct	124276-124386/126270	..............=	0.09	100	pCERC4		pCERC4_backbone_correct (126270 bp) Accession: KU578032
1541m1.fasta	contig00014	111318	111428	+	pCERC4_backbone_correct	9149-9258/126270	.=....../......	0.09	96.4	pCERC4		pCERC4_backbone_correct (126270 bp) Accession: KU578032
1541m1.fasta	contig00024	11722	12491	-	pCERC4_backbone_correct	123617-124386/126270	..............=	0.61	99.48	pCERC4		pCERC4_backbone_correct (126270 bp) Accession: KU578032
1541m1.fasta	contig00025	69016	69125	-	pCERC4_backbone_correct	124277-124386/126270	..............=	0.09	100	pCERC4		pCERC4_backbone_correct (126270 bp) Accession: KU578032
1541m1.fasta	contig00026	1	112	-	pCERC4_backbone_correct	123616-123727/126270	..............=	0.09	100	pCERC4		pCERC4_backbone_correct (126270 bp) Accession: KU578032
1541m1.fasta	contig00030	59283	59397	-	pCERC4_backbone_correct	124276-124390/126270	..............=	0.09	99.13	pCERC4		pCERC4_backbone_correct (126270 bp) Accession: KU578032
1541m1.fasta	contig00035	1	111	+	pCERC4_backbone_correct	124277-124387/126270	..............=	0.09	100	pCERC4		pCERC4_backbone_correct (126270 bp) Accession: KU578032
1541m1.fasta	contig00039	42328	42439	+	pCERC4_backbone_correct	9148-9258/126270	.=....../......	0.09	96.43	pCERC4		pCERC4_backbone_correct (126270 bp) Accession: KU578032
1541m1.fasta	contig00043	1	111	-	pCERC4_backbone_correct	123618-123728/126270	..............=	0.09	100	pCERC4		pCERC4_backbone_correct (126270 bp) Accession: KU578032
1541m1.fasta	contig00049	1	111	-	pCERC4_backbone_correct	123618-123728/126270	..............=	0.09	100	pCERC4		pCERC4_backbone_correct (126270 bp) Accession: KU578032
1541m1.fasta	contig00050	21301	21916	+	pCERC4_backbone_correct	46329-46939/126270	.....=../......	0.48	75.24	pCERC4		pCERC4_backbone_correct (126270 bp) Accession: KU578032
1541m1.fasta	contig00051	2998	3767	-	pCERC4_backbone_correct	107327-108096/126270	............=..	0.61	96.23	pCERC4		pCERC4_backbone_correct (126270 bp) Accession: KU578032
1541m1.fasta	contig00051	4614	5395	+	pCERC4_backbone_correct	107326-108106/126270	......../...=..	0.62	97.06	pCERC4		pCERC4_backbone_correct (126270 bp) Accession: KU578032
1541m1.fasta	contig00051	17931	18557	+	pCERC4_backbone_correct	22070-22696/126270	..=............	0.5	99.04	pCERC4		pCERC4_backbone_correct (126270 bp) Accession: KU578032
1541m1.fasta	contig00054	1	119	+	pCERC4_backbone_correct	124277-124397/126270	......../.....=	0.09	97.52	pCERC4		pCERC4_backbone_correct (126270 bp) Accession: KU578032
1541m1.fasta	contig00061	1	110	+	pCERC4_backbone_correct	107987-108096/126270	............=..	0.09	100	pCERC4		pCERC4_backbone_correct (126270 bp) Accession: KU578032
1541m1.fasta	contig00062	1	187	+	pCERC4_backbone_correct	124201-124387/126270	..............=	0.15	99.47	pCERC4		pCERC4_backbone_correct (126270 bp) Accession: KU578032
1541m1.fasta	contig00062	352	3033	+	pCERC4_backbone_correct	104461-107145/126270	......../...=..	2.12	82.95	pCERC4		pCERC4_backbone_correct (126270 bp) Accession: KU578032
1541m1.fasta	contig00062	5421	6415	+	pCERC4_backbone_correct	1302-2296/126270	=......./......	0.79	82.23	pCERC4		pCERC4_backbone_correct (126270 bp) Accession: KU578032
1541m1.fasta	contig00064	754	1521	-	pCERC4_backbone_correct	107329-108096/126270	............=..	0.61	99.09	pCERC4		pCERC4_backbone_correct (126270 bp) Accession: KU578032
1541m1.fasta	contig00073	5993	6087	-	pCERC4_backbone_correct	22965-23060/126270	..=...../......	0.08	89.58	pCERC4		pCERC4_backbone_correct (126270 bp) Accession: KU578032
1541m1.fasta	contig00075	5970	6089	+	pCERC4_backbone_correct	123618-123737/126270	..............=	0.1	99.17	pCERC4		pCERC4_backbone_correct (126270 bp) Accession: KU578032
1541m1.fasta	contig00076	5241	5544	+	pCERC4_backbone_correct	9149-9451/126270	.=....../......	0.24	92.76	pCERC4		pCERC4_backbone_correct (126270 bp) Accession: KU578032
1541m1.fasta	contig00080	1	111	-	pCERC4_backbone_correct	7742-7852/126270	=..............	0.09	94.59	pCERC4		pCERC4_backbone_correct (126270 bp) Accession: KU578032
1541m1.fasta	contig00080	5250	5360	+	pCERC4_backbone_correct	9149-9258/126270	.=....../......	0.09	96.4	pCERC4		pCERC4_backbone_correct (126270 bp) Accession: KU578032
1541m1.fasta	contig00081	1	111	+	pCERC4_backbone_correct	124276-124386/126270	..............=	0.09	100	pCERC4		pCERC4_backbone_correct (126270 bp) Accession: KU578032
1541m1.fasta	contig00081	5041	5151	+	pCERC4_backbone_correct	9148-9257/126270	.=....../......	0.09	96.4	pCERC4		pCERC4_backbone_correct (126270 bp) Accession: KU578032
1541m1.fasta	contig00082	4997	5106	-	pCERC4_backbone_correct	8942-9051/126270	.=.............	0.09	100	pCERC4		pCERC4_backbone_correct (126270 bp) Accession: KU578032
1541m1.fasta	contig00085	1	111	+	pCERC4_backbone_correct	107986-108096/126270	............=..	0.09	100	pCERC4		pCERC4_backbone_correct (126270 bp) Accession: KU578032
1541m1.fasta	contig00085	1744	4856	+	pCERC4_backbone_correct	51554-54663/126270	.....==./......	2.45	92.29	pCERC4		pCERC4_backbone_correct (126270 bp) Accession: KU578032
1541m1.fasta	contig00085	4854	4964	+	pCERC4_backbone_correct	123616-123726/126270	..............=	0.09	99.1	pCERC4		pCERC4_backbone_correct (126270 bp) Accession: KU578032
1541m1.fasta	contig00102	1	117	-	pCERC4_backbone_correct	7736-7852/126270	=..............	0.09	93.16	pCERC4		pCERC4_backbone_correct (126270 bp) Accession: KU578032
1541m1.fasta	contig00123	1	108	+	pCERC4_backbone_correct	107989-108096/126270	............=..	0.09	100	pCERC4		pCERC4_backbone_correct (126270 bp) Accession: KU578032
1541m1.fasta	contig00128	2	1311	-	pCERC4_backbone_correct	7742-9051/126270	==.............	1.04	97.94	pCERC4		pCERC4_backbone_correct (126270 bp) Accession: KU578032
1541m1.fasta	contig00142	2	216	+	pCERC4_backbone_correct	9284-9482/126270	.=....../......	0.16	85.12	pCERC4		pCERC4_backbone_correct (126270 bp) Accession: KU578032
1541m1.fasta	contig00183	1	110	+	pCERC4_backbone_correct	124277-124386/126270	..............=	0.09	100	pCERC4		pCERC4_backbone_correct (126270 bp) Accession: KU578032
1541m1.fasta	contig00189	302	411	-	pCERC4_backbone_correct	8942-9051/126270	.=.............	0.09	100	pCERC4		pCERC4_backbone_correct (126270 bp) Accession: KU578032
1541m1.fasta	contig00191	287	396	+	pCERC4_backbone_correct	123618-123727/126270	..............=	0.09	100	pCERC4		pCERC4_backbone_correct (126270 bp) Accession: KU578032
1541m1.fasta	contig00192	278	388	-	pCERC4_backbone_correct	124276-124386/126270	..............=	0.09	99.1	pCERC4		pCERC4_backbone_correct (126270 bp) Accession: KU578032
1541m1.fasta	contig00211	1	109	-	pCERC4_backbone_correct	9149-9256/126270	.=....../......	0.09	96.33	pCERC4		pCERC4_backbone_correct (126270 bp) Accession: KU578032
1541m1.fasta	contig00232	1	113	-	pCERC4_backbone_correct	107326-107438/126270	............=..	0.09	99.11	pCERC4		pCERC4_backbone_correct (126270 bp) Accession: KU578032
1541m1.fasta	contig00236	98	219	+	pCERC4_backbone_correct	107317-107437/126270	......../...=..	0.1	95.9	pCERC4		pCERC4_backbone_correct (126270 bp) Accession: KU578032
1541m1.fasta	contig00238	112	219	-	pCERC4_backbone_correct	107989-108096/126270	............=..	0.09	100	pCERC4		pCERC4_backbone_correct (126270 bp) Accession: KU578032
#FILE	SEQUENCE	START	END	STRAND	GENE	COVERAGE	COVERAGE_MAP	%COVERAGE	%IDENTITY	DATABASE	ACCESSION	PRODUCT	RESISTANCE
1553m1.fasta	contig00001	1	119	+	pCERC4_backbone_correct	107978-108096/126270	............=..	0.09	99.16	pCERC4		pCERC4_backbone_correct (126270 bp) Accession: KU578032
1553m1.fasta	contig00004	39882	40651	-	pCERC4_backbone_correct	123617-124386/126270	..............=	0.61	91.43	pCERC4		pCERC4_backbone_correct (126270 bp) Accession: KU578032
1553m1.fasta	contig00005	154960	155189	-	pCERC4_backbone_correct	23554-23782/126270	..=...../......	0.18	78.36	pCERC4		pCERC4_backbone_correct (126270 bp) Accession: KU578032
1553m1.fasta	contig00009	1	108	+	pCERC4_backbone_correct	107989-108096/126270	............=..	0.09	100	pCERC4		pCERC4_backbone_correct (126270 bp) Accession: KU578032
1553m1.fasta	contig00011	1	176	+	pCERC4_backbone_correct	124211-124386/126270	..............=	0.14	100	pCERC4		pCERC4_backbone_correct (126270 bp) Accession: KU578032
1553m1.fasta	contig00015	1	111	-	pCERC4_backbone_correct	9149-9258/126270	.=....../......	0.09	96.4	pCERC4		pCERC4_backbone_correct (126270 bp) Accession: KU578032
1553m1.fasta	contig00026	69016	69125	-	pCERC4_backbone_correct	124277-124386/126270	..............=	0.09	100	pCERC4		pCERC4_backbone_correct (126270 bp) Accession: KU578032
1553m1.fasta	contig00027	1	114	-	pCERC4_backbone_correct	123616-123729/126270	..............=	0.09	100	pCERC4		pCERC4_backbone_correct (126270 bp) Accession: KU578032
1553m1.fasta	contig00030	1	115	+	pCERC4_backbone_correct	124276-124390/126270	..............=	0.09	99.13	pCERC4		pCERC4_backbone_correct (126270 bp) Accession: KU578032
1553m1.fasta	contig00031	59200	59310	+	pCERC4_backbone_correct	123617-123727/126270	..............=	0.09	100	pCERC4		pCERC4_backbone_correct (126270 bp) Accession: KU578032
1553m1.fasta	contig00035	2886	3090	-	pCERC4_backbone_correct	125232-125438/126270	......../.....=	0.16	90.34	pCERC4		pCERC4_backbone_correct (126270 bp) Accession: KU578032
1553m1.fasta	contig00035	3217	3354	-	pCERC4_backbone_correct	125095-125231/126270	......../.....=	0.11	89.86	pCERC4		pCERC4_backbone_correct (126270 bp) Accession: KU578032
1553m1.fasta	contig00035	52075	52186	-	pCERC4_backbone_correct	124276-124387/126270	..............=	0.09	100	pCERC4		pCERC4_backbone_correct (126270 bp) Accession: KU578032
1553m1.fasta	contig00038	49501	49611	-	pCERC4_backbone_correct	124277-124387/126270	..............=	0.09	100	pCERC4		pCERC4_backbone_correct (126270 bp) Accession: KU578032
1553m1.fasta	contig00042	1	112	-	pCERC4_backbone_correct	9148-9258/126270	.=....../......	0.09	96.43	pCERC4		pCERC4_backbone_correct (126270 bp) Accession: KU578032
1553m1.fasta	contig00046	33011	33121	+	pCERC4_backbone_correct	123618-123728/126270	..............=	0.09	100	pCERC4		pCERC4_backbone_correct (126270 bp) Accession: KU578032
1553m1.fasta	contig00052	1	111	-	pCERC4_backbone_correct	123618-123728/126270	..............=	0.09	100	pCERC4		pCERC4_backbone_correct (126270 bp) Accession: KU578032
1553m1.fasta	contig00053	21301	21916	+	pCERC4_backbone_correct	46329-46939/126270	.....=../......	0.48	75.24	pCERC4		pCERC4_backbone_correct (126270 bp) Accession: KU578032
1553m1.fasta	contig00056	1	110	-	pCERC4_backbone_correct	123618-123727/126270	..............=	0.09	100	pCERC4		pCERC4_backbone_correct (126270 bp) Accession: KU578032
1553m1.fasta	contig00056	3797	4311	+	pCERC4_backbone_correct	8537-9051/126270	==....../......	0.41	77.56	pCERC4		pCERC4_backbone_correct (126270 bp) Accession: KU578032
1553m1.fasta	contig00056	5064	5368	+	pCERC4_backbone_correct	119376-119680/126270	..............=	0.24	92.79	pCERC4		pCERC4_backbone_correct (126270 bp) Accession: KU578032
1553m1.fasta	contig00056	19740	19849	-	pCERC4_backbone_correct	107987-108096/126270	............=..	0.09	100	pCERC4		pCERC4_backbone_correct (126270 bp) Accession: KU578032
1553m1.fasta	contig00057	19387	19505	-	pCERC4_backbone_correct	124277-124397/126270	......../.....=	0.09	97.52	pCERC4		pCERC4_backbone_correct (126270 bp) Accession: KU578032
1553m1.fasta	contig00059	1	122	+	pCERC4_backbone_correct	107986-108106/126270	......../...=..	0.1	97.54	pCERC4		pCERC4_backbone_correct (126270 bp) Accession: KU578032
1553m1.fasta	contig00059	12658	13284	+	pCERC4_backbone_correct	22070-22696/126270	..=............	0.5	99.04	pCERC4		pCERC4_backbone_correct (126270 bp) Accession: KU578032
1553m1.fasta	contig00064	14884	15013	-	pCERC4_backbone_correct	124257-124386/126270	..............=	0.1	94.61	pCERC4		pCERC4_backbone_correct (126270 bp) Accession: KU578032
1553m1.fasta	contig00066	5785	6779	-	pCERC4_backbone_correct	1302-2296/126270	=......./......	0.79	82.23	pCERC4		pCERC4_backbone_correct (126270 bp) Accession: KU578032
1553m1.fasta	contig00066	9167	11848	-	pCERC4_backbone_correct	104461-107145/126270	......../...=..	2.12	82.95	pCERC4		pCERC4_backbone_correct (126270 bp) Accession: KU578032
1553m1.fasta	contig00066	12013	12199	-	pCERC4_backbone_correct	124201-124387/126270	..............=	0.15	99.47	pCERC4		pCERC4_backbone_correct (126270 bp) Accession: KU578032
1553m1.fasta	contig00067	11722	11886	-	pCERC4_backbone_correct	124222-124386/126270	..............=	0.13	99.39	pCERC4		pCERC4_backbone_correct (126270 bp) Accession: KU578032
1553m1.fasta	contig00071	8492	9259	+	pCERC4_backbone_correct	107329-108096/126270	............=..	0.61	99.09	pCERC4		pCERC4_backbone_correct (126270 bp) Accession: KU578032
1553m1.fasta	contig00077	246	340	+	pCERC4_backbone_correct	22965-23060/126270	..=...../......	0.08	89.58	pCERC4		pCERC4_backbone_correct (126270 bp) Accession: KU578032
1553m1.fasta	contig00078	5970	6089	+	pCERC4_backbone_correct	123618-123737/126270	..............=	0.1	99.17	pCERC4		pCERC4_backbone_correct (126270 bp) Accession: KU578032
1553m1.fasta	contig00079	5241	5544	+	pCERC4_backbone_correct	9149-9451/126270	.=....../......	0.24	92.76	pCERC4		pCERC4_backbone_correct (126270 bp) Accession: KU578032
1553m1.fasta	contig00082	1	111	-	pCERC4_backbone_correct	9149-9258/126270	.=....../......	0.09	96.4	pCERC4		pCERC4_backbone_correct (126270 bp) Accession: KU578032
1553m1.fasta	contig00082	5250	5360	+	pCERC4_backbone_correct	7742-7852/126270	=..............	0.09	94.59	pCERC4		pCERC4_backbone_correct (126270 bp) Accession: KU578032
1553m1.fasta	contig00083	1	111	-	pCERC4_backbone_correct	9148-9257/126270	.=....../......	0.09	96.4	pCERC4		pCERC4_backbone_correct (126270 bp) Accession: KU578032
1553m1.fasta	contig00083	5041	5151	-	pCERC4_backbone_correct	124276-124386/126270	..............=	0.09	100	pCERC4		pCERC4_backbone_correct (126270 bp) Accession: KU578032
1553m1.fasta	contig00084	1	110	+	pCERC4_backbone_correct	8942-9051/126270	.=.............	0.09	100	pCERC4		pCERC4_backbone_correct (126270 bp) Accession: KU578032
1553m1.fasta	contig00087	1	111	-	pCERC4_backbone_correct	123616-123726/126270	..............=	0.09	99.1	pCERC4		pCERC4_backbone_correct (126270 bp) Accession: KU578032
1553m1.fasta	contig00087	109	3221	-	pCERC4_backbone_correct	51554-54663/126270	.....==./......	2.45	92.29	pCERC4		pCERC4_backbone_correct (126270 bp) Accession: KU578032
1553m1.fasta	contig00087	4854	4964	-	pCERC4_backbone_correct	107986-108096/126270	............=..	0.09	100	pCERC4		pCERC4_backbone_correct (126270 bp) Accession: KU578032
1553m1.fasta	contig00105	1	213	+	pCERC4_backbone_correct	107884-108096/126270	............=..	0.17	99.06	pCERC4		pCERC4_backbone_correct (126270 bp) Accession: KU578032
1553m1.fasta	contig00108	2650	2766	+	pCERC4_backbone_correct	7736-7852/126270	=..............	0.09	93.16	pCERC4		pCERC4_backbone_correct (126270 bp) Accession: KU578032
1553m1.fasta	contig00141	1	108	+	pCERC4_backbone_correct	107989-108096/126270	............=..	0.09	100	pCERC4		pCERC4_backbone_correct (126270 bp) Accession: KU578032
1553m1.fasta	contig00148	1	1310	+	pCERC4_backbone_correct	7742-9051/126270	==.............	1.04	97.94	pCERC4		pCERC4_backbone_correct (126270 bp) Accession: KU578032
1553m1.fasta	contig00161	1	115	+	pCERC4_backbone_correct	124276-124391/126270	......../.....=	0.09	95.69	pCERC4		pCERC4_backbone_correct (126270 bp) Accession: KU578032
1553m1.fasta	contig00161	963	1128	-	pCERC4_backbone_correct	124221-124386/126270	..............=	0.13	98.8	pCERC4		pCERC4_backbone_correct (126270 bp) Accession: KU578032
1553m1.fasta	contig00165	900	1114	-	pCERC4_backbone_correct	9284-9482/126270	.=....../......	0.16	85.12	pCERC4		pCERC4_backbone_correct (126270 bp) Accession: KU578032
1553m1.fasta	contig00219	343	452	-	pCERC4_backbone_correct	124277-124386/126270	..............=	0.09	100	pCERC4		pCERC4_backbone_correct (126270 bp) Accession: KU578032
1553m1.fasta	contig00227	1	110	+	pCERC4_backbone_correct	8942-9051/126270	.=.............	0.09	100	pCERC4		pCERC4_backbone_correct (126270 bp) Accession: KU578032
1553m1.fasta	contig00230	287	394	+	pCERC4_backbone_correct	123618-123725/126270	..............=	0.09	100	pCERC4		pCERC4_backbone_correct (126270 bp) Accession: KU578032
1553m1.fasta	contig00231	278	388	-	pCERC4_backbone_correct	124276-124386/126270	..............=	0.09	99.1	pCERC4		pCERC4_backbone_correct (126270 bp) Accession: KU578032
1553m1.fasta	contig00242	1	283	-	pCERC4_backbone_correct	107524-107806/126270	............=..	0.22	95.05	pCERC4		pCERC4_backbone_correct (126270 bp) Accession: KU578032
1553m1.fasta	contig00252	132	240	+	pCERC4_backbone_correct	9149-9256/126270	.=....../......	0.09	96.33	pCERC4		pCERC4_backbone_correct (126270 bp) Accession: KU578032
1553m1.fasta	contig00276	1	113	-	pCERC4_backbone_correct	107326-107438/126270	............=..	0.09	99.11	pCERC4		pCERC4_backbone_correct (126270 bp) Accession: KU578032
1553m1.fasta	contig00281	98	219	+	pCERC4_backbone_correct	107317-107437/126270	......../...=..	0.1	95.9	pCERC4		pCERC4_backbone_correct (126270 bp) Accession: KU578032
1553m1.fasta	contig00282	1	108	+	pCERC4_backbone_correct	107989-108096/126270	............=..	0.09	100	pCERC4		pCERC4_backbone_correct (126270 bp) Accession: KU578032
1553m1.fasta	contig00286	1	217	+	pCERC4_backbone_correct	107590-107806/126270	............=..	0.17	99.54	pCERC4		pCERC4_backbone_correct (126270 bp) Accession: KU578032
1553m1.fasta	contig00292	1	213	-	pCERC4_backbone_correct	107534-107746/126270	............=..	0.17	93.43	pCERC4		pCERC4_backbone_correct (126270 bp) Accession: KU578032
#FILE	SEQUENCE	START	END	STRAND	GENE	COVERAGE	COVERAGE_MAP	%COVERAGE	%IDENTITY	DATABASE	ACCESSION	PRODUCT	RESISTANCE
1560m1.fasta	contig00001	587690	587808	-	pCERC4_backbone_correct	107978-108096/126270	............=..	0.09	99.16	pCERC4		pCERC4_backbone_correct (126270 bp) Accession: KU578032
1560m1.fasta	contig00003	151587	152356	+	pCERC4_backbone_correct	123617-124386/126270	..............=	0.61	91.17	pCERC4		pCERC4_backbone_correct (126270 bp) Accession: KU578032
1560m1.fasta	contig00005	154959	155188	-	pCERC4_backbone_correct	23554-23782/126270	..=...../......	0.18	78.36	pCERC4		pCERC4_backbone_correct (126270 bp) Accession: KU578032
1560m1.fasta	contig00009	1	119	+	pCERC4_backbone_correct	107978-108096/126270	............=..	0.09	100	pCERC4		pCERC4_backbone_correct (126270 bp) Accession: KU578032
1560m1.fasta	contig00011	1	111	+	pCERC4_backbone_correct	124276-124386/126270	..............=	0.09	100	pCERC4		pCERC4_backbone_correct (126270 bp) Accession: KU578032
1560m1.fasta	contig00014	111318	111428	+	pCERC4_backbone_correct	9149-9258/126270	.=....../......	0.09	96.4	pCERC4		pCERC4_backbone_correct (126270 bp) Accession: KU578032
1560m1.fasta	contig00024	69016	69125	-	pCERC4_backbone_correct	124277-124386/126270	..............=	0.09	100	pCERC4		pCERC4_backbone_correct (126270 bp) Accession: KU578032
1560m1.fasta	contig00025	1	114	-	pCERC4_backbone_correct	123616-123729/126270	..............=	0.09	100	pCERC4		pCERC4_backbone_correct (126270 bp) Accession: KU578032
1560m1.fasta	contig00029	1	115	+	pCERC4_backbone_correct	124276-124390/126270	..............=	0.09	99.13	pCERC4		pCERC4_backbone_correct (126270 bp) Accession: KU578032
1560m1.fasta	contig00030	1	111	-	pCERC4_backbone_correct	123617-123727/126270	..............=	0.09	100	pCERC4		pCERC4_backbone_correct (126270 bp) Accession: KU578032
1560m1.fasta	contig00034	2886	3090	-	pCERC4_backbone_correct	125232-125438/126270	......../.....=	0.16	90.34	pCERC4		pCERC4_backbone_correct (126270 bp) Accession: KU578032
1560m1.fasta	contig00034	3217	3354	-	pCERC4_backbone_correct	125095-125231/126270	......../.....=	0.11	89.86	pCERC4		pCERC4_backbone_correct (126270 bp) Accession: KU578032
1560m1.fasta	contig00034	52075	52186	-	pCERC4_backbone_correct	124276-124387/126270	..............=	0.09	100	pCERC4		pCERC4_backbone_correct (126270 bp) Accession: KU578032
1560m1.fasta	contig00037	49501	49611	-	pCERC4_backbone_correct	124277-124387/126270	..............=	0.09	100	pCERC4		pCERC4_backbone_correct (126270 bp) Accession: KU578032
1560m1.fasta	contig00040	42328	42439	+	pCERC4_backbone_correct	9148-9258/126270	.=....../......	0.09	96.43	pCERC4		pCERC4_backbone_correct (126270 bp) Accession: KU578032
1560m1.fasta	contig00044	1	111	-	pCERC4_backbone_correct	123618-123728/126270	..............=	0.09	100	pCERC4		pCERC4_backbone_correct (126270 bp) Accession: KU578032
1560m1.fasta	contig00051	24214	24324	+	pCERC4_backbone_correct	123618-123728/126270	..............=	0.09	100	pCERC4		pCERC4_backbone_correct (126270 bp) Accession: KU578032
1560m1.fasta	contig00052	1483	2098	-	pCERC4_backbone_correct	46329-46939/126270	.....=../......	0.48	75.24	pCERC4		pCERC4_backbone_correct (126270 bp) Accession: KU578032
1560m1.fasta	contig00055	19387	19505	-	pCERC4_backbone_correct	124277-124397/126270	......../.....=	0.09	97.52	pCERC4		pCERC4_backbone_correct (126270 bp) Accession: KU578032
1560m1.fasta	contig00057	1	122	+	pCERC4_backbone_correct	107986-108106/126270	......../...=..	0.1	97.54	pCERC4		pCERC4_backbone_correct (126270 bp) Accession: KU578032
1560m1.fasta	contig00057	12658	13284	+	pCERC4_backbone_correct	22070-22696/126270	..=............	0.5	99.04	pCERC4		pCERC4_backbone_correct (126270 bp) Accession: KU578032
1560m1.fasta	contig00062	12838	12947	-	pCERC4_backbone_correct	107987-108096/126270	............=..	0.09	100	pCERC4		pCERC4_backbone_correct (126270 bp) Accession: KU578032
1560m1.fasta	contig00063	5785	6779	-	pCERC4_backbone_correct	1302-2296/126270	=......./......	0.79	82.23	pCERC4		pCERC4_backbone_correct (126270 bp) Accession: KU578032
1560m1.fasta	contig00063	9167	11848	-	pCERC4_backbone_correct	104461-107145/126270	......../...=..	2.12	82.95	pCERC4		pCERC4_backbone_correct (126270 bp) Accession: KU578032
1560m1.fasta	contig00063	12013	12199	-	pCERC4_backbone_correct	124201-124387/126270	..............=	0.15	99.47	pCERC4		pCERC4_backbone_correct (126270 bp) Accession: KU578032
1560m1.fasta	contig00064	1	165	+	pCERC4_backbone_correct	124222-124386/126270	..............=	0.13	99.39	pCERC4		pCERC4_backbone_correct (126270 bp) Accession: KU578032
1560m1.fasta	contig00068	8318	8493	-	pCERC4_backbone_correct	124211-124386/126270	..............=	0.14	99.43	pCERC4		pCERC4_backbone_correct (126270 bp) Accession: KU578032
1560m1.fasta	contig00073	246	340	+	pCERC4_backbone_correct	22965-23060/126270	..=...../......	0.08	89.58	pCERC4		pCERC4_backbone_correct (126270 bp) Accession: KU578032
1560m1.fasta	contig00074	455	758	-	pCERC4_backbone_correct	9149-9451/126270	.=....../......	0.24	92.76	pCERC4		pCERC4_backbone_correct (126270 bp) Accession: KU578032
1560m1.fasta	contig00075	1	120	-	pCERC4_backbone_correct	123618-123737/126270	..............=	0.1	99.17	pCERC4		pCERC4_backbone_correct (126270 bp) Accession: KU578032
1560m1.fasta	contig00079	1	111	-	pCERC4_backbone_correct	7742-7852/126270	=..............	0.09	94.59	pCERC4		pCERC4_backbone_correct (126270 bp) Accession: KU578032
1560m1.fasta	contig00079	5250	5360	+	pCERC4_backbone_correct	9149-9258/126270	.=....../......	0.09	96.4	pCERC4		pCERC4_backbone_correct (126270 bp) Accession: KU578032
1560m1.fasta	contig00080	1	111	+	pCERC4_backbone_correct	124276-124386/126270	..............=	0.09	100	pCERC4		pCERC4_backbone_correct (126270 bp) Accession: KU578032
1560m1.fasta	contig00080	5041	5151	+	pCERC4_backbone_correct	9148-9257/126270	.=....../......	0.09	96.4	pCERC4		pCERC4_backbone_correct (126270 bp) Accession: KU578032
1560m1.fasta	contig00081	1	110	+	pCERC4_backbone_correct	8942-9051/126270	.=.............	0.09	100	pCERC4		pCERC4_backbone_correct (126270 bp) Accession: KU578032
1560m1.fasta	contig00084	1	111	+	pCERC4_backbone_correct	107986-108096/126270	............=..	0.09	100	pCERC4		pCERC4_backbone_correct (126270 bp) Accession: KU578032
1560m1.fasta	contig00084	1744	4856	+	pCERC4_backbone_correct	51554-54663/126270	.....==./......	2.45	92.29	pCERC4		pCERC4_backbone_correct (126270 bp) Accession: KU578032
1560m1.fasta	contig00084	4854	4964	+	pCERC4_backbone_correct	123616-123726/126270	..............=	0.09	99.1	pCERC4		pCERC4_backbone_correct (126270 bp) Accession: KU578032
1560m1.fasta	contig00085	1	166	+	pCERC4_backbone_correct	124221-124386/126270	..............=	0.13	98.8	pCERC4		pCERC4_backbone_correct (126270 bp) Accession: KU578032
1560m1.fasta	contig00085	1016	1785	+	pCERC4_backbone_correct	107327-108096/126270	............=..	0.61	96.23	pCERC4		pCERC4_backbone_correct (126270 bp) Accession: KU578032
1560m1.fasta	contig00102	1	117	-	pCERC4_backbone_correct	7736-7852/126270	=..............	0.09	93.16	pCERC4		pCERC4_backbone_correct (126270 bp) Accession: KU578032
1560m1.fasta	contig00130	1604	1711	-	pCERC4_backbone_correct	107989-108096/126270	............=..	0.09	100	pCERC4		pCERC4_backbone_correct (126270 bp) Accession: KU578032
1560m1.fasta	contig00137	2	1311	-	pCERC4_backbone_correct	7742-9051/126270	==.............	1.04	97.94	pCERC4		pCERC4_backbone_correct (126270 bp) Accession: KU578032
1560m1.fasta	contig00150	900	1114	-	pCERC4_backbone_correct	9284-9482/126270	.=....../......	0.16	85.12	pCERC4		pCERC4_backbone_correct (126270 bp) Accession: KU578032
1560m1.fasta	contig00192	344	453	-	pCERC4_backbone_correct	124277-124386/126270	..............=	0.09	100	pCERC4		pCERC4_backbone_correct (126270 bp) Accession: KU578032
1560m1.fasta	contig00199	1	110	+	pCERC4_backbone_correct	8942-9051/126270	.=.............	0.09	100	pCERC4		pCERC4_backbone_correct (126270 bp) Accession: KU578032
1560m1.fasta	contig00202	1	110	-	pCERC4_backbone_correct	123618-123727/126270	..............=	0.09	100	pCERC4		pCERC4_backbone_correct (126270 bp) Accession: KU578032
1560m1.fasta	contig00203	1	193	+	pCERC4_backbone_correct	107904-108096/126270	............=..	0.15	99.48	pCERC4		pCERC4_backbone_correct (126270 bp) Accession: KU578032
1560m1.fasta	contig00204	1	111	+	pCERC4_backbone_correct	124276-124386/126270	..............=	0.09	99.1	pCERC4		pCERC4_backbone_correct (126270 bp) Accession: KU578032
1560m1.fasta	contig00220	1	253	-	pCERC4_backbone_correct	107448-107700/126270	............=..	0.2	99.61	pCERC4		pCERC4_backbone_correct (126270 bp) Accession: KU578032
1560m1.fasta	contig00222	132	240	+	pCERC4_backbone_correct	9149-9256/126270	.=....../......	0.09	96.33	pCERC4		pCERC4_backbone_correct (126270 bp) Accession: KU578032
1560m1.fasta	contig00224	2	236	-	pCERC4_backbone_correct	107448-107682/126270	............=..	0.19	95.32	pCERC4		pCERC4_backbone_correct (126270 bp) Accession: KU578032
1560m1.fasta	contig00229	1	230	-	pCERC4_backbone_correct	107859-108088/126270	............=..	0.18	100	pCERC4		pCERC4_backbone_correct (126270 bp) Accession: KU578032
1560m1.fasta	contig00247	1	113	-	pCERC4_backbone_correct	107326-107438/126270	............=..	0.09	99.11	pCERC4		pCERC4_backbone_correct (126270 bp) Accession: KU578032
1560m1.fasta	contig00252	98	219	+	pCERC4_backbone_correct	107317-107437/126270	......../...=..	0.1	95.9	pCERC4		pCERC4_backbone_correct (126270 bp) Accession: KU578032
1560m1.fasta	contig00254	112	219	-	pCERC4_backbone_correct	107989-108096/126270	............=..	0.09	100	pCERC4		pCERC4_backbone_correct (126270 bp) Accession: KU578032
1560m1.fasta	contig00255	1	217	+	pCERC4_backbone_correct	107590-107806/126270	............=..	0.17	99.54	pCERC4		pCERC4_backbone_correct (126270 bp) Accession: KU578032
1560m1.fasta	contig00260	1	203	-	pCERC4_backbone_correct	107590-107792/126270	............=..	0.16	98.52	pCERC4		pCERC4_backbone_correct (126270 bp) Accession: KU578032
#FILE	SEQUENCE	START	END	STRAND	GENE	COVERAGE	COVERAGE_MAP	%COVERAGE	%IDENTITY	DATABASE	ACCESSION	PRODUCT	RESISTANCE
1568m1.fasta	contig00001	587534	587652	-	pCERC4_backbone_correct	107978-108096/126270	............=..	0.09	99.16	pCERC4		pCERC4_backbone_correct (126270 bp) Accession: KU578032
1568m1.fasta	contig00003	151587	152356	+	pCERC4_backbone_correct	123617-124386/126270	..............=	0.61	91.17	pCERC4		pCERC4_backbone_correct (126270 bp) Accession: KU578032
1568m1.fasta	contig00003	196200	196404	-	pCERC4_backbone_correct	125232-125438/126270	......../.....=	0.16	90.34	pCERC4		pCERC4_backbone_correct (126270 bp) Accession: KU578032
1568m1.fasta	contig00003	196531	196668	-	pCERC4_backbone_correct	125095-125231/126270	......../.....=	0.11	89.86	pCERC4		pCERC4_backbone_correct (126270 bp) Accession: KU578032
1568m1.fasta	contig00003	245389	245500	-	pCERC4_backbone_correct	124276-124387/126270	..............=	0.09	100	pCERC4		pCERC4_backbone_correct (126270 bp) Accession: KU578032
1568m1.fasta	contig00005	20545	20774	+	pCERC4_backbone_correct	23554-23782/126270	..=...../......	0.18	78.36	pCERC4		pCERC4_backbone_correct (126270 bp) Accession: KU578032
1568m1.fasta	contig00009	133103	133210	-	pCERC4_backbone_correct	107989-108096/126270	............=..	0.09	100	pCERC4		pCERC4_backbone_correct (126270 bp) Accession: KU578032
1568m1.fasta	contig00011	1	111	+	pCERC4_backbone_correct	124276-124386/126270	..............=	0.09	100	pCERC4		pCERC4_backbone_correct (126270 bp) Accession: KU578032
1568m1.fasta	contig00014	111318	111428	+	pCERC4_backbone_correct	9149-9258/126270	.=....../......	0.09	96.4	pCERC4		pCERC4_backbone_correct (126270 bp) Accession: KU578032
1568m1.fasta	contig00024	1	110	+	pCERC4_backbone_correct	124277-124386/126270	..............=	0.09	100	pCERC4		pCERC4_backbone_correct (126270 bp) Accession: KU578032
1568m1.fasta	contig00025	67639	67752	+	pCERC4_backbone_correct	123616-123729/126270	..............=	0.09	100	pCERC4		pCERC4_backbone_correct (126270 bp) Accession: KU578032
1568m1.fasta	contig00029	59283	59397	-	pCERC4_backbone_correct	124276-124390/126270	..............=	0.09	99.13	pCERC4		pCERC4_backbone_correct (126270 bp) Accession: KU578032
1568m1.fasta	contig00030	59204	59314	+	pCERC4_backbone_correct	123617-123727/126270	..............=	0.09	100	pCERC4		pCERC4_backbone_correct (126270 bp) Accession: KU578032
1568m1.fasta	contig00035	1	111	+	pCERC4_backbone_correct	124277-124387/126270	..............=	0.09	100	pCERC4		pCERC4_backbone_correct (126270 bp) Accession: KU578032
1568m1.fasta	contig00039	42328	42439	+	pCERC4_backbone_correct	9148-9258/126270	.=....../......	0.09	96.43	pCERC4		pCERC4_backbone_correct (126270 bp) Accession: KU578032
1568m1.fasta	contig00042	33011	33121	+	pCERC4_backbone_correct	123618-123728/126270	..............=	0.09	100	pCERC4		pCERC4_backbone_correct (126270 bp) Accession: KU578032
1568m1.fasta	contig00049	1	111	-	pCERC4_backbone_correct	123618-123728/126270	..............=	0.09	100	pCERC4		pCERC4_backbone_correct (126270 bp) Accession: KU578032
1568m1.fasta	contig00050	21301	21916	+	pCERC4_backbone_correct	46329-46939/126270	.....=../......	0.48	75.24	pCERC4		pCERC4_backbone_correct (126270 bp) Accession: KU578032
1568m1.fasta	contig00053	1	115	+	pCERC4_backbone_correct	124276-124391/126270	......../.....=	0.09	95.69	pCERC4		pCERC4_backbone_correct (126270 bp) Accession: KU578032
1568m1.fasta	contig00053	960	1741	+	pCERC4_backbone_correct	107326-108106/126270	......../...=..	0.62	97.06	pCERC4		pCERC4_backbone_correct (126270 bp) Accession: KU578032
1568m1.fasta	contig00053	14277	14903	+	pCERC4_backbone_correct	22070-22696/126270	..=............	0.5	99.04	pCERC4		pCERC4_backbone_correct (126270 bp) Accession: KU578032
1568m1.fasta	contig00054	1	119	+	pCERC4_backbone_correct	124277-124397/126270	......../.....=	0.09	97.52	pCERC4		pCERC4_backbone_correct (126270 bp) Accession: KU578032
1568m1.fasta	contig00061	1	110	+	pCERC4_backbone_correct	107987-108096/126270	............=..	0.09	100	pCERC4		pCERC4_backbone_correct (126270 bp) Accession: KU578032
1568m1.fasta	contig00062	5785	6779	-	pCERC4_backbone_correct	1302-2296/126270	=......./......	0.79	82.23	pCERC4		pCERC4_backbone_correct (126270 bp) Accession: KU578032
1568m1.fasta	contig00062	9167	11848	-	pCERC4_backbone_correct	104461-107145/126270	......../...=..	2.12	82.95	pCERC4		pCERC4_backbone_correct (126270 bp) Accession: KU578032
1568m1.fasta	contig00062	12013	12199	-	pCERC4_backbone_correct	124201-124387/126270	..............=	0.15	99.47	pCERC4		pCERC4_backbone_correct (126270 bp) Accession: KU578032
1568m1.fasta	contig00063	1	166	+	pCERC4_backbone_correct	124221-124386/126270	..............=	0.13	99.4	pCERC4		pCERC4_backbone_correct (126270 bp) Accession: KU578032
1568m1.fasta	contig00067	754	1521	-	pCERC4_backbone_correct	107329-108096/126270	............=..	0.61	99.09	pCERC4		pCERC4_backbone_correct (126270 bp) Accession: KU578032
1568m1.fasta	contig00074	5970	6089	+	pCERC4_backbone_correct	123618-123737/126270	..............=	0.1	99.17	pCERC4		pCERC4_backbone_correct (126270 bp) Accession: KU578032
1568m1.fasta	contig00075	455	758	-	pCERC4_backbone_correct	9149-9451/126270	.=....../......	0.24	92.76	pCERC4		pCERC4_backbone_correct (126270 bp) Accession: KU578032
1568m1.fasta	contig00080	1	111	-	pCERC4_backbone_correct	9149-9258/126270	.=....../......	0.09	96.4	pCERC4		pCERC4_backbone_correct (126270 bp) Accession: KU578032
1568m1.fasta	contig00080	5250	5360	+	pCERC4_backbone_correct	7742-7852/126270	=..............	0.09	94.59	pCERC4		pCERC4_backbone_correct (126270 bp) Accession: KU578032
1568m1.fasta	contig00081	1	111	+	pCERC4_backbone_correct	124276-124386/126270	..............=	0.09	100	pCERC4		pCERC4_backbone_correct (126270 bp) Accession: KU578032
1568m1.fasta	contig00081	5041	5151	+	pCERC4_backbone_correct	9148-9257/126270	.=....../......	0.09	96.4	pCERC4		pCERC4_backbone_correct (126270 bp) Accession: KU578032
1568m1.fasta	contig00082	4997	5106	-	pCERC4_backbone_correct	8942-9051/126270	.=.............	0.09	100	pCERC4		pCERC4_backbone_correct (126270 bp) Accession: KU578032
1568m1.fasta	contig00085	1	111	+	pCERC4_backbone_correct	107986-108096/126270	............=..	0.09	100	pCERC4		pCERC4_backbone_correct (126270 bp) Accession: KU578032
1568m1.fasta	contig00085	1744	4856	+	pCERC4_backbone_correct	51554-54663/126270	.....==./......	2.45	92.29	pCERC4		pCERC4_backbone_correct (126270 bp) Accession: KU578032
1568m1.fasta	contig00085	4854	4964	+	pCERC4_backbone_correct	123616-123726/126270	..............=	0.09	99.1	pCERC4		pCERC4_backbone_correct (126270 bp) Accession: KU578032
1568m1.fasta	contig00097	2998	3210	-	pCERC4_backbone_correct	107884-108096/126270	............=..	0.17	99.06	pCERC4		pCERC4_backbone_correct (126270 bp) Accession: KU578032
1568m1.fasta	contig00101	1	117	-	pCERC4_backbone_correct	7736-7852/126270	=..............	0.09	93.16	pCERC4		pCERC4_backbone_correct (126270 bp) Accession: KU578032
1568m1.fasta	contig00123	1	108	+	pCERC4_backbone_correct	107989-108096/126270	............=..	0.09	100	pCERC4		pCERC4_backbone_correct (126270 bp) Accession: KU578032
1568m1.fasta	contig00124	1321	1415	-	pCERC4_backbone_correct	22965-23060/126270	..=...../......	0.08	89.58	pCERC4		pCERC4_backbone_correct (126270 bp) Accession: KU578032
1568m1.fasta	contig00129	2	1311	-	pCERC4_backbone_correct	7742-9051/126270	==.............	1.04	97.94	pCERC4		pCERC4_backbone_correct (126270 bp) Accession: KU578032
1568m1.fasta	contig00143	900	1114	-	pCERC4_backbone_correct	9284-9482/126270	.=....../......	0.16	85.12	pCERC4		pCERC4_backbone_correct (126270 bp) Accession: KU578032
1568m1.fasta	contig00184	343	452	-	pCERC4_backbone_correct	124277-124386/126270	..............=	0.09	100	pCERC4		pCERC4_backbone_correct (126270 bp) Accession: KU578032
1568m1.fasta	contig00188	1	110	+	pCERC4_backbone_correct	8942-9051/126270	.=.............	0.09	100	pCERC4		pCERC4_backbone_correct (126270 bp) Accession: KU578032
1568m1.fasta	contig00191	287	396	+	pCERC4_backbone_correct	123618-123727/126270	..............=	0.09	100	pCERC4		pCERC4_backbone_correct (126270 bp) Accession: KU578032
1568m1.fasta	contig00192	278	388	-	pCERC4_backbone_correct	124276-124386/126270	..............=	0.09	99.1	pCERC4		pCERC4_backbone_correct (126270 bp) Accession: KU578032
1568m1.fasta	contig00198	1	333	-	pCERC4_backbone_correct	124033-124365/126270	..............=	0.26	93.69	pCERC4		pCERC4_backbone_correct (126270 bp) Accession: KU578032
1568m1.fasta	contig00209	1	109	-	pCERC4_backbone_correct	9149-9256/126270	.=....../......	0.09	96.33	pCERC4		pCERC4_backbone_correct (126270 bp) Accession: KU578032
1568m1.fasta	contig00233	1	113	-	pCERC4_backbone_correct	107326-107438/126270	............=..	0.09	99.11	pCERC4		pCERC4_backbone_correct (126270 bp) Accession: KU578032
1568m1.fasta	contig00235	98	219	+	pCERC4_backbone_correct	107317-107437/126270	......../...=..	0.1	95.9	pCERC4		pCERC4_backbone_correct (126270 bp) Accession: KU578032
1568m1.fasta	contig00236	1	108	+	pCERC4_backbone_correct	107989-108096/126270	............=..	0.09	100	pCERC4		pCERC4_backbone_correct (126270 bp) Accession: KU578032
1568m1.fasta	contig00239	1	217	+	pCERC4_backbone_correct	107590-107806/126270	............=..	0.17	99.54	pCERC4		pCERC4_backbone_correct (126270 bp) Accession: KU578032
#FILE	SEQUENCE	START	END	STRAND	GENE	COVERAGE	COVERAGE_MAP	%COVERAGE	%IDENTITY	DATABASE	ACCESSION	PRODUCT	RESISTANCE
1824H.fasta	contig00002	286677	287336	-	pCERC4_backbone_correct	24279-24938/126270	..=...../......	0.52	96.82	pCERC4		pCERC4_backbone_correct (126270 bp) Accession: KU578032
1824H.fasta	contig00005	250896	251006	+	pCERC4_backbone_correct	7742-7852/126270	=..............	0.09	100	pCERC4		pCERC4_backbone_correct (126270 bp) Accession: KU578032
1824H.fasta	contig00010	159637	159795	-	pCERC4_backbone_correct	23626-23782/126270	..=...../......	0.12	88.68	pCERC4		pCERC4_backbone_correct (126270 bp) Accession: KU578032
1824H.fasta	contig00017	94665	94775	-	pCERC4_backbone_correct	8941-9051/126270	.=.............	0.09	97.3	pCERC4		pCERC4_backbone_correct (126270 bp) Accession: KU578032
1824H.fasta	contig00025	4454	4647	-	pCERC4_backbone_correct	104251-104443/126270	......../...=..	0.15	85.57	pCERC4		pCERC4_backbone_correct (126270 bp) Accession: KU578032
1824H.fasta	contig00025	5985	6163	-	pCERC4_backbone_correct	104084-104262/126270	............=..	0.14	92.18	pCERC4		pCERC4_backbone_correct (126270 bp) Accession: KU578032
1824H.fasta	contig00025	6161	7630	-	pCERC4_backbone_correct	100201-101656/126270	......../...=..	1.15	90.34	pCERC4		pCERC4_backbone_correct (126270 bp) Accession: KU578032
1824H.fasta	contig00025	7844	10959	-	pCERC4_backbone_correct	96921-100031/126270	......../..==..	2.46	96.35	pCERC4		pCERC4_backbone_correct (126270 bp) Accession: KU578032
1824H.fasta	contig00025	11184	14730	-	pCERC4_backbone_correct	87845-91383/126270	......../.==...	2.79	91.53	pCERC4		pCERC4_backbone_correct (126270 bp) Accession: KU578032
1824H.fasta	contig00025	15596	19914	-	pCERC4_backbone_correct	82507-86831/126270	......../.=....	3.4	93.21	pCERC4		pCERC4_backbone_correct (126270 bp) Accession: KU578032
1824H.fasta	contig00025	20033	21028	-	pCERC4_backbone_correct	81254-82248/126270	......../.=....	0.79	95.08	pCERC4		pCERC4_backbone_correct (126270 bp) Accession: KU578032
1824H.fasta	contig00025	22573	27218	-	pCERC4_backbone_correct	76577-81217/126270	......../==....	3.68	97.89	pCERC4		pCERC4_backbone_correct (126270 bp) Accession: KU578032
1824H.fasta	contig00025	27624	28686	-	pCERC4_backbone_correct	75444-76506/126270	........==.....	0.84	95.77	pCERC4		pCERC4_backbone_correct (126270 bp) Accession: KU578032
1824H.fasta	contig00025	29240	32577	-	pCERC4_backbone_correct	71590-74932/126270	.......=/=.....	2.64	91.27	pCERC4		pCERC4_backbone_correct (126270 bp) Accession: KU578032
1824H.fasta	contig00025	32935	37103	-	pCERC4_backbone_correct	67409-71577/126270	.......=/......	3.3	87.63	pCERC4		pCERC4_backbone_correct (126270 bp) Accession: KU578032
1824H.fasta	contig00025	37740	38656	-	pCERC4_backbone_correct	65883-66799/126270	.......=.......	0.73	96.51	pCERC4		pCERC4_backbone_correct (126270 bp) Accession: KU578032
1824H.fasta	contig00025	39451	41327	-	pCERC4_backbone_correct	63941-65826/126270	.......=/......	1.49	96.08	pCERC4		pCERC4_backbone_correct (126270 bp) Accession: KU578032
1824H.fasta	contig00025	41402	49913	-	pCERC4_backbone_correct	55441-63956/126270	......==/......	6.73	94.24	pCERC4		pCERC4_backbone_correct (126270 bp) Accession: KU578032
1824H.fasta	contig00025	52613	54225	-	pCERC4_backbone_correct	53835-55448/126270	.....==./......	1.28	98.58	pCERC4		pCERC4_backbone_correct (126270 bp) Accession: KU578032
1824H.fasta	contig00025	54483	56510	-	pCERC4_backbone_correct	51554-53584/126270	.....=../......	1.61	95.08	pCERC4		pCERC4_backbone_correct (126270 bp) Accession: KU578032
1824H.fasta	contig00025	59448	59608	+	pCERC4_backbone_correct	123612-123774/126270	......../.....=	0.13	98.77	pCERC4		pCERC4_backbone_correct (126270 bp) Accession: KU578032
1824H.fasta	contig00033	36388	36498	-	pCERC4_backbone_correct	8941-9051/126270	.=.............	0.09	97.3	pCERC4		pCERC4_backbone_correct (126270 bp) Accession: KU578032
1824H.fasta	contig00034	1774	2038	-	pCERC4_backbone_correct	96042-96306/126270	......../..=...	0.21	75.66	pCERC4		pCERC4_backbone_correct (126270 bp) Accession: KU578032
1824H.fasta	contig00049	1	112	-	pCERC4_backbone_correct	7741-7852/126270	=..............	0.09	100	pCERC4		pCERC4_backbone_correct (126270 bp) Accession: KU578032
1824H.fasta	contig00067	1	1310	+	pCERC4_backbone_correct	7742-9051/126270	==.............	1.04	98.4	pCERC4		pCERC4_backbone_correct (126270 bp) Accession: KU578032
#FILE	SEQUENCE	START	END	STRAND	GENE	COVERAGE	COVERAGE_MAP	%COVERAGE	%IDENTITY	DATABASE	ACCESSION	PRODUCT	RESISTANCE
1585m1.fasta	contig00001	587846	587964	-	pCERC4_backbone_correct	107978-108096/126270	............=..	0.09	99.16	pCERC4		pCERC4_backbone_correct (126270 bp) Accession: KU578032
1585m1.fasta	contig00003	119606	120375	+	pCERC4_backbone_correct	123617-124386/126270	..............=	0.61	91.17	pCERC4		pCERC4_backbone_correct (126270 bp) Accession: KU578032
1585m1.fasta	contig00003	164219	164423	-	pCERC4_backbone_correct	125232-125438/126270	......../.....=	0.16	90.34	pCERC4		pCERC4_backbone_correct (126270 bp) Accession: KU578032
1585m1.fasta	contig00003	164550	164687	-	pCERC4_backbone_correct	125095-125231/126270	......../.....=	0.11	89.86	pCERC4		pCERC4_backbone_correct (126270 bp) Accession: KU578032
1585m1.fasta	contig00003	213408	213519	-	pCERC4_backbone_correct	124276-124387/126270	..............=	0.09	100	pCERC4		pCERC4_backbone_correct (126270 bp) Accession: KU578032
1585m1.fasta	contig00005	20545	20774	+	pCERC4_backbone_correct	23554-23782/126270	..=...../......	0.18	78.36	pCERC4		pCERC4_backbone_correct (126270 bp) Accession: KU578032
1585m1.fasta	contig00009	1	111	+	pCERC4_backbone_correct	107986-108096/126270	............=..	0.09	100	pCERC4		pCERC4_backbone_correct (126270 bp) Accession: KU578032
1585m1.fasta	contig00011	127543	127653	-	pCERC4_backbone_correct	124276-124386/126270	..............=	0.09	100	pCERC4		pCERC4_backbone_correct (126270 bp) Accession: KU578032
1585m1.fasta	contig00014	1	111	-	pCERC4_backbone_correct	9149-9258/126270	.=....../......	0.09	96.4	pCERC4		pCERC4_backbone_correct (126270 bp) Accession: KU578032
1585m1.fasta	contig00024	1	110	+	pCERC4_backbone_correct	124277-124386/126270	..............=	0.09	100	pCERC4		pCERC4_backbone_correct (126270 bp) Accession: KU578032
1585m1.fasta	contig00025	67639	67752	+	pCERC4_backbone_correct	123616-123729/126270	..............=	0.09	100	pCERC4		pCERC4_backbone_correct (126270 bp) Accession: KU578032
1585m1.fasta	contig00029	59283	59451	-	pCERC4_backbone_correct	124222-124390/126270	..............=	0.13	99.41	pCERC4		pCERC4_backbone_correct (126270 bp) Accession: KU578032
1585m1.fasta	contig00030	1	111	-	pCERC4_backbone_correct	123617-123727/126270	..............=	0.09	100	pCERC4		pCERC4_backbone_correct (126270 bp) Accession: KU578032
1585m1.fasta	contig00035	1	111	+	pCERC4_backbone_correct	124277-124387/126270	..............=	0.09	100	pCERC4		pCERC4_backbone_correct (126270 bp) Accession: KU578032
1585m1.fasta	contig00039	1	112	-	pCERC4_backbone_correct	9148-9258/126270	.=....../......	0.09	96.43	pCERC4		pCERC4_backbone_correct (126270 bp) Accession: KU578032
1585m1.fasta	contig00043	33011	33121	+	pCERC4_backbone_correct	123618-123728/126270	..............=	0.09	100	pCERC4		pCERC4_backbone_correct (126270 bp) Accession: KU578032
1585m1.fasta	contig00050	24214	24324	+	pCERC4_backbone_correct	123618-123728/126270	..............=	0.09	100	pCERC4		pCERC4_backbone_correct (126270 bp) Accession: KU578032
1585m1.fasta	contig00051	21301	21916	+	pCERC4_backbone_correct	46329-46939/126270	.....=../......	0.48	75.24	pCERC4		pCERC4_backbone_correct (126270 bp) Accession: KU578032
1585m1.fasta	contig00052	2998	3767	-	pCERC4_backbone_correct	107327-108096/126270	............=..	0.61	96.23	pCERC4		pCERC4_backbone_correct (126270 bp) Accession: KU578032
1585m1.fasta	contig00052	4614	5395	+	pCERC4_backbone_correct	107326-108106/126270	......../...=..	0.62	97.06	pCERC4		pCERC4_backbone_correct (126270 bp) Accession: KU578032
1585m1.fasta	contig00052	17931	18557	+	pCERC4_backbone_correct	22070-22696/126270	..=............	0.5	99.04	pCERC4		pCERC4_backbone_correct (126270 bp) Accession: KU578032
1585m1.fasta	contig00054	1	119	+	pCERC4_backbone_correct	124277-124397/126270	......../.....=	0.09	97.52	pCERC4		pCERC4_backbone_correct (126270 bp) Accession: KU578032
1585m1.fasta	contig00060	12838	12947	-	pCERC4_backbone_correct	107987-108096/126270	............=..	0.09	100	pCERC4		pCERC4_backbone_correct (126270 bp) Accession: KU578032
1585m1.fasta	contig00061	1	187	+	pCERC4_backbone_correct	124201-124387/126270	..............=	0.15	99.47	pCERC4		pCERC4_backbone_correct (126270 bp) Accession: KU578032
1585m1.fasta	contig00061	352	3033	+	pCERC4_backbone_correct	104461-107145/126270	......../...=..	2.12	82.95	pCERC4		pCERC4_backbone_correct (126270 bp) Accession: KU578032
1585m1.fasta	contig00061	5421	6415	+	pCERC4_backbone_correct	1302-2296/126270	=......./......	0.79	82.23	pCERC4		pCERC4_backbone_correct (126270 bp) Accession: KU578032
1585m1.fasta	contig00063	11722	11886	-	pCERC4_backbone_correct	124222-124386/126270	..............=	0.13	99.39	pCERC4		pCERC4_backbone_correct (126270 bp) Accession: KU578032
1585m1.fasta	contig00065	754	1521	-	pCERC4_backbone_correct	107329-108096/126270	............=..	0.61	99.09	pCERC4		pCERC4_backbone_correct (126270 bp) Accession: KU578032
1585m1.fasta	contig00073	5993	6087	-	pCERC4_backbone_correct	22965-23060/126270	..=...../......	0.08	89.58	pCERC4		pCERC4_backbone_correct (126270 bp) Accession: KU578032
1585m1.fasta	contig00076	1	120	-	pCERC4_backbone_correct	123618-123737/126270	..............=	0.1	99.17	pCERC4		pCERC4_backbone_correct (126270 bp) Accession: KU578032
1585m1.fasta	contig00077	455	758	-	pCERC4_backbone_correct	9149-9451/126270	.=....../......	0.24	92.76	pCERC4		pCERC4_backbone_correct (126270 bp) Accession: KU578032
1585m1.fasta	contig00081	1	111	-	pCERC4_backbone_correct	9149-9258/126270	.=....../......	0.09	96.4	pCERC4		pCERC4_backbone_correct (126270 bp) Accession: KU578032
1585m1.fasta	contig00081	5250	5360	+	pCERC4_backbone_correct	7742-7852/126270	=..............	0.09	94.59	pCERC4		pCERC4_backbone_correct (126270 bp) Accession: KU578032
1585m1.fasta	contig00082	1	111	+	pCERC4_backbone_correct	124276-124386/126270	..............=	0.09	100	pCERC4		pCERC4_backbone_correct (126270 bp) Accession: KU578032
1585m1.fasta	contig00082	5041	5151	+	pCERC4_backbone_correct	9148-9257/126270	.=....../......	0.09	96.4	pCERC4		pCERC4_backbone_correct (126270 bp) Accession: KU578032
1585m1.fasta	contig00083	4997	5106	-	pCERC4_backbone_correct	8942-9051/126270	.=.............	0.09	100	pCERC4		pCERC4_backbone_correct (126270 bp) Accession: KU578032
1585m1.fasta	contig00086	1	111	+	pCERC4_backbone_correct	107986-108096/126270	............=..	0.09	100	pCERC4		pCERC4_backbone_correct (126270 bp) Accession: KU578032
1585m1.fasta	contig00086	1744	4856	+	pCERC4_backbone_correct	51554-54663/126270	.....==./......	2.45	92.29	pCERC4		pCERC4_backbone_correct (126270 bp) Accession: KU578032
1585m1.fasta	contig00086	4854	4964	+	pCERC4_backbone_correct	123616-123726/126270	..............=	0.09	99.1	pCERC4		pCERC4_backbone_correct (126270 bp) Accession: KU578032
1585m1.fasta	contig00103	2650	2766	+	pCERC4_backbone_correct	7736-7852/126270	=..............	0.09	93.16	pCERC4		pCERC4_backbone_correct (126270 bp) Accession: KU578032
1585m1.fasta	contig00125	1	108	+	pCERC4_backbone_correct	107989-108096/126270	............=..	0.09	100	pCERC4		pCERC4_backbone_correct (126270 bp) Accession: KU578032
1585m1.fasta	contig00132	1	1310	+	pCERC4_backbone_correct	7742-9051/126270	==.............	1.04	97.94	pCERC4		pCERC4_backbone_correct (126270 bp) Accession: KU578032
1585m1.fasta	contig00144	900	1114	-	pCERC4_backbone_correct	9284-9482/126270	.=....../......	0.16	85.12	pCERC4		pCERC4_backbone_correct (126270 bp) Accession: KU578032
1585m1.fasta	contig00183	1	110	+	pCERC4_backbone_correct	124277-124386/126270	..............=	0.09	100	pCERC4		pCERC4_backbone_correct (126270 bp) Accession: KU578032
1585m1.fasta	contig00189	302	411	-	pCERC4_backbone_correct	8942-9051/126270	.=.............	0.09	100	pCERC4		pCERC4_backbone_correct (126270 bp) Accession: KU578032
1585m1.fasta	contig00192	287	396	+	pCERC4_backbone_correct	123618-123727/126270	..............=	0.09	100	pCERC4		pCERC4_backbone_correct (126270 bp) Accession: KU578032
1585m1.fasta	contig00193	278	388	-	pCERC4_backbone_correct	124276-124386/126270	..............=	0.09	99.1	pCERC4		pCERC4_backbone_correct (126270 bp) Accession: KU578032
1585m1.fasta	contig00215	132	240	+	pCERC4_backbone_correct	9149-9256/126270	.=....../......	0.09	96.33	pCERC4		pCERC4_backbone_correct (126270 bp) Accession: KU578032
1585m1.fasta	contig00235	1	113	-	pCERC4_backbone_correct	107326-107438/126270	............=..	0.09	99.11	pCERC4		pCERC4_backbone_correct (126270 bp) Accession: KU578032
1585m1.fasta	contig00237	98	219	+	pCERC4_backbone_correct	107317-107437/126270	......../...=..	0.1	95.9	pCERC4		pCERC4_backbone_correct (126270 bp) Accession: KU578032
1585m1.fasta	contig00238	112	219	-	pCERC4_backbone_correct	107989-108096/126270	............=..	0.09	100	pCERC4		pCERC4_backbone_correct (126270 bp) Accession: KU578032
1585m1.fasta	contig00241	1	217	-	pCERC4_backbone_correct	107590-107806/126270	............=..	0.17	99.54	pCERC4		pCERC4_backbone_correct (126270 bp) Accession: KU578032
#FILE	SEQUENCE	START	END	STRAND	GENE	COVERAGE	COVERAGE_MAP	%COVERAGE	%IDENTITY	DATABASE	ACCESSION	PRODUCT	RESISTANCE
1586m1.fasta	contig00001	1	119	+	pCERC4_backbone_correct	107978-108096/126270	............=..	0.09	99.16	pCERC4		pCERC4_backbone_correct (126270 bp) Accession: KU578032
1586m1.fasta	contig00002	151587	152356	+	pCERC4_backbone_correct	123617-124386/126270	..............=	0.61	91.17	pCERC4		pCERC4_backbone_correct (126270 bp) Accession: KU578032
1586m1.fasta	contig00002	196200	196404	-	pCERC4_backbone_correct	125232-125438/126270	......../.....=	0.16	90.34	pCERC4		pCERC4_backbone_correct (126270 bp) Accession: KU578032
1586m1.fasta	contig00002	196531	196668	-	pCERC4_backbone_correct	125095-125231/126270	......../.....=	0.11	89.86	pCERC4		pCERC4_backbone_correct (126270 bp) Accession: KU578032
1586m1.fasta	contig00002	245389	245500	-	pCERC4_backbone_correct	124276-124387/126270	..............=	0.09	100	pCERC4		pCERC4_backbone_correct (126270 bp) Accession: KU578032
1586m1.fasta	contig00005	20545	20774	+	pCERC4_backbone_correct	23554-23782/126270	..=...../......	0.18	78.36	pCERC4		pCERC4_backbone_correct (126270 bp) Accession: KU578032
1586m1.fasta	contig00010	133103	133210	-	pCERC4_backbone_correct	107989-108096/126270	............=..	0.09	100	pCERC4		pCERC4_backbone_correct (126270 bp) Accession: KU578032
1586m1.fasta	contig00014	111318	111428	+	pCERC4_backbone_correct	9149-9258/126270	.=....../......	0.09	96.4	pCERC4		pCERC4_backbone_correct (126270 bp) Accession: KU578032
1586m1.fasta	contig00026	69016	69125	-	pCERC4_backbone_correct	124277-124386/126270	..............=	0.09	100	pCERC4		pCERC4_backbone_correct (126270 bp) Accession: KU578032
1586m1.fasta	contig00027	67639	67752	+	pCERC4_backbone_correct	123616-123729/126270	..............=	0.09	100	pCERC4		pCERC4_backbone_correct (126270 bp) Accession: KU578032
1586m1.fasta	contig00031	59283	59397	-	pCERC4_backbone_correct	124276-124390/126270	..............=	0.09	99.13	pCERC4		pCERC4_backbone_correct (126270 bp) Accession: KU578032
1586m1.fasta	contig00032	1	111	-	pCERC4_backbone_correct	123617-123727/126270	..............=	0.09	100	pCERC4		pCERC4_backbone_correct (126270 bp) Accession: KU578032
1586m1.fasta	contig00037	49501	49611	-	pCERC4_backbone_correct	124277-124387/126270	..............=	0.09	100	pCERC4		pCERC4_backbone_correct (126270 bp) Accession: KU578032
1586m1.fasta	contig00041	1	112	-	pCERC4_backbone_correct	9148-9258/126270	.=....../......	0.09	96.43	pCERC4		pCERC4_backbone_correct (126270 bp) Accession: KU578032
1586m1.fasta	contig00045	33011	33121	+	pCERC4_backbone_correct	123618-123728/126270	..............=	0.09	100	pCERC4		pCERC4_backbone_correct (126270 bp) Accession: KU578032
1586m1.fasta	contig00048	1	111	+	pCERC4_backbone_correct	124276-124386/126270	..............=	0.09	100	pCERC4		pCERC4_backbone_correct (126270 bp) Accession: KU578032
1586m1.fasta	contig00052	24214	24324	+	pCERC4_backbone_correct	123618-123728/126270	..............=	0.09	100	pCERC4		pCERC4_backbone_correct (126270 bp) Accession: KU578032
1586m1.fasta	contig00053	1483	2098	-	pCERC4_backbone_correct	46329-46939/126270	.....=../......	0.48	75.24	pCERC4		pCERC4_backbone_correct (126270 bp) Accession: KU578032
1586m1.fasta	contig00056	1	119	+	pCERC4_backbone_correct	124277-124397/126270	......../.....=	0.09	97.52	pCERC4		pCERC4_backbone_correct (126270 bp) Accession: KU578032
1586m1.fasta	contig00058	4721	5347	-	pCERC4_backbone_correct	22070-22696/126270	..=............	0.5	99.04	pCERC4		pCERC4_backbone_correct (126270 bp) Accession: KU578032
1586m1.fasta	contig00058	17883	18004	-	pCERC4_backbone_correct	107986-108106/126270	......../...=..	0.1	97.54	pCERC4		pCERC4_backbone_correct (126270 bp) Accession: KU578032
1586m1.fasta	contig00064	12838	12947	-	pCERC4_backbone_correct	107987-108096/126270	............=..	0.09	100	pCERC4		pCERC4_backbone_correct (126270 bp) Accession: KU578032
1586m1.fasta	contig00065	5785	6779	-	pCERC4_backbone_correct	1302-2296/126270	=......./......	0.79	82.23	pCERC4		pCERC4_backbone_correct (126270 bp) Accession: KU578032
1586m1.fasta	contig00065	9167	11848	-	pCERC4_backbone_correct	104461-107145/126270	......../...=..	2.12	82.95	pCERC4		pCERC4_backbone_correct (126270 bp) Accession: KU578032
1586m1.fasta	contig00065	12013	12199	-	pCERC4_backbone_correct	124201-124387/126270	..............=	0.15	99.47	pCERC4		pCERC4_backbone_correct (126270 bp) Accession: KU578032
1586m1.fasta	contig00066	1	478	+	pCERC4_backbone_correct	123909-124386/126270	..............=	0.38	99.58	pCERC4		pCERC4_backbone_correct (126270 bp) Accession: KU578032
1586m1.fasta	contig00071	8177	8352	-	pCERC4_backbone_correct	124211-124386/126270	..............=	0.14	99.43	pCERC4		pCERC4_backbone_correct (126270 bp) Accession: KU578032
1586m1.fasta	contig00076	5993	6087	-	pCERC4_backbone_correct	22965-23060/126270	..=...../......	0.08	89.58	pCERC4		pCERC4_backbone_correct (126270 bp) Accession: KU578032
1586m1.fasta	contig00077	1	119	+	pCERC4_backbone_correct	107978-108096/126270	............=..	0.09	100	pCERC4		pCERC4_backbone_correct (126270 bp) Accession: KU578032
1586m1.fasta	contig00077	6206	6325	+	pCERC4_backbone_correct	123618-123737/126270	..............=	0.1	99.17	pCERC4		pCERC4_backbone_correct (126270 bp) Accession: KU578032
1586m1.fasta	contig00079	455	758	-	pCERC4_backbone_correct	9149-9451/126270	.=....../......	0.24	92.76	pCERC4		pCERC4_backbone_correct (126270 bp) Accession: KU578032
1586m1.fasta	contig00084	1	111	-	pCERC4_backbone_correct	9149-9258/126270	.=....../......	0.09	96.4	pCERC4		pCERC4_backbone_correct (126270 bp) Accession: KU578032
1586m1.fasta	contig00084	5250	5360	+	pCERC4_backbone_correct	7742-7852/126270	=..............	0.09	94.59	pCERC4		pCERC4_backbone_correct (126270 bp) Accession: KU578032
1586m1.fasta	contig00085	1	111	-	pCERC4_backbone_correct	9148-9257/126270	.=....../......	0.09	96.4	pCERC4		pCERC4_backbone_correct (126270 bp) Accession: KU578032
1586m1.fasta	contig00085	5041	5151	-	pCERC4_backbone_correct	124276-124386/126270	..............=	0.09	100	pCERC4		pCERC4_backbone_correct (126270 bp) Accession: KU578032
1586m1.fasta	contig00086	4997	5106	-	pCERC4_backbone_correct	8942-9051/126270	.=.............	0.09	100	pCERC4		pCERC4_backbone_correct (126270 bp) Accession: KU578032
1586m1.fasta	contig00089	1	111	+	pCERC4_backbone_correct	107986-108096/126270	............=..	0.09	100	pCERC4		pCERC4_backbone_correct (126270 bp) Accession: KU578032
1586m1.fasta	contig00089	1744	4856	+	pCERC4_backbone_correct	51554-54663/126270	.....==./......	2.45	92.29	pCERC4		pCERC4_backbone_correct (126270 bp) Accession: KU578032
1586m1.fasta	contig00089	4854	4964	+	pCERC4_backbone_correct	123616-123726/126270	..............=	0.09	99.1	pCERC4		pCERC4_backbone_correct (126270 bp) Accession: KU578032
1586m1.fasta	contig00090	2998	3767	-	pCERC4_backbone_correct	107327-108096/126270	............=..	0.61	96.23	pCERC4		pCERC4_backbone_correct (126270 bp) Accession: KU578032
1586m1.fasta	contig00090	4617	4782	-	pCERC4_backbone_correct	124221-124386/126270	..............=	0.13	98.8	pCERC4		pCERC4_backbone_correct (126270 bp) Accession: KU578032
1586m1.fasta	contig00103	1	117	-	pCERC4_backbone_correct	7736-7852/126270	=..............	0.09	93.16	pCERC4		pCERC4_backbone_correct (126270 bp) Accession: KU578032
1586m1.fasta	contig00130	1604	1711	-	pCERC4_backbone_correct	107989-108096/126270	............=..	0.09	100	pCERC4		pCERC4_backbone_correct (126270 bp) Accession: KU578032
1586m1.fasta	contig00137	2	1311	-	pCERC4_backbone_correct	7742-9051/126270	==.............	1.04	97.94	pCERC4		pCERC4_backbone_correct (126270 bp) Accession: KU578032
1586m1.fasta	contig00149	2	216	+	pCERC4_backbone_correct	9284-9482/126270	.=....../......	0.16	85.12	pCERC4		pCERC4_backbone_correct (126270 bp) Accession: KU578032
1586m1.fasta	contig00178	382	503	+	pCERC4_backbone_correct	107317-107437/126270	......../...=..	0.1	95.9	pCERC4		pCERC4_backbone_correct (126270 bp) Accession: KU578032
1586m1.fasta	contig00187	343	452	-	pCERC4_backbone_correct	124277-124386/126270	..............=	0.09	100	pCERC4		pCERC4_backbone_correct (126270 bp) Accession: KU578032
1586m1.fasta	contig00193	1	110	+	pCERC4_backbone_correct	8942-9051/126270	.=.............	0.09	100	pCERC4		pCERC4_backbone_correct (126270 bp) Accession: KU578032
1586m1.fasta	contig00196	287	396	+	pCERC4_backbone_correct	123618-123727/126270	..............=	0.09	100	pCERC4		pCERC4_backbone_correct (126270 bp) Accession: KU578032
1586m1.fasta	contig00197	201	393	-	pCERC4_backbone_correct	107904-108096/126270	............=..	0.15	99.48	pCERC4		pCERC4_backbone_correct (126270 bp) Accession: KU578032
1586m1.fasta	contig00198	1	111	+	pCERC4_backbone_correct	124276-124386/126270	..............=	0.09	99.1	pCERC4		pCERC4_backbone_correct (126270 bp) Accession: KU578032
1586m1.fasta	contig00216	1	109	-	pCERC4_backbone_correct	9149-9256/126270	.=....../......	0.09	96.33	pCERC4		pCERC4_backbone_correct (126270 bp) Accession: KU578032
1586m1.fasta	contig00218	2	236	-	pCERC4_backbone_correct	107448-107682/126270	............=..	0.19	95.32	pCERC4		pCERC4_backbone_correct (126270 bp) Accession: KU578032
1586m1.fasta	contig00236	1	113	-	pCERC4_backbone_correct	107326-107438/126270	............=..	0.09	99.11	pCERC4		pCERC4_backbone_correct (126270 bp) Accession: KU578032
1586m1.fasta	contig00244	1	203	+	pCERC4_backbone_correct	107590-107792/126270	............=..	0.16	98.52	pCERC4		pCERC4_backbone_correct (126270 bp) Accession: KU578032
#FILE	SEQUENCE	START	END	STRAND	GENE	COVERAGE	COVERAGE_MAP	%COVERAGE	%IDENTITY	DATABASE	ACCESSION	PRODUCT	RESISTANCE
1605m1.fasta	contig00001	587847	587965	-	pCERC4_backbone_correct	107978-108096/126270	............=..	0.09	99.16	pCERC4		pCERC4_backbone_correct (126270 bp) Accession: KU578032
1605m1.fasta	contig00005	151587	152356	+	pCERC4_backbone_correct	123617-124386/126270	..............=	0.61	91.43	pCERC4		pCERC4_backbone_correct (126270 bp) Accession: KU578032
1605m1.fasta	contig00006	154960	155189	-	pCERC4_backbone_correct	23554-23782/126270	..=...../......	0.18	78.36	pCERC4		pCERC4_backbone_correct (126270 bp) Accession: KU578032
1605m1.fasta	contig00010	131596	131706	-	pCERC4_backbone_correct	107986-108096/126270	............=..	0.09	100	pCERC4		pCERC4_backbone_correct (126270 bp) Accession: KU578032
1605m1.fasta	contig00012	1	111	+	pCERC4_backbone_correct	124276-124386/126270	..............=	0.09	100	pCERC4		pCERC4_backbone_correct (126270 bp) Accession: KU578032
1605m1.fasta	contig00016	1	111	-	pCERC4_backbone_correct	9149-9258/126270	.=....../......	0.09	96.4	pCERC4		pCERC4_backbone_correct (126270 bp) Accession: KU578032
1605m1.fasta	contig00025	69016	69125	-	pCERC4_backbone_correct	124277-124386/126270	..............=	0.09	100	pCERC4		pCERC4_backbone_correct (126270 bp) Accession: KU578032
1605m1.fasta	contig00026	67639	67751	+	pCERC4_backbone_correct	123616-123728/126270	..............=	0.09	100	pCERC4		pCERC4_backbone_correct (126270 bp) Accession: KU578032
1605m1.fasta	contig00029	1	115	+	pCERC4_backbone_correct	124276-124390/126270	..............=	0.09	99.13	pCERC4		pCERC4_backbone_correct (126270 bp) Accession: KU578032
1605m1.fasta	contig00030	59200	59310	+	pCERC4_backbone_correct	123617-123727/126270	..............=	0.09	100	pCERC4		pCERC4_backbone_correct (126270 bp) Accession: KU578032
1605m1.fasta	contig00033	1	112	+	pCERC4_backbone_correct	124276-124387/126270	..............=	0.09	100	pCERC4		pCERC4_backbone_correct (126270 bp) Accession: KU578032
1605m1.fasta	contig00033	48833	48970	+	pCERC4_backbone_correct	125095-125231/126270	......../.....=	0.11	89.86	pCERC4		pCERC4_backbone_correct (126270 bp) Accession: KU578032
1605m1.fasta	contig00033	49097	49301	+	pCERC4_backbone_correct	125232-125438/126270	......../.....=	0.16	90.34	pCERC4		pCERC4_backbone_correct (126270 bp) Accession: KU578032
1605m1.fasta	contig00035	49501	49611	-	pCERC4_backbone_correct	124277-124387/126270	..............=	0.09	100	pCERC4		pCERC4_backbone_correct (126270 bp) Accession: KU578032
1605m1.fasta	contig00039	42328	42439	+	pCERC4_backbone_correct	9148-9258/126270	.=....../......	0.09	96.43	pCERC4		pCERC4_backbone_correct (126270 bp) Accession: KU578032
1605m1.fasta	contig00040	14884	15652	-	pCERC4_backbone_correct	123618-124386/126270	..............=	0.61	96.23	pCERC4		pCERC4_backbone_correct (126270 bp) Accession: KU578032
1605m1.fasta	contig00040	19339	19853	+	pCERC4_backbone_correct	8537-9051/126270	==....../......	0.41	77.56	pCERC4		pCERC4_backbone_correct (126270 bp) Accession: KU578032
1605m1.fasta	contig00040	20606	20910	+	pCERC4_backbone_correct	119376-119680/126270	..............=	0.24	92.79	pCERC4		pCERC4_backbone_correct (126270 bp) Accession: KU578032
1605m1.fasta	contig00040	35282	35391	-	pCERC4_backbone_correct	107987-108096/126270	............=..	0.09	100	pCERC4		pCERC4_backbone_correct (126270 bp) Accession: KU578032
1605m1.fasta	contig00043	1	111	-	pCERC4_backbone_correct	123618-123728/126270	..............=	0.09	100	pCERC4		pCERC4_backbone_correct (126270 bp) Accession: KU578032
1605m1.fasta	contig00048	24214	24323	+	pCERC4_backbone_correct	123618-123727/126270	..............=	0.09	100	pCERC4		pCERC4_backbone_correct (126270 bp) Accession: KU578032
1605m1.fasta	contig00049	21301	21916	+	pCERC4_backbone_correct	46329-46939/126270	.....=../......	0.48	75.24	pCERC4		pCERC4_backbone_correct (126270 bp) Accession: KU578032
1605m1.fasta	contig00051	19387	19505	-	pCERC4_backbone_correct	124277-124397/126270	......../.....=	0.09	97.52	pCERC4		pCERC4_backbone_correct (126270 bp) Accession: KU578032
1605m1.fasta	contig00053	4721	5347	-	pCERC4_backbone_correct	22070-22696/126270	..=............	0.5	99.04	pCERC4		pCERC4_backbone_correct (126270 bp) Accession: KU578032
1605m1.fasta	contig00053	17274	17395	-	pCERC4_backbone_correct	107986-108106/126270	......../...=..	0.1	97.54	pCERC4		pCERC4_backbone_correct (126270 bp) Accession: KU578032
1605m1.fasta	contig00059	1	187	+	pCERC4_backbone_correct	124201-124387/126270	..............=	0.15	99.47	pCERC4		pCERC4_backbone_correct (126270 bp) Accession: KU578032
1605m1.fasta	contig00059	352	3033	+	pCERC4_backbone_correct	104461-107145/126270	......../...=..	2.12	82.95	pCERC4		pCERC4_backbone_correct (126270 bp) Accession: KU578032
1605m1.fasta	contig00059	5421	6415	+	pCERC4_backbone_correct	1302-2296/126270	=......./......	0.79	82.23	pCERC4		pCERC4_backbone_correct (126270 bp) Accession: KU578032
1605m1.fasta	contig00060	11722	11886	-	pCERC4_backbone_correct	124222-124386/126270	..............=	0.13	99.39	pCERC4		pCERC4_backbone_correct (126270 bp) Accession: KU578032
1605m1.fasta	contig00064	1	176	+	pCERC4_backbone_correct	124211-124386/126270	..............=	0.14	99.43	pCERC4		pCERC4_backbone_correct (126270 bp) Accession: KU578032
1605m1.fasta	contig00071	5993	6087	-	pCERC4_backbone_correct	22965-23060/126270	..=...../......	0.08	89.58	pCERC4		pCERC4_backbone_correct (126270 bp) Accession: KU578032
1605m1.fasta	contig00073	5970	6089	+	pCERC4_backbone_correct	123618-123737/126270	..............=	0.1	99.17	pCERC4		pCERC4_backbone_correct (126270 bp) Accession: KU578032
1605m1.fasta	contig00074	5241	5544	+	pCERC4_backbone_correct	9149-9451/126270	.=....../......	0.24	92.76	pCERC4		pCERC4_backbone_correct (126270 bp) Accession: KU578032
1605m1.fasta	contig00077	1	111	-	pCERC4_backbone_correct	7742-7852/126270	=..............	0.09	94.59	pCERC4		pCERC4_backbone_correct (126270 bp) Accession: KU578032
1605m1.fasta	contig00077	5250	5360	+	pCERC4_backbone_correct	9149-9258/126270	.=....../......	0.09	96.4	pCERC4		pCERC4_backbone_correct (126270 bp) Accession: KU578032
1605m1.fasta	contig00078	1	111	-	pCERC4_backbone_correct	9148-9257/126270	.=....../......	0.09	96.4	pCERC4		pCERC4_backbone_correct (126270 bp) Accession: KU578032
1605m1.fasta	contig00078	5041	5151	-	pCERC4_backbone_correct	124276-124386/126270	..............=	0.09	100	pCERC4		pCERC4_backbone_correct (126270 bp) Accession: KU578032
1605m1.fasta	contig00079	4997	5106	-	pCERC4_backbone_correct	8942-9051/126270	.=.............	0.09	100	pCERC4		pCERC4_backbone_correct (126270 bp) Accession: KU578032
1605m1.fasta	contig00082	1	111	-	pCERC4_backbone_correct	123616-123726/126270	..............=	0.09	99.1	pCERC4		pCERC4_backbone_correct (126270 bp) Accession: KU578032
1605m1.fasta	contig00082	109	3221	-	pCERC4_backbone_correct	51554-54663/126270	.....==./......	2.45	92.29	pCERC4		pCERC4_backbone_correct (126270 bp) Accession: KU578032
1605m1.fasta	contig00082	4854	4964	-	pCERC4_backbone_correct	107986-108096/126270	............=..	0.09	100	pCERC4		pCERC4_backbone_correct (126270 bp) Accession: KU578032
1605m1.fasta	contig00097	1	109	+	pCERC4_backbone_correct	107988-108096/126270	............=..	0.09	100	pCERC4		pCERC4_backbone_correct (126270 bp) Accession: KU578032
1605m1.fasta	contig00102	1	117	-	pCERC4_backbone_correct	7736-7852/126270	=..............	0.09	93.16	pCERC4		pCERC4_backbone_correct (126270 bp) Accession: KU578032
1605m1.fasta	contig00123	1	108	+	pCERC4_backbone_correct	107989-108096/126270	............=..	0.09	100	pCERC4		pCERC4_backbone_correct (126270 bp) Accession: KU578032
1605m1.fasta	contig00129	2	1311	-	pCERC4_backbone_correct	7742-9051/126270	==.............	1.04	97.94	pCERC4		pCERC4_backbone_correct (126270 bp) Accession: KU578032
1605m1.fasta	contig00143	1	115	+	pCERC4_backbone_correct	124276-124391/126270	......../.....=	0.09	95.69	pCERC4		pCERC4_backbone_correct (126270 bp) Accession: KU578032
1605m1.fasta	contig00143	963	1128	-	pCERC4_backbone_correct	124221-124386/126270	..............=	0.13	98.8	pCERC4		pCERC4_backbone_correct (126270 bp) Accession: KU578032
1605m1.fasta	contig00146	900	1114	-	pCERC4_backbone_correct	9284-9482/126270	.=....../......	0.16	85.12	pCERC4		pCERC4_backbone_correct (126270 bp) Accession: KU578032
1605m1.fasta	contig00180	1	110	+	pCERC4_backbone_correct	124277-124386/126270	..............=	0.09	100	pCERC4		pCERC4_backbone_correct (126270 bp) Accession: KU578032
1605m1.fasta	contig00185	1	110	+	pCERC4_backbone_correct	8942-9051/126270	.=.............	0.09	100	pCERC4		pCERC4_backbone_correct (126270 bp) Accession: KU578032
1605m1.fasta	contig00188	287	394	+	pCERC4_backbone_correct	123618-123725/126270	..............=	0.09	100	pCERC4		pCERC4_backbone_correct (126270 bp) Accession: KU578032
1605m1.fasta	contig00189	201	393	-	pCERC4_backbone_correct	107904-108096/126270	............=..	0.15	99.48	pCERC4		pCERC4_backbone_correct (126270 bp) Accession: KU578032
1605m1.fasta	contig00190	278	388	-	pCERC4_backbone_correct	124276-124386/126270	..............=	0.09	99.1	pCERC4		pCERC4_backbone_correct (126270 bp) Accession: KU578032
1605m1.fasta	contig00195	1	343	+	pCERC4_backbone_correct	123969-124311/126270	..............=	0.27	99.12	pCERC4		pCERC4_backbone_correct (126270 bp) Accession: KU578032
1605m1.fasta	contig00201	1	283	+	pCERC4_backbone_correct	107524-107806/126270	............=..	0.22	95.05	pCERC4		pCERC4_backbone_correct (126270 bp) Accession: KU578032
1605m1.fasta	contig00209	132	240	+	pCERC4_backbone_correct	9149-9256/126270	.=....../......	0.09	96.33	pCERC4		pCERC4_backbone_correct (126270 bp) Accession: KU578032
1605m1.fasta	contig00235	108	220	+	pCERC4_backbone_correct	107326-107438/126270	............=..	0.09	99.11	pCERC4		pCERC4_backbone_correct (126270 bp) Accession: KU578032
1605m1.fasta	contig00237	1	108	+	pCERC4_backbone_correct	107989-108096/126270	............=..	0.09	100	pCERC4		pCERC4_backbone_correct (126270 bp) Accession: KU578032
1605m1.fasta	contig00239	1	122	-	pCERC4_backbone_correct	107317-107437/126270	......../...=..	0.1	95.9	pCERC4		pCERC4_backbone_correct (126270 bp) Accession: KU578032
1605m1.fasta	contig00241	1	217	+	pCERC4_backbone_correct	107590-107806/126270	............=..	0.17	99.54	pCERC4		pCERC4_backbone_correct (126270 bp) Accession: KU578032
#FILE	SEQUENCE	START	END	STRAND	GENE	COVERAGE	COVERAGE_MAP	%COVERAGE	%IDENTITY	DATABASE	ACCESSION	PRODUCT	RESISTANCE
1657m1.fasta	contig00001	1	119	+	pCERC4_backbone_correct	107978-108096/126270	............=..	0.09	99.16	pCERC4		pCERC4_backbone_correct (126270 bp) Accession: KU578032
1657m1.fasta	contig00005	151845	152614	+	pCERC4_backbone_correct	123617-124386/126270	..............=	0.61	91.43	pCERC4		pCERC4_backbone_correct (126270 bp) Accession: KU578032
1657m1.fasta	contig00006	131866	132095	-	pCERC4_backbone_correct	23554-23782/126270	..=...../......	0.18	78.36	pCERC4		pCERC4_backbone_correct (126270 bp) Accession: KU578032
1657m1.fasta	contig00008	136119	136229	-	pCERC4_backbone_correct	107986-108096/126270	............=..	0.09	100	pCERC4		pCERC4_backbone_correct (126270 bp) Accession: KU578032
1657m1.fasta	contig00010	1	186	+	pCERC4_backbone_correct	124201-124386/126270	..............=	0.15	100	pCERC4		pCERC4_backbone_correct (126270 bp) Accession: KU578032
1657m1.fasta	contig00011	1	111	+	pCERC4_backbone_correct	124276-124386/126270	..............=	0.09	100	pCERC4		pCERC4_backbone_correct (126270 bp) Accession: KU578032
1657m1.fasta	contig00013	1	113	-	pCERC4_backbone_correct	123617-123729/126270	..............=	0.09	100	pCERC4		pCERC4_backbone_correct (126270 bp) Accession: KU578032
1657m1.fasta	contig00018	1	115	+	pCERC4_backbone_correct	124276-124390/126270	..............=	0.09	99.13	pCERC4		pCERC4_backbone_correct (126270 bp) Accession: KU578032
1657m1.fasta	contig00026	69016	69125	-	pCERC4_backbone_correct	124277-124386/126270	..............=	0.09	100	pCERC4		pCERC4_backbone_correct (126270 bp) Accession: KU578032
1657m1.fasta	contig00028	67639	67750	+	pCERC4_backbone_correct	123616-123727/126270	..............=	0.09	100	pCERC4		pCERC4_backbone_correct (126270 bp) Accession: KU578032
1657m1.fasta	contig00032	59204	59314	+	pCERC4_backbone_correct	123617-123727/126270	..............=	0.09	100	pCERC4		pCERC4_backbone_correct (126270 bp) Accession: KU578032
1657m1.fasta	contig00036	2886	3090	-	pCERC4_backbone_correct	125232-125438/126270	......../.....=	0.16	90.34	pCERC4		pCERC4_backbone_correct (126270 bp) Accession: KU578032
1657m1.fasta	contig00036	3217	3354	-	pCERC4_backbone_correct	125095-125231/126270	......../.....=	0.11	89.86	pCERC4		pCERC4_backbone_correct (126270 bp) Accession: KU578032
1657m1.fasta	contig00036	52075	52186	-	pCERC4_backbone_correct	124276-124387/126270	..............=	0.09	100	pCERC4		pCERC4_backbone_correct (126270 bp) Accession: KU578032
1657m1.fasta	contig00039	1	111	+	pCERC4_backbone_correct	124277-124387/126270	..............=	0.09	100	pCERC4		pCERC4_backbone_correct (126270 bp) Accession: KU578032
1657m1.fasta	contig00041	138	489	-	pCERC4_backbone_correct	9148-9482/126270	.=....../......	0.27	89.2	pCERC4		pCERC4_backbone_correct (126270 bp) Accession: KU578032
1657m1.fasta	contig00044	35694	35815	+	pCERC4_backbone_correct	123610-123728/126270	......../.....=	0.09	96.72	pCERC4		pCERC4_backbone_correct (126270 bp) Accession: KU578032
1657m1.fasta	contig00048	1	112	+	pCERC4_backbone_correct	107986-108097/126270	............=..	0.09	100	pCERC4		pCERC4_backbone_correct (126270 bp) Accession: KU578032
1657m1.fasta	contig00049	33008	33118	+	pCERC4_backbone_correct	123618-123728/126270	..............=	0.09	100	pCERC4		pCERC4_backbone_correct (126270 bp) Accession: KU578032
1657m1.fasta	contig00053	1	109	+	pCERC4_backbone_correct	124278-124386/126270	..............=	0.09	100	pCERC4		pCERC4_backbone_correct (126270 bp) Accession: KU578032
1657m1.fasta	contig00058	1	111	-	pCERC4_backbone_correct	123618-123728/126270	..............=	0.09	100	pCERC4		pCERC4_backbone_correct (126270 bp) Accession: KU578032
1657m1.fasta	contig00059	21301	21916	+	pCERC4_backbone_correct	46329-46939/126270	.....=../......	0.48	75.24	pCERC4		pCERC4_backbone_correct (126270 bp) Accession: KU578032
1657m1.fasta	contig00061	1	108	+	pCERC4_backbone_correct	124279-124386/126270	..............=	0.09	100	pCERC4		pCERC4_backbone_correct (126270 bp) Accession: KU578032
1657m1.fasta	contig00065	1	119	+	pCERC4_backbone_correct	124277-124397/126270	......../.....=	0.09	97.52	pCERC4		pCERC4_backbone_correct (126270 bp) Accession: KU578032
1657m1.fasta	contig00067	1	110	+	pCERC4_backbone_correct	107987-108096/126270	............=..	0.09	100	pCERC4		pCERC4_backbone_correct (126270 bp) Accession: KU578032
1657m1.fasta	contig00067	14482	14786	-	pCERC4_backbone_correct	119376-119680/126270	..............=	0.24	92.79	pCERC4		pCERC4_backbone_correct (126270 bp) Accession: KU578032
1657m1.fasta	contig00067	15539	16053	-	pCERC4_backbone_correct	8537-9051/126270	==....../......	0.41	77.56	pCERC4		pCERC4_backbone_correct (126270 bp) Accession: KU578032
1657m1.fasta	contig00069	112	880	-	pCERC4_backbone_correct	107328-108096/126270	............=..	0.61	95.84	pCERC4		pCERC4_backbone_correct (126270 bp) Accession: KU578032
1657m1.fasta	contig00071	5842	6836	-	pCERC4_backbone_correct	1302-2296/126270	=......./......	0.79	82.23	pCERC4		pCERC4_backbone_correct (126270 bp) Accession: KU578032
1657m1.fasta	contig00071	9224	11905	-	pCERC4_backbone_correct	104461-107145/126270	......../...=..	2.12	82.95	pCERC4		pCERC4_backbone_correct (126270 bp) Accession: KU578032
1657m1.fasta	contig00071	12070	12256	-	pCERC4_backbone_correct	124201-124387/126270	..............=	0.15	99.47	pCERC4		pCERC4_backbone_correct (126270 bp) Accession: KU578032
1657m1.fasta	contig00072	1	111	-	pCERC4_backbone_correct	9149-9258/126270	.=....../......	0.09	96.4	pCERC4		pCERC4_backbone_correct (126270 bp) Accession: KU578032
1657m1.fasta	contig00075	9324	9432	-	pCERC4_backbone_correct	107988-108096/126270	............=..	0.09	100	pCERC4		pCERC4_backbone_correct (126270 bp) Accession: KU578032
1657m1.fasta	contig00076	1380	1720	-	pCERC4_backbone_correct	9149-9482/126270	.=....../......	0.26	93.84	pCERC4		pCERC4_backbone_correct (126270 bp) Accession: KU578032
1657m1.fasta	contig00076	6859	7653	+	pCERC4_backbone_correct	7742-8536/126270	==.............	0.63	97.61	pCERC4		pCERC4_backbone_correct (126270 bp) Accession: KU578032
1657m1.fasta	contig00077	1	110	+	pCERC4_backbone_correct	124277-124386/126270	..............=	0.09	100	pCERC4		pCERC4_backbone_correct (126270 bp) Accession: KU578032
1657m1.fasta	contig00080	246	340	+	pCERC4_backbone_correct	22965-23060/126270	..=...../......	0.08	89.58	pCERC4		pCERC4_backbone_correct (126270 bp) Accession: KU578032
1657m1.fasta	contig00082	4997	5511	-	pCERC4_backbone_correct	8537-9051/126270	.=.............	0.41	98.45	pCERC4		pCERC4_backbone_correct (126270 bp) Accession: KU578032
1657m1.fasta	contig00085	1	112	-	pCERC4_backbone_correct	123616-123727/126270	..............=	0.09	99.11	pCERC4		pCERC4_backbone_correct (126270 bp) Accession: KU578032
1657m1.fasta	contig00085	110	3222	-	pCERC4_backbone_correct	51554-54663/126270	.....==./......	2.45	92.29	pCERC4		pCERC4_backbone_correct (126270 bp) Accession: KU578032
1657m1.fasta	contig00085	4855	4964	-	pCERC4_backbone_correct	107987-108096/126270	............=..	0.09	100	pCERC4		pCERC4_backbone_correct (126270 bp) Accession: KU578032
1657m1.fasta	contig00105	1	111	+	pCERC4_backbone_correct	124277-124387/126270	..............=	0.09	100	pCERC4		pCERC4_backbone_correct (126270 bp) Accession: KU578032
1657m1.fasta	contig00105	2332	2440	+	pCERC4_backbone_correct	9149-9256/126270	.=....../......	0.09	96.33	pCERC4		pCERC4_backbone_correct (126270 bp) Accession: KU578032
1657m1.fasta	contig00124	1	108	+	pCERC4_backbone_correct	107989-108096/126270	............=..	0.09	100	pCERC4		pCERC4_backbone_correct (126270 bp) Accession: KU578032
1657m1.fasta	contig00125	1	110	-	pCERC4_backbone_correct	123618-123727/126270	..............=	0.09	100	pCERC4		pCERC4_backbone_correct (126270 bp) Accession: KU578032
1657m1.fasta	contig00141	1008	1122	-	pCERC4_backbone_correct	124276-124390/126270	..............=	0.09	95.65	pCERC4		pCERC4_backbone_correct (126270 bp) Accession: KU578032
1657m1.fasta	contig00186	343	451	-	pCERC4_backbone_correct	124278-124386/126270	..............=	0.09	100	pCERC4		pCERC4_backbone_correct (126270 bp) Accession: KU578032
1657m1.fasta	contig00195	1	108	-	pCERC4_backbone_correct	123618-123725/126270	..............=	0.09	100	pCERC4		pCERC4_backbone_correct (126270 bp) Accession: KU578032
1657m1.fasta	contig00196	278	388	-	pCERC4_backbone_correct	124276-124386/126270	..............=	0.09	99.1	pCERC4		pCERC4_backbone_correct (126270 bp) Accession: KU578032
1657m1.fasta	contig00199	1	343	+	pCERC4_backbone_correct	123969-124311/126270	..............=	0.27	99.12	pCERC4		pCERC4_backbone_correct (126270 bp) Accession: KU578032
1657m1.fasta	contig00208	133	245	+	pCERC4_backbone_correct	9146-9257/126270	.=....../......	0.09	95.58	pCERC4		pCERC4_backbone_correct (126270 bp) Accession: KU578032
1657m1.fasta	contig00209	132	240	+	pCERC4_backbone_correct	9149-9256/126270	.=....../......	0.09	96.33	pCERC4		pCERC4_backbone_correct (126270 bp) Accession: KU578032
1657m1.fasta	contig00226	1	109	+	pCERC4_backbone_correct	107989-108097/126270	............=..	0.09	100	pCERC4		pCERC4_backbone_correct (126270 bp) Accession: KU578032
1657m1.fasta	contig00227	98	219	+	pCERC4_backbone_correct	107317-107437/126270	......../...=..	0.1	95.9	pCERC4		pCERC4_backbone_correct (126270 bp) Accession: KU578032
#FILE	SEQUENCE	START	END	STRAND	GENE	COVERAGE	COVERAGE_MAP	%COVERAGE	%IDENTITY	DATABASE	ACCESSION	PRODUCT	RESISTANCE
1680m1.fasta	contig00001	390938	391056	-	pCERC4_backbone_correct	107978-108096/126270	............=..	0.09	99.16	pCERC4		pCERC4_backbone_correct (126270 bp) Accession: KU578032
1680m1.fasta	contig00005	151845	152614	+	pCERC4_backbone_correct	123617-124386/126270	..............=	0.61	91.43	pCERC4		pCERC4_backbone_correct (126270 bp) Accession: KU578032
1680m1.fasta	contig00006	131866	132095	-	pCERC4_backbone_correct	23554-23782/126270	..=...../......	0.18	78.36	pCERC4		pCERC4_backbone_correct (126270 bp) Accession: KU578032
1680m1.fasta	contig00008	1	111	+	pCERC4_backbone_correct	107986-108096/126270	............=..	0.09	100	pCERC4		pCERC4_backbone_correct (126270 bp) Accession: KU578032
1680m1.fasta	contig00010	1	186	+	pCERC4_backbone_correct	124201-124386/126270	..............=	0.15	100	pCERC4		pCERC4_backbone_correct (126270 bp) Accession: KU578032
1680m1.fasta	contig00011	1	111	+	pCERC4_backbone_correct	124276-124386/126270	..............=	0.09	100	pCERC4		pCERC4_backbone_correct (126270 bp) Accession: KU578032
1680m1.fasta	contig00013	109104	109216	+	pCERC4_backbone_correct	123617-123729/126270	..............=	0.09	100	pCERC4		pCERC4_backbone_correct (126270 bp) Accession: KU578032
1680m1.fasta	contig00024	69016	69125	-	pCERC4_backbone_correct	124277-124386/126270	..............=	0.09	100	pCERC4		pCERC4_backbone_correct (126270 bp) Accession: KU578032
1680m1.fasta	contig00026	1	112	-	pCERC4_backbone_correct	123616-123727/126270	..............=	0.09	100	pCERC4		pCERC4_backbone_correct (126270 bp) Accession: KU578032
1680m1.fasta	contig00031	1	115	+	pCERC4_backbone_correct	124276-124390/126270	..............=	0.09	99.13	pCERC4		pCERC4_backbone_correct (126270 bp) Accession: KU578032
1680m1.fasta	contig00032	1	111	-	pCERC4_backbone_correct	123617-123727/126270	..............=	0.09	100	pCERC4		pCERC4_backbone_correct (126270 bp) Accession: KU578032
1680m1.fasta	contig00035	1	112	+	pCERC4_backbone_correct	124276-124387/126270	..............=	0.09	100	pCERC4		pCERC4_backbone_correct (126270 bp) Accession: KU578032
1680m1.fasta	contig00035	48833	48970	+	pCERC4_backbone_correct	125095-125231/126270	......../.....=	0.11	89.86	pCERC4		pCERC4_backbone_correct (126270 bp) Accession: KU578032
1680m1.fasta	contig00035	49097	49301	+	pCERC4_backbone_correct	125232-125438/126270	......../.....=	0.16	90.34	pCERC4		pCERC4_backbone_correct (126270 bp) Accession: KU578032
1680m1.fasta	contig00037	49691	49800	+	pCERC4_backbone_correct	123617-123726/126270	..............=	0.09	100	pCERC4		pCERC4_backbone_correct (126270 bp) Accession: KU578032
1680m1.fasta	contig00038	49501	49611	-	pCERC4_backbone_correct	124277-124387/126270	..............=	0.09	100	pCERC4		pCERC4_backbone_correct (126270 bp) Accession: KU578032
1680m1.fasta	contig00041	42328	42439	+	pCERC4_backbone_correct	9148-9258/126270	.=....../......	0.09	96.43	pCERC4		pCERC4_backbone_correct (126270 bp) Accession: KU578032
1680m1.fasta	contig00045	35694	35816	+	pCERC4_backbone_correct	123610-123729/126270	......../.....=	0.1	96.75	pCERC4		pCERC4_backbone_correct (126270 bp) Accession: KU578032
1680m1.fasta	contig00048	1	112	+	pCERC4_backbone_correct	107986-108097/126270	............=..	0.09	100	pCERC4		pCERC4_backbone_correct (126270 bp) Accession: KU578032
1680m1.fasta	contig00049	1	111	-	pCERC4_backbone_correct	123618-123728/126270	..............=	0.09	100	pCERC4		pCERC4_backbone_correct (126270 bp) Accession: KU578032
1680m1.fasta	contig00053	1	109	+	pCERC4_backbone_correct	124278-124386/126270	..............=	0.09	100	pCERC4		pCERC4_backbone_correct (126270 bp) Accession: KU578032
1680m1.fasta	contig00057	1	111	-	pCERC4_backbone_correct	123618-123728/126270	..............=	0.09	100	pCERC4		pCERC4_backbone_correct (126270 bp) Accession: KU578032
1680m1.fasta	contig00060	1	110	-	pCERC4_backbone_correct	123618-123727/126270	..............=	0.09	100	pCERC4		pCERC4_backbone_correct (126270 bp) Accession: KU578032
1680m1.fasta	contig00060	3797	4311	+	pCERC4_backbone_correct	8537-9051/126270	==....../......	0.41	77.56	pCERC4		pCERC4_backbone_correct (126270 bp) Accession: KU578032
1680m1.fasta	contig00060	5064	5368	+	pCERC4_backbone_correct	119376-119680/126270	..............=	0.24	92.79	pCERC4		pCERC4_backbone_correct (126270 bp) Accession: KU578032
1680m1.fasta	contig00060	19740	19849	-	pCERC4_backbone_correct	107987-108096/126270	............=..	0.09	100	pCERC4		pCERC4_backbone_correct (126270 bp) Accession: KU578032
1680m1.fasta	contig00061	18825	18932	-	pCERC4_backbone_correct	124279-124386/126270	..............=	0.09	100	pCERC4		pCERC4_backbone_correct (126270 bp) Accession: KU578032
1680m1.fasta	contig00065	16191	16309	-	pCERC4_backbone_correct	124277-124397/126270	......../.....=	0.09	97.52	pCERC4		pCERC4_backbone_correct (126270 bp) Accession: KU578032
1680m1.fasta	contig00068	14575	14685	-	pCERC4_backbone_correct	124276-124386/126270	..............=	0.09	96.4	pCERC4		pCERC4_backbone_correct (126270 bp) Accession: KU578032
1680m1.fasta	contig00069	5993	6987	-	pCERC4_backbone_correct	1302-2296/126270	=......./......	0.79	82.23	pCERC4		pCERC4_backbone_correct (126270 bp) Accession: KU578032
1680m1.fasta	contig00069	9375	12056	-	pCERC4_backbone_correct	104461-107145/126270	......../...=..	2.12	82.95	pCERC4		pCERC4_backbone_correct (126270 bp) Accession: KU578032
1680m1.fasta	contig00069	12221	12407	-	pCERC4_backbone_correct	124201-124387/126270	..............=	0.15	99.47	pCERC4		pCERC4_backbone_correct (126270 bp) Accession: KU578032
1680m1.fasta	contig00070	11863	11973	+	pCERC4_backbone_correct	9149-9258/126270	.=....../......	0.09	96.4	pCERC4		pCERC4_backbone_correct (126270 bp) Accession: KU578032
1680m1.fasta	contig00071	4997	6306	-	pCERC4_backbone_correct	7742-9051/126270	==.............	1.04	97.94	pCERC4		pCERC4_backbone_correct (126270 bp) Accession: KU578032
1680m1.fasta	contig00075	9324	9432	-	pCERC4_backbone_correct	107988-108096/126270	............=..	0.09	100	pCERC4		pCERC4_backbone_correct (126270 bp) Accession: KU578032
1680m1.fasta	contig00076	7630	7739	-	pCERC4_backbone_correct	124277-124386/126270	..............=	0.09	100	pCERC4		pCERC4_backbone_correct (126270 bp) Accession: KU578032
1680m1.fasta	contig00079	246	340	+	pCERC4_backbone_correct	22965-23060/126270	..=...../......	0.08	89.58	pCERC4		pCERC4_backbone_correct (126270 bp) Accession: KU578032
1680m1.fasta	contig00080	6221	6329	-	pCERC4_backbone_correct	107988-108096/126270	............=..	0.09	100	pCERC4		pCERC4_backbone_correct (126270 bp) Accession: KU578032
1680m1.fasta	contig00084	1	110	+	pCERC4_backbone_correct	107987-108096/126270	............=..	0.09	100	pCERC4		pCERC4_backbone_correct (126270 bp) Accession: KU578032
1680m1.fasta	contig00084	1743	4855	+	pCERC4_backbone_correct	51554-54663/126270	.....==./......	2.45	92.29	pCERC4		pCERC4_backbone_correct (126270 bp) Accession: KU578032
1680m1.fasta	contig00084	4853	4964	+	pCERC4_backbone_correct	123616-123727/126270	..............=	0.09	99.11	pCERC4		pCERC4_backbone_correct (126270 bp) Accession: KU578032
1680m1.fasta	contig00093	3972	4080	-	pCERC4_backbone_correct	124278-124386/126270	..............=	0.09	100	pCERC4		pCERC4_backbone_correct (126270 bp) Accession: KU578032
1680m1.fasta	contig00094	3575	3682	+	pCERC4_backbone_correct	123618-123725/126270	..............=	0.09	100	pCERC4		pCERC4_backbone_correct (126270 bp) Accession: KU578032
1680m1.fasta	contig00104	1	109	-	pCERC4_backbone_correct	9149-9256/126270	.=....../......	0.09	96.33	pCERC4		pCERC4_backbone_correct (126270 bp) Accession: KU578032
1680m1.fasta	contig00104	2330	2440	-	pCERC4_backbone_correct	124277-124387/126270	..............=	0.09	100	pCERC4		pCERC4_backbone_correct (126270 bp) Accession: KU578032
1680m1.fasta	contig00124	1614	1721	-	pCERC4_backbone_correct	107989-108096/126270	............=..	0.09	100	pCERC4		pCERC4_backbone_correct (126270 bp) Accession: KU578032
1680m1.fasta	contig00136	1	351	+	pCERC4_backbone_correct	9149-9482/126270	.=....../......	0.26	89.17	pCERC4		pCERC4_backbone_correct (126270 bp) Accession: KU578032
1680m1.fasta	contig00142	1	110	+	pCERC4_backbone_correct	107988-108097/126270	............=..	0.09	100	pCERC4		pCERC4_backbone_correct (126270 bp) Accession: KU578032
1680m1.fasta	contig00145	1	115	+	pCERC4_backbone_correct	124276-124390/126270	..............=	0.09	95.65	pCERC4		pCERC4_backbone_correct (126270 bp) Accession: KU578032
1680m1.fasta	contig00163	1	685	+	pCERC4_backbone_correct	107404-108088/126270	............=..	0.54	98.83	pCERC4		pCERC4_backbone_correct (126270 bp) Accession: KU578032
1680m1.fasta	contig00176	434	551	-	pCERC4_backbone_correct	124278-124395/126270	..............=	0.09	98.31	pCERC4		pCERC4_backbone_correct (126270 bp) Accession: KU578032
1680m1.fasta	contig00194	343	451	-	pCERC4_backbone_correct	124278-124386/126270	..............=	0.09	100	pCERC4		pCERC4_backbone_correct (126270 bp) Accession: KU578032
1680m1.fasta	contig00203	1	111	+	pCERC4_backbone_correct	124276-124386/126270	..............=	0.09	99.1	pCERC4		pCERC4_backbone_correct (126270 bp) Accession: KU578032
1680m1.fasta	contig00218	133	245	+	pCERC4_backbone_correct	9146-9257/126270	.=....../......	0.09	95.58	pCERC4		pCERC4_backbone_correct (126270 bp) Accession: KU578032
1680m1.fasta	contig00219	132	240	+	pCERC4_backbone_correct	9149-9256/126270	.=....../......	0.09	96.33	pCERC4		pCERC4_backbone_correct (126270 bp) Accession: KU578032
1680m1.fasta	contig00239	1	122	-	pCERC4_backbone_correct	107317-107437/126270	......../...=..	0.1	95.9	pCERC4		pCERC4_backbone_correct (126270 bp) Accession: KU578032
1680m1.fasta	contig00243	111	219	-	pCERC4_backbone_correct	107989-108097/126270	............=..	0.09	100	pCERC4		pCERC4_backbone_correct (126270 bp) Accession: KU578032
1680m1.fasta	contig00247	1	213	+	pCERC4_backbone_correct	107534-107746/126270	............=..	0.17	93.43	pCERC4		pCERC4_backbone_correct (126270 bp) Accession: KU578032
#FILE	SEQUENCE	START	END	STRAND	GENE	COVERAGE	COVERAGE_MAP	%COVERAGE	%IDENTITY	DATABASE	ACCESSION	PRODUCT	RESISTANCE
2009_49.fasta	contig00001	21256	21384	+	pCERC4_backbone_correct	107968-108096/126270	............=..	0.1	100	pCERC4		pCERC4_backbone_correct (126270 bp) Accession: KU578032
2009_49.fasta	contig00002	306626	307469	-	pCERC4_backbone_correct	22965-23782/126270	..=...../......	0.65	88.3	pCERC4		pCERC4_backbone_correct (126270 bp) Accession: KU578032
2009_49.fasta	contig00010	1	86	+	pCERC4_backbone_correct	124308-124394/126270	......../.....=	0.07	94.25	pCERC4		pCERC4_backbone_correct (126270 bp) Accession: KU578032
2009_49.fasta	contig00012	1	79	+	pCERC4_backbone_correct	108018-108096/126270	............=..	0.06	100	pCERC4		pCERC4_backbone_correct (126270 bp) Accession: KU578032
2009_49.fasta	contig00015	1	79	-	pCERC4_backbone_correct	107329-107407/126270	............=..	0.06	96.2	pCERC4		pCERC4_backbone_correct (126270 bp) Accession: KU578032
2009_49.fasta	contig00018	102787	102866	+	pCERC4_backbone_correct	123618-123697/126270	..............=	0.06	100	pCERC4		pCERC4_backbone_correct (126270 bp) Accession: KU578032
2009_49.fasta	contig00020	1	80	-	pCERC4_backbone_correct	123617-123696/126270	..............=	0.06	100	pCERC4		pCERC4_backbone_correct (126270 bp) Accession: KU578032
2009_49.fasta	contig00021	1	79	-	pCERC4_backbone_correct	107329-107407/126270	............=..	0.06	96.2	pCERC4		pCERC4_backbone_correct (126270 bp) Accession: KU578032
2009_49.fasta	contig00024	1	79	-	pCERC4_backbone_correct	123618-123696/126270	..............=	0.06	100	pCERC4		pCERC4_backbone_correct (126270 bp) Accession: KU578032
2009_49.fasta	contig00025	67223	67299	+	pCERC4_backbone_correct	107329-107405/126270	............=..	0.06	96.1	pCERC4		pCERC4_backbone_correct (126270 bp) Accession: KU578032
2009_49.fasta	contig00026	1	1963	+	pCERC4_backbone_correct	124308-126270/126270	..............=	1.55	100	pCERC4		pCERC4_backbone_correct (126270 bp) Accession: KU578032
2009_49.fasta	contig00026	1964	54116	+	pCERC4_backbone_correct	1-52153/126270	=======........	41.3	99.99	pCERC4		pCERC4_backbone_correct (126270 bp) Accession: KU578032
2009_49.fasta	contig00027	24213	24494	+	pCERC4_backbone_correct	9143-9422/126270	.=....../......	0.22	80.85	pCERC4		pCERC4_backbone_correct (126270 bp) Accession: KU578032
2009_49.fasta	contig00028	60406	60482	+	pCERC4_backbone_correct	107329-107405/126270	............=..	0.06	96.1	pCERC4		pCERC4_backbone_correct (126270 bp) Accession: KU578032
2009_49.fasta	contig00029	59676	59755	-	pCERC4_backbone_correct	108018-108097/126270	............=..	0.06	100	pCERC4		pCERC4_backbone_correct (126270 bp) Accession: KU578032
2009_49.fasta	contig00031	52544	52621	+	pCERC4_backbone_correct	107329-107406/126270	............=..	0.06	96.15	pCERC4		pCERC4_backbone_correct (126270 bp) Accession: KU578032
2009_49.fasta	contig00033	1	78	-	pCERC4_backbone_correct	107329-107406/126270	............=..	0.06	96.15	pCERC4		pCERC4_backbone_correct (126270 bp) Accession: KU578032
2009_49.fasta	contig00038	1	79	-	pCERC4_backbone_correct	123617-123695/126270	..............=	0.06	100	pCERC4		pCERC4_backbone_correct (126270 bp) Accession: KU578032
2009_49.fasta	contig00038	38506	38583	-	pCERC4_backbone_correct	108019-108096/126270	............=..	0.06	100	pCERC4		pCERC4_backbone_correct (126270 bp) Accession: KU578032
2009_49.fasta	contig00043	33777	33854	-	pCERC4_backbone_correct	108019-108096/126270	............=..	0.06	100	pCERC4		pCERC4_backbone_correct (126270 bp) Accession: KU578032
2009_49.fasta	contig00047	6106	27587	+	pCERC4_backbone_correct	52149-73630/126270	......===......	17.01	99.99	pCERC4		pCERC4_backbone_correct (126270 bp) Accession: KU578032
2009_49.fasta	contig00047	27585	27665	+	pCERC4_backbone_correct	107326-107406/126270	............=..	0.06	95.06	pCERC4		pCERC4_backbone_correct (126270 bp) Accession: KU578032
2009_49.fasta	contig00049	1	78	-	pCERC4_backbone_correct	107329-107406/126270	............=..	0.06	96.15	pCERC4		pCERC4_backbone_correct (126270 bp) Accession: KU578032
2009_49.fasta	contig00051	194	311	-	pCERC4_backbone_correct	38592-38709/126270	....=..........	0.09	90.68	pCERC4		pCERC4_backbone_correct (126270 bp) Accession: KU578032
2009_49.fasta	contig00051	2035	2212	+	pCERC4_backbone_correct	8878-9055/126270	.=.............	0.14	96.07	pCERC4		pCERC4_backbone_correct (126270 bp) Accession: KU578032
2009_49.fasta	contig00051	2243	2311	-	pCERC4_backbone_correct	5532-5600/126270	=..............	0.05	95.65	pCERC4		pCERC4_backbone_correct (126270 bp) Accession: KU578032
2009_49.fasta	contig00051	2307	3080	-	pCERC4_backbone_correct	123617-124390/126270	..............=	0.61	90.83	pCERC4		pCERC4_backbone_correct (126270 bp) Accession: KU578032
2009_49.fasta	contig00051	11753	12097	+	pCERC4_backbone_correct	9153-9482/126270	.=....../......	0.26	87.57	pCERC4		pCERC4_backbone_correct (126270 bp) Accession: KU578032
2009_49.fasta	contig00053	1	1275	-	pCERC4_backbone_correct	7741-9015/126270	==.............	1.01	95.29	pCERC4		pCERC4_backbone_correct (126270 bp) Accession: KU578032
2009_49.fasta	contig00054	1	2857	-	pCERC4_backbone_correct	104551-107407/126270	............=..	2.26	99.27	pCERC4		pCERC4_backbone_correct (126270 bp) Accession: KU578032
2009_49.fasta	contig00054	2592	18891	-	pCERC4_backbone_correct	88430-104730/126270	......../.===..	12.91	99.94	pCERC4		pCERC4_backbone_correct (126270 bp) Accession: KU578032
2009_49.fasta	contig00054	18891	18966	+	pCERC4_backbone_correct	123618-123693/126270	..............=	0.06	100	pCERC4		pCERC4_backbone_correct (126270 bp) Accession: KU578032
2009_49.fasta	contig00055	16996	17072	+	pCERC4_backbone_correct	107329-107405/126270	............=..	0.06	96.1	pCERC4		pCERC4_backbone_correct (126270 bp) Accession: KU578032
2009_49.fasta	contig00056	1	15677	+	pCERC4_backbone_correct	108019-123695/126270	............===	12.42	99.99	pCERC4		pCERC4_backbone_correct (126270 bp) Accession: KU578032
2009_49.fasta	contig00057	15431	15508	+	pCERC4_backbone_correct	107329-107406/126270	............=..	0.06	96.15	pCERC4		pCERC4_backbone_correct (126270 bp) Accession: KU578032
2009_49.fasta	contig00064	1	79	+	pCERC4_backbone_correct	108021-108099/126270	............=..	0.06	100	pCERC4		pCERC4_backbone_correct (126270 bp) Accession: KU578032
2009_49.fasta	contig00065	8385	8460	-	pCERC4_backbone_correct	108021-108096/126270	............=..	0.06	100	pCERC4		pCERC4_backbone_correct (126270 bp) Accession: KU578032
2009_49.fasta	contig00066	2381	2518	+	pCERC4_backbone_correct	125095-125231/126270	......../.....=	0.11	89.86	pCERC4		pCERC4_backbone_correct (126270 bp) Accession: KU578032
2009_49.fasta	contig00066	2645	2817	+	pCERC4_backbone_correct	125232-125406/126270	......../.....=	0.14	90.29	pCERC4		pCERC4_backbone_correct (126270 bp) Accession: KU578032
2009_49.fasta	contig00072	1	75	+	pCERC4_backbone_correct	108022-108096/126270	............=..	0.06	100	pCERC4		pCERC4_backbone_correct (126270 bp) Accession: KU578032
2009_49.fasta	contig00080	1897	2007	+	pCERC4_backbone_correct	9149-9259/126270	.=.............	0.09	81.08	pCERC4		pCERC4_backbone_correct (126270 bp) Accession: KU578032
2009_49.fasta	contig00083	1789	1865	-	pCERC4_backbone_correct	108020-108096/126270	............=..	0.06	100	pCERC4		pCERC4_backbone_correct (126270 bp) Accession: KU578032
2009_49.fasta	contig00100	1022	1102	+	pCERC4_backbone_correct	107326-107406/126270	............=..	0.06	96.3	pCERC4		pCERC4_backbone_correct (126270 bp) Accession: KU578032
2009_49.fasta	contig00103	1	84	+	pCERC4_backbone_correct	124309-124392/126270	..............=	0.07	98.81	pCERC4		pCERC4_backbone_correct (126270 bp) Accession: KU578032
2009_49.fasta	contig00105	1	77	-	pCERC4_backbone_correct	107329-107405/126270	............=..	0.06	96.1	pCERC4		pCERC4_backbone_correct (126270 bp) Accession: KU578032
2009_49.fasta	contig00111	1	77	+	pCERC4_backbone_correct	108020-108096/126270	............=..	0.06	100	pCERC4		pCERC4_backbone_correct (126270 bp) Accession: KU578032
2009_49.fasta	contig00123	430	529	-	pCERC4_backbone_correct	8952-9051/126270	.=.............	0.08	98	pCERC4		pCERC4_backbone_correct (126270 bp) Accession: KU578032
2009_49.fasta	contig00124	1	503	+	pCERC4_backbone_correct	123884-124386/126270	..............=	0.4	100	pCERC4		pCERC4_backbone_correct (126270 bp) Accession: KU578032
2009_49.fasta	contig00153	1	274	+	pCERC4_backbone_correct	107696-107969/126270	............=..	0.22	97.08	pCERC4		pCERC4_backbone_correct (126270 bp) Accession: KU578032
#FILE	SEQUENCE	START	END	STRAND	GENE	COVERAGE	COVERAGE_MAP	%COVERAGE	%IDENTITY	DATABASE	ACCESSION	PRODUCT	RESISTANCE
20098.fasta	contig00002	295428	295688	-	pCERC4_backbone_correct	23524-23782/126270	..=...../......	0.2	90.46	pCERC4		pCERC4_backbone_correct (126270 bp) Accession: KU578032
20098.fasta	contig00004	1	125	+	pCERC4_backbone_correct	107972-108096/126270	............=..	0.1	100	pCERC4		pCERC4_backbone_correct (126270 bp) Accession: KU578032
20098.fasta	contig00005	2	128	+	pCERC4_backbone_correct	107971-108097/126270	............=..	0.1	100	pCERC4		pCERC4_backbone_correct (126270 bp) Accession: KU578032
20098.fasta	contig00008	151074	151246	-	pCERC4_backbone_correct	125232-125406/126270	......../.....=	0.14	90.29	pCERC4		pCERC4_backbone_correct (126270 bp) Accession: KU578032
20098.fasta	contig00008	151373	151510	-	pCERC4_backbone_correct	125095-125231/126270	......../.....=	0.11	89.86	pCERC4		pCERC4_backbone_correct (126270 bp) Accession: KU578032
20098.fasta	contig00010	134602	134727	-	pCERC4_backbone_correct	107971-108096/126270	............=..	0.1	100	pCERC4		pCERC4_backbone_correct (126270 bp) Accession: KU578032
20098.fasta	contig00012	7432	7560	+	pCERC4_backbone_correct	107968-108096/126270	............=..	0.1	100	pCERC4		pCERC4_backbone_correct (126270 bp) Accession: KU578032
20098.fasta	contig00012	128776	128904	-	pCERC4_backbone_correct	124260-124388/126270	..............=	0.1	93.8	pCERC4		pCERC4_backbone_correct (126270 bp) Accession: KU578032
20098.fasta	contig00013	1	55388	-	pCERC4_backbone_correct	52149-107537/126270	.....===/====..	43.86	99.99	pCERC4		pCERC4_backbone_correct (126270 bp) Accession: KU578032
20098.fasta	contig00013	73757	125909	-	pCERC4_backbone_correct	1-52153/126270	=======........	41.3	100	pCERC4		pCERC4_backbone_correct (126270 bp) Accession: KU578032
20098.fasta	contig00013	125910	127241	-	pCERC4_backbone_correct	124939-126270/126270	..............=	1.05	100	pCERC4		pCERC4_backbone_correct (126270 bp) Accession: KU578032
20098.fasta	contig00015	1	140	+	pCERC4_backbone_correct	124260-124399/126270	..............=	0.11	90.71	pCERC4		pCERC4_backbone_correct (126270 bp) Accession: KU578032
20098.fasta	contig00016	1	125	+	pCERC4_backbone_correct	124262-124386/126270	..............=	0.1	93.6	pCERC4		pCERC4_backbone_correct (126270 bp) Accession: KU578032
20098.fasta	contig00016	113136	113261	-	pCERC4_backbone_correct	107971-108096/126270	............=..	0.1	100	pCERC4		pCERC4_backbone_correct (126270 bp) Accession: KU578032
20098.fasta	contig00019	2	128	-	pCERC4_backbone_correct	123618-123744/126270	..............=	0.1	100	pCERC4		pCERC4_backbone_correct (126270 bp) Accession: KU578032
20098.fasta	contig00022	1	128	-	pCERC4_backbone_correct	123617-123744/126270	..............=	0.1	100	pCERC4		pCERC4_backbone_correct (126270 bp) Accession: KU578032
20098.fasta	contig00023	1	126	+	pCERC4_backbone_correct	107971-108096/126270	............=..	0.1	100	pCERC4		pCERC4_backbone_correct (126270 bp) Accession: KU578032
20098.fasta	contig00024	43623	43844	+	pCERC4_backbone_correct	101433-101656/126270	......../...=..	0.18	92.41	pCERC4		pCERC4_backbone_correct (126270 bp) Accession: KU578032
20098.fasta	contig00024	43842	43975	+	pCERC4_backbone_correct	104084-104216/126270	......../...=..	0.11	91.05	pCERC4		pCERC4_backbone_correct (126270 bp) Accession: KU578032
20098.fasta	contig00024	44814	48701	+	pCERC4_backbone_correct	92392-96294/126270	......../..=...	3.07	86.85	pCERC4		pCERC4_backbone_correct (126270 bp) Accession: KU578032
20098.fasta	contig00024	49079	49150	+	pCERC4_backbone_correct	91315-91387/126270	......../..=...	0.06	91.78	pCERC4		pCERC4_backbone_correct (126270 bp) Accession: KU578032
20098.fasta	contig00024	49409	50791	+	pCERC4_backbone_correct	100279-101656/126270	......../...=..	1.09	90.25	pCERC4		pCERC4_backbone_correct (126270 bp) Accession: KU578032
20098.fasta	contig00024	50789	51146	+	pCERC4_backbone_correct	104084-104443/126270	......../...=..	0.28	87.81	pCERC4		pCERC4_backbone_correct (126270 bp) Accession: KU578032
20098.fasta	contig00024	56287	56755	-	pCERC4_backbone_correct	124608-125065/126270	......../.....=	0.36	97.23	pCERC4		pCERC4_backbone_correct (126270 bp) Accession: KU578032
20098.fasta	contig00024	66081	66241	+	pCERC4_backbone_correct	49900-50060/126270	.....=.........	0.13	96.89	pCERC4		pCERC4_backbone_correct (126270 bp) Accession: KU578032
20098.fasta	contig00024	69427	69844	+	pCERC4_backbone_correct	51568-51987/126270	.....=../......	0.33	89.76	pCERC4		pCERC4_backbone_correct (126270 bp) Accession: KU578032
20098.fasta	contig00025	1	127	+	pCERC4_backbone_correct	124260-124386/126270	..............=	0.1	93.7	pCERC4		pCERC4_backbone_correct (126270 bp) Accession: KU578032
20098.fasta	contig00029	61601	61726	+	pCERC4_backbone_correct	123617-123742/126270	..............=	0.1	100	pCERC4		pCERC4_backbone_correct (126270 bp) Accession: KU578032
20098.fasta	contig00033	1	125	+	pCERC4_backbone_correct	107972-108096/126270	............=..	0.1	100	pCERC4		pCERC4_backbone_correct (126270 bp) Accession: KU578032
20098.fasta	contig00033	50903	51029	-	pCERC4_backbone_correct	124261-124387/126270	..............=	0.1	93.7	pCERC4		pCERC4_backbone_correct (126270 bp) Accession: KU578032
20098.fasta	contig00041	1	126	+	pCERC4_backbone_correct	124261-124386/126270	..............=	0.1	93.65	pCERC4		pCERC4_backbone_correct (126270 bp) Accession: KU578032
20098.fasta	contig00041	28144	28268	-	pCERC4_backbone_correct	124262-124386/126270	..............=	0.1	93.6	pCERC4		pCERC4_backbone_correct (126270 bp) Accession: KU578032
20098.fasta	contig00046	1	15774	-	pCERC4_backbone_correct	107970-123743/126270	............===	12.49	99.99	pCERC4		pCERC4_backbone_correct (126270 bp) Accession: KU578032
20098.fasta	contig00047	15636	15761	-	pCERC4_backbone_correct	124261-124386/126270	..............=	0.1	93.65	pCERC4		pCERC4_backbone_correct (126270 bp) Accession: KU578032
20098.fasta	contig00048	14327	14640	+	pCERC4_backbone_correct	22965-23263/126270	..=...../......	0.24	83.17	pCERC4		pCERC4_backbone_correct (126270 bp) Accession: KU578032
20098.fasta	contig00049	14196	14352	+	pCERC4_backbone_correct	23112-23263/126270	..=...../......	0.12	86.62	pCERC4		pCERC4_backbone_correct (126270 bp) Accession: KU578032
20098.fasta	contig00051	1	126	+	pCERC4_backbone_correct	124261-124386/126270	..............=	0.1	93.65	pCERC4		pCERC4_backbone_correct (126270 bp) Accession: KU578032
20098.fasta	contig00053	16	276	+	pCERC4_backbone_correct	23524-23782/126270	..=...../......	0.2	88.93	pCERC4		pCERC4_backbone_correct (126270 bp) Accession: KU578032
20098.fasta	contig00054	8723	8846	-	pCERC4_backbone_correct	107973-108096/126270	............=..	0.1	100	pCERC4		pCERC4_backbone_correct (126270 bp) Accession: KU578032
20098.fasta	contig00059	4766	4888	-	pCERC4_backbone_correct	107974-108096/126270	............=..	0.1	100	pCERC4		pCERC4_backbone_correct (126270 bp) Accession: KU578032
20098.fasta	contig00063	3606	3730	-	pCERC4_backbone_correct	107972-108096/126270	............=..	0.1	100	pCERC4		pCERC4_backbone_correct (126270 bp) Accession: KU578032
20098.fasta	contig00068	1483	1615	-	pCERC4_backbone_correct	124261-124394/126270	......../.....=	0.11	92.54	pCERC4		pCERC4_backbone_correct (126270 bp) Accession: KU578032
20098.fasta	contig00069	1365	1494	+	pCERC4_backbone_correct	107326-107455/126270	............=..	0.1	93.08	pCERC4		pCERC4_backbone_correct (126270 bp) Accession: KU578032
20098.fasta	contig00072	1	126	+	pCERC4_backbone_correct	107971-108096/126270	............=..	0.1	100	pCERC4		pCERC4_backbone_correct (126270 bp) Accession: KU578032
20098.fasta	contig00074	1	215	+	pCERC4_backbone_correct	124178-124392/126270	..............=	0.17	99.53	pCERC4		pCERC4_backbone_correct (126270 bp) Accession: KU578032
20098.fasta	contig00077	1	125	+	pCERC4_backbone_correct	124262-124386/126270	..............=	0.1	93.6	pCERC4		pCERC4_backbone_correct (126270 bp) Accession: KU578032
20098.fasta	contig00081	1	768	+	pCERC4_backbone_correct	107329-108096/126270	............=..	0.61	94.01	pCERC4		pCERC4_backbone_correct (126270 bp) Accession: KU578032
20098.fasta	contig00082	1	684	-	pCERC4_backbone_correct	107411-108094/126270	............=..	0.54	100	pCERC4		pCERC4_backbone_correct (126270 bp) Accession: KU578032
20098.fasta	contig00090	1	508	+	pCERC4_backbone_correct	23141-23635/126270	..=...../......	0.39	91.55	pCERC4		pCERC4_backbone_correct (126270 bp) Accession: KU578032
20098.fasta	contig00092	1	475	+	pCERC4_backbone_correct	124260-124734/126270	..............=	0.38	100	pCERC4		pCERC4_backbone_correct (126270 bp) Accession: KU578032
#FILE	SEQUENCE	START	END	STRAND	GENE	COVERAGE	COVERAGE_MAP	%COVERAGE	%IDENTITY	DATABASE	ACCESSION	PRODUCT	RESISTANCE
2063.fasta	contig00017	8680	8774	+	pCERC4_backbone_correct	45574-45668/126270	.....=.........	0.08	86.32	pCERC4		pCERC4_backbone_correct (126270 bp) Accession: KU578032
2063.fasta	contig00017	10092	15918	-	pCERC4_backbone_correct	9472-15296/126270	.=....../......	4.61	98.76	pCERC4		pCERC4_backbone_correct (126270 bp) Accession: KU578032
2063.fasta	contig00017	16036	16466	-	pCERC4_backbone_correct	9052-9482/126270	.=.............	0.34	99.77	pCERC4		pCERC4_backbone_correct (126270 bp) Accession: KU578032
2063.fasta	contig00017	16464	24204	-	pCERC4_backbone_correct	1-7741/126270	=......./......	6.13	99.19	pCERC4		pCERC4_backbone_correct (126270 bp) Accession: KU578032
2063.fasta	contig00017	24205	24793	-	pCERC4_backbone_correct	125679-126270/126270	......../.....=	0.47	93.75	pCERC4		pCERC4_backbone_correct (126270 bp) Accession: KU578032
2063.fasta	contig00017	36121	38943	-	pCERC4_backbone_correct	104442-107269/126270	......../...=..	2.23	92.4	pCERC4		pCERC4_backbone_correct (126270 bp) Accession: KU578032
2063.fasta	contig00017	42589	42949	-	pCERC4_backbone_correct	104084-104443/126270	......../...=..	0.29	88.37	pCERC4		pCERC4_backbone_correct (126270 bp) Accession: KU578032
2063.fasta	contig00017	42947	45022	-	pCERC4_backbone_correct	99595-101656/126270	......../...=..	1.63	91.88	pCERC4		pCERC4_backbone_correct (126270 bp) Accession: KU578032
2063.fasta	contig00017	44428	53483	-	pCERC4_backbone_correct	87877-96929/126270	......../.==...	7.15	92.55	pCERC4		pCERC4_backbone_correct (126270 bp) Accession: KU578032
2063.fasta	contig00017	54295	68491	-	pCERC4_backbone_correct	72694-86889/126270	......../==....	11.24	97.97	pCERC4		pCERC4_backbone_correct (126270 bp) Accession: KU578032
2063.fasta	contig00017	68730	69844	-	pCERC4_backbone_correct	71580-72694/126270	........=......	0.88	97.22	pCERC4		pCERC4_backbone_correct (126270 bp) Accession: KU578032
2063.fasta	contig00017	70184	78110	-	pCERC4_backbone_correct	63658-71585/126270	.......=/......	6.27	95.47	pCERC4		pCERC4_backbone_correct (126270 bp) Accession: KU578032
2063.fasta	contig00017	78823	86443	-	pCERC4_backbone_correct	56041-63661/126270	......==.......	6.04	95.07	pCERC4		pCERC4_backbone_correct (126270 bp) Accession: KU578032
2063.fasta	contig00017	87270	87985	-	pCERC4_backbone_correct	55007-55710/126270	......=./......	0.55	75.59	pCERC4		pCERC4_backbone_correct (126270 bp) Accession: KU578032
2063.fasta	contig00017	88482	88567	-	pCERC4_backbone_correct	54025-54111/126270	.....=../......	0.07	93.1	pCERC4		pCERC4_backbone_correct (126270 bp) Accession: KU578032
2063.fasta	contig00017	89061	91510	-	pCERC4_backbone_correct	51568-54005/126270	.....=../......	1.93	89.61	pCERC4		pCERC4_backbone_correct (126270 bp) Accession: KU578032
2063.fasta	contig00029	49274	49411	+	pCERC4_backbone_correct	125095-125231/126270	......../.....=	0.11	89.86	pCERC4		pCERC4_backbone_correct (126270 bp) Accession: KU578032
2063.fasta	contig00029	49538	49710	+	pCERC4_backbone_correct	125232-125406/126270	......../.....=	0.14	90.29	pCERC4		pCERC4_backbone_correct (126270 bp) Accession: KU578032
2063.fasta	contig00031	22817	23016	+	pCERC4_backbone_correct	125457-125655/126270	......../.....=	0.16	89	pCERC4		pCERC4_backbone_correct (126270 bp) Accession: KU578032
2063.fasta	contig00031	42383	42483	+	pCERC4_backbone_correct	9322-9422/126270	.=.............	0.08	83.17	pCERC4		pCERC4_backbone_correct (126270 bp) Accession: KU578032
2063.fasta	contig00031	44911	45256	-	pCERC4_backbone_correct	9153-9482/126270	.=....../......	0.26	88.44	pCERC4		pCERC4_backbone_correct (126270 bp) Accession: KU578032
2063.fasta	contig00031	53930	54703	+	pCERC4_backbone_correct	123617-124390/126270	..............=	0.61	90.7	pCERC4		pCERC4_backbone_correct (126270 bp) Accession: KU578032
2063.fasta	contig00031	54699	54770	+	pCERC4_backbone_correct	5532-5603/126270	=..............	0.06	95.83	pCERC4		pCERC4_backbone_correct (126270 bp) Accession: KU578032
2063.fasta	contig00045	14387	15046	+	pCERC4_backbone_correct	24279-24938/126270	..=...../......	0.52	96.82	pCERC4		pCERC4_backbone_correct (126270 bp) Accession: KU578032
#FILE	SEQUENCE	START	END	STRAND	GENE	COVERAGE	COVERAGE_MAP	%COVERAGE	%IDENTITY	DATABASE	ACCESSION	PRODUCT	RESISTANCE
2067.fasta	contig00026	10415	12864	+	pCERC4_backbone_correct	51568-54005/126270	.....=../......	1.93	89.61	pCERC4		pCERC4_backbone_correct (126270 bp) Accession: KU578032
2067.fasta	contig00026	13358	13443	+	pCERC4_backbone_correct	54025-54111/126270	.....=../......	0.07	93.1	pCERC4		pCERC4_backbone_correct (126270 bp) Accession: KU578032
2067.fasta	contig00026	13940	14655	+	pCERC4_backbone_correct	55007-55710/126270	......=./......	0.55	75.59	pCERC4		pCERC4_backbone_correct (126270 bp) Accession: KU578032
2067.fasta	contig00026	15482	23102	+	pCERC4_backbone_correct	56041-63661/126270	......==.......	6.04	95.07	pCERC4		pCERC4_backbone_correct (126270 bp) Accession: KU578032
2067.fasta	contig00026	23815	31741	+	pCERC4_backbone_correct	63658-71585/126270	.......=/......	6.27	95.47	pCERC4		pCERC4_backbone_correct (126270 bp) Accession: KU578032
2067.fasta	contig00026	32081	33195	+	pCERC4_backbone_correct	71580-72694/126270	........=......	0.88	97.22	pCERC4		pCERC4_backbone_correct (126270 bp) Accession: KU578032
2067.fasta	contig00026	33434	47630	+	pCERC4_backbone_correct	72694-86889/126270	......../==....	11.24	97.97	pCERC4		pCERC4_backbone_correct (126270 bp) Accession: KU578032
2067.fasta	contig00026	48442	57497	+	pCERC4_backbone_correct	87877-96929/126270	......../.==...	7.15	92.55	pCERC4		pCERC4_backbone_correct (126270 bp) Accession: KU578032
2067.fasta	contig00026	56903	58978	+	pCERC4_backbone_correct	99595-101656/126270	......../...=..	1.63	91.88	pCERC4		pCERC4_backbone_correct (126270 bp) Accession: KU578032
2067.fasta	contig00026	58976	59336	+	pCERC4_backbone_correct	104084-104443/126270	......../...=..	0.29	88.37	pCERC4		pCERC4_backbone_correct (126270 bp) Accession: KU578032
2067.fasta	contig00026	62982	63328	+	pCERC4_backbone_correct	104442-104788/126270	............=..	0.27	88.47	pCERC4		pCERC4_backbone_correct (126270 bp) Accession: KU578032
2067.fasta	contig00029	10173	10345	-	pCERC4_backbone_correct	125232-125406/126270	......../.....=	0.14	90.29	pCERC4		pCERC4_backbone_correct (126270 bp) Accession: KU578032
2067.fasta	contig00029	10472	10609	-	pCERC4_backbone_correct	125095-125231/126270	......../.....=	0.11	89.86	pCERC4		pCERC4_backbone_correct (126270 bp) Accession: KU578032
2067.fasta	contig00031	464	535	-	pCERC4_backbone_correct	5532-5603/126270	=..............	0.06	95.83	pCERC4		pCERC4_backbone_correct (126270 bp) Accession: KU578032
2067.fasta	contig00031	531	1304	-	pCERC4_backbone_correct	123617-124390/126270	..............=	0.61	90.7	pCERC4		pCERC4_backbone_correct (126270 bp) Accession: KU578032
2067.fasta	contig00031	9978	10323	+	pCERC4_backbone_correct	9153-9482/126270	.=....../......	0.26	88.44	pCERC4		pCERC4_backbone_correct (126270 bp) Accession: KU578032
2067.fasta	contig00031	12751	12851	-	pCERC4_backbone_correct	9322-9422/126270	.=.............	0.08	83.17	pCERC4		pCERC4_backbone_correct (126270 bp) Accession: KU578032
2067.fasta	contig00031	32218	32417	-	pCERC4_backbone_correct	125457-125655/126270	......../.....=	0.16	89	pCERC4		pCERC4_backbone_correct (126270 bp) Accession: KU578032
2067.fasta	contig00040	1	2587	+	pCERC4_backbone_correct	104678-107269/126270	......../...=..	2.05	92.83	pCERC4		pCERC4_backbone_correct (126270 bp) Accession: KU578032
2067.fasta	contig00040	13915	14503	+	pCERC4_backbone_correct	125679-126270/126270	......../.....=	0.47	93.75	pCERC4		pCERC4_backbone_correct (126270 bp) Accession: KU578032
2067.fasta	contig00040	14504	22244	+	pCERC4_backbone_correct	1-7741/126270	=......./......	6.13	99.19	pCERC4		pCERC4_backbone_correct (126270 bp) Accession: KU578032
2067.fasta	contig00040	22242	22672	+	pCERC4_backbone_correct	9052-9482/126270	.=.............	0.34	99.77	pCERC4		pCERC4_backbone_correct (126270 bp) Accession: KU578032
2067.fasta	contig00040	22790	28616	+	pCERC4_backbone_correct	9472-15296/126270	.=....../......	4.61	98.76	pCERC4		pCERC4_backbone_correct (126270 bp) Accession: KU578032
2067.fasta	contig00040	29934	30028	-	pCERC4_backbone_correct	45574-45668/126270	.....=.........	0.08	86.32	pCERC4		pCERC4_backbone_correct (126270 bp) Accession: KU578032
2067.fasta	contig00049	14387	15046	+	pCERC4_backbone_correct	24279-24938/126270	..=...../......	0.52	96.82	pCERC4		pCERC4_backbone_correct (126270 bp) Accession: KU578032
#FILE	SEQUENCE	START	END	STRAND	GENE	COVERAGE	COVERAGE_MAP	%COVERAGE	%IDENTITY	DATABASE	ACCESSION	PRODUCT	RESISTANCE
2078.fasta	contig00001	21288	21416	+	pCERC4_backbone_correct	107968-108096/126270	............=..	0.1	100	pCERC4		pCERC4_backbone_correct (126270 bp) Accession: KU578032
2078.fasta	contig00002	2	108	+	pCERC4_backbone_correct	124280-124386/126270	..............=	0.08	96.26	pCERC4		pCERC4_backbone_correct (126270 bp) Accession: KU578032
2078.fasta	contig00002	210178	210610	+	pCERC4_backbone_correct	21369-21810/126270	..=...../......	0.34	85.62	pCERC4		pCERC4_backbone_correct (126270 bp) Accession: KU578032
2078.fasta	contig00002	210609	211052	+	pCERC4_backbone_correct	22248-22696/126270	..=...../......	0.35	88.44	pCERC4		pCERC4_backbone_correct (126270 bp) Accession: KU578032
2078.fasta	contig00002	212214	212296	+	pCERC4_backbone_correct	125231-125313/126270	..............=	0.07	100	pCERC4		pCERC4_backbone_correct (126270 bp) Accession: KU578032
2078.fasta	contig00002	212295	212500	+	pCERC4_backbone_correct	125451-125659/126270	......../.....=	0.16	94.76	pCERC4		pCERC4_backbone_correct (126270 bp) Accession: KU578032
2078.fasta	contig00002	319708	319818	-	pCERC4_backbone_correct	107986-108096/126270	............=..	0.09	100	pCERC4		pCERC4_backbone_correct (126270 bp) Accession: KU578032
2078.fasta	contig00003	298092	298670	-	pCERC4_backbone_correct	23215-23782/126270	..=...../......	0.45	91.9	pCERC4		pCERC4_backbone_correct (126270 bp) Accession: KU578032
2078.fasta	contig00003	298671	298781	-	pCERC4_backbone_correct	124276-124386/126270	..............=	0.09	95.5	pCERC4		pCERC4_backbone_correct (126270 bp) Accession: KU578032
2078.fasta	contig00005	209284	209397	+	pCERC4_backbone_correct	123615-123728/126270	..............=	0.09	99.12	pCERC4		pCERC4_backbone_correct (126270 bp) Accession: KU578032
2078.fasta	contig00006	137301	137410	-	pCERC4_backbone_correct	107987-108096/126270	............=..	0.09	100	pCERC4		pCERC4_backbone_correct (126270 bp) Accession: KU578032
2078.fasta	contig00007	136559	136671	+	pCERC4_backbone_correct	123617-123729/126270	..............=	0.09	100	pCERC4		pCERC4_backbone_correct (126270 bp) Accession: KU578032
2078.fasta	contig00009	135642	135759	-	pCERC4_backbone_correct	124276-124394/126270	......../.....=	0.09	94.12	pCERC4		pCERC4_backbone_correct (126270 bp) Accession: KU578032
2078.fasta	contig00010	3	109	+	pCERC4_backbone_correct	124280-124386/126270	..............=	0.08	96.26	pCERC4		pCERC4_backbone_correct (126270 bp) Accession: KU578032
2078.fasta	contig00012	1	112	-	pCERC4_backbone_correct	107327-107438/126270	............=..	0.09	94.64	pCERC4		pCERC4_backbone_correct (126270 bp) Accession: KU578032
2078.fasta	contig00015	1	111	-	pCERC4_backbone_correct	123618-123728/126270	..............=	0.09	100	pCERC4		pCERC4_backbone_correct (126270 bp) Accession: KU578032
2078.fasta	contig00018	1	109	+	pCERC4_backbone_correct	107988-108096/126270	............=..	0.09	100	pCERC4		pCERC4_backbone_correct (126270 bp) Accession: KU578032
2078.fasta	contig00019	2	108	+	pCERC4_backbone_correct	124280-124386/126270	..............=	0.08	96.26	pCERC4		pCERC4_backbone_correct (126270 bp) Accession: KU578032
2078.fasta	contig00024	3	112	-	pCERC4_backbone_correct	107326-107435/126270	............=..	0.09	95.45	pCERC4		pCERC4_backbone_correct (126270 bp) Accession: KU578032
2078.fasta	contig00027	68163	68272	-	pCERC4_backbone_correct	124277-124386/126270	..............=	0.09	95.45	pCERC4		pCERC4_backbone_correct (126270 bp) Accession: KU578032
2078.fasta	contig00028	1	1359	+	pCERC4_backbone_correct	50621-51987/126270	.....=../......	1.08	95.47	pCERC4		pCERC4_backbone_correct (126270 bp) Accession: KU578032
2078.fasta	contig00028	62170	62391	+	pCERC4_backbone_correct	101433-101656/126270	......../...=..	0.18	92.41	pCERC4		pCERC4_backbone_correct (126270 bp) Accession: KU578032
2078.fasta	contig00028	62389	62522	+	pCERC4_backbone_correct	104084-104216/126270	......../...=..	0.11	88.81	pCERC4		pCERC4_backbone_correct (126270 bp) Accession: KU578032
2078.fasta	contig00028	64058	65688	+	pCERC4_backbone_correct	92392-94022/126270	......../..=...	1.29	84.14	pCERC4		pCERC4_backbone_correct (126270 bp) Accession: KU578032
2078.fasta	contig00029	2629	2996	+	pCERC4_backbone_correct	51608-51977/126270	.....=../......	0.29	86.56	pCERC4		pCERC4_backbone_correct (126270 bp) Accession: KU578032
2078.fasta	contig00029	63577	63979	+	pCERC4_backbone_correct	91733-92141/126270	......../..=...	0.32	84.11	pCERC4		pCERC4_backbone_correct (126270 bp) Accession: KU578032
2078.fasta	contig00029	64022	64175	+	pCERC4_backbone_correct	91986-92141/126270	......../..=...	0.12	82.05	pCERC4		pCERC4_backbone_correct (126270 bp) Accession: KU578032
2078.fasta	contig00030	1	110	-	pCERC4_backbone_correct	123617-123726/126270	..............=	0.09	100	pCERC4		pCERC4_backbone_correct (126270 bp) Accession: KU578032
2078.fasta	contig00032	60278	60386	-	pCERC4_backbone_correct	107988-108096/126270	............=..	0.09	100	pCERC4		pCERC4_backbone_correct (126270 bp) Accession: KU578032
2078.fasta	contig00033	54613	54727	-	pCERC4_backbone_correct	107986-108100/126270	............=..	0.09	99.13	pCERC4		pCERC4_backbone_correct (126270 bp) Accession: KU578032
2078.fasta	contig00034	1	110	+	pCERC4_backbone_correct	124277-124386/126270	..............=	0.09	95.45	pCERC4		pCERC4_backbone_correct (126270 bp) Accession: KU578032
2078.fasta	contig00037	1	40698	+	pCERC4_backbone_correct	8196-48893/126270	======.........	32.23	100	pCERC4		pCERC4_backbone_correct (126270 bp) Accession: KU578032
2078.fasta	contig00040	6138	35231	+	pCERC4_backbone_correct	52149-81242/126270	......====.....	23.04	99.99	pCERC4		pCERC4_backbone_correct (126270 bp) Accession: KU578032
2078.fasta	contig00040	35231	35361	+	pCERC4_backbone_correct	7741-7871/126270	=..............	0.1	100	pCERC4		pCERC4_backbone_correct (126270 bp) Accession: KU578032
2078.fasta	contig00042	30920	32250	-	pCERC4_backbone_correct	21366-22696/126270	..=............	1.05	96.77	pCERC4		pCERC4_backbone_correct (126270 bp) Accession: KU578032
2078.fasta	contig00042	32296	32599	+	pCERC4_backbone_correct	9149-9451/126270	.=....../......	0.24	75.49	pCERC4		pCERC4_backbone_correct (126270 bp) Accession: KU578032
2078.fasta	contig00042	33569	33761	-	pCERC4_backbone_correct	124194-124386/126270	..............=	0.15	99.48	pCERC4		pCERC4_backbone_correct (126270 bp) Accession: KU578032
2078.fasta	contig00046	7604	7776	-	pCERC4_backbone_correct	125232-125406/126270	......../.....=	0.14	90.29	pCERC4		pCERC4_backbone_correct (126270 bp) Accession: KU578032
2078.fasta	contig00046	7903	8040	-	pCERC4_backbone_correct	125095-125231/126270	......../.....=	0.11	89.86	pCERC4		pCERC4_backbone_correct (126270 bp) Accession: KU578032
2078.fasta	contig00048	2533	2633	-	pCERC4_backbone_correct	9322-9422/126270	.=.............	0.08	83.17	pCERC4		pCERC4_backbone_correct (126270 bp) Accession: KU578032
2078.fasta	contig00048	3137	3510	-	pCERC4_backbone_correct	7742-8116/126270	=......./......	0.29	91	pCERC4		pCERC4_backbone_correct (126270 bp) Accession: KU578032
2078.fasta	contig00048	3955	4066	-	pCERC4_backbone_correct	45570-45681/126270	.....=.........	0.09	100	pCERC4		pCERC4_backbone_correct (126270 bp) Accession: KU578032
2078.fasta	contig00048	8851	8975	-	pCERC4_backbone_correct	25363-25482/126270	..=...../......	0.1	90.4	pCERC4		pCERC4_backbone_correct (126270 bp) Accession: KU578032
2078.fasta	contig00048	19003	19859	-	pCERC4_backbone_correct	8196-9052/126270	==.............	0.68	97.55	pCERC4		pCERC4_backbone_correct (126270 bp) Accession: KU578032
2078.fasta	contig00050	15505	15615	-	pCERC4_backbone_correct	124276-124386/126270	..............=	0.09	95.5	pCERC4		pCERC4_backbone_correct (126270 bp) Accession: KU578032
2078.fasta	contig00051	1	266	-	pCERC4_backbone_correct	9149-9418/126270	.=....../......	0.21	95.94	pCERC4		pCERC4_backbone_correct (126270 bp) Accession: KU578032
2078.fasta	contig00052	14641	14751	-	pCERC4_backbone_correct	8941-9051/126270	.=.............	0.09	97.3	pCERC4		pCERC4_backbone_correct (126270 bp) Accession: KU578032
2078.fasta	contig00053	1	110	+	pCERC4_backbone_correct	107987-108096/126270	............=..	0.09	100	pCERC4		pCERC4_backbone_correct (126270 bp) Accession: KU578032
2078.fasta	contig00053	111	384	-	pCERC4_backbone_correct	22965-23223/126270	..=...../......	0.2	81.45	pCERC4		pCERC4_backbone_correct (126270 bp) Accession: KU578032
2078.fasta	contig00054	1	193	-	pCERC4_backbone_correct	124387-124579/126270	..............=	0.15	98.96	pCERC4		pCERC4_backbone_correct (126270 bp) Accession: KU578032
2078.fasta	contig00054	8276	9290	+	pCERC4_backbone_correct	46326-47345/126270	.....=../......	0.8	88.64	pCERC4		pCERC4_backbone_correct (126270 bp) Accession: KU578032
2078.fasta	contig00054	12466	12763	+	pCERC4_backbone_correct	47348-47645/126270	.....=.........	0.24	96.98	pCERC4		pCERC4_backbone_correct (126270 bp) Accession: KU578032
2078.fasta	contig00054	13698	14009	+	pCERC4_backbone_correct	48582-48893/126270	.....=.........	0.25	96.15	pCERC4		pCERC4_backbone_correct (126270 bp) Accession: KU578032
2078.fasta	contig00055	1	12783	-	pCERC4_backbone_correct	81240-94022/126270	.........===...	10.12	100	pCERC4		pCERC4_backbone_correct (126270 bp) Accession: KU578032
2078.fasta	contig00055	12784	12888	-	pCERC4_backbone_correct	8947-9051/126270	.=.............	0.08	99.05	pCERC4		pCERC4_backbone_correct (126270 bp) Accession: KU578032
2078.fasta	contig00056	1	782	+	pCERC4_backbone_correct	51372-52153/126270	......=........	0.62	100	pCERC4		pCERC4_backbone_correct (126270 bp) Accession: KU578032
2078.fasta	contig00060	1	111	-	pCERC4_backbone_correct	7742-7852/126270	=..............	0.09	100	pCERC4		pCERC4_backbone_correct (126270 bp) Accession: KU578032
2078.fasta	contig00060	7299	7985	-	pCERC4_backbone_correct	23112-23782/126270	..=...../......	0.53	90.14	pCERC4		pCERC4_backbone_correct (126270 bp) Accession: KU578032
2078.fasta	contig00061	1	10104	+	pCERC4_backbone_correct	107987-118090/126270	............===	8	99.99	pCERC4		pCERC4_backbone_correct (126270 bp) Accession: KU578032
2078.fasta	contig00064	1	111	+	pCERC4_backbone_correct	124955-125065/126270	..............=	0.09	100	pCERC4		pCERC4_backbone_correct (126270 bp) Accession: KU578032
2078.fasta	contig00064	5248	5608	-	pCERC4_backbone_correct	104084-104443/126270	......../...=..	0.29	88.37	pCERC4		pCERC4_backbone_correct (126270 bp) Accession: KU578032
2078.fasta	contig00064	5606	6989	-	pCERC4_backbone_correct	100279-101656/126270	......../...=..	1.09	91.47	pCERC4		pCERC4_backbone_correct (126270 bp) Accession: KU578032
2078.fasta	contig00064	7248	7320	-	pCERC4_backbone_correct	91315-91387/126270	..........=....	0.06	93.15	pCERC4		pCERC4_backbone_correct (126270 bp) Accession: KU578032
2078.fasta	contig00064	7698	9672	-	pCERC4_backbone_correct	94305-96294/126270	......../..=...	1.56	89.41	pCERC4		pCERC4_backbone_correct (126270 bp) Accession: KU578032
2078.fasta	contig00065	9528	9639	+	pCERC4_backbone_correct	123616-123727/126270	..............=	0.09	99.11	pCERC4		pCERC4_backbone_correct (126270 bp) Accession: KU578032
2078.fasta	contig00066	1	7871	-	pCERC4_backbone_correct	1-7871/126270	=..............	6.23	99.99	pCERC4		pCERC4_backbone_correct (126270 bp) Accession: KU578032
2078.fasta	contig00066	7872	9187	-	pCERC4_backbone_correct	124955-126270/126270	..............=	1.04	100	pCERC4		pCERC4_backbone_correct (126270 bp) Accession: KU578032
2078.fasta	contig00068	1	108	+	pCERC4_backbone_correct	107989-108096/126270	............=..	0.09	100	pCERC4		pCERC4_backbone_correct (126270 bp) Accession: KU578032
2078.fasta	contig00070	3183	3257	-	pCERC4_backbone_correct	45570-45644/126270	.....=.........	0.06	100	pCERC4		pCERC4_backbone_correct (126270 bp) Accession: KU578032
2078.fasta	contig00070	3521	3866	-	pCERC4_backbone_correct	15278-15628/126270	.=....../......	0.27	92.59	pCERC4		pCERC4_backbone_correct (126270 bp) Accession: KU578032
2078.fasta	contig00073	7020	7128	+	pCERC4_backbone_correct	123618-123726/126270	..............=	0.09	100	pCERC4		pCERC4_backbone_correct (126270 bp) Accession: KU578032
2078.fasta	contig00075	1	6956	-	pCERC4_backbone_correct	100567-107521/126270	......../...=..	5.51	99.99	pCERC4		pCERC4_backbone_correct (126270 bp) Accession: KU578032
2078.fasta	contig00077	1	6283	+	pCERC4_backbone_correct	94305-100588/126270	......../..==..	4.98	99.87	pCERC4		pCERC4_backbone_correct (126270 bp) Accession: KU578032
2078.fasta	contig00079	1	5646	-	pCERC4_backbone_correct	118082-123727/126270	..............=	4.47	99.97	pCERC4		pCERC4_backbone_correct (126270 bp) Accession: KU578032
2078.fasta	contig00080	4744	4850	-	pCERC4_backbone_correct	107990-108096/126270	............=..	0.08	100	pCERC4		pCERC4_backbone_correct (126270 bp) Accession: KU578032
2078.fasta	contig00081	1	111	-	pCERC4_backbone_correct	50056-50166/126270	.....=.........	0.09	100	pCERC4		pCERC4_backbone_correct (126270 bp) Accession: KU578032
2078.fasta	contig00081	4386	4687	-	pCERC4_backbone_correct	49758-50059/126270	.....=.........	0.24	97.68	pCERC4		pCERC4_backbone_correct (126270 bp) Accession: KU578032
2078.fasta	contig00086	1	120	+	pCERC4_backbone_correct	124276-124395/126270	..............=	0.1	94.17	pCERC4		pCERC4_backbone_correct (126270 bp) Accession: KU578032
2078.fasta	contig00087	3590	3698	-	pCERC4_backbone_correct	107988-108096/126270	............=..	0.09	100	pCERC4		pCERC4_backbone_correct (126270 bp) Accession: KU578032
2078.fasta	contig00097	2	111	-	pCERC4_backbone_correct	107326-107435/126270	............=..	0.09	95.45	pCERC4		pCERC4_backbone_correct (126270 bp) Accession: KU578032
2078.fasta	contig00102	934	1104	-	pCERC4_backbone_correct	124222-124392/126270	..............=	0.14	99.42	pCERC4		pCERC4_backbone_correct (126270 bp) Accession: KU578032
2078.fasta	contig00104	1	1086	+	pCERC4_backbone_correct	48783-49868/126270	.....=.........	0.86	99.91	pCERC4		pCERC4_backbone_correct (126270 bp) Accession: KU578032
2078.fasta	contig00107	802	908	-	pCERC4_backbone_correct	124280-124386/126270	..............=	0.08	96.26	pCERC4		pCERC4_backbone_correct (126270 bp) Accession: KU578032
2078.fasta	contig00114	1	676	+	pCERC4_backbone_correct	50056-50731/126270	.....==........	0.54	99.26	pCERC4		pCERC4_backbone_correct (126270 bp) Accession: KU578032
2078.fasta	contig00116	1	633	+	pCERC4_backbone_correct	107329-107961/126270	............=..	0.5	92.89	pCERC4		pCERC4_backbone_correct (126270 bp) Accession: KU578032
2078.fasta	contig00118	1	175	+	pCERC4_backbone_correct	9322-9482/126270	.=....../......	0.13	90.86	pCERC4		pCERC4_backbone_correct (126270 bp) Accession: KU578032
2078.fasta	contig00119	1	597	-	pCERC4_backbone_correct	124469-125065/126270	..............=	0.47	100	pCERC4		pCERC4_backbone_correct (126270 bp) Accession: KU578032
2078.fasta	contig00121	1	110	+	pCERC4_backbone_correct	107988-108097/126270	............=..	0.09	100	pCERC4		pCERC4_backbone_correct (126270 bp) Accession: KU578032
2078.fasta	contig00124	1	551	-	pCERC4_backbone_correct	123754-124304/126270	..............=	0.44	100	pCERC4		pCERC4_backbone_correct (126270 bp) Accession: KU578032
2078.fasta	contig00125	1	546	+	pCERC4_backbone_correct	7761-8306/126270	=..............	0.43	100	pCERC4		pCERC4_backbone_correct (126270 bp) Accession: KU578032
2078.fasta	contig00129	1	517	-	pCERC4_backbone_correct	50621-51137/126270	......=........	0.41	100	pCERC4		pCERC4_backbone_correct (126270 bp) Accession: KU578032
2078.fasta	contig00130	1	504	-	pCERC4_backbone_correct	93912-94415/126270	...........=...	0.4	100	pCERC4		pCERC4_backbone_correct (126270 bp) Accession: KU578032
2078.fasta	contig00140	1	409	+	pCERC4_backbone_correct	49758-50166/126270	.....=.........	0.32	100	pCERC4		pCERC4_backbone_correct (126270 bp) Accession: KU578032
2078.fasta	contig00144	1	304	-	pCERC4_backbone_correct	124276-124579/126270	..............=	0.24	100	pCERC4		pCERC4_backbone_correct (126270 bp) Accession: KU578032
2078.fasta	contig00152	1	231	+	pCERC4_backbone_correct	107851-108081/126270	............=..	0.18	99.57	pCERC4		pCERC4_backbone_correct (126270 bp) Accession: KU578032
2078.fasta	contig00154	1	111	+	pCERC4_backbone_correct	124277-124387/126270	..............=	0.09	95.5	pCERC4		pCERC4_backbone_correct (126270 bp) Accession: KU578032
2078.fasta	contig00157	1	220	+	pCERC4_backbone_correct	107859-108078/126270	............=..	0.17	100	pCERC4		pCERC4_backbone_correct (126270 bp) Accession: KU578032
2078.fasta	contig00158	1	111	-	pCERC4_backbone_correct	7742-7852/126270	=..............	0.09	100	pCERC4		pCERC4_backbone_correct (126270 bp) Accession: KU578032
#FILE	SEQUENCE	START	END	STRAND	GENE	COVERAGE	COVERAGE_MAP	%COVERAGE	%IDENTITY	DATABASE	ACCESSION	PRODUCT	RESISTANCE
2183.fasta	contig00002	287631	288725	-	pCERC4_backbone_correct	24279-25363/126270	..=...../......	0.86	95.89	pCERC4		pCERC4_backbone_correct (126270 bp) Accession: KU578032
2183.fasta	contig00006	154736	155505	+	pCERC4_backbone_correct	123617-124386/126270	..............=	0.61	91.17	pCERC4		pCERC4_backbone_correct (126270 bp) Accession: KU578032
2183.fasta	contig00006	212228	212401	-	pCERC4_backbone_correct	22522-22696/126270	..=...../......	0.14	82.86	pCERC4		pCERC4_backbone_correct (126270 bp) Accession: KU578032
2183.fasta	contig00010	181856	181964	-	pCERC4_backbone_correct	107988-108096/126270	............=..	0.09	100	pCERC4		pCERC4_backbone_correct (126270 bp) Accession: KU578032
2183.fasta	contig00023	2313	2989	+	pCERC4_backbone_correct	51608-52284/126270	......=........	0.54	95.13	pCERC4		pCERC4_backbone_correct (126270 bp) Accession: KU578032
2183.fasta	contig00023	13583	13947	+	pCERC4_backbone_correct	52951-53315/126270	......=........	0.29	93.15	pCERC4		pCERC4_backbone_correct (126270 bp) Accession: KU578032
2183.fasta	contig00023	14414	15116	+	pCERC4_backbone_correct	53307-54005/126270	.....=../......	0.55	78.96	pCERC4		pCERC4_backbone_correct (126270 bp) Accession: KU578032
2183.fasta	contig00023	15615	15738	+	pCERC4_backbone_correct	54031-54154/126270	.....==./......	0.1	91.2	pCERC4		pCERC4_backbone_correct (126270 bp) Accession: KU578032
2183.fasta	contig00023	15780	24059	+	pCERC4_backbone_correct	55386-63661/126270	......==/......	6.55	95.05	pCERC4		pCERC4_backbone_correct (126270 bp) Accession: KU578032
2183.fasta	contig00023	24772	27933	+	pCERC4_backbone_correct	63658-66820/126270	.......=/......	2.5	96.97	pCERC4		pCERC4_backbone_correct (126270 bp) Accession: KU578032
2183.fasta	contig00023	28545	32721	+	pCERC4_backbone_correct	67409-71585/126270	.......=/......	3.31	95.72	pCERC4		pCERC4_backbone_correct (126270 bp) Accession: KU578032
2183.fasta	contig00023	33062	34176	+	pCERC4_backbone_correct	71580-72694/126270	........=......	0.88	96.95	pCERC4		pCERC4_backbone_correct (126270 bp) Accession: KU578032
2183.fasta	contig00023	34454	48449	+	pCERC4_backbone_correct	72694-86689/126270	........===....	11.08	98.42	pCERC4		pCERC4_backbone_correct (126270 bp) Accession: KU578032
2183.fasta	contig00023	49462	50017	+	pCERC4_backbone_correct	87877-88427/126270	......../.=....	0.43	80.86	pCERC4		pCERC4_backbone_correct (126270 bp) Accession: KU578032
2183.fasta	contig00023	50353	56925	+	pCERC4_backbone_correct	88744-95325/126270	......../.==...	5.2	94.68	pCERC4		pCERC4_backbone_correct (126270 bp) Accession: KU578032
2183.fasta	contig00024	42358	42580	+	pCERC4_backbone_correct	101433-101656/126270	......../...=..	0.18	95.09	pCERC4		pCERC4_backbone_correct (126270 bp) Accession: KU578032
2183.fasta	contig00024	42578	42711	+	pCERC4_backbone_correct	104084-104216/126270	......../...=..	0.11	88.81	pCERC4		pCERC4_backbone_correct (126270 bp) Accession: KU578032
2183.fasta	contig00024	43550	47437	+	pCERC4_backbone_correct	92392-96294/126270	......../..=...	3.08	87.21	pCERC4		pCERC4_backbone_correct (126270 bp) Accession: KU578032
2183.fasta	contig00024	47815	47886	+	pCERC4_backbone_correct	91315-91387/126270	......../..=...	0.06	91.78	pCERC4		pCERC4_backbone_correct (126270 bp) Accession: KU578032
2183.fasta	contig00024	48145	49527	+	pCERC4_backbone_correct	100279-101656/126270	......../...=..	1.09	90.25	pCERC4		pCERC4_backbone_correct (126270 bp) Accession: KU578032
2183.fasta	contig00024	49525	49880	+	pCERC4_backbone_correct	104084-104443/126270	......../...=..	0.28	88.37	pCERC4		pCERC4_backbone_correct (126270 bp) Accession: KU578032
2183.fasta	contig00024	55019	55129	-	pCERC4_backbone_correct	124955-125065/126270	..............=	0.09	100	pCERC4		pCERC4_backbone_correct (126270 bp) Accession: KU578032
2183.fasta	contig00026	26136	26201	+	pCERC4_backbone_correct	107328-107394/126270	......../...=..	0.05	98.51	pCERC4		pCERC4_backbone_correct (126270 bp) Accession: KU578032
2183.fasta	contig00026	26201	26505	+	pCERC4_backbone_correct	21365-21672/126270	..=...../......	0.24	95.13	pCERC4		pCERC4_backbone_correct (126270 bp) Accession: KU578032
2183.fasta	contig00026	26489	26905	-	pCERC4_backbone_correct	123619-124035/126270	..............=	0.33	100	pCERC4		pCERC4_backbone_correct (126270 bp) Accession: KU578032
2183.fasta	contig00026	52089	52978	+	pCERC4_backbone_correct	21366-22255/126270	..=............	0.7	96.74	pCERC4		pCERC4_backbone_correct (126270 bp) Accession: KU578032
2183.fasta	contig00032	35826	36669	+	pCERC4_backbone_correct	22965-23782/126270	..=...../......	0.65	88.18	pCERC4		pCERC4_backbone_correct (126270 bp) Accession: KU578032
2183.fasta	contig00037	30458	30885	-	pCERC4_backbone_correct	125231-125658/126270	..............=	0.34	98.13	pCERC4		pCERC4_backbone_correct (126270 bp) Accession: KU578032
2183.fasta	contig00038	153	322	-	pCERC4_backbone_correct	125063-125231/126270	......../.....=	0.13	96.47	pCERC4		pCERC4_backbone_correct (126270 bp) Accession: KU578032
2183.fasta	contig00038	28443	28554	-	pCERC4_backbone_correct	22586-22697/126270	..=............	0.09	100	pCERC4		pCERC4_backbone_correct (126270 bp) Accession: KU578032
2183.fasta	contig00043	20053	21340	+	pCERC4_backbone_correct	7741-9051/126270	==....../......	1.02	90.69	pCERC4		pCERC4_backbone_correct (126270 bp) Accession: KU578032
2183.fasta	contig00043	24293	24403	-	pCERC4_backbone_correct	22586-22696/126270	..=............	0.09	95.5	pCERC4		pCERC4_backbone_correct (126270 bp) Accession: KU578032
2183.fasta	contig00046	1	22995	+	pCERC4_backbone_correct	22586-45571/126270	..====../......	18.2	99.67	pCERC4		pCERC4_backbone_correct (126270 bp) Accession: KU578032
2183.fasta	contig00047	113	22220	-	pCERC4_backbone_correct	1-22104/126270	===...../......	17.49	99.46	pCERC4		pCERC4_backbone_correct (126270 bp) Accession: KU578032
2183.fasta	contig00047	22221	23536	-	pCERC4_backbone_correct	124955-126270/126270	..............=	1.04	99.92	pCERC4		pCERC4_backbone_correct (126270 bp) Accession: KU578032
2183.fasta	contig00050	2	109	+	pCERC4_backbone_correct	22589-22696/126270	..=............	0.09	96.3	pCERC4		pCERC4_backbone_correct (126270 bp) Accession: KU578032
2183.fasta	contig00050	3587	4896	+	pCERC4_backbone_correct	7742-9051/126270	==....../......	1.04	93.52	pCERC4		pCERC4_backbone_correct (126270 bp) Accession: KU578032
2183.fasta	contig00051	17747	18164	-	pCERC4_backbone_correct	51568-51987/126270	.....=../......	0.33	89.76	pCERC4		pCERC4_backbone_correct (126270 bp) Accession: KU578032
2183.fasta	contig00052	2	2603	+	pCERC4_backbone_correct	104663-107269/126270	......../...=..	2.06	92.87	pCERC4		pCERC4_backbone_correct (126270 bp) Accession: KU578032
2183.fasta	contig00052	18162	18328	+	pCERC4_backbone_correct	107327-107493/126270	............=..	0.13	99.4	pCERC4		pCERC4_backbone_correct (126270 bp) Accession: KU578032
2183.fasta	contig00053	9363	12089	-	pCERC4_backbone_correct	47334-50060/126270	.....=.........	2.16	99.12	pCERC4		pCERC4_backbone_correct (126270 bp) Accession: KU578032
2183.fasta	contig00053	12149	13184	-	pCERC4_backbone_correct	46329-47365/126270	.....=../......	0.82	96.05	pCERC4		pCERC4_backbone_correct (126270 bp) Accession: KU578032
2183.fasta	contig00053	17709	17901	+	pCERC4_backbone_correct	124387-124579/126270	..............=	0.15	98.96	pCERC4		pCERC4_backbone_correct (126270 bp) Accession: KU578032
2183.fasta	contig00054	4325	4670	+	pCERC4_backbone_correct	15278-15628/126270	.=....../......	0.27	92.59	pCERC4		pCERC4_backbone_correct (126270 bp) Accession: KU578032
2183.fasta	contig00054	4934	5008	+	pCERC4_backbone_correct	45570-45644/126270	.....=.........	0.06	100	pCERC4		pCERC4_backbone_correct (126270 bp) Accession: KU578032
2183.fasta	contig00055	1	110	+	pCERC4_backbone_correct	107987-108096/126270	............=..	0.09	100	pCERC4		pCERC4_backbone_correct (126270 bp) Accession: KU578032
2183.fasta	contig00055	111	15598	+	pCERC4_backbone_correct	108243-123729/126270	......../....==	12.26	99.94	pCERC4		pCERC4_backbone_correct (126270 bp) Accession: KU578032
2183.fasta	contig00057	13491	13601	+	pCERC4_backbone_correct	21366-21476/126270	..=............	0.09	94.59	pCERC4		pCERC4_backbone_correct (126270 bp) Accession: KU578032
2183.fasta	contig00058	5251	5342	-	pCERC4_backbone_correct	125347-125438/126270	..............=	0.07	91.3	pCERC4		pCERC4_backbone_correct (126270 bp) Accession: KU578032
2183.fasta	contig00058	7775	7896	-	pCERC4_backbone_correct	125232-125355/126270	......../.....=	0.1	90.32	pCERC4		pCERC4_backbone_correct (126270 bp) Accession: KU578032
2183.fasta	contig00058	8023	8160	-	pCERC4_backbone_correct	125095-125231/126270	......../.....=	0.11	89.86	pCERC4		pCERC4_backbone_correct (126270 bp) Accession: KU578032
2183.fasta	contig00060	1	266	-	pCERC4_backbone_correct	9149-9418/126270	.=....../......	0.21	95.94	pCERC4		pCERC4_backbone_correct (126270 bp) Accession: KU578032
2183.fasta	contig00061	9528	9641	+	pCERC4_backbone_correct	123616-123729/126270	..............=	0.09	99.12	pCERC4		pCERC4_backbone_correct (126270 bp) Accession: KU578032
2183.fasta	contig00062	1	111	+	pCERC4_backbone_correct	124276-124386/126270	..............=	0.09	100	pCERC4		pCERC4_backbone_correct (126270 bp) Accession: KU578032
2183.fasta	contig00064	107	1723	+	pCERC4_backbone_correct	95318-96929/126270	......../..=...	1.27	92.12	pCERC4		pCERC4_backbone_correct (126270 bp) Accession: KU578032
2183.fasta	contig00064	1129	3204	+	pCERC4_backbone_correct	99595-101656/126270	......../...=..	1.63	91.88	pCERC4		pCERC4_backbone_correct (126270 bp) Accession: KU578032
2183.fasta	contig00064	3202	3558	+	pCERC4_backbone_correct	104084-104443/126270	......../...=..	0.28	87.26	pCERC4		pCERC4_backbone_correct (126270 bp) Accession: KU578032
2183.fasta	contig00069	4775	4885	-	pCERC4_backbone_correct	125546-125656/126270	..............=	0.09	100	pCERC4		pCERC4_backbone_correct (126270 bp) Accession: KU578032
2183.fasta	contig00070	1	112	+	pCERC4_backbone_correct	22586-22697/126270	..=............	0.09	95.54	pCERC4		pCERC4_backbone_correct (126270 bp) Accession: KU578032
2183.fasta	contig00073	3703	4186	+	pCERC4_backbone_correct	21349-21833/126270	..=...../......	0.38	96.29	pCERC4		pCERC4_backbone_correct (126270 bp) Accession: KU578032
2183.fasta	contig00087	1	166	-	pCERC4_backbone_correct	21366-21531/126270	..=............	0.13	95.78	pCERC4		pCERC4_backbone_correct (126270 bp) Accession: KU578032
2183.fasta	contig00087	212	515	+	pCERC4_backbone_correct	9149-9451/126270	.=....../......	0.24	75.49	pCERC4		pCERC4_backbone_correct (126270 bp) Accession: KU578032
2183.fasta	contig00087	1485	1649	-	pCERC4_backbone_correct	124222-124386/126270	..............=	0.13	99.39	pCERC4		pCERC4_backbone_correct (126270 bp) Accession: KU578032
2183.fasta	contig00089	1	72	-	pCERC4_backbone_correct	125231-125302/126270	..............=	0.06	100	pCERC4		pCERC4_backbone_correct (126270 bp) Accession: KU578032
2183.fasta	contig00090	1	110	+	pCERC4_backbone_correct	124277-124386/126270	..............=	0.09	100	pCERC4		pCERC4_backbone_correct (126270 bp) Accession: KU578032
2183.fasta	contig00109	430	604	-	pCERC4_backbone_correct	9322-9482/126270	.=....../......	0.13	90.86	pCERC4		pCERC4_backbone_correct (126270 bp) Accession: KU578032
2183.fasta	contig00110	1	597	-	pCERC4_backbone_correct	124469-125065/126270	..............=	0.47	99.83	pCERC4		pCERC4_backbone_correct (126270 bp) Accession: KU578032
2183.fasta	contig00112	1	587	+	pCERC4_backbone_correct	21623-22209/126270	..=............	0.46	97.96	pCERC4		pCERC4_backbone_correct (126270 bp) Accession: KU578032
2183.fasta	contig00118	1	517	-	pCERC4_backbone_correct	22180-22696/126270	..=............	0.41	99.81	pCERC4		pCERC4_backbone_correct (126270 bp) Accession: KU578032
2183.fasta	contig00119	1	517	-	pCERC4_backbone_correct	22180-22696/126270	..=............	0.41	95.75	pCERC4		pCERC4_backbone_correct (126270 bp) Accession: KU578032
2183.fasta	contig00122	153	319	-	pCERC4_backbone_correct	125066-125231/126270	......../.....=	0.13	98.8	pCERC4		pCERC4_backbone_correct (126270 bp) Accession: KU578032
2183.fasta	contig00133	238	453	+	pCERC4_backbone_correct	104442-104657/126270	............=..	0.17	87.96	pCERC4		pCERC4_backbone_correct (126270 bp) Accession: KU578032
2183.fasta	contig00135	1	408	-	pCERC4_backbone_correct	123925-124332/126270	..............=	0.32	100	pCERC4		pCERC4_backbone_correct (126270 bp) Accession: KU578032
2183.fasta	contig00140	1	322	+	pCERC4_backbone_correct	21934-22255/126270	..=............	0.26	97.83	pCERC4		pCERC4_backbone_correct (126270 bp) Accession: KU578032
2183.fasta	contig00142	1	304	-	pCERC4_backbone_correct	124276-124579/126270	..............=	0.24	100	pCERC4		pCERC4_backbone_correct (126270 bp) Accession: KU578032
2183.fasta	contig00144	2	293	+	pCERC4_backbone_correct	104524-104815/126270	............=..	0.23	87.67	pCERC4		pCERC4_backbone_correct (126270 bp) Accession: KU578032
2183.fasta	contig00145	1	127	-	pCERC4_backbone_correct	22086-22209/126270	..=...../......	0.1	96.06	pCERC4		pCERC4_backbone_correct (126270 bp) Accession: KU578032
2183.fasta	contig00147	40	256	+	pCERC4_backbone_correct	125231-125447/126270	..............=	0.17	99.54	pCERC4		pCERC4_backbone_correct (126270 bp) Accession: KU578032
2183.fasta	contig00150	118	230	+	pCERC4_backbone_correct	123615-123726/126270	......../.....=	0.09	99.11	pCERC4		pCERC4_backbone_correct (126270 bp) Accession: KU578032
#FILE	SEQUENCE	START	END	STRAND	GENE	COVERAGE	COVERAGE_MAP	%COVERAGE	%IDENTITY	DATABASE	ACCESSION	PRODUCT	RESISTANCE
2203.fasta	contig00001	555310	555438	-	pCERC4_backbone_correct	107968-108096/126270	............=..	0.1	100	pCERC4		pCERC4_backbone_correct (126270 bp) Accession: KU578032
2203.fasta	contig00008	1	111	+	pCERC4_backbone_correct	124276-124386/126270	..............=	0.09	95.5	pCERC4		pCERC4_backbone_correct (126270 bp) Accession: KU578032
2203.fasta	contig00009	1	113	-	pCERC4_backbone_correct	123617-123729/126270	..............=	0.09	100	pCERC4		pCERC4_backbone_correct (126270 bp) Accession: KU578032
2203.fasta	contig00010	1	118	+	pCERC4_backbone_correct	124276-124394/126270	......../.....=	0.09	94.12	pCERC4		pCERC4_backbone_correct (126270 bp) Accession: KU578032
2203.fasta	contig00011	134586	134696	-	pCERC4_backbone_correct	107986-108096/126270	............=..	0.09	100	pCERC4		pCERC4_backbone_correct (126270 bp) Accession: KU578032
2203.fasta	contig00013	116909	117018	-	pCERC4_backbone_correct	107987-108096/126270	............=..	0.09	100	pCERC4		pCERC4_backbone_correct (126270 bp) Accession: KU578032
2203.fasta	contig00016	103285	103395	+	pCERC4_backbone_correct	123617-123727/126270	..............=	0.09	100	pCERC4		pCERC4_backbone_correct (126270 bp) Accession: KU578032
2203.fasta	contig00017	102820	102930	+	pCERC4_backbone_correct	123618-123728/126270	..............=	0.09	100	pCERC4		pCERC4_backbone_correct (126270 bp) Accession: KU578032
2203.fasta	contig00020	1	109	+	pCERC4_backbone_correct	107988-108096/126270	............=..	0.09	100	pCERC4		pCERC4_backbone_correct (126270 bp) Accession: KU578032
2203.fasta	contig00021	3	109	+	pCERC4_backbone_correct	124280-124386/126270	..............=	0.08	96.26	pCERC4		pCERC4_backbone_correct (126270 bp) Accession: KU578032
2203.fasta	contig00024	17747	19670	-	pCERC4_backbone_correct	50056-51987/126270	.....=../......	1.52	96.33	pCERC4		pCERC4_backbone_correct (126270 bp) Accession: KU578032
2203.fasta	contig00024	27860	29337	-	pCERC4_backbone_correct	48582-50059/126270	.....=.........	1.17	97.63	pCERC4		pCERC4_backbone_correct (126270 bp) Accession: KU578032
2203.fasta	contig00024	30662	31676	-	pCERC4_backbone_correct	46326-47345/126270	.....=../......	0.8	88.64	pCERC4		pCERC4_backbone_correct (126270 bp) Accession: KU578032
2203.fasta	contig00024	39922	40611	+	pCERC4_backbone_correct	124387-125065/126270	......../.....=	0.54	97.54	pCERC4		pCERC4_backbone_correct (126270 bp) Accession: KU578032
2203.fasta	contig00024	45748	46108	-	pCERC4_backbone_correct	104084-104443/126270	......../...=..	0.29	88.37	pCERC4		pCERC4_backbone_correct (126270 bp) Accession: KU578032
2203.fasta	contig00024	46106	47489	-	pCERC4_backbone_correct	100279-101656/126270	......../...=..	1.09	91.47	pCERC4		pCERC4_backbone_correct (126270 bp) Accession: KU578032
2203.fasta	contig00024	47747	47819	-	pCERC4_backbone_correct	91315-91387/126270	..........=....	0.06	93.15	pCERC4		pCERC4_backbone_correct (126270 bp) Accession: KU578032
2203.fasta	contig00024	50888	51182	-	pCERC4_backbone_correct	95970-96264/126270	...........=...	0.23	94.24	pCERC4		pCERC4_backbone_correct (126270 bp) Accession: KU578032
2203.fasta	contig00024	53967	57452	-	pCERC4_backbone_correct	92392-95880/126270	......../..=...	2.76	88.27	pCERC4		pCERC4_backbone_correct (126270 bp) Accession: KU578032
2203.fasta	contig00024	58988	59121	-	pCERC4_backbone_correct	104084-104216/126270	......../...=..	0.11	89.55	pCERC4		pCERC4_backbone_correct (126270 bp) Accession: KU578032
2203.fasta	contig00024	59119	59340	-	pCERC4_backbone_correct	101433-101656/126270	......../...=..	0.18	92.41	pCERC4		pCERC4_backbone_correct (126270 bp) Accession: KU578032
2203.fasta	contig00026	66879	66986	-	pCERC4_backbone_correct	107989-108096/126270	............=..	0.09	100	pCERC4		pCERC4_backbone_correct (126270 bp) Accession: KU578032
2203.fasta	contig00028	60278	60386	-	pCERC4_backbone_correct	107988-108096/126270	............=..	0.09	100	pCERC4		pCERC4_backbone_correct (126270 bp) Accession: KU578032
2203.fasta	contig00031	3	109	+	pCERC4_backbone_correct	124280-124386/126270	..............=	0.08	96.26	pCERC4		pCERC4_backbone_correct (126270 bp) Accession: KU578032
2203.fasta	contig00033	112	284	-	pCERC4_backbone_correct	125232-125406/126270	......../.....=	0.14	90.29	pCERC4		pCERC4_backbone_correct (126270 bp) Accession: KU578032
2203.fasta	contig00033	411	548	-	pCERC4_backbone_correct	125095-125231/126270	......../.....=	0.11	89.86	pCERC4		pCERC4_backbone_correct (126270 bp) Accession: KU578032
2203.fasta	contig00041	1	110	+	pCERC4_backbone_correct	124277-124386/126270	..............=	0.09	95.45	pCERC4		pCERC4_backbone_correct (126270 bp) Accession: KU578032
2203.fasta	contig00041	28128	28234	-	pCERC4_backbone_correct	124280-124386/126270	..............=	0.08	96.26	pCERC4		pCERC4_backbone_correct (126270 bp) Accession: KU578032
2203.fasta	contig00044	14784	15625	+	pCERC4_backbone_correct	22965-23782/126270	..=...../......	0.64	87.23	pCERC4		pCERC4_backbone_correct (126270 bp) Accession: KU578032
2203.fasta	contig00044	17318	17685	+	pCERC4_backbone_correct	23915-24276/126270	..=...../......	0.28	84.68	pCERC4		pCERC4_backbone_correct (126270 bp) Accession: KU578032
2203.fasta	contig00047	23796	23906	-	pCERC4_backbone_correct	124277-124387/126270	..............=	0.09	95.5	pCERC4		pCERC4_backbone_correct (126270 bp) Accession: KU578032
2203.fasta	contig00049	1	109	+	pCERC4_backbone_correct	107988-108096/126270	............=..	0.09	100	pCERC4		pCERC4_backbone_correct (126270 bp) Accession: KU578032
2203.fasta	contig00050	15505	15615	-	pCERC4_backbone_correct	124276-124386/126270	..............=	0.09	95.5	pCERC4		pCERC4_backbone_correct (126270 bp) Accession: KU578032
2203.fasta	contig00051	640	1326	-	pCERC4_backbone_correct	23112-23782/126270	..=...../......	0.53	90	pCERC4		pCERC4_backbone_correct (126270 bp) Accession: KU578032
2203.fasta	contig00052	12904	13013	-	pCERC4_backbone_correct	124277-124386/126270	..............=	0.09	95.45	pCERC4		pCERC4_backbone_correct (126270 bp) Accession: KU578032
2203.fasta	contig00055	8707	8814	-	pCERC4_backbone_correct	107989-108096/126270	............=..	0.09	100	pCERC4		pCERC4_backbone_correct (126270 bp) Accession: KU578032
2203.fasta	contig00061	1955	2205	+	pCERC4_backbone_correct	88539-88790/126270	......../.=....	0.2	89.33	pCERC4		pCERC4_backbone_correct (126270 bp) Accession: KU578032
2203.fasta	contig00062	3590	4363	+	pCERC4_backbone_correct	123619-124392/126270	..............=	0.61	99.48	pCERC4		pCERC4_backbone_correct (126270 bp) Accession: KU578032
2203.fasta	contig00063	1	107	+	pCERC4_backbone_correct	107990-108096/126270	............=..	0.08	100	pCERC4		pCERC4_backbone_correct (126270 bp) Accession: KU578032
2203.fasta	contig00068	1	120	+	pCERC4_backbone_correct	124276-124395/126270	..............=	0.1	94.17	pCERC4		pCERC4_backbone_correct (126270 bp) Accession: KU578032
2203.fasta	contig00088	1234	1346	+	pCERC4_backbone_correct	107326-107438/126270	............=..	0.09	94.69	pCERC4		pCERC4_backbone_correct (126270 bp) Accession: KU578032
2203.fasta	contig00090	1149	1258	-	pCERC4_backbone_correct	107987-108096/126270	............=..	0.09	100	pCERC4		pCERC4_backbone_correct (126270 bp) Accession: KU578032
2203.fasta	contig00093	2	108	+	pCERC4_backbone_correct	124280-124386/126270	..............=	0.08	96.26	pCERC4		pCERC4_backbone_correct (126270 bp) Accession: KU578032
2203.fasta	contig00105	1	633	-	pCERC4_backbone_correct	107329-107961/126270	............=..	0.5	92.89	pCERC4		pCERC4_backbone_correct (126270 bp) Accession: KU578032
#FILE	SEQUENCE	START	END	STRAND	GENE	COVERAGE	COVERAGE_MAP	%COVERAGE	%IDENTITY	DATABASE	ACCESSION	PRODUCT	RESISTANCE
26497.fasta	contig00001	270469	270595	-	pCERC4_backbone_correct	124260-124386/126270	..............=	0.1	93.7	pCERC4		pCERC4_backbone_correct (126270 bp) Accession: KU578032
26497.fasta	contig00002	265034	265160	-	pCERC4_backbone_correct	22570-22696/126270	..=............	0.1	100	pCERC4		pCERC4_backbone_correct (126270 bp) Accession: KU578032
26497.fasta	contig00003	240661	240786	-	pCERC4_backbone_correct	107971-108096/126270	............=..	0.1	100	pCERC4		pCERC4_backbone_correct (126270 bp) Accession: KU578032
26497.fasta	contig00005	2	129	-	pCERC4_backbone_correct	123617-123744/126270	..............=	0.1	100	pCERC4		pCERC4_backbone_correct (126270 bp) Accession: KU578032
26497.fasta	contig00007	169530	170624	-	pCERC4_backbone_correct	24279-25363/126270	..=...../......	0.86	95.98	pCERC4		pCERC4_backbone_correct (126270 bp) Accession: KU578032
26497.fasta	contig00008	2	134	+	pCERC4_backbone_correct	107971-108103/126270	............=..	0.11	98.5	pCERC4		pCERC4_backbone_correct (126270 bp) Accession: KU578032
26497.fasta	contig00009	136616	136742	+	pCERC4_backbone_correct	123617-123743/126270	..............=	0.1	100	pCERC4		pCERC4_backbone_correct (126270 bp) Accession: KU578032
26497.fasta	contig00010	77844	78613	+	pCERC4_backbone_correct	123617-124386/126270	..............=	0.61	91.17	pCERC4		pCERC4_backbone_correct (126270 bp) Accession: KU578032
26497.fasta	contig00010	135339	135405	-	pCERC4_backbone_correct	22630-22696/126270	..=............	0.05	94.03	pCERC4		pCERC4_backbone_correct (126270 bp) Accession: KU578032
26497.fasta	contig00010	135405	135787	+	pCERC4_backbone_correct	21366-21748/126270	..=............	0.3	97.13	pCERC4		pCERC4_backbone_correct (126270 bp) Accession: KU578032
26497.fasta	contig00011	1	131	+	pCERC4_backbone_correct	124263-124394/126270	......../.....=	0.1	92.42	pCERC4		pCERC4_backbone_correct (126270 bp) Accession: KU578032
26497.fasta	contig00012	1	126	+	pCERC4_backbone_correct	107971-108096/126270	............=..	0.1	100	pCERC4		pCERC4_backbone_correct (126270 bp) Accession: KU578032
26497.fasta	contig00015	1	127	-	pCERC4_backbone_correct	123618-123744/126270	..............=	0.1	100	pCERC4		pCERC4_backbone_correct (126270 bp) Accession: KU578032
26497.fasta	contig00016	100818	100943	-	pCERC4_backbone_correct	107971-108096/126270	............=..	0.1	100	pCERC4		pCERC4_backbone_correct (126270 bp) Accession: KU578032
26497.fasta	contig00019	1	126	+	pCERC4_backbone_correct	22571-22696/126270	..=............	0.1	100	pCERC4		pCERC4_backbone_correct (126270 bp) Accession: KU578032
26497.fasta	contig00020	1	126	+	pCERC4_backbone_correct	107972-108097/126270	............=..	0.1	100	pCERC4		pCERC4_backbone_correct (126270 bp) Accession: KU578032
26497.fasta	contig00020	87369	87494	-	pCERC4_backbone_correct	107971-108096/126270	............=..	0.1	100	pCERC4		pCERC4_backbone_correct (126270 bp) Accession: KU578032
26497.fasta	contig00021	1073	1167	+	pCERC4_backbone_correct	22965-23060/126270	..=...../......	0.08	86.46	pCERC4		pCERC4_backbone_correct (126270 bp) Accession: KU578032
26497.fasta	contig00021	85360	85489	-	pCERC4_backbone_correct	124260-124389/126270	..............=	0.1	93.85	pCERC4		pCERC4_backbone_correct (126270 bp) Accession: KU578032
26497.fasta	contig00022	83560	83685	-	pCERC4_backbone_correct	124261-124386/126270	..............=	0.1	93.65	pCERC4		pCERC4_backbone_correct (126270 bp) Accession: KU578032
26497.fasta	contig00026	65347	65468	-	pCERC4_backbone_correct	107975-108096/126270	............=..	0.1	100	pCERC4		pCERC4_backbone_correct (126270 bp) Accession: KU578032
26497.fasta	contig00027	63755	63880	-	pCERC4_backbone_correct	124261-124386/126270	..............=	0.1	93.65	pCERC4		pCERC4_backbone_correct (126270 bp) Accession: KU578032
26497.fasta	contig00029	1	123	+	pCERC4_backbone_correct	107974-108096/126270	............=..	0.1	100	pCERC4		pCERC4_backbone_correct (126270 bp) Accession: KU578032
26497.fasta	contig00032	1	131	-	pCERC4_backbone_correct	21362-21492/126270	..=............	0.1	93.89	pCERC4		pCERC4_backbone_correct (126270 bp) Accession: KU578032
26497.fasta	contig00033	128	47635	-	pCERC4_backbone_correct	52149-99656/126270	......======...	37.62	99.98	pCERC4		pCERC4_backbone_correct (126270 bp) Accession: KU578032
26497.fasta	contig00034	52290	52416	-	pCERC4_backbone_correct	124260-124386/126270	..............=	0.1	93.7	pCERC4		pCERC4_backbone_correct (126270 bp) Accession: KU578032
26497.fasta	contig00035	1	125	+	pCERC4_backbone_correct	124262-124386/126270	..............=	0.1	93.6	pCERC4		pCERC4_backbone_correct (126270 bp) Accession: KU578032
26497.fasta	contig00036	1	126	+	pCERC4_backbone_correct	124261-124386/126270	..............=	0.1	93.65	pCERC4		pCERC4_backbone_correct (126270 bp) Accession: KU578032
26497.fasta	contig00037	1	125	+	pCERC4_backbone_correct	107972-108096/126270	............=..	0.1	100	pCERC4		pCERC4_backbone_correct (126270 bp) Accession: KU578032
26497.fasta	contig00037	46893	47685	-	pCERC4_backbone_correct	23016-23782/126270	..=...../......	0.61	88.3	pCERC4		pCERC4_backbone_correct (126270 bp) Accession: KU578032
26497.fasta	contig00038	47225	47435	+	pCERC4_backbone_correct	107327-107537/126270	............=..	0.17	100	pCERC4		pCERC4_backbone_correct (126270 bp) Accession: KU578032
26497.fasta	contig00039	50	272	-	pCERC4_backbone_correct	101433-101656/126270	......../...=..	0.18	95.54	pCERC4		pCERC4_backbone_correct (126270 bp) Accession: KU578032
26497.fasta	contig00041	42647	42773	-	pCERC4_backbone_correct	107970-108096/126270	............=..	0.1	100	pCERC4		pCERC4_backbone_correct (126270 bp) Accession: KU578032
26497.fasta	contig00042	1	134	+	pCERC4_backbone_correct	124262-124395/126270	..............=	0.11	92.54	pCERC4		pCERC4_backbone_correct (126270 bp) Accession: KU578032
26497.fasta	contig00043	1	127	-	pCERC4_backbone_correct	123617-123743/126270	..............=	0.1	100	pCERC4		pCERC4_backbone_correct (126270 bp) Accession: KU578032
26497.fasta	contig00043	38008	38132	-	pCERC4_backbone_correct	124262-124386/126270	..............=	0.1	93.6	pCERC4		pCERC4_backbone_correct (126270 bp) Accession: KU578032
26497.fasta	contig00049	1	26340	+	pCERC4_backbone_correct	22570-48909/126270	..====.........	20.86	99.99	pCERC4		pCERC4_backbone_correct (126270 bp) Accession: KU578032
26497.fasta	contig00050	1	129	-	pCERC4_backbone_correct	21363-21491/126270	..=............	0.1	93.8	pCERC4		pCERC4_backbone_correct (126270 bp) Accession: KU578032
26497.fasta	contig00050	24750	24876	-	pCERC4_backbone_correct	22570-22696/126270	..=............	0.1	100	pCERC4		pCERC4_backbone_correct (126270 bp) Accession: KU578032
26497.fasta	contig00051	1	119	+	pCERC4_backbone_correct	107978-108096/126270	............=..	0.09	100	pCERC4		pCERC4_backbone_correct (126270 bp) Accession: KU578032
26497.fasta	contig00052	1	1332	+	pCERC4_backbone_correct	124939-126270/126270	..............=	1.05	100	pCERC4		pCERC4_backbone_correct (126270 bp) Accession: KU578032
26497.fasta	contig00052	1333	23080	+	pCERC4_backbone_correct	1-21748/126270	===............	17.22	100	pCERC4		pCERC4_backbone_correct (126270 bp) Accession: KU578032
26497.fasta	contig00054	1837	2221	+	pCERC4_backbone_correct	51601-51987/126270	.....=../......	0.3	89.41	pCERC4		pCERC4_backbone_correct (126270 bp) Accession: KU578032
26497.fasta	contig00057	1	15773	-	pCERC4_backbone_correct	107971-123743/126270	............===	12.49	99.99	pCERC4		pCERC4_backbone_correct (126270 bp) Accession: KU578032
26497.fasta	contig00058	15636	15762	-	pCERC4_backbone_correct	124260-124386/126270	..............=	0.1	93.7	pCERC4		pCERC4_backbone_correct (126270 bp) Accession: KU578032
26497.fasta	contig00059	1	133	-	pCERC4_backbone_correct	107323-107455/126270	............=..	0.11	98.5	pCERC4		pCERC4_backbone_correct (126270 bp) Accession: KU578032
26497.fasta	contig00061	1	126	+	pCERC4_backbone_correct	124261-124386/126270	..............=	0.1	93.65	pCERC4		pCERC4_backbone_correct (126270 bp) Accession: KU578032
26497.fasta	contig00062	1	209	-	pCERC4_backbone_correct	124387-124595/126270	..............=	0.17	99.04	pCERC4		pCERC4_backbone_correct (126270 bp) Accession: KU578032
26497.fasta	contig00062	8294	9310	+	pCERC4_backbone_correct	46329-47345/126270	.....=.........	0.81	95.97	pCERC4		pCERC4_backbone_correct (126270 bp) Accession: KU578032
26497.fasta	contig00062	10636	10963	+	pCERC4_backbone_correct	48582-48909/126270	.....=.........	0.26	96.34	pCERC4		pCERC4_backbone_correct (126270 bp) Accession: KU578032
26497.fasta	contig00064	1	127	-	pCERC4_backbone_correct	21363-21489/126270	..=............	0.1	93.7	pCERC4		pCERC4_backbone_correct (126270 bp) Accession: KU578032
26497.fasta	contig00064	7177	7480	-	pCERC4_backbone_correct	9149-9451/126270	.=....../......	0.24	97.7	pCERC4		pCERC4_backbone_correct (126270 bp) Accession: KU578032
26497.fasta	contig00066	165	509	-	pCERC4_backbone_correct	9153-9482/126270	.=....../......	0.26	87.57	pCERC4		pCERC4_backbone_correct (126270 bp) Accession: KU578032
26497.fasta	contig00066	9182	9307	+	pCERC4_backbone_correct	123617-123742/126270	..............=	0.1	88.09	pCERC4		pCERC4_backbone_correct (126270 bp) Accession: KU578032
26497.fasta	contig00067	2710	2801	-	pCERC4_backbone_correct	125347-125438/126270	..............=	0.07	91.3	pCERC4		pCERC4_backbone_correct (126270 bp) Accession: KU578032
26497.fasta	contig00067	5234	5355	-	pCERC4_backbone_correct	125232-125355/126270	......../.....=	0.1	90.32	pCERC4		pCERC4_backbone_correct (126270 bp) Accession: KU578032
26497.fasta	contig00067	5482	5619	-	pCERC4_backbone_correct	125095-125231/126270	......../.....=	0.11	89.86	pCERC4		pCERC4_backbone_correct (126270 bp) Accession: KU578032
26497.fasta	contig00068	8723	8846	-	pCERC4_backbone_correct	107973-108096/126270	............=..	0.1	100	pCERC4		pCERC4_backbone_correct (126270 bp) Accession: KU578032
26497.fasta	contig00069	1	585	+	pCERC4_backbone_correct	49475-50059/126270	.....=.........	0.46	97.61	pCERC4		pCERC4_backbone_correct (126270 bp) Accession: KU578032
26497.fasta	contig00069	4860	6402	+	pCERC4_backbone_correct	50056-51604/126270	.....=../......	1.22	97.61	pCERC4		pCERC4_backbone_correct (126270 bp) Accession: KU578032
26497.fasta	contig00070	1	7804	-	pCERC4_backbone_correct	99649-107453/126270	......../...=..	6.18	99.95	pCERC4		pCERC4_backbone_correct (126270 bp) Accession: KU578032
26497.fasta	contig00071	7676	7800	-	pCERC4_backbone_correct	22572-22696/126270	..=............	0.1	100	pCERC4		pCERC4_backbone_correct (126270 bp) Accession: KU578032
26497.fasta	contig00074	53	1436	-	pCERC4_backbone_correct	100279-101656/126270	......../...=..	1.09	90.9	pCERC4		pCERC4_backbone_correct (126270 bp) Accession: KU578032
26497.fasta	contig00074	1695	1767	-	pCERC4_backbone_correct	91315-91387/126270	..........=....	0.06	93.15	pCERC4		pCERC4_backbone_correct (126270 bp) Accession: KU578032
26497.fasta	contig00074	2145	6032	-	pCERC4_backbone_correct	92392-96294/126270	......../..=...	3.08	87.03	pCERC4		pCERC4_backbone_correct (126270 bp) Accession: KU578032
26497.fasta	contig00074	6871	7004	-	pCERC4_backbone_correct	104084-104216/126270	......../...=..	0.11	88.81	pCERC4		pCERC4_backbone_correct (126270 bp) Accession: KU578032
26497.fasta	contig00074	7002	7079	-	pCERC4_backbone_correct	101579-101656/126270	............=..	0.06	97.44	pCERC4		pCERC4_backbone_correct (126270 bp) Accession: KU578032
26497.fasta	contig00075	3175	3292	-	pCERC4_backbone_correct	38592-38709/126270	....=..........	0.09	90.68	pCERC4		pCERC4_backbone_correct (126270 bp) Accession: KU578032
26497.fasta	contig00075	5016	5193	+	pCERC4_backbone_correct	8878-9055/126270	.=.............	0.14	96.07	pCERC4		pCERC4_backbone_correct (126270 bp) Accession: KU578032
26497.fasta	contig00075	6417	6488	-	pCERC4_backbone_correct	5532-5603/126270	=..............	0.06	95.83	pCERC4		pCERC4_backbone_correct (126270 bp) Accession: KU578032
26497.fasta	contig00075	6484	6909	-	pCERC4_backbone_correct	123964-124390/126270	......../.....=	0.34	89.7	pCERC4		pCERC4_backbone_correct (126270 bp) Accession: KU578032
26497.fasta	contig00078	1	127	+	pCERC4_backbone_correct	124939-125065/126270	..............=	0.1	100	pCERC4		pCERC4_backbone_correct (126270 bp) Accession: KU578032
26497.fasta	contig00078	5264	5624	-	pCERC4_backbone_correct	104084-104443/126270	......../...=..	0.29	88.37	pCERC4		pCERC4_backbone_correct (126270 bp) Accession: KU578032
26497.fasta	contig00078	5622	5696	-	pCERC4_backbone_correct	101582-101656/126270	............=..	0.06	97.33	pCERC4		pCERC4_backbone_correct (126270 bp) Accession: KU578032
26497.fasta	contig00081	1	124	+	pCERC4_backbone_correct	107973-108096/126270	............=..	0.1	100	pCERC4		pCERC4_backbone_correct (126270 bp) Accession: KU578032
26497.fasta	contig00093	1	2679	+	pCERC4_backbone_correct	49475-52153/126270	.....==........	2.12	100	pCERC4		pCERC4_backbone_correct (126270 bp) Accession: KU578032
26497.fasta	contig00102	1511	1635	-	pCERC4_backbone_correct	124262-124386/126270	..............=	0.1	93.6	pCERC4		pCERC4_backbone_correct (126270 bp) Accession: KU578032
26497.fasta	contig00104	1365	1493	+	pCERC4_backbone_correct	107326-107454/126270	............=..	0.1	93.02	pCERC4		pCERC4_backbone_correct (126270 bp) Accession: KU578032
26497.fasta	contig00116	1	1075	+	pCERC4_backbone_correct	21622-22696/126270	..=............	0.85	99.81	pCERC4		pCERC4_backbone_correct (126270 bp) Accession: KU578032
26497.fasta	contig00118	1	125	+	pCERC4_backbone_correct	124262-124386/126270	..............=	0.1	93.6	pCERC4		pCERC4_backbone_correct (126270 bp) Accession: KU578032
26497.fasta	contig00125	1	819	+	pCERC4_backbone_correct	48783-49601/126270	.....=.........	0.65	99.76	pCERC4		pCERC4_backbone_correct (126270 bp) Accession: KU578032
26497.fasta	contig00129	1	686	+	pCERC4_backbone_correct	107411-108096/126270	............=..	0.54	100	pCERC4		pCERC4_backbone_correct (126270 bp) Accession: KU578032
26497.fasta	contig00131	1	597	+	pCERC4_backbone_correct	124469-125065/126270	..............=	0.47	100	pCERC4		pCERC4_backbone_correct (126270 bp) Accession: KU578032
26497.fasta	contig00144	1	420	-	pCERC4_backbone_correct	107677-108096/126270	............=..	0.33	97.14	pCERC4		pCERC4_backbone_correct (126270 bp) Accession: KU578032
26497.fasta	contig00145	1	418	-	pCERC4_backbone_correct	124178-124595/126270	..............=	0.33	100	pCERC4		pCERC4_backbone_correct (126270 bp) Accession: KU578032
26497.fasta	contig00152	3	270	+	pCERC4_backbone_correct	107501-107768/126270	............=..	0.21	89.92	pCERC4		pCERC4_backbone_correct (126270 bp) Accession: KU578032
#FILE	SEQUENCE	START	END	STRAND	GENE	COVERAGE	COVERAGE_MAP	%COVERAGE	%IDENTITY	DATABASE	ACCESSION	PRODUCT	RESISTANCE
27116.fasta	contig00001	358319	358445	+	pCERC4_backbone_correct	123618-123744/126270	..............=	0.1	100	pCERC4		pCERC4_backbone_correct (126270 bp) Accession: KU578032
27116.fasta	contig00002	1	127	+	pCERC4_backbone_correct	124260-124386/126270	..............=	0.1	93.7	pCERC4		pCERC4_backbone_correct (126270 bp) Accession: KU578032
27116.fasta	contig00003	2	132	+	pCERC4_backbone_correct	107971-108101/126270	............=..	0.1	100	pCERC4		pCERC4_backbone_correct (126270 bp) Accession: KU578032
27116.fasta	contig00004	1	127	+	pCERC4_backbone_correct	124260-124386/126270	..............=	0.1	93.7	pCERC4		pCERC4_backbone_correct (126270 bp) Accession: KU578032
27116.fasta	contig00008	113431	114198	+	pCERC4_backbone_correct	107329-108096/126270	............=..	0.61	91.02	pCERC4		pCERC4_backbone_correct (126270 bp) Accession: KU578032
27116.fasta	contig00009	141433	141561	-	pCERC4_backbone_correct	124260-124388/126270	..............=	0.1	93.8	pCERC4		pCERC4_backbone_correct (126270 bp) Accession: KU578032
27116.fasta	contig00010	134662	134787	-	pCERC4_backbone_correct	107971-108096/126270	............=..	0.1	100	pCERC4		pCERC4_backbone_correct (126270 bp) Accession: KU578032
27116.fasta	contig00014	111024	111149	-	pCERC4_backbone_correct	107971-108096/126270	............=..	0.1	100	pCERC4		pCERC4_backbone_correct (126270 bp) Accession: KU578032
27116.fasta	contig00018	1	124	+	pCERC4_backbone_correct	124263-124386/126270	..............=	0.1	93.55	pCERC4		pCERC4_backbone_correct (126270 bp) Accession: KU578032
27116.fasta	contig00021	1	128	-	pCERC4_backbone_correct	123617-123744/126270	..............=	0.1	100	pCERC4		pCERC4_backbone_correct (126270 bp) Accession: KU578032
27116.fasta	contig00026	1	126	+	pCERC4_backbone_correct	124261-124386/126270	..............=	0.1	93.65	pCERC4		pCERC4_backbone_correct (126270 bp) Accession: KU578032
27116.fasta	contig00027	66866	66989	-	pCERC4_backbone_correct	124263-124386/126270	..............=	0.1	93.55	pCERC4		pCERC4_backbone_correct (126270 bp) Accession: KU578032
27116.fasta	contig00029	60294	60419	-	pCERC4_backbone_correct	107971-108096/126270	............=..	0.1	100	pCERC4		pCERC4_backbone_correct (126270 bp) Accession: KU578032
27116.fasta	contig00030	1	126	+	pCERC4_backbone_correct	124261-124386/126270	..............=	0.1	93.65	pCERC4		pCERC4_backbone_correct (126270 bp) Accession: KU578032
27116.fasta	contig00031	4316	7842	+	pCERC4_backbone_correct	50056-53584/126270	.....=../......	2.79	95.95	pCERC4		pCERC4_backbone_correct (126270 bp) Accession: KU578032
27116.fasta	contig00031	8100	18214	+	pCERC4_backbone_correct	53835-63954/126270	.....===/......	8	94.93	pCERC4		pCERC4_backbone_correct (126270 bp) Accession: KU578032
27116.fasta	contig00031	18345	20221	+	pCERC4_backbone_correct	63941-65826/126270	.......=/......	1.49	96.08	pCERC4		pCERC4_backbone_correct (126270 bp) Accession: KU578032
27116.fasta	contig00031	21016	21932	+	pCERC4_backbone_correct	65883-66799/126270	.......=.......	0.73	96.51	pCERC4		pCERC4_backbone_correct (126270 bp) Accession: KU578032
27116.fasta	contig00031	22569	26737	+	pCERC4_backbone_correct	67409-71577/126270	.......=/......	3.3	87.61	pCERC4		pCERC4_backbone_correct (126270 bp) Accession: KU578032
27116.fasta	contig00031	27095	30432	+	pCERC4_backbone_correct	71590-74932/126270	.......=/=.....	2.64	91.27	pCERC4		pCERC4_backbone_correct (126270 bp) Accession: KU578032
27116.fasta	contig00031	30986	32048	+	pCERC4_backbone_correct	75444-76506/126270	........==.....	0.84	95.77	pCERC4		pCERC4_backbone_correct (126270 bp) Accession: KU578032
27116.fasta	contig00031	32454	37099	+	pCERC4_backbone_correct	76577-81217/126270	......../==....	3.68	97.85	pCERC4		pCERC4_backbone_correct (126270 bp) Accession: KU578032
27116.fasta	contig00031	38644	39639	+	pCERC4_backbone_correct	81254-82248/126270	......../.=....	0.79	95.08	pCERC4		pCERC4_backbone_correct (126270 bp) Accession: KU578032
27116.fasta	contig00031	39758	44076	+	pCERC4_backbone_correct	82507-86831/126270	......../.=....	3.4	93.21	pCERC4		pCERC4_backbone_correct (126270 bp) Accession: KU578032
27116.fasta	contig00031	44942	47734	+	pCERC4_backbone_correct	87845-90628/126270	......../.==...	2.19	88.57	pCERC4		pCERC4_backbone_correct (126270 bp) Accession: KU578032
27116.fasta	contig00031	48020	48487	+	pCERC4_backbone_correct	90918-91383/126270	......../..=...	0.37	96.58	pCERC4		pCERC4_backbone_correct (126270 bp) Accession: KU578032
27116.fasta	contig00031	48712	49013	+	pCERC4_backbone_correct	96921-97218/126270	......../..=...	0.23	87.83	pCERC4		pCERC4_backbone_correct (126270 bp) Accession: KU578032
27116.fasta	contig00031	49656	49812	+	pCERC4_backbone_correct	90928-91085/126270	......../..=...	0.12	96.2	pCERC4		pCERC4_backbone_correct (126270 bp) Accession: KU578032
27116.fasta	contig00032	5325	5497	-	pCERC4_backbone_correct	125232-125406/126270	......../.....=	0.14	90.29	pCERC4		pCERC4_backbone_correct (126270 bp) Accession: KU578032
27116.fasta	contig00032	5624	5761	-	pCERC4_backbone_correct	125095-125231/126270	......../.....=	0.11	89.86	pCERC4		pCERC4_backbone_correct (126270 bp) Accession: KU578032
27116.fasta	contig00033	1	131	-	pCERC4_backbone_correct	107325-107455/126270	............=..	0.1	92.37	pCERC4		pCERC4_backbone_correct (126270 bp) Accession: KU578032
27116.fasta	contig00033	43990	44115	-	pCERC4_backbone_correct	124261-124386/126270	..............=	0.1	93.65	pCERC4		pCERC4_backbone_correct (126270 bp) Accession: KU578032
27116.fasta	contig00035	1	124	+	pCERC4_backbone_correct	107973-108096/126270	............=..	0.1	100	pCERC4		pCERC4_backbone_correct (126270 bp) Accession: KU578032
27116.fasta	contig00039	36090	36212	-	pCERC4_backbone_correct	107974-108096/126270	............=..	0.1	100	pCERC4		pCERC4_backbone_correct (126270 bp) Accession: KU578032
27116.fasta	contig00047	1	125	+	pCERC4_backbone_correct	124262-124386/126270	..............=	0.1	93.6	pCERC4		pCERC4_backbone_correct (126270 bp) Accession: KU578032
27116.fasta	contig00047	9991	10119	+	pCERC4_backbone_correct	107968-108096/126270	............=..	0.1	100	pCERC4		pCERC4_backbone_correct (126270 bp) Accession: KU578032
27116.fasta	contig00048	1	127	-	pCERC4_backbone_correct	123618-123744/126270	..............=	0.1	100	pCERC4		pCERC4_backbone_correct (126270 bp) Accession: KU578032
27116.fasta	contig00050	2	129	-	pCERC4_backbone_correct	123617-123744/126270	..............=	0.1	88.28	pCERC4		pCERC4_backbone_correct (126270 bp) Accession: KU578032
27116.fasta	contig00050	8802	9146	+	pCERC4_backbone_correct	9153-9482/126270	.=....../......	0.26	87.57	pCERC4		pCERC4_backbone_correct (126270 bp) Accession: KU578032
27116.fasta	contig00050	13367	13716	+	pCERC4_backbone_correct	9149-9482/126270	.=....../......	0.26	93.71	pCERC4		pCERC4_backbone_correct (126270 bp) Accession: KU578032
27116.fasta	contig00051	1	3103	+	pCERC4_backbone_correct	96924-100031/126270	......../..==..	2.46	96.08	pCERC4		pCERC4_backbone_correct (126270 bp) Accession: KU578032
27116.fasta	contig00051	3322	4770	+	pCERC4_backbone_correct	100203-101642/126270	......../...=..	1.14	90.3	pCERC4		pCERC4_backbone_correct (126270 bp) Accession: KU578032
27116.fasta	contig00051	4800	5145	+	pCERC4_backbone_correct	104098-104443/126270	......../...=..	0.27	88.79	pCERC4		pCERC4_backbone_correct (126270 bp) Accession: KU578032
27116.fasta	contig00053	1	124	+	pCERC4_backbone_correct	124263-124386/126270	..............=	0.1	93.55	pCERC4		pCERC4_backbone_correct (126270 bp) Accession: KU578032
27116.fasta	contig00054	13335	13464	-	pCERC4_backbone_correct	107972-108101/126270	............=..	0.1	99.23	pCERC4		pCERC4_backbone_correct (126270 bp) Accession: KU578032
27116.fasta	contig00055	1	126	+	pCERC4_backbone_correct	107971-108096/126270	............=..	0.1	100	pCERC4		pCERC4_backbone_correct (126270 bp) Accession: KU578032
27116.fasta	contig00058	8723	8847	-	pCERC4_backbone_correct	107972-108096/126270	............=..	0.1	100	pCERC4		pCERC4_backbone_correct (126270 bp) Accession: KU578032
27116.fasta	contig00062	1	444	+	pCERC4_backbone_correct	123947-124390/126270	..............=	0.35	89.86	pCERC4		pCERC4_backbone_correct (126270 bp) Accession: KU578032
27116.fasta	contig00062	440	511	+	pCERC4_backbone_correct	5532-5603/126270	=..............	0.06	95.83	pCERC4		pCERC4_backbone_correct (126270 bp) Accession: KU578032
27116.fasta	contig00062	1735	1912	-	pCERC4_backbone_correct	8878-9055/126270	.=.............	0.14	96.07	pCERC4		pCERC4_backbone_correct (126270 bp) Accession: KU578032
27116.fasta	contig00062	3636	3753	+	pCERC4_backbone_correct	38592-38709/126270	....=..........	0.09	90.68	pCERC4		pCERC4_backbone_correct (126270 bp) Accession: KU578032
27116.fasta	contig00064	1	1027	+	pCERC4_backbone_correct	91158-92232/126270	......../..=...	0.81	93.39	pCERC4		pCERC4_backbone_correct (126270 bp) Accession: KU578032
27116.fasta	contig00064	1272	5468	+	pCERC4_backbone_correct	92233-96446/126270	......../..=...	3.32	93.09	pCERC4		pCERC4_backbone_correct (126270 bp) Accession: KU578032
27116.fasta	contig00065	3606	4379	+	pCERC4_backbone_correct	123619-124392/126270	..............=	0.61	99.48	pCERC4		pCERC4_backbone_correct (126270 bp) Accession: KU578032
27116.fasta	contig00066	1	124	+	pCERC4_backbone_correct	107973-108096/126270	............=..	0.1	100	pCERC4		pCERC4_backbone_correct (126270 bp) Accession: KU578032
27116.fasta	contig00075	1279	1373	+	pCERC4_backbone_correct	22965-23060/126270	..=...../......	0.08	85.42	pCERC4		pCERC4_backbone_correct (126270 bp) Accession: KU578032
27116.fasta	contig00077	917	1760	+	pCERC4_backbone_correct	22965-23782/126270	..=...../......	0.65	88.3	pCERC4		pCERC4_backbone_correct (126270 bp) Accession: KU578032
27116.fasta	contig00082	1	132	+	pCERC4_backbone_correct	124262-124394/126270	......../.....=	0.1	92.48	pCERC4		pCERC4_backbone_correct (126270 bp) Accession: KU578032
27116.fasta	contig00084	1365	1493	+	pCERC4_backbone_correct	107326-107454/126270	............=..	0.1	93.02	pCERC4		pCERC4_backbone_correct (126270 bp) Accession: KU578032
27116.fasta	contig00088	1165	1289	-	pCERC4_backbone_correct	107972-108096/126270	............=..	0.1	100	pCERC4		pCERC4_backbone_correct (126270 bp) Accession: KU578032
27116.fasta	contig00093	878	1002	-	pCERC4_backbone_correct	124262-124386/126270	..............=	0.1	93.6	pCERC4		pCERC4_backbone_correct (126270 bp) Accession: KU578032
27116.fasta	contig00112	1	443	-	pCERC4_backbone_correct	107654-108096/126270	............=..	0.35	97.29	pCERC4		pCERC4_backbone_correct (126270 bp) Accession: KU578032
27116.fasta	contig00125	1	127	-	pCERC4_backbone_correct	91077-91203/126270	..........=....	0.1	96.06	pCERC4		pCERC4_backbone_correct (126270 bp) Accession: KU578032
#FILE	SEQUENCE	START	END	STRAND	GENE	COVERAGE	COVERAGE_MAP	%COVERAGE	%IDENTITY	DATABASE	ACCESSION	PRODUCT	RESISTANCE
28137.fasta	contig00001	5435	5572	-	pCERC4_backbone_correct	125095-125231/126270	......../.....=	0.11	89.86	pCERC4		pCERC4_backbone_correct (126270 bp) Accession: KU578032
28137.fasta	contig00016	127382	127726	-	pCERC4_backbone_correct	9153-9482/126270	.=....../......	0.26	87.57	pCERC4		pCERC4_backbone_correct (126270 bp) Accession: KU578032
28137.fasta	contig00016	136399	136526	+	pCERC4_backbone_correct	123617-123744/126270	..............=	0.1	88.28	pCERC4		pCERC4_backbone_correct (126270 bp) Accession: KU578032
28137.fasta	contig00019	1	127	+	pCERC4_backbone_correct	124260-124386/126270	..............=	0.1	94.49	pCERC4		pCERC4_backbone_correct (126270 bp) Accession: KU578032
28137.fasta	contig00024	3360	4129	+	pCERC4_backbone_correct	123617-124386/126270	..............=	0.61	98.31	pCERC4		pCERC4_backbone_correct (126270 bp) Accession: KU578032
28137.fasta	contig00027	42034	42720	-	pCERC4_backbone_correct	23112-23782/126270	..=...../......	0.53	89.71	pCERC4		pCERC4_backbone_correct (126270 bp) Accession: KU578032
28137.fasta	contig00033	2	129	+	pCERC4_backbone_correct	107971-108098/126270	............=..	0.1	88.28	pCERC4		pCERC4_backbone_correct (126270 bp) Accession: KU578032
28137.fasta	contig00038	13438	14506	+	pCERC4_backbone_correct	21366-22434/126270	..=............	0.85	98.32	pCERC4		pCERC4_backbone_correct (126270 bp) Accession: KU578032
28137.fasta	contig00038	14506	14856	+	pCERC4_backbone_correct	9148-9482/126270	.=....../......	0.27	93.16	pCERC4		pCERC4_backbone_correct (126270 bp) Accession: KU578032
28137.fasta	contig00044	1	131	+	pCERC4_backbone_correct	124260-124390/126270	..............=	0.1	93.89	pCERC4		pCERC4_backbone_correct (126270 bp) Accession: KU578032
28137.fasta	contig00044	127	198	+	pCERC4_backbone_correct	5532-5603/126270	=..............	0.06	95.83	pCERC4		pCERC4_backbone_correct (126270 bp) Accession: KU578032
28137.fasta	contig00044	1422	1599	-	pCERC4_backbone_correct	8878-9055/126270	.=.............	0.14	96.07	pCERC4		pCERC4_backbone_correct (126270 bp) Accession: KU578032
28137.fasta	contig00044	3323	3440	+	pCERC4_backbone_correct	38592-38709/126270	....=..........	0.09	91.53	pCERC4		pCERC4_backbone_correct (126270 bp) Accession: KU578032
28137.fasta	contig00071	1	768	-	pCERC4_backbone_correct	107329-108096/126270	............=..	0.61	90.75	pCERC4		pCERC4_backbone_correct (126270 bp) Accession: KU578032
#FILE	SEQUENCE	START	END	STRAND	GENE	COVERAGE	COVERAGE_MAP	%COVERAGE	%IDENTITY	DATABASE	ACCESSION	PRODUCT	RESISTANCE
29184.fasta	contig00002	317261	317521	-	pCERC4_backbone_correct	23524-23782/126270	..=...../......	0.2	90.46	pCERC4		pCERC4_backbone_correct (126270 bp) Accession: KU578032
29184.fasta	contig00007	177907	178034	-	pCERC4_backbone_correct	107971-108098/126270	............=..	0.1	100	pCERC4		pCERC4_backbone_correct (126270 bp) Accession: KU578032
29184.fasta	contig00009	2	129	-	pCERC4_backbone_correct	123617-123744/126270	..............=	0.1	100	pCERC4		pCERC4_backbone_correct (126270 bp) Accession: KU578032
29184.fasta	contig00010	1	126	+	pCERC4_backbone_correct	8926-9051/126270	.=.............	0.1	100	pCERC4		pCERC4_backbone_correct (126270 bp) Accession: KU578032
29184.fasta	contig00011	2	127	+	pCERC4_backbone_correct	107971-108096/126270	............=..	0.1	100	pCERC4		pCERC4_backbone_correct (126270 bp) Accession: KU578032
29184.fasta	contig00013	126	640	+	pCERC4_backbone_correct	8537-9051/126270	.=.............	0.41	94.95	pCERC4		pCERC4_backbone_correct (126270 bp) Accession: KU578032
29184.fasta	contig00014	1	126	+	pCERC4_backbone_correct	107971-108096/126270	............=..	0.1	100	pCERC4		pCERC4_backbone_correct (126270 bp) Accession: KU578032
29184.fasta	contig00014	113137	113265	-	pCERC4_backbone_correct	124258-124386/126270	..............=	0.1	93.8	pCERC4		pCERC4_backbone_correct (126270 bp) Accession: KU578032
29184.fasta	contig00016	1	132	+	pCERC4_backbone_correct	124261-124392/126270	..............=	0.1	92.42	pCERC4		pCERC4_backbone_correct (126270 bp) Accession: KU578032
29184.fasta	contig00020	1	127	-	pCERC4_backbone_correct	123617-123743/126270	..............=	0.1	100	pCERC4		pCERC4_backbone_correct (126270 bp) Accession: KU578032
29184.fasta	contig00021	1	255	-	pCERC4_backbone_correct	123618-123872/126270	..............=	0.2	99.61	pCERC4		pCERC4_backbone_correct (126270 bp) Accession: KU578032
29184.fasta	contig00021	11273	12044	+	pCERC4_backbone_correct	123615-124386/126270	..............=	0.61	96.37	pCERC4		pCERC4_backbone_correct (126270 bp) Accession: KU578032
29184.fasta	contig00022	83560	83685	-	pCERC4_backbone_correct	124261-124386/126270	..............=	0.1	93.65	pCERC4		pCERC4_backbone_correct (126270 bp) Accession: KU578032
29184.fasta	contig00024	1	126	-	pCERC4_backbone_correct	123618-123743/126270	..............=	0.1	100	pCERC4		pCERC4_backbone_correct (126270 bp) Accession: KU578032
29184.fasta	contig00028	1	125	+	pCERC4_backbone_correct	124262-124386/126270	..............=	0.1	93.6	pCERC4		pCERC4_backbone_correct (126270 bp) Accession: KU578032
29184.fasta	contig00029	1	55388	-	pCERC4_backbone_correct	52149-107537/126270	.....===/====..	43.86	99.98	pCERC4		pCERC4_backbone_correct (126270 bp) Accession: KU578032
29184.fasta	contig00030	6475	7164	+	pCERC4_backbone_correct	124387-125065/126270	......../.....=	0.54	97.68	pCERC4		pCERC4_backbone_correct (126270 bp) Accession: KU578032
29184.fasta	contig00030	12302	12662	-	pCERC4_backbone_correct	104084-104443/126270	......../...=..	0.29	88.92	pCERC4		pCERC4_backbone_correct (126270 bp) Accession: KU578032
29184.fasta	contig00030	12660	14043	-	pCERC4_backbone_correct	100279-101656/126270	......../...=..	1.09	90.54	pCERC4		pCERC4_backbone_correct (126270 bp) Accession: KU578032
29184.fasta	contig00030	14302	14374	-	pCERC4_backbone_correct	91315-91387/126270	..........=....	0.06	91.78	pCERC4		pCERC4_backbone_correct (126270 bp) Accession: KU578032
29184.fasta	contig00030	14751	18638	-	pCERC4_backbone_correct	92392-96294/126270	......../..=...	3.07	85.72	pCERC4		pCERC4_backbone_correct (126270 bp) Accession: KU578032
29184.fasta	contig00030	19477	19610	-	pCERC4_backbone_correct	104084-104216/126270	......../...=..	0.11	88.81	pCERC4		pCERC4_backbone_correct (126270 bp) Accession: KU578032
29184.fasta	contig00030	19608	19830	-	pCERC4_backbone_correct	101433-101656/126270	......../...=..	0.18	95.09	pCERC4		pCERC4_backbone_correct (126270 bp) Accession: KU578032
29184.fasta	contig00032	1	134	+	pCERC4_backbone_correct	124260-124394/126270	......../.....=	0.11	92.59	pCERC4		pCERC4_backbone_correct (126270 bp) Accession: KU578032
29184.fasta	contig00032	57786	57913	-	pCERC4_backbone_correct	124262-124389/126270	..............=	0.1	92.97	pCERC4		pCERC4_backbone_correct (126270 bp) Accession: KU578032
29184.fasta	contig00039	128	42790	-	pCERC4_backbone_correct	9491-52153/126270	.======........	33.79	100	pCERC4		pCERC4_backbone_correct (126270 bp) Accession: KU578032
29184.fasta	contig00041	40328	40458	-	pCERC4_backbone_correct	107966-108096/126270	............=..	0.1	98.47	pCERC4		pCERC4_backbone_correct (126270 bp) Accession: KU578032
29184.fasta	contig00048	23314	23414	+	pCERC4_backbone_correct	9322-9422/126270	.=.............	0.08	83.17	pCERC4		pCERC4_backbone_correct (126270 bp) Accession: KU578032
29184.fasta	contig00049	17103	17474	-	pCERC4_backbone_correct	51612-51987/126270	.....=../......	0.29	88.3	pCERC4		pCERC4_backbone_correct (126270 bp) Accession: KU578032
29184.fasta	contig00050	1	127	-	pCERC4_backbone_correct	8036-8162/126270	=..............	0.1	100	pCERC4		pCERC4_backbone_correct (126270 bp) Accession: KU578032
29184.fasta	contig00050	111	269	-	pCERC4_backbone_correct	9143-9301/126270	.=.............	0.13	78.62	pCERC4		pCERC4_backbone_correct (126270 bp) Accession: KU578032
29184.fasta	contig00050	23685	23828	-	pCERC4_backbone_correct	107970-108113/126270	............=..	0.11	95.83	pCERC4		pCERC4_backbone_correct (126270 bp) Accession: KU578032
29184.fasta	contig00051	2909	4255	+	pCERC4_backbone_correct	21349-22696/126270	..=...../......	1.07	95.85	pCERC4		pCERC4_backbone_correct (126270 bp) Accession: KU578032
29184.fasta	contig00051	7733	9042	+	pCERC4_backbone_correct	7742-9051/126270	==....../......	1.04	93.52	pCERC4		pCERC4_backbone_correct (126270 bp) Accession: KU578032
29184.fasta	contig00051	20316	20439	+	pCERC4_backbone_correct	7742-7865/126270	=..............	0.1	95.16	pCERC4		pCERC4_backbone_correct (126270 bp) Accession: KU578032
29184.fasta	contig00053	6078	6188	+	pCERC4_backbone_correct	9149-9259/126270	.=.............	0.09	81.08	pCERC4		pCERC4_backbone_correct (126270 bp) Accession: KU578032
29184.fasta	contig00053	19446	19578	+	pCERC4_backbone_correct	107322-107454/126270	............=..	0.11	98.5	pCERC4		pCERC4_backbone_correct (126270 bp) Accession: KU578032
29184.fasta	contig00054	611	823	-	pCERC4_backbone_correct	23574-23782/126270	..=...../......	0.16	76.74	pCERC4		pCERC4_backbone_correct (126270 bp) Accession: KU578032
29184.fasta	contig00055	1	127	+	pCERC4_backbone_correct	8925-9051/126270	.=.............	0.1	100	pCERC4		pCERC4_backbone_correct (126270 bp) Accession: KU578032
29184.fasta	contig00056	1	314	-	pCERC4_backbone_correct	22965-23263/126270	..=...../......	0.24	83.17	pCERC4		pCERC4_backbone_correct (126270 bp) Accession: KU578032
29184.fasta	contig00058	1	15772	+	pCERC4_backbone_correct	107972-123743/126270	............===	12.49	99.99	pCERC4		pCERC4_backbone_correct (126270 bp) Accession: KU578032
29184.fasta	contig00059	1	127	+	pCERC4_backbone_correct	124260-124386/126270	..............=	0.1	93.7	pCERC4		pCERC4_backbone_correct (126270 bp) Accession: KU578032
29184.fasta	contig00060	1	125	-	pCERC4_backbone_correct	123618-123742/126270	..............=	0.1	100	pCERC4		pCERC4_backbone_correct (126270 bp) Accession: KU578032
29184.fasta	contig00061	4	127	-	pCERC4_backbone_correct	7742-7865/126270	=..............	0.1	95.16	pCERC4		pCERC4_backbone_correct (126270 bp) Accession: KU578032
29184.fasta	contig00061	640	1975	+	pCERC4_backbone_correct	21366-22701/126270	..=............	1.06	96.33	pCERC4		pCERC4_backbone_correct (126270 bp) Accession: KU578032
29184.fasta	contig00061	12010	12314	+	pCERC4_backbone_correct	9149-9451/126270	.=....../......	0.24	96.39	pCERC4		pCERC4_backbone_correct (126270 bp) Accession: KU578032
29184.fasta	contig00062	3	393	+	pCERC4_backbone_correct	107711-108101/126270	............=..	0.31	91.3	pCERC4		pCERC4_backbone_correct (126270 bp) Accession: KU578032
29184.fasta	contig00062	12945	13187	-	pCERC4_backbone_correct	124152-124394/126270	..............=	0.19	97.94	pCERC4		pCERC4_backbone_correct (126270 bp) Accession: KU578032
29184.fasta	contig00067	1	127	+	pCERC4_backbone_correct	8925-9051/126270	.=.............	0.1	100	pCERC4		pCERC4_backbone_correct (126270 bp) Accession: KU578032
29184.fasta	contig00068	2	129	-	pCERC4_backbone_correct	123617-123744/126270	..............=	0.1	88.28	pCERC4		pCERC4_backbone_correct (126270 bp) Accession: KU578032
29184.fasta	contig00068	8803	9148	+	pCERC4_backbone_correct	9153-9482/126270	.=....../......	0.26	89.02	pCERC4		pCERC4_backbone_correct (126270 bp) Accession: KU578032
29184.fasta	contig00070	8723	8848	-	pCERC4_backbone_correct	107971-108096/126270	............=..	0.1	100	pCERC4		pCERC4_backbone_correct (126270 bp) Accession: KU578032
29184.fasta	contig00072	3139	3428	+	pCERC4_backbone_correct	43169-43459/126270	....=.../......	0.23	91.06	pCERC4		pCERC4_backbone_correct (126270 bp) Accession: KU578032
29184.fasta	contig00075	1	128	+	pCERC4_backbone_correct	8925-9052/126270	.=.............	0.1	100	pCERC4		pCERC4_backbone_correct (126270 bp) Accession: KU578032
29184.fasta	contig00075	127	7259	+	pCERC4_backbone_correct	2358-9490/126270	==.............	5.65	99.97	pCERC4		pCERC4_backbone_correct (126270 bp) Accession: KU578032
29184.fasta	contig00076	1	131	-	pCERC4_backbone_correct	123615-123745/126270	..............=	0.1	99.24	pCERC4		pCERC4_backbone_correct (126270 bp) Accession: KU578032
29184.fasta	contig00076	7230	7356	-	pCERC4_backbone_correct	124260-124386/126270	..............=	0.1	100	pCERC4		pCERC4_backbone_correct (126270 bp) Accession: KU578032
29184.fasta	contig00084	4766	4889	-	pCERC4_backbone_correct	107973-108096/126270	............=..	0.1	100	pCERC4		pCERC4_backbone_correct (126270 bp) Accession: KU578032
29184.fasta	contig00088	1481	1575	-	pCERC4_backbone_correct	22965-23060/126270	..=...../......	0.08	86.46	pCERC4		pCERC4_backbone_correct (126270 bp) Accession: KU578032
29184.fasta	contig00091	1	125	+	pCERC4_backbone_correct	124262-124386/126270	..............=	0.1	100	pCERC4		pCERC4_backbone_correct (126270 bp) Accession: KU578032
29184.fasta	contig00092	2292	2593	+	pCERC4_backbone_correct	124084-124386/126270	......../.....=	0.24	90.1	pCERC4		pCERC4_backbone_correct (126270 bp) Accession: KU578032
29184.fasta	contig00092	3918	4046	-	pCERC4_backbone_correct	124260-124388/126270	..............=	0.1	100	pCERC4		pCERC4_backbone_correct (126270 bp) Accession: KU578032
29184.fasta	contig00093	2	125	-	pCERC4_backbone_correct	7742-7865/126270	=..............	0.1	95.16	pCERC4		pCERC4_backbone_correct (126270 bp) Accession: KU578032
29184.fasta	contig00093	126	2486	-	pCERC4_backbone_correct	1-2361/126270	=..............	1.87	100	pCERC4		pCERC4_backbone_correct (126270 bp) Accession: KU578032
29184.fasta	contig00093	2487	4003	-	pCERC4_backbone_correct	124754-126270/126270	..............=	1.2	100	pCERC4		pCERC4_backbone_correct (126270 bp) Accession: KU578032
29184.fasta	contig00096	1	136	+	pCERC4_backbone_correct	124260-124395/126270	..............=	0.11	92.65	pCERC4		pCERC4_backbone_correct (126270 bp) Accession: KU578032
29184.fasta	contig00099	1	157	-	pCERC4_backbone_correct	23112-23263/126270	..=...../......	0.12	86.62	pCERC4		pCERC4_backbone_correct (126270 bp) Accession: KU578032
29184.fasta	contig00102	2824	2955	-	pCERC4_backbone_correct	124255-124386/126270	..............=	0.1	94.7	pCERC4		pCERC4_backbone_correct (126270 bp) Accession: KU578032
29184.fasta	contig00104	1	188	+	pCERC4_backbone_correct	124200-124387/126270	..............=	0.15	92.02	pCERC4		pCERC4_backbone_correct (126270 bp) Accession: KU578032
29184.fasta	contig00104	2775	2901	+	pCERC4_backbone_correct	123618-123744/126270	..............=	0.1	88.19	pCERC4		pCERC4_backbone_correct (126270 bp) Accession: KU578032
29184.fasta	contig00129	1365	1496	+	pCERC4_backbone_correct	107326-107457/126270	............=..	0.1	92.42	pCERC4		pCERC4_backbone_correct (126270 bp) Accession: KU578032
29184.fasta	contig00132	1	125	+	pCERC4_backbone_correct	8927-9051/126270	.=.............	0.1	100	pCERC4		pCERC4_backbone_correct (126270 bp) Accession: KU578032
29184.fasta	contig00138	1165	1289	-	pCERC4_backbone_correct	107972-108096/126270	............=..	0.1	100	pCERC4		pCERC4_backbone_correct (126270 bp) Accession: KU578032
29184.fasta	contig00147	1	125	+	pCERC4_backbone_correct	124262-124386/126270	..............=	0.1	93.6	pCERC4		pCERC4_backbone_correct (126270 bp) Accession: KU578032
29184.fasta	contig00153	16	276	+	pCERC4_backbone_correct	23524-23782/126270	..=...../......	0.2	88.93	pCERC4		pCERC4_backbone_correct (126270 bp) Accession: KU578032
29184.fasta	contig00159	128	431	-	pCERC4_backbone_correct	7742-8045/126270	=..............	0.24	95.72	pCERC4		pCERC4_backbone_correct (126270 bp) Accession: KU578032
29184.fasta	contig00169	1	669	-	pCERC4_backbone_correct	107428-108096/126270	............=..	0.53	93.87	pCERC4		pCERC4_backbone_correct (126270 bp) Accession: KU578032
29184.fasta	contig00195	1	508	-	pCERC4_backbone_correct	23141-23635/126270	..=...../......	0.39	91.36	pCERC4		pCERC4_backbone_correct (126270 bp) Accession: KU578032
29184.fasta	contig00197	1	497	-	pCERC4_backbone_correct	8040-8536/126270	==.............	0.39	96.38	pCERC4		pCERC4_backbone_correct (126270 bp) Accession: KU578032
29184.fasta	contig00206	1	410	+	pCERC4_backbone_correct	107428-107835/126270	......../...=..	0.32	89.27	pCERC4		pCERC4_backbone_correct (126270 bp) Accession: KU578032
29184.fasta	contig00211	275	398	+	pCERC4_backbone_correct	7742-7865/126270	=..............	0.1	95.16	pCERC4		pCERC4_backbone_correct (126270 bp) Accession: KU578032
29184.fasta	contig00216	3	359	+	pCERC4_backbone_correct	107711-108067/126270	............=..	0.28	95.8	pCERC4		pCERC4_backbone_correct (126270 bp) Accession: KU578032
29184.fasta	contig00218	1	215	+	pCERC4_backbone_correct	124154-124368/126270	..............=	0.17	99.53	pCERC4		pCERC4_backbone_correct (126270 bp) Accession: KU578032
29184.fasta	contig00219	1	134	-	pCERC4_backbone_correct	8035-8166/126270	=......./......	0.1	98.51	pCERC4		pCERC4_backbone_correct (126270 bp) Accession: KU578032
29184.fasta	contig00220	1	334	-	pCERC4_backbone_correct	124262-124595/126270	..............=	0.26	100	pCERC4		pCERC4_backbone_correct (126270 bp) Accession: KU578032
29184.fasta	contig00222	1	321	+	pCERC4_backbone_correct	107574-107894/126270	............=..	0.25	99.69	pCERC4		pCERC4_backbone_correct (126270 bp) Accession: KU578032
29184.fasta	contig00229	1	279	+	pCERC4_backbone_correct	8537-8815/126270	.=.............	0.22	97.49	pCERC4		pCERC4_backbone_correct (126270 bp) Accession: KU578032
29184.fasta	contig00238	128	254	-	pCERC4_backbone_correct	8410-8536/126270	==.............	0.1	96.06	pCERC4		pCERC4_backbone_correct (126270 bp) Accession: KU578032
29184.fasta	contig00239	1	254	+	pCERC4_backbone_correct	8410-8663/126270	==.............	0.2	95.67	pCERC4		pCERC4_backbone_correct (126270 bp) Accession: KU578032
29184.fasta	contig00243	127	253	+	pCERC4_backbone_correct	107964-108090/126270	............=..	0.1	100	pCERC4		pCERC4_backbone_correct (126270 bp) Accession: KU578032
29184.fasta	contig00245	1	130	+	pCERC4_backbone_correct	107845-107974/126270	............=..	0.1	99.23	pCERC4		pCERC4_backbone_correct (126270 bp) Accession: KU578032
29184.fasta	contig00248	127	251	+	pCERC4_backbone_correct	123618-123742/126270	..............=	0.1	100	pCERC4		pCERC4_backbone_correct (126270 bp) Accession: KU578032
29184.fasta	contig00254	116	242	+	pCERC4_backbone_correct	8537-8663/126270	.=.............	0.1	95.28	pCERC4		pCERC4_backbone_correct (126270 bp) Accession: KU578032
29184.fasta	contig00266	1	224	-	pCERC4_backbone_correct	124161-124384/126270	..............=	0.18	92.86	pCERC4		pCERC4_backbone_correct (126270 bp) Accession: KU578032
29184.fasta	contig00274	1	210	-	pCERC4_backbone_correct	107768-107977/126270	............=..	0.17	97.62	pCERC4		pCERC4_backbone_correct (126270 bp) Accession: KU578032
29184.fasta	contig00278	1	204	+	pCERC4_backbone_correct	7919-8122/126270	=..............	0.16	97.55	pCERC4		pCERC4_backbone_correct (126270 bp) Accession: KU578032
29184.fasta	contig00279	1	202	+	pCERC4_backbone_correct	107768-107969/126270	............=..	0.16	100	pCERC4		pCERC4_backbone_correct (126270 bp) Accession: KU578032
29184.fasta	contig00280	1	201	-	pCERC4_backbone_correct	107867-108067/126270	............=..	0.16	92.54	pCERC4		pCERC4_backbone_correct (126270 bp) Accession: KU578032
#FILE	SEQUENCE	START	END	STRAND	GENE	COVERAGE	COVERAGE_MAP	%COVERAGE	%IDENTITY	DATABASE	ACCESSION	PRODUCT	RESISTANCE
29817.fasta	contig00002	349748	350366	-	pCERC4_backbone_correct	23178-23782/126270	..=...../......	0.48	85.99	pCERC4		pCERC4_backbone_correct (126270 bp) Accession: KU578032
29817.fasta	contig00013	110503	111833	+	pCERC4_backbone_correct	21366-22696/126270	..=............	1.05	98.35	pCERC4		pCERC4_backbone_correct (126270 bp) Accession: KU578032
29817.fasta	contig00022	1	809	-	pCERC4_backbone_correct	21366-22174/126270	..=............	0.64	98.64	pCERC4		pCERC4_backbone_correct (126270 bp) Accession: KU578032
29817.fasta	contig00022	1643	4041	+	pCERC4_backbone_correct	51608-54005/126270	.....=../......	1.89	89.55	pCERC4		pCERC4_backbone_correct (126270 bp) Accession: KU578032
29817.fasta	contig00022	4535	4620	+	pCERC4_backbone_correct	54025-54111/126270	.....=../......	0.07	91.95	pCERC4		pCERC4_backbone_correct (126270 bp) Accession: KU578032
29817.fasta	contig00022	5118	5833	+	pCERC4_backbone_correct	55007-55710/126270	......=./......	0.55	75.86	pCERC4		pCERC4_backbone_correct (126270 bp) Accession: KU578032
29817.fasta	contig00022	6681	17454	+	pCERC4_backbone_correct	56062-66799/126270	......==/......	8.5	97.09	pCERC4		pCERC4_backbone_correct (126270 bp) Accession: KU578032
29817.fasta	contig00022	18114	22290	+	pCERC4_backbone_correct	67409-71585/126270	.......=/......	3.31	91.6	pCERC4		pCERC4_backbone_correct (126270 bp) Accession: KU578032
29817.fasta	contig00022	22630	23744	+	pCERC4_backbone_correct	71580-72694/126270	........=......	0.88	97.76	pCERC4		pCERC4_backbone_correct (126270 bp) Accession: KU578032
29817.fasta	contig00022	24022	33835	+	pCERC4_backbone_correct	72694-82507/126270	........==.....	7.77	98.25	pCERC4		pCERC4_backbone_correct (126270 bp) Accession: KU578032
29817.fasta	contig00022	33939	38121	+	pCERC4_backbone_correct	82507-86689/126270	.........==....	3.31	99.52	pCERC4		pCERC4_backbone_correct (126270 bp) Accession: KU578032
29817.fasta	contig00022	39134	39688	+	pCERC4_backbone_correct	87877-88427/126270	......../.=....	0.43	81	pCERC4		pCERC4_backbone_correct (126270 bp) Accession: KU578032
29817.fasta	contig00022	40024	48075	+	pCERC4_backbone_correct	88744-96774/126270	......../.==...	6.34	93.08	pCERC4		pCERC4_backbone_correct (126270 bp) Accession: KU578032
29817.fasta	contig00022	48317	51730	+	pCERC4_backbone_correct	96921-100352/126270	......../..==..	2.69	95.24	pCERC4		pCERC4_backbone_correct (126270 bp) Accession: KU578032
29817.fasta	contig00022	51744	52815	+	pCERC4_backbone_correct	100586-101656/126270	......../...=..	0.85	92.82	pCERC4		pCERC4_backbone_correct (126270 bp) Accession: KU578032
29817.fasta	contig00022	52813	53167	+	pCERC4_backbone_correct	104084-104441/126270	......../...=..	0.28	90.53	pCERC4		pCERC4_backbone_correct (126270 bp) Accession: KU578032
29817.fasta	contig00022	60373	61061	-	pCERC4_backbone_correct	124387-125065/126270	......../.....=	0.54	96.23	pCERC4		pCERC4_backbone_correct (126270 bp) Accession: KU578032
29817.fasta	contig00022	65405	66714	+	pCERC4_backbone_correct	7742-9051/126270	==.............	1.04	95.95	pCERC4		pCERC4_backbone_correct (126270 bp) Accession: KU578032
29817.fasta	contig00022	66784	76131	+	pCERC4_backbone_correct	108506-117875/126270	......../....==	7.4	93.17	pCERC4		pCERC4_backbone_correct (126270 bp) Accession: KU578032
29817.fasta	contig00022	76508	77547	+	pCERC4_backbone_correct	8012-9051/126270	==.............	0.82	96.15	pCERC4		pCERC4_backbone_correct (126270 bp) Accession: KU578032
29817.fasta	contig00022	78234	78837	+	pCERC4_backbone_correct	125661-126270/126270	......../.....=	0.48	93.44	pCERC4		pCERC4_backbone_correct (126270 bp) Accession: KU578032
29817.fasta	contig00022	78838	81005	+	pCERC4_backbone_correct	1-2168/126270	=..............	1.72	98.39	pCERC4		pCERC4_backbone_correct (126270 bp) Accession: KU578032
29817.fasta	contig00023	1	210	-	pCERC4_backbone_correct	107328-107537/126270	............=..	0.17	99.05	pCERC4		pCERC4_backbone_correct (126270 bp) Accession: KU578032
29817.fasta	contig00028	26855	26926	-	pCERC4_backbone_correct	5532-5603/126270	=..............	0.06	95.83	pCERC4		pCERC4_backbone_correct (126270 bp) Accession: KU578032
29817.fasta	contig00028	26922	27691	-	pCERC4_backbone_correct	123617-124390/126270	......../.....=	0.61	90.18	pCERC4		pCERC4_backbone_correct (126270 bp) Accession: KU578032
29817.fasta	contig00031	1	130	-	pCERC4_backbone_correct	123616-123745/126270	..............=	0.1	99.23	pCERC4		pCERC4_backbone_correct (126270 bp) Accession: KU578032
29817.fasta	contig00038	1	127	+	pCERC4_backbone_correct	124260-124386/126270	..............=	0.1	100	pCERC4		pCERC4_backbone_correct (126270 bp) Accession: KU578032
29817.fasta	contig00038	30228	30353	-	pCERC4_backbone_correct	107971-108096/126270	............=..	0.1	100	pCERC4		pCERC4_backbone_correct (126270 bp) Accession: KU578032
29817.fasta	contig00047	18534	18661	-	pCERC4_backbone_correct	107970-108097/126270	............=..	0.1	100	pCERC4		pCERC4_backbone_correct (126270 bp) Accession: KU578032
29817.fasta	contig00056	2109	2412	-	pCERC4_backbone_correct	9149-9451/126270	.=....../......	0.24	97.37	pCERC4		pCERC4_backbone_correct (126270 bp) Accession: KU578032
29817.fasta	contig00060	2360	2451	-	pCERC4_backbone_correct	125347-125438/126270	..............=	0.07	91.3	pCERC4		pCERC4_backbone_correct (126270 bp) Accession: KU578032
29817.fasta	contig00060	4888	5009	-	pCERC4_backbone_correct	125232-125355/126270	......../.....=	0.1	90.32	pCERC4		pCERC4_backbone_correct (126270 bp) Accession: KU578032
29817.fasta	contig00060	5136	5273	-	pCERC4_backbone_correct	125095-125231/126270	......../.....=	0.11	89.86	pCERC4		pCERC4_backbone_correct (126270 bp) Accession: KU578032
29817.fasta	contig00064	126	240	+	pCERC4_backbone_correct	2161-2275/126270	=..............	0.09	90.44	pCERC4		pCERC4_backbone_correct (126270 bp) Accession: KU578032
29817.fasta	contig00072	3428	3593	-	pCERC4_backbone_correct	125064-125231/126270	......../.....=	0.13	98.81	pCERC4		pCERC4_backbone_correct (126270 bp) Accession: KU578032
29817.fasta	contig00073	204	409	-	pCERC4_backbone_correct	46816-47029/126270	.....=../......	0.16	81.78	pCERC4		pCERC4_backbone_correct (126270 bp) Accession: KU578032
29817.fasta	contig00077	1	209	+	pCERC4_backbone_correct	124178-124386/126270	..............=	0.17	100	pCERC4		pCERC4_backbone_correct (126270 bp) Accession: KU578032
29817.fasta	contig00098	566	931	-	pCERC4_backbone_correct	9516-9857/126270	.=....../......	0.27	79.23	pCERC4		pCERC4_backbone_correct (126270 bp) Accession: KU578032
29817.fasta	contig00125	1	686	-	pCERC4_backbone_correct	107411-108096/126270	............=..	0.54	98.98	pCERC4		pCERC4_backbone_correct (126270 bp) Accession: KU578032
29817.fasta	contig00161	128	285	-	pCERC4_backbone_correct	22230-22387/126270	..=............	0.13	99.37	pCERC4		pCERC4_backbone_correct (126270 bp) Accession: KU578032
#FILE	SEQUENCE	START	END	STRAND	GENE	COVERAGE	COVERAGE_MAP	%COVERAGE	%IDENTITY	DATABASE	ACCESSION	PRODUCT	RESISTANCE
30372.fasta	contig00009	89058	89152	-	pCERC4_backbone_correct	22965-23060/126270	..=...../......	0.08	89.58	pCERC4		pCERC4_backbone_correct (126270 bp) Accession: KU578032
30372.fasta	contig00025	24092	24394	-	pCERC4_backbone_correct	9147-9449/126270	.=....../......	0.24	76.97	pCERC4		pCERC4_backbone_correct (126270 bp) Accession: KU578032
30372.fasta	contig00025	59613	59723	-	pCERC4_backbone_correct	9149-9259/126270	.=.............	0.09	81.08	pCERC4		pCERC4_backbone_correct (126270 bp) Accession: KU578032
30372.fasta	contig00028	47095	48404	-	pCERC4_backbone_correct	7742-9051/126270	==.............	1.04	96.95	pCERC4		pCERC4_backbone_correct (126270 bp) Accession: KU578032
30372.fasta	contig00028	51337	52669	-	pCERC4_backbone_correct	21365-22697/126270	..=............	1.06	98.5	pCERC4		pCERC4_backbone_correct (126270 bp) Accession: KU578032
30372.fasta	contig00028	56541	56747	-	pCERC4_backbone_correct	125232-125438/126270	..............=	0.16	88.41	pCERC4		pCERC4_backbone_correct (126270 bp) Accession: KU578032
30372.fasta	contig00028	56874	57011	-	pCERC4_backbone_correct	125095-125231/126270	......../.....=	0.11	89.13	pCERC4		pCERC4_backbone_correct (126270 bp) Accession: KU578032
30372.fasta	contig00040	1	210	-	pCERC4_backbone_correct	107328-107537/126270	............=..	0.17	99.05	pCERC4		pCERC4_backbone_correct (126270 bp) Accession: KU578032
30372.fasta	contig00054	20331	21126	+	pCERC4_backbone_correct	7741-8536/126270	==.............	0.63	96.11	pCERC4		pCERC4_backbone_correct (126270 bp) Accession: KU578032
30372.fasta	contig00054	23397	23911	+	pCERC4_backbone_correct	8537-9051/126270	.=.............	0.41	98.45	pCERC4		pCERC4_backbone_correct (126270 bp) Accession: KU578032
30372.fasta	contig00058	5311	6081	+	pCERC4_backbone_correct	123618-124388/126270	..............=	0.61	98.57	pCERC4		pCERC4_backbone_correct (126270 bp) Accession: KU578032
30372.fasta	contig00058	17263	18456	+	pCERC4_backbone_correct	7742-8935/126270	==.............	0.95	94.39	pCERC4		pCERC4_backbone_correct (126270 bp) Accession: KU578032
30372.fasta	contig00066	502	863	+	pCERC4_backbone_correct	9516-9853/126270	.=....../......	0.27	80.17	pCERC4		pCERC4_backbone_correct (126270 bp) Accession: KU578032
30372.fasta	contig00066	1003	3279	-	pCERC4_backbone_correct	1-2277/126270	=..............	1.8	97.94	pCERC4		pCERC4_backbone_correct (126270 bp) Accession: KU578032
30372.fasta	contig00066	3280	3890	-	pCERC4_backbone_correct	125656-126270/126270	......../.....=	0.48	97.72	pCERC4		pCERC4_backbone_correct (126270 bp) Accession: KU578032
30372.fasta	contig00066	5388	6158	-	pCERC4_backbone_correct	107326-108096/126270	............=..	0.61	98.57	pCERC4		pCERC4_backbone_correct (126270 bp) Accession: KU578032
30372.fasta	contig00066	10617	10976	+	pCERC4_backbone_correct	9139-9482/126270	.=....../......	0.27	87.22	pCERC4		pCERC4_backbone_correct (126270 bp) Accession: KU578032
30372.fasta	contig00070	1	4787	-	pCERC4_backbone_correct	57614-62403/126270	......=./......	3.79	96.12	pCERC4		pCERC4_backbone_correct (126270 bp) Accession: KU578032
30372.fasta	contig00070	4828	5808	-	pCERC4_backbone_correct	55629-56606/126270	......=./......	0.77	94.61	pCERC4		pCERC4_backbone_correct (126270 bp) Accession: KU578032
30372.fasta	contig00070	6465	6635	-	pCERC4_backbone_correct	53835-54005/126270	......=........	0.14	91.81	pCERC4		pCERC4_backbone_correct (126270 bp) Accession: KU578032
30372.fasta	contig00070	6892	8865	-	pCERC4_backbone_correct	51608-53584/126270	.....=../......	1.56	92.62	pCERC4		pCERC4_backbone_correct (126270 bp) Accession: KU578032
30372.fasta	contig00070	9580	9779	+	pCERC4_backbone_correct	21366-21565/126270	..=............	0.16	100	pCERC4		pCERC4_backbone_correct (126270 bp) Accession: KU578032
30372.fasta	contig00072	1	778	-	pCERC4_backbone_correct	55744-56524/126270	......=./......	0.62	91.55	pCERC4		pCERC4_backbone_correct (126270 bp) Accession: KU578032
30372.fasta	contig00072	2007	5160	-	pCERC4_backbone_correct	51554-54702/126270	.....==./......	2.48	90.75	pCERC4		pCERC4_backbone_correct (126270 bp) Accession: KU578032
30372.fasta	contig00072	8098	8226	+	pCERC4_backbone_correct	123612-123742/126270	......../.....=	0.1	98.47	pCERC4		pCERC4_backbone_correct (126270 bp) Accession: KU578032
30372.fasta	contig00074	4133	4601	+	pCERC4_backbone_correct	124608-125065/126270	......../.....=	0.36	96.38	pCERC4		pCERC4_backbone_correct (126270 bp) Accession: KU578032
30372.fasta	contig00080	6124	6271	+	pCERC4_backbone_correct	123617-123764/126270	..............=	0.12	98.65	pCERC4		pCERC4_backbone_correct (126270 bp) Accession: KU578032
30372.fasta	contig00081	125	1689	+	pCERC4_backbone_correct	56734-58298/126270	......=........	1.24	95.85	pCERC4		pCERC4_backbone_correct (126270 bp) Accession: KU578032
30372.fasta	contig00081	2239	6252	+	pCERC4_backbone_correct	58390-62403/126270	......==.......	3.18	96.24	pCERC4		pCERC4_backbone_correct (126270 bp) Accession: KU578032
30372.fasta	contig00086	1	127	+	pCERC4_backbone_correct	107970-108096/126270	............=..	0.1	100	pCERC4		pCERC4_backbone_correct (126270 bp) Accession: KU578032
30372.fasta	contig00089	1	3969	-	pCERC4_backbone_correct	67409-71356/126270	.......=/......	3.12	90.96	pCERC4		pCERC4_backbone_correct (126270 bp) Accession: KU578032
30372.fasta	contig00089	4606	4742	-	pCERC4_backbone_correct	66663-66799/126270	.......=.......	0.11	98.54	pCERC4		pCERC4_backbone_correct (126270 bp) Accession: KU578032
30372.fasta	contig00090	1	148	+	pCERC4_backbone_correct	66663-66812/126270	.......=/......	0.12	97.33	pCERC4		pCERC4_backbone_correct (126270 bp) Accession: KU578032
30372.fasta	contig00090	774	4721	+	pCERC4_backbone_correct	67409-71356/126270	........=......	3.13	95.24	pCERC4		pCERC4_backbone_correct (126270 bp) Accession: KU578032
30372.fasta	contig00094	1	2812	-	pCERC4_backbone_correct	82507-85318/126270	......../.=....	2.21	93.6	pCERC4		pCERC4_backbone_correct (126270 bp) Accession: KU578032
30372.fasta	contig00094	2916	4468	-	pCERC4_backbone_correct	80954-82507/126270	......../==....	1.23	97.75	pCERC4		pCERC4_backbone_correct (126270 bp) Accession: KU578032
30372.fasta	contig00095	1	4392	-	pCERC4_backbone_correct	93264-97579/126270	......../..=...	3.41	91.61	pCERC4		pCERC4_backbone_correct (126270 bp) Accession: KU578032
30372.fasta	contig00097	3487	3741	-	pCERC4_backbone_correct	107843-108097/126270	............=..	0.2	100	pCERC4		pCERC4_backbone_correct (126270 bp) Accession: KU578032
30372.fasta	contig00098	148	3662	-	pCERC4_backbone_correct	93264-96774/126270	......../..=...	2.78	95.9	pCERC4		pCERC4_backbone_correct (126270 bp) Accession: KU578032
30372.fasta	contig00100	1	3443	+	pCERC4_backbone_correct	85917-89373/126270	......../.=....	2.73	98.12	pCERC4		pCERC4_backbone_correct (126270 bp) Accession: KU578032
30372.fasta	contig00101	3	1504	-	pCERC4_backbone_correct	87877-89373/126270	......../.=....	1.17	83.55	pCERC4		pCERC4_backbone_correct (126270 bp) Accession: KU578032
30372.fasta	contig00101	2372	3286	-	pCERC4_backbone_correct	85917-86831/126270	......../.=....	0.72	89.7	pCERC4		pCERC4_backbone_correct (126270 bp) Accession: KU578032
30372.fasta	contig00105	1878	2238	-	pCERC4_backbone_correct	104084-104443/126270	......../...=..	0.29	88.37	pCERC4		pCERC4_backbone_correct (126270 bp) Accession: KU578032
30372.fasta	contig00105	2250	2935	-	pCERC4_backbone_correct	100956-101641/126270	......../...=..	0.54	93.74	pCERC4		pCERC4_backbone_correct (126270 bp) Accession: KU578032
30372.fasta	contig00106	1	2031	-	pCERC4_backbone_correct	82507-84540/126270	......../.=....	1.6	92.7	pCERC4		pCERC4_backbone_correct (126270 bp) Accession: KU578032
30372.fasta	contig00106	2150	2844	-	pCERC4_backbone_correct	81554-82248/126270	.........=.....	0.55	97.27	pCERC4		pCERC4_backbone_correct (126270 bp) Accession: KU578032
30372.fasta	contig00117	1	2373	-	pCERC4_backbone_correct	97453-99826/126270	......../..==..	1.88	98.1	pCERC4		pCERC4_backbone_correct (126270 bp) Accession: KU578032
30372.fasta	contig00119	1	1874	-	pCERC4_backbone_correct	91515-93390/126270	......../..=...	1.48	91.92	pCERC4		pCERC4_backbone_correct (126270 bp) Accession: KU578032
30372.fasta	contig00124	1	253	+	pCERC4_backbone_correct	76254-76506/126270	.........=.....	0.2	97.63	pCERC4		pCERC4_backbone_correct (126270 bp) Accession: KU578032
30372.fasta	contig00124	1312	1767	+	pCERC4_backbone_correct	76577-77032/126270	.........=.....	0.36	98.68	pCERC4		pCERC4_backbone_correct (126270 bp) Accession: KU578032
30372.fasta	contig00125	1	1747	-	pCERC4_backbone_correct	89249-90994/126270	......../.==...	1.38	96.74	pCERC4		pCERC4_backbone_correct (126270 bp) Accession: KU578032
30372.fasta	contig00126	1	1656	-	pCERC4_backbone_correct	62277-63932/126270	.......=.......	1.31	99.52	pCERC4		pCERC4_backbone_correct (126270 bp) Accession: KU578032
30372.fasta	contig00127	1	1612	+	pCERC4_backbone_correct	76906-78517/126270	.........=.....	1.28	99.19	pCERC4		pCERC4_backbone_correct (126270 bp) Accession: KU578032
30372.fasta	contig00130	1	1490	+	pCERC4_backbone_correct	65300-66789/126270	.......=.......	1.18	99.46	pCERC4		pCERC4_backbone_correct (126270 bp) Accession: KU578032
30372.fasta	contig00133	1	1420	+	pCERC4_backbone_correct	74961-76380/126270	........==.....	1.12	99.37	pCERC4		pCERC4_backbone_correct (126270 bp) Accession: KU578032
30372.fasta	contig00134	1	1415	-	pCERC4_backbone_correct	79666-81080/126270	.........=.....	1.12	97.74	pCERC4		pCERC4_backbone_correct (126270 bp) Accession: KU578032
30372.fasta	contig00135	1	1402	-	pCERC4_backbone_correct	78391-79792/126270	.........=.....	1.11	95.79	pCERC4		pCERC4_backbone_correct (126270 bp) Accession: KU578032
30372.fasta	contig00137	1	1336	+	pCERC4_backbone_correct	73752-75087/126270	........=......	1.06	99.03	pCERC4		pCERC4_backbone_correct (126270 bp) Accession: KU578032
30372.fasta	contig00140	1	1268	-	pCERC4_backbone_correct	71230-72497/126270	........=......	1	99.53	pCERC4		pCERC4_backbone_correct (126270 bp) Accession: KU578032
30372.fasta	contig00141	1077	1222	-	pCERC4_backbone_correct	124241-124386/126270	..............=	0.12	100	pCERC4		pCERC4_backbone_correct (126270 bp) Accession: KU578032
30372.fasta	contig00144	226	1089	+	pCERC4_backbone_correct	100224-101081/126270	......../...=..	0.68	89	pCERC4		pCERC4_backbone_correct (126270 bp) Accession: KU578032
30372.fasta	contig00145	1	306	-	pCERC4_backbone_correct	9516-9797/126270	.=....../......	0.22	80.39	pCERC4		pCERC4_backbone_correct (126270 bp) Accession: KU578032
30372.fasta	contig00146	2	895	-	pCERC4_backbone_correct	100201-101081/126270	......../...=..	0.7	88.03	pCERC4		pCERC4_backbone_correct (126270 bp) Accession: KU578032
30372.fasta	contig00148	1	978	-	pCERC4_backbone_correct	63940-64917/126270	.......=.......	0.77	99.9	pCERC4		pCERC4_backbone_correct (126270 bp) Accession: KU578032
30372.fasta	contig00155	1	899	-	pCERC4_backbone_correct	72371-73269/126270	........=......	0.71	99.67	pCERC4		pCERC4_backbone_correct (126270 bp) Accession: KU578032
30372.fasta	contig00157	1	852	-	pCERC4_backbone_correct	85192-86043/126270	..........=....	0.67	98	pCERC4		pCERC4_backbone_correct (126270 bp) Accession: KU578032
30372.fasta	contig00159	1	682	-	pCERC4_backbone_correct	96895-97579/126270	......../..=...	0.54	95.77	pCERC4		pCERC4_backbone_correct (126270 bp) Accession: KU578032
30372.fasta	contig00161	1	786	+	pCERC4_backbone_correct	79007-79792/126270	.........=.....	0.62	94.28	pCERC4		pCERC4_backbone_correct (126270 bp) Accession: KU578032
30372.fasta	contig00162	1	779	+	pCERC4_backbone_correct	76254-77032/126270	.........=.....	0.62	99.87	pCERC4		pCERC4_backbone_correct (126270 bp) Accession: KU578032
30372.fasta	contig00163	1	181	+	pCERC4_backbone_correct	124206-124386/126270	..............=	0.14	99.45	pCERC4		pCERC4_backbone_correct (126270 bp) Accession: KU578032
30372.fasta	contig00163	632	770	-	pCERC4_backbone_correct	9717-9853/126270	.=....../......	0.11	84.17	pCERC4		pCERC4_backbone_correct (126270 bp) Accession: KU578032
30372.fasta	contig00171	1	736	+	pCERC4_backbone_correct	73143-73878/126270	........=......	0.58	99.46	pCERC4		pCERC4_backbone_correct (126270 bp) Accession: KU578032
30372.fasta	contig00177	1	653	-	pCERC4_backbone_correct	84666-85318/126270	..........=....	0.52	99.39	pCERC4		pCERC4_backbone_correct (126270 bp) Accession: KU578032
30372.fasta	contig00179	516	640	-	pCERC4_backbone_correct	107973-108097/126270	............=..	0.1	100	pCERC4		pCERC4_backbone_correct (126270 bp) Accession: KU578032
30372.fasta	contig00181	1	636	+	pCERC4_backbone_correct	64791-65426/126270	.......=.......	0.5	99.37	pCERC4		pCERC4_backbone_correct (126270 bp) Accession: KU578032
30372.fasta	contig00182	1	636	-	pCERC4_backbone_correct	64791-65426/126270	.......=.......	0.5	97.8	pCERC4		pCERC4_backbone_correct (126270 bp) Accession: KU578032
30372.fasta	contig00188	63	577	-	pCERC4_backbone_correct	90868-91383/126270	......../..=...	0.41	93.44	pCERC4		pCERC4_backbone_correct (126270 bp) Accession: KU578032
30372.fasta	contig00190	1	573	-	pCERC4_backbone_correct	74515-75087/126270	........=......	0.45	98.6	pCERC4		pCERC4_backbone_correct (126270 bp) Accession: KU578032
30372.fasta	contig00192	1	562	-	pCERC4_backbone_correct	73752-74310/126270	......../=.....	0.44	97.15	pCERC4		pCERC4_backbone_correct (126270 bp) Accession: KU578032
30372.fasta	contig00193	1	562	+	pCERC4_backbone_correct	78391-78952/126270	.........=.....	0.45	95.73	pCERC4		pCERC4_backbone_correct (126270 bp) Accession: KU578032
30372.fasta	contig00196	1	234	+	pCERC4_backbone_correct	72371-72604/126270	........=......	0.19	99.57	pCERC4		pCERC4_backbone_correct (126270 bp) Accession: KU578032
30372.fasta	contig00196	355	530	+	pCERC4_backbone_correct	73095-73269/126270	......../=.....	0.14	95.45	pCERC4		pCERC4_backbone_correct (126270 bp) Accession: KU578032
30372.fasta	contig00197	1	510	-	pCERC4_backbone_correct	80954-81463/126270	.........=.....	0.4	99.22	pCERC4		pCERC4_backbone_correct (126270 bp) Accession: KU578032
30372.fasta	contig00198	324	473	-	pCERC4_backbone_correct	107949-108098/126270	............=..	0.12	98.67	pCERC4		pCERC4_backbone_correct (126270 bp) Accession: KU578032
30372.fasta	contig00200	125	449	-	pCERC4_backbone_correct	56418-56742/126270	......=........	0.26	98.77	pCERC4		pCERC4_backbone_correct (126270 bp) Accession: KU578032
30372.fasta	contig00209	164	372	-	pCERC4_backbone_correct	8844-9052/126270	.=.............	0.17	97.61	pCERC4		pCERC4_backbone_correct (126270 bp) Accession: KU578032
30372.fasta	contig00210	130	355	-	pCERC4_backbone_correct	99806-100031/126270	......../...=..	0.18	93.83	pCERC4		pCERC4_backbone_correct (126270 bp) Accession: KU578032
30372.fasta	contig00211	191	354	-	pCERC4_backbone_correct	124226-124389/126270	..............=	0.13	98.78	pCERC4		pCERC4_backbone_correct (126270 bp) Accession: KU578032
30372.fasta	contig00218	1	151	+	pCERC4_backbone_correct	63806-63956/126270	.......=.......	0.12	99.34	pCERC4		pCERC4_backbone_correct (126270 bp) Accession: KU578032
30372.fasta	contig00218	198	288	+	pCERC4_backbone_correct	63940-64030/126270	.......=.......	0.07	98.9	pCERC4		pCERC4_backbone_correct (126270 bp) Accession: KU578032
30372.fasta	contig00223	44	269	-	pCERC4_backbone_correct	99806-100031/126270	......../...=..	0.18	94.27	pCERC4		pCERC4_backbone_correct (126270 bp) Accession: KU578032
30372.fasta	contig00224	1	267	+	pCERC4_backbone_correct	107526-107792/126270	............=..	0.21	100	pCERC4		pCERC4_backbone_correct (126270 bp) Accession: KU578032
30372.fasta	contig00226	1	261	+	pCERC4_backbone_correct	63806-64030/126270	.......=/......	0.18	85.44	pCERC4		pCERC4_backbone_correct (126270 bp) Accession: KU578032
30372.fasta	contig00227	1	259	+	pCERC4_backbone_correct	90868-91126/126270	..........=....	0.21	98.46	pCERC4		pCERC4_backbone_correct (126270 bp) Accession: KU578032
30372.fasta	contig00228	1	212	+	pCERC4_backbone_correct	91172-91383/126270	..........=....	0.17	97.64	pCERC4		pCERC4_backbone_correct (126270 bp) Accession: KU578032
30372.fasta	contig00232	1	127	+	pCERC4_backbone_correct	124222-124348/126270	..............=	0.1	100	pCERC4		pCERC4_backbone_correct (126270 bp) Accession: KU578032
30372.fasta	contig00253	1	211	-	pCERC4_backbone_correct	99722-99933/126270	......../...=..	0.17	95.28	pCERC4		pCERC4_backbone_correct (126270 bp) Accession: KU578032
#FILE	SEQUENCE	START	END	STRAND	GENE	COVERAGE	COVERAGE_MAP	%COVERAGE	%IDENTITY	DATABASE	ACCESSION	PRODUCT	RESISTANCE
30CTX.fasta	contig00003	218268	218378	-	pCERC4_backbone_correct	124276-124386/126270	..............=	0.09	96.4	pCERC4		pCERC4_backbone_correct (126270 bp) Accession: KU578032
30CTX.fasta	contig00004	1	110	+	pCERC4_backbone_correct	124277-124386/126270	..............=	0.09	96.36	pCERC4		pCERC4_backbone_correct (126270 bp) Accession: KU578032
30CTX.fasta	contig00005	196288	196403	-	pCERC4_backbone_correct	124277-124394/126270	......../.....=	0.09	94.92	pCERC4		pCERC4_backbone_correct (126270 bp) Accession: KU578032
30CTX.fasta	contig00006	3	109	+	pCERC4_backbone_correct	124280-124386/126270	..............=	0.08	97.2	pCERC4		pCERC4_backbone_correct (126270 bp) Accession: KU578032
30CTX.fasta	contig00006	147177	147479	-	pCERC4_backbone_correct	9147-9449/126270	.=....../......	0.24	76.97	pCERC4		pCERC4_backbone_correct (126270 bp) Accession: KU578032
30CTX.fasta	contig00006	182720	182830	-	pCERC4_backbone_correct	9149-9259/126270	.=.............	0.09	81.08	pCERC4		pCERC4_backbone_correct (126270 bp) Accession: KU578032
30CTX.fasta	contig00006	193686	193795	-	pCERC4_backbone_correct	107988-108097/126270	............=..	0.09	100	pCERC4		pCERC4_backbone_correct (126270 bp) Accession: KU578032
30CTX.fasta	contig00009	146115	146227	+	pCERC4_backbone_correct	123617-123729/126270	..............=	0.09	100	pCERC4		pCERC4_backbone_correct (126270 bp) Accession: KU578032
30CTX.fasta	contig00010	1	111	+	pCERC4_backbone_correct	107986-108096/126270	............=..	0.09	100	pCERC4		pCERC4_backbone_correct (126270 bp) Accession: KU578032
30CTX.fasta	contig00015	1	111	-	pCERC4_backbone_correct	123617-123727/126270	..............=	0.09	100	pCERC4		pCERC4_backbone_correct (126270 bp) Accession: KU578032
30CTX.fasta	contig00017	108882	108992	-	pCERC4_backbone_correct	124276-124386/126270	..............=	0.09	96.4	pCERC4		pCERC4_backbone_correct (126270 bp) Accession: KU578032
30CTX.fasta	contig00018	7064	7448	+	pCERC4_backbone_correct	51601-51987/126270	.....=../......	0.3	89.41	pCERC4		pCERC4_backbone_correct (126270 bp) Accession: KU578032
30CTX.fasta	contig00018	71445	71667	+	pCERC4_backbone_correct	101433-101656/126270	......../...=..	0.18	95.09	pCERC4		pCERC4_backbone_correct (126270 bp) Accession: KU578032
30CTX.fasta	contig00018	71665	71798	+	pCERC4_backbone_correct	104084-104216/126270	......../...=..	0.11	88.81	pCERC4		pCERC4_backbone_correct (126270 bp) Accession: KU578032
30CTX.fasta	contig00018	72637	76524	+	pCERC4_backbone_correct	92392-96294/126270	......../..=...	3.08	87.03	pCERC4		pCERC4_backbone_correct (126270 bp) Accession: KU578032
30CTX.fasta	contig00018	76902	76974	+	pCERC4_backbone_correct	91315-91387/126270	..........=....	0.06	93.15	pCERC4		pCERC4_backbone_correct (126270 bp) Accession: KU578032
30CTX.fasta	contig00018	77233	78616	+	pCERC4_backbone_correct	100279-101656/126270	......../...=..	1.09	90.9	pCERC4		pCERC4_backbone_correct (126270 bp) Accession: KU578032
30CTX.fasta	contig00018	78614	78974	+	pCERC4_backbone_correct	104084-104443/126270	......../...=..	0.29	88.37	pCERC4		pCERC4_backbone_correct (126270 bp) Accession: KU578032
30CTX.fasta	contig00018	84111	84800	-	pCERC4_backbone_correct	124387-125065/126270	......../.....=	0.54	97.54	pCERC4		pCERC4_backbone_correct (126270 bp) Accession: KU578032
30CTX.fasta	contig00018	92885	93901	+	pCERC4_backbone_correct	46329-47345/126270	.....=.........	0.81	95.97	pCERC4		pCERC4_backbone_correct (126270 bp) Accession: KU578032
30CTX.fasta	contig00018	95227	96704	+	pCERC4_backbone_correct	48582-50059/126270	.....=.........	1.17	97.63	pCERC4		pCERC4_backbone_correct (126270 bp) Accession: KU578032
30CTX.fasta	contig00018	100979	102521	+	pCERC4_backbone_correct	50056-51604/126270	.....=../......	1.22	97.55	pCERC4		pCERC4_backbone_correct (126270 bp) Accession: KU578032
30CTX.fasta	contig00020	90508	91350	-	pCERC4_backbone_correct	22965-23782/126270	..=...../......	0.65	88.64	pCERC4		pCERC4_backbone_correct (126270 bp) Accession: KU578032
30CTX.fasta	contig00022	30601	31695	-	pCERC4_backbone_correct	24279-25363/126270	..=...../......	0.86	95.89	pCERC4		pCERC4_backbone_correct (126270 bp) Accession: KU578032
30CTX.fasta	contig00022	34385	35157	-	pCERC4_backbone_correct	107326-108098/126270	............=..	0.61	90.81	pCERC4		pCERC4_backbone_correct (126270 bp) Accession: KU578032
30CTX.fasta	contig00022	58001	58771	+	pCERC4_backbone_correct	123619-124389/126270	..............=	0.61	99.35	pCERC4		pCERC4_backbone_correct (126270 bp) Accession: KU578032
30CTX.fasta	contig00027	75808	75920	+	pCERC4_backbone_correct	123616-123728/126270	..............=	0.09	99.11	pCERC4		pCERC4_backbone_correct (126270 bp) Accession: KU578032
30CTX.fasta	contig00028	127	1365	+	pCERC4_backbone_correct	122264-123501/126270	......../.....=	0.98	93.23	pCERC4		pCERC4_backbone_correct (126270 bp) Accession: KU578032
30CTX.fasta	contig00031	19412	20181	-	pCERC4_backbone_correct	107328-108097/126270	............=..	0.61	99.35	pCERC4		pCERC4_backbone_correct (126270 bp) Accession: KU578032
30CTX.fasta	contig00032	1	109	+	pCERC4_backbone_correct	107988-108096/126270	............=..	0.09	100	pCERC4		pCERC4_backbone_correct (126270 bp) Accession: KU578032
30CTX.fasta	contig00033	23942	24717	+	pCERC4_backbone_correct	123618-124393/126270	..............=	0.61	90.98	pCERC4		pCERC4_backbone_correct (126270 bp) Accession: KU578032
30CTX.fasta	contig00042	15802	16573	-	pCERC4_backbone_correct	123616-124387/126270	..............=	0.61	92.1	pCERC4		pCERC4_backbone_correct (126270 bp) Accession: KU578032
30CTX.fasta	contig00042	29763	29923	-	pCERC4_backbone_correct	125061-125231/126270	......../.....=	0.13	79.65	pCERC4		pCERC4_backbone_correct (126270 bp) Accession: KU578032
30CTX.fasta	contig00045	397	1724	-	pCERC4_backbone_correct	21365-22692/126270	..=............	1.05	97.82	pCERC4		pCERC4_backbone_correct (126270 bp) Accession: KU578032
30CTX.fasta	contig00045	1723	1857	-	pCERC4_backbone_correct	107328-107462/126270	............=..	0.11	99.26	pCERC4		pCERC4_backbone_correct (126270 bp) Accession: KU578032
30CTX.fasta	contig00047	31150	31256	-	pCERC4_backbone_correct	124280-124386/126270	..............=	0.08	97.2	pCERC4		pCERC4_backbone_correct (126270 bp) Accession: KU578032
30CTX.fasta	contig00048	30938	31047	-	pCERC4_backbone_correct	124277-124386/126270	..............=	0.09	96.36	pCERC4		pCERC4_backbone_correct (126270 bp) Accession: KU578032
30CTX.fasta	contig00059	19587	19715	-	pCERC4_backbone_correct	124277-124406/126270	......../.....=	0.1	92.31	pCERC4		pCERC4_backbone_correct (126270 bp) Accession: KU578032
30CTX.fasta	contig00060	1	119	+	pCERC4_backbone_correct	124276-124394/126270	..............=	0.09	94.96	pCERC4		pCERC4_backbone_correct (126270 bp) Accession: KU578032
30CTX.fasta	contig00062	1	122	-	pCERC4_backbone_correct	23626-23745/126270	..=...../......	0.1	87.7	pCERC4		pCERC4_backbone_correct (126270 bp) Accession: KU578032
30CTX.fasta	contig00062	14354	14460	-	pCERC4_backbone_correct	124280-124386/126270	..............=	0.08	97.2	pCERC4		pCERC4_backbone_correct (126270 bp) Accession: KU578032
30CTX.fasta	contig00063	1	109	+	pCERC4_backbone_correct	107988-108096/126270	............=..	0.09	100	pCERC4		pCERC4_backbone_correct (126270 bp) Accession: KU578032
30CTX.fasta	contig00080	1	110	+	pCERC4_backbone_correct	107987-108096/126270	............=..	0.09	100	pCERC4		pCERC4_backbone_correct (126270 bp) Accession: KU578032
30CTX.fasta	contig00080	2253	2363	-	pCERC4_backbone_correct	107987-108097/126270	............=..	0.09	100	pCERC4		pCERC4_backbone_correct (126270 bp) Accession: KU578032
30CTX.fasta	contig00134	1	432	+	pCERC4_backbone_correct	107515-107946/126270	............=..	0.34	93.98	pCERC4		pCERC4_backbone_correct (126270 bp) Accession: KU578032
30CTX.fasta	contig00152	1	109	+	pCERC4_backbone_correct	107988-108096/126270	............=..	0.09	100	pCERC4		pCERC4_backbone_correct (126270 bp) Accession: KU578032
30CTX.fasta	contig00153	1	202	-	pCERC4_backbone_correct	124185-124386/126270	..............=	0.16	92.57	pCERC4		pCERC4_backbone_correct (126270 bp) Accession: KU578032
#FILE	SEQUENCE	START	END	STRAND	GENE	COVERAGE	COVERAGE_MAP	%COVERAGE	%IDENTITY	DATABASE	ACCESSION	PRODUCT	RESISTANCE
31479.fasta	contig00001	373341	373982	-	pCERC4_backbone_correct	8410-9051/126270	==.............	0.51	95.17	pCERC4		pCERC4_backbone_correct (126270 bp) Accession: KU578032
31479.fasta	contig00003	84329	84548	+	pCERC4_backbone_correct	23566-23781/126270	..=...../......	0.17	75.68	pCERC4		pCERC4_backbone_correct (126270 bp) Accession: KU578032
31479.fasta	contig00006	218682	219079	-	pCERC4_backbone_correct	22299-22696/126270	..=............	0.32	99.25	pCERC4		pCERC4_backbone_correct (126270 bp) Accession: KU578032
31479.fasta	contig00009	168753	168961	-	pCERC4_backbone_correct	124178-124386/126270	..............=	0.17	100	pCERC4		pCERC4_backbone_correct (126270 bp) Accession: KU578032
31479.fasta	contig00010	1	682	-	pCERC4_backbone_correct	21366-22047/126270	..=............	0.54	97.51	pCERC4		pCERC4_backbone_correct (126270 bp) Accession: KU578032
31479.fasta	contig00014	89957	90307	+	pCERC4_backbone_correct	9149-9482/126270	.=....../......	0.26	89.17	pCERC4		pCERC4_backbone_correct (126270 bp) Accession: KU578032
31479.fasta	contig00018	821	1480	+	pCERC4_backbone_correct	24279-24938/126270	..=...../......	0.52	96.82	pCERC4		pCERC4_backbone_correct (126270 bp) Accession: KU578032
31479.fasta	contig00027	45703	45813	-	pCERC4_backbone_correct	9149-9259/126270	.=.............	0.09	81.08	pCERC4		pCERC4_backbone_correct (126270 bp) Accession: KU578032
31479.fasta	contig00032	43818	44027	+	pCERC4_backbone_correct	107328-107537/126270	............=..	0.17	99.05	pCERC4		pCERC4_backbone_correct (126270 bp) Accession: KU578032
31479.fasta	contig00034	1701	2147	-	pCERC4_backbone_correct	21366-21823/126270	..=...../......	0.35	86.71	pCERC4		pCERC4_backbone_correct (126270 bp) Accession: KU578032
31479.fasta	contig00034	2554	2732	+	pCERC4_backbone_correct	21418-21596/126270	..=...../......	0.14	75.28	pCERC4		pCERC4_backbone_correct (126270 bp) Accession: KU578032
31479.fasta	contig00034	6571	6658	-	pCERC4_backbone_correct	21378-21467/126270	..=...../......	0.07	90	pCERC4		pCERC4_backbone_correct (126270 bp) Accession: KU578032
31479.fasta	contig00034	17488	17832	-	pCERC4_backbone_correct	15284-15628/126270	.=.............	0.27	96.52	pCERC4		pCERC4_backbone_correct (126270 bp) Accession: KU578032
31479.fasta	contig00044	1	127	-	pCERC4_backbone_correct	21366-21492/126270	..=............	0.1	100	pCERC4		pCERC4_backbone_correct (126270 bp) Accession: KU578032
31479.fasta	contig00044	3468	4777	+	pCERC4_backbone_correct	7742-9051/126270	==.............	1.04	97.02	pCERC4		pCERC4_backbone_correct (126270 bp) Accession: KU578032
31479.fasta	contig00046	3	126	-	pCERC4_backbone_correct	7742-7865/126270	=..............	0.1	98.39	pCERC4		pCERC4_backbone_correct (126270 bp) Accession: KU578032
31479.fasta	contig00046	524	830	-	pCERC4_backbone_correct	9143-9451/126270	.=....../......	0.24	77.49	pCERC4		pCERC4_backbone_correct (126270 bp) Accession: KU578032
31479.fasta	contig00046	18204	18576	+	pCERC4_backbone_correct	22295-22669/126270	..=...../......	0.3	81.87	pCERC4		pCERC4_backbone_correct (126270 bp) Accession: KU578032
31479.fasta	contig00047	4826	4999	+	pCERC4_backbone_correct	22522-22696/126270	..=...../......	0.14	82.86	pCERC4		pCERC4_backbone_correct (126270 bp) Accession: KU578032
31479.fasta	contig00047	20769	20897	+	pCERC4_backbone_correct	123617-123745/126270	..............=	0.1	100	pCERC4		pCERC4_backbone_correct (126270 bp) Accession: KU578032
31479.fasta	contig00048	1	127	-	pCERC4_backbone_correct	21366-21492/126270	..=............	0.1	100	pCERC4		pCERC4_backbone_correct (126270 bp) Accession: KU578032
31479.fasta	contig00053	1	127	+	pCERC4_backbone_correct	8410-8536/126270	==.............	0.1	96.06	pCERC4		pCERC4_backbone_correct (126270 bp) Accession: KU578032
31479.fasta	contig00053	2535	2879	-	pCERC4_backbone_correct	9153-9482/126270	.=....../......	0.26	87.57	pCERC4		pCERC4_backbone_correct (126270 bp) Accession: KU578032
31479.fasta	contig00053	11552	12256	+	pCERC4_backbone_correct	123617-124329/126270	......../.....=	0.56	89.48	pCERC4		pCERC4_backbone_correct (126270 bp) Accession: KU578032
31479.fasta	contig00057	1	127	+	pCERC4_backbone_correct	22570-22696/126270	..=............	0.1	99.21	pCERC4		pCERC4_backbone_correct (126270 bp) Accession: KU578032
31479.fasta	contig00060	3	126	-	pCERC4_backbone_correct	7742-7865/126270	=..............	0.1	98.39	pCERC4		pCERC4_backbone_correct (126270 bp) Accession: KU578032
31479.fasta	contig00065	6224	6624	-	pCERC4_backbone_correct	22299-22699/126270	..=............	0.32	97.76	pCERC4		pCERC4_backbone_correct (126270 bp) Accession: KU578032
31479.fasta	contig00066	6149	6275	-	pCERC4_backbone_correct	124260-124386/126270	..............=	0.1	100	pCERC4		pCERC4_backbone_correct (126270 bp) Accession: KU578032
31479.fasta	contig00072	5136	5262	-	pCERC4_backbone_correct	107970-108096/126270	............=..	0.1	100	pCERC4		pCERC4_backbone_correct (126270 bp) Accession: KU578032
31479.fasta	contig00106	1	795	-	pCERC4_backbone_correct	7742-8536/126270	==.............	0.63	96.73	pCERC4		pCERC4_backbone_correct (126270 bp) Accession: KU578032
31479.fasta	contig00108	1	686	+	pCERC4_backbone_correct	107411-108096/126270	............=..	0.54	99.42	pCERC4		pCERC4_backbone_correct (126270 bp) Accession: KU578032
31479.fasta	contig00109	1	125	+	pCERC4_backbone_correct	22572-22696/126270	..=............	0.1	99.2	pCERC4		pCERC4_backbone_correct (126270 bp) Accession: KU578032
31479.fasta	contig00111	1	128	+	pCERC4_backbone_correct	107970-108097/126270	............=..	0.1	100	pCERC4		pCERC4_backbone_correct (126270 bp) Accession: KU578032
31479.fasta	contig00113	164	587	+	pCERC4_backbone_correct	21624-22047/126270	..=............	0.34	99.76	pCERC4		pCERC4_backbone_correct (126270 bp) Accession: KU578032
31479.fasta	contig00115	457	581	-	pCERC4_backbone_correct	107973-108097/126270	............=..	0.1	100	pCERC4		pCERC4_backbone_correct (126270 bp) Accession: KU578032
31479.fasta	contig00122	1	505	-	pCERC4_backbone_correct	21921-22425/126270	..=............	0.4	100	pCERC4		pCERC4_backbone_correct (126270 bp) Accession: KU578032
#FILE	SEQUENCE	START	END	STRAND	GENE	COVERAGE	COVERAGE_MAP	%COVERAGE	%IDENTITY	DATABASE	ACCESSION	PRODUCT	RESISTANCE
32068.fasta	contig00003	13176	14016	+	pCERC4_backbone_correct	22965-23782/126270	..=...../......	0.65	88.73	pCERC4		pCERC4_backbone_correct (126270 bp) Accession: KU578032
32068.fasta	contig00011	112836	112930	-	pCERC4_backbone_correct	22965-23060/126270	..=...../......	0.08	87.5	pCERC4		pCERC4_backbone_correct (126270 bp) Accession: KU578032
32068.fasta	contig00019	93834	94080	-	pCERC4_backbone_correct	107853-108099/126270	............=..	0.2	99.59	pCERC4		pCERC4_backbone_correct (126270 bp) Accession: KU578032
32068.fasta	contig00021	14142	14351	+	pCERC4_backbone_correct	23574-23782/126270	..=...../......	0.16	85.31	pCERC4		pCERC4_backbone_correct (126270 bp) Accession: KU578032
32068.fasta	contig00022	88	157	-	pCERC4_backbone_correct	91315-91384/126270	..........=....	0.06	91.43	pCERC4		pCERC4_backbone_correct (126270 bp) Accession: KU578032
32068.fasta	contig00022	68648	70317	-	pCERC4_backbone_correct	51612-53292/126270	.....=../......	1.32	83.81	pCERC4		pCERC4_backbone_correct (126270 bp) Accession: KU578032
32068.fasta	contig00022	78579	78924	-	pCERC4_backbone_correct	104098-104443/126270	......../...=..	0.27	88.51	pCERC4		pCERC4_backbone_correct (126270 bp) Accession: KU578032
32068.fasta	contig00022	78954	80367	-	pCERC4_backbone_correct	100230-101642/126270	......../...=..	1.12	93.02	pCERC4		pCERC4_backbone_correct (126270 bp) Accession: KU578032
32068.fasta	contig00022	80560	80632	-	pCERC4_backbone_correct	91315-91387/126270	..........=....	0.06	93.15	pCERC4		pCERC4_backbone_correct (126270 bp) Accession: KU578032
32068.fasta	contig00022	81010	83946	-	pCERC4_backbone_correct	93348-96294/126270	......../..=...	2.32	91.62	pCERC4		pCERC4_backbone_correct (126270 bp) Accession: KU578032
32068.fasta	contig00024	81846	82257	+	pCERC4_backbone_correct	7742-8153/126270	=..............	0.33	96.36	pCERC4		pCERC4_backbone_correct (126270 bp) Accession: KU578032
32068.fasta	contig00028	63393	63568	-	pCERC4_backbone_correct	8878-9053/126270	.=.............	0.14	96.59	pCERC4		pCERC4_backbone_correct (126270 bp) Accession: KU578032
32068.fasta	contig00028	65292	65409	+	pCERC4_backbone_correct	38592-38709/126270	....=..........	0.09	91.53	pCERC4		pCERC4_backbone_correct (126270 bp) Accession: KU578032
32068.fasta	contig00029	1	237	+	pCERC4_backbone_correct	124150-124386/126270	..............=	0.19	100	pCERC4		pCERC4_backbone_correct (126270 bp) Accession: KU578032
32068.fasta	contig00030	58979	59237	-	pCERC4_backbone_correct	8793-9051/126270	.=.............	0.21	99.23	pCERC4		pCERC4_backbone_correct (126270 bp) Accession: KU578032
32068.fasta	contig00034	1	127	+	pCERC4_backbone_correct	124260-124386/126270	..............=	0.1	100	pCERC4		pCERC4_backbone_correct (126270 bp) Accession: KU578032
32068.fasta	contig00035	127	1248	+	pCERC4_backbone_correct	65688-66812/126270	.......=/......	0.89	99.38	pCERC4		pCERC4_backbone_correct (126270 bp) Accession: KU578032
32068.fasta	contig00035	1874	39250	+	pCERC4_backbone_correct	67409-104786/126270	.......=/====..	29.6	99.51	pCERC4		pCERC4_backbone_correct (126270 bp) Accession: KU578032
32068.fasta	contig00037	1	585	+	pCERC4_backbone_correct	49475-50059/126270	.....=.........	0.46	97.61	pCERC4		pCERC4_backbone_correct (126270 bp) Accession: KU578032
32068.fasta	contig00037	4860	6402	+	pCERC4_backbone_correct	50056-51604/126270	.....=../......	1.22	97.55	pCERC4		pCERC4_backbone_correct (126270 bp) Accession: KU578032
32068.fasta	contig00037	19606	19990	+	pCERC4_backbone_correct	51601-51987/126270	.....=../......	0.3	89.41	pCERC4		pCERC4_backbone_correct (126270 bp) Accession: KU578032
32068.fasta	contig00041	1	1396	-	pCERC4_backbone_correct	47514-48909/126270	.....=.........	1.11	99.93	pCERC4		pCERC4_backbone_correct (126270 bp) Accession: KU578032
32068.fasta	contig00041	3850	29041	-	pCERC4_backbone_correct	22331-47522/126270	..====.........	19.95	99.97	pCERC4		pCERC4_backbone_correct (126270 bp) Accession: KU578032
32068.fasta	contig00046	21752	21881	+	pCERC4_backbone_correct	123616-123745/126270	..............=	0.1	99.23	pCERC4		pCERC4_backbone_correct (126270 bp) Accession: KU578032
32068.fasta	contig00047	19672	19797	-	pCERC4_backbone_correct	107971-108096/126270	............=..	0.1	100	pCERC4		pCERC4_backbone_correct (126270 bp) Accession: KU578032
32068.fasta	contig00048	1	15775	+	pCERC4_backbone_correct	107971-123745/126270	............===	12.49	99.97	pCERC4		pCERC4_backbone_correct (126270 bp) Accession: KU578032
32068.fasta	contig00049	13293	14087	+	pCERC4_backbone_correct	7742-8536/126270	==.............	0.63	95.35	pCERC4		pCERC4_backbone_correct (126270 bp) Accession: KU578032
32068.fasta	contig00050	126	8234	-	pCERC4_backbone_correct	57614-65695/126270	......==/......	6.4	96.84	pCERC4		pCERC4_backbone_correct (126270 bp) Accession: KU578032
32068.fasta	contig00050	8275	10800	-	pCERC4_backbone_correct	54080-56606/126270	.....==./......	2	97.9	pCERC4		pCERC4_backbone_correct (126270 bp) Accession: KU578032
32068.fasta	contig00052	1	12852	-	pCERC4_backbone_correct	8897-21748/126270	.==............	10.18	99.98	pCERC4		pCERC4_backbone_correct (126270 bp) Accession: KU578032
32068.fasta	contig00054	1	209	-	pCERC4_backbone_correct	124387-124595/126270	..............=	0.17	99.04	pCERC4		pCERC4_backbone_correct (126270 bp) Accession: KU578032
32068.fasta	contig00054	8294	9310	+	pCERC4_backbone_correct	46329-47345/126270	.....=.........	0.81	95.97	pCERC4		pCERC4_backbone_correct (126270 bp) Accession: KU578032
32068.fasta	contig00054	10636	10963	+	pCERC4_backbone_correct	48582-48909/126270	.....=.........	0.26	96.34	pCERC4		pCERC4_backbone_correct (126270 bp) Accession: KU578032
32068.fasta	contig00055	1	127	+	pCERC4_backbone_correct	124939-125065/126270	..............=	0.1	100	pCERC4		pCERC4_backbone_correct (126270 bp) Accession: KU578032
32068.fasta	contig00055	5264	5624	-	pCERC4_backbone_correct	104084-104443/126270	......../...=..	0.29	88.37	pCERC4		pCERC4_backbone_correct (126270 bp) Accession: KU578032
32068.fasta	contig00055	5622	7005	-	pCERC4_backbone_correct	100279-101656/126270	......../...=..	1.09	90.9	pCERC4		pCERC4_backbone_correct (126270 bp) Accession: KU578032
32068.fasta	contig00055	7264	7336	-	pCERC4_backbone_correct	91315-91387/126270	..........=....	0.06	93.15	pCERC4		pCERC4_backbone_correct (126270 bp) Accession: KU578032
32068.fasta	contig00055	7714	10645	-	pCERC4_backbone_correct	93348-96294/126270	......../..=...	2.32	90.92	pCERC4		pCERC4_backbone_correct (126270 bp) Accession: KU578032
32068.fasta	contig00057	1	8091	-	pCERC4_backbone_correct	1-8091/126270	=..............	6.41	99.97	pCERC4		pCERC4_backbone_correct (126270 bp) Accession: KU578032
32068.fasta	contig00057	8092	9423	-	pCERC4_backbone_correct	124939-126270/126270	..............=	1.05	100	pCERC4		pCERC4_backbone_correct (126270 bp) Accession: KU578032
32068.fasta	contig00059	1	4111	+	pCERC4_backbone_correct	49475-53584/126270	.....=../......	3.25	99.51	pCERC4		pCERC4_backbone_correct (126270 bp) Accession: KU578032
32068.fasta	contig00059	4369	4619	+	pCERC4_backbone_correct	53835-54085/126270	......=........	0.2	99.2	pCERC4		pCERC4_backbone_correct (126270 bp) Accession: KU578032
32068.fasta	contig00062	2972	4302	-	pCERC4_backbone_correct	21366-22696/126270	..=............	1.05	95.64	pCERC4		pCERC4_backbone_correct (126270 bp) Accession: KU578032
32068.fasta	contig00064	1	135	+	pCERC4_backbone_correct	124261-124392/126270	......../.....=	0.1	97.78	pCERC4		pCERC4_backbone_correct (126270 bp) Accession: KU578032
32068.fasta	contig00064	6110	6357	-	pCERC4_backbone_correct	107853-108100/126270	............=..	0.2	99.19	pCERC4		pCERC4_backbone_correct (126270 bp) Accession: KU578032
32068.fasta	contig00067	1	384	-	pCERC4_backbone_correct	21365-21748/126270	..=............	0.3	97.4	pCERC4		pCERC4_backbone_correct (126270 bp) Accession: KU578032
32068.fasta	contig00069	354	527	-	pCERC4_backbone_correct	22522-22696/126270	..=...../......	0.14	82.86	pCERC4		pCERC4_backbone_correct (126270 bp) Accession: KU578032
32068.fasta	contig00069	3966	4332	-	pCERC4_backbone_correct	22331-22697/126270	..=............	0.29	98.09	pCERC4		pCERC4_backbone_correct (126270 bp) Accession: KU578032
32068.fasta	contig00076	1	2967	+	pCERC4_backbone_correct	104489-107455/126270	............=..	2.35	99.26	pCERC4		pCERC4_backbone_correct (126270 bp) Accession: KU578032
32068.fasta	contig00079	1	93	+	pCERC4_backbone_correct	8444-8536/126270	.=.............	0.07	96.77	pCERC4		pCERC4_backbone_correct (126270 bp) Accession: KU578032
32068.fasta	contig00079	2364	2642	+	pCERC4_backbone_correct	8537-8815/126270	.=.............	0.22	97.13	pCERC4		pCERC4_backbone_correct (126270 bp) Accession: KU578032
32068.fasta	contig00080	1	127	-	pCERC4_backbone_correct	123618-123744/126270	..............=	0.1	100	pCERC4		pCERC4_backbone_correct (126270 bp) Accession: KU578032
32068.fasta	contig00080	2349	2607	-	pCERC4_backbone_correct	8793-9051/126270	.=.............	0.21	98.07	pCERC4		pCERC4_backbone_correct (126270 bp) Accession: KU578032
32068.fasta	contig00088	1	238	+	pCERC4_backbone_correct	124150-124387/126270	..............=	0.19	99.58	pCERC4		pCERC4_backbone_correct (126270 bp) Accession: KU578032
32068.fasta	contig00088	1497	1622	-	pCERC4_backbone_correct	124261-124386/126270	..............=	0.1	100	pCERC4		pCERC4_backbone_correct (126270 bp) Accession: KU578032
32068.fasta	contig00091	1	1083	-	pCERC4_backbone_correct	92392-93474/126270	......../..=...	0.86	77.23	pCERC4		pCERC4_backbone_correct (126270 bp) Accession: KU578032
32068.fasta	contig00096	381	584	+	pCERC4_backbone_correct	101433-101642/126270	......../...=..	0.16	89.05	pCERC4		pCERC4_backbone_correct (126270 bp) Accession: KU578032
32068.fasta	contig00096	614	733	+	pCERC4_backbone_correct	104098-104216/126270	......../...=..	0.09	92.5	pCERC4		pCERC4_backbone_correct (126270 bp) Accession: KU578032
32068.fasta	contig00105	1	836	-	pCERC4_backbone_correct	21622-22457/126270	..=............	0.66	99.88	pCERC4		pCERC4_backbone_correct (126270 bp) Accession: KU578032
32068.fasta	contig00106	1	819	+	pCERC4_backbone_correct	48783-49601/126270	.....=.........	0.65	99.14	pCERC4		pCERC4_backbone_correct (126270 bp) Accession: KU578032
32068.fasta	contig00108	535	668	-	pCERC4_backbone_correct	104084-104216/126270	......../...=..	0.11	88.81	pCERC4		pCERC4_backbone_correct (126270 bp) Accession: KU578032
32068.fasta	contig00108	666	740	-	pCERC4_backbone_correct	101582-101656/126270	............=..	0.06	97.33	pCERC4		pCERC4_backbone_correct (126270 bp) Accession: KU578032
32068.fasta	contig00112	50	272	-	pCERC4_backbone_correct	101433-101656/126270	......../...=..	0.18	95.54	pCERC4		pCERC4_backbone_correct (126270 bp) Accession: KU578032
32068.fasta	contig00114	1	608	+	pCERC4_backbone_correct	124469-125065/126270	......../.....=	0.47	97.53	pCERC4		pCERC4_backbone_correct (126270 bp) Accession: KU578032
32068.fasta	contig00124	1	541	-	pCERC4_backbone_correct	107439-107979/126270	............=..	0.43	99.63	pCERC4		pCERC4_backbone_correct (126270 bp) Accession: KU578032
32068.fasta	contig00126	1	522	-	pCERC4_backbone_correct	8294-8815/126270	==.............	0.41	100	pCERC4		pCERC4_backbone_correct (126270 bp) Accession: KU578032
32068.fasta	contig00133	1	394	-	pCERC4_backbone_correct	8027-8420/126270	==.............	0.31	100	pCERC4		pCERC4_backbone_correct (126270 bp) Accession: KU578032
32068.fasta	contig00138	1	336	+	pCERC4_backbone_correct	124260-124595/126270	..............=	0.27	100	pCERC4		pCERC4_backbone_correct (126270 bp) Accession: KU578032
32068.fasta	contig00142	35	277	-	pCERC4_backbone_correct	8294-8536/126270	==.............	0.19	98.35	pCERC4		pCERC4_backbone_correct (126270 bp) Accession: KU578032
32068.fasta	contig00156	1	231	+	pCERC4_backbone_correct	8689-8919/126270	.=.............	0.18	99.57	pCERC4		pCERC4_backbone_correct (126270 bp) Accession: KU578032
#FILE	SEQUENCE	START	END	STRAND	GENE	COVERAGE	COVERAGE_MAP	%COVERAGE	%IDENTITY	DATABASE	ACCESSION	PRODUCT	RESISTANCE
32153.fasta	contig00001	7566	7694	+	pCERC4_backbone_correct	107968-108096/126270	............=..	0.1	100	pCERC4		pCERC4_backbone_correct (126270 bp) Accession: KU578032
32153.fasta	contig00002	330039	330882	-	pCERC4_backbone_correct	22965-23782/126270	..=...../......	0.65	88.3	pCERC4		pCERC4_backbone_correct (126270 bp) Accession: KU578032
32153.fasta	contig00003	1	132	+	pCERC4_backbone_correct	124255-124386/126270	..............=	0.1	93.94	pCERC4		pCERC4_backbone_correct (126270 bp) Accession: KU578032
32153.fasta	contig00003	208418	208850	+	pCERC4_backbone_correct	21369-21810/126270	..=...../......	0.34	85.62	pCERC4		pCERC4_backbone_correct (126270 bp) Accession: KU578032
32153.fasta	contig00003	208849	209292	+	pCERC4_backbone_correct	22248-22696/126270	..=...../......	0.35	88.44	pCERC4		pCERC4_backbone_correct (126270 bp) Accession: KU578032
32153.fasta	contig00003	210454	210536	+	pCERC4_backbone_correct	125231-125313/126270	..............=	0.07	100	pCERC4		pCERC4_backbone_correct (126270 bp) Accession: KU578032
32153.fasta	contig00003	210535	210740	+	pCERC4_backbone_correct	125451-125659/126270	......../.....=	0.16	94.76	pCERC4		pCERC4_backbone_correct (126270 bp) Accession: KU578032
32153.fasta	contig00003	317948	318082	-	pCERC4_backbone_correct	107962-108096/126270	............=..	0.11	99.26	pCERC4		pCERC4_backbone_correct (126270 bp) Accession: KU578032
32153.fasta	contig00007	1745	1882	+	pCERC4_backbone_correct	125095-125231/126270	......../.....=	0.11	89.86	pCERC4		pCERC4_backbone_correct (126270 bp) Accession: KU578032
32153.fasta	contig00007	2009	2181	+	pCERC4_backbone_correct	125232-125406/126270	......../.....=	0.14	90.29	pCERC4		pCERC4_backbone_correct (126270 bp) Accession: KU578032
32153.fasta	contig00008	1	126	+	pCERC4_backbone_correct	107971-108096/126270	............=..	0.1	100	pCERC4		pCERC4_backbone_correct (126270 bp) Accession: KU578032
32153.fasta	contig00009	1	132	+	pCERC4_backbone_correct	124262-124394/126270	......../.....=	0.1	92.48	pCERC4		pCERC4_backbone_correct (126270 bp) Accession: KU578032
32153.fasta	contig00010	130963	131089	-	pCERC4_backbone_correct	124260-124386/126270	..............=	0.1	93.7	pCERC4		pCERC4_backbone_correct (126270 bp) Accession: KU578032
32153.fasta	contig00011	1	128	-	pCERC4_backbone_correct	107327-107454/126270	............=..	0.1	92.97	pCERC4		pCERC4_backbone_correct (126270 bp) Accession: KU578032
32153.fasta	contig00015	108215	108342	+	pCERC4_backbone_correct	107326-107453/126270	............=..	0.1	92.97	pCERC4		pCERC4_backbone_correct (126270 bp) Accession: KU578032
32153.fasta	contig00016	104648	104774	+	pCERC4_backbone_correct	123618-123744/126270	..............=	0.1	100	pCERC4		pCERC4_backbone_correct (126270 bp) Accession: KU578032
32153.fasta	contig00017	1	129	-	pCERC4_backbone_correct	123615-123743/126270	..............=	0.1	99.22	pCERC4		pCERC4_backbone_correct (126270 bp) Accession: KU578032
32153.fasta	contig00020	93052	93176	-	pCERC4_backbone_correct	107972-108096/126270	............=..	0.1	100	pCERC4		pCERC4_backbone_correct (126270 bp) Accession: KU578032
32153.fasta	contig00021	83560	83684	-	pCERC4_backbone_correct	124262-124386/126270	..............=	0.1	93.6	pCERC4		pCERC4_backbone_correct (126270 bp) Accession: KU578032
32153.fasta	contig00022	6154	35247	+	pCERC4_backbone_correct	52149-81242/126270	......====.....	23.04	99.99	pCERC4		pCERC4_backbone_correct (126270 bp) Accession: KU578032
32153.fasta	contig00022	35247	79659	+	pCERC4_backbone_correct	7741-52153/126270	=======........	35.17	100	pCERC4		pCERC4_backbone_correct (126270 bp) Accession: KU578032
32153.fasta	contig00028	1	128	-	pCERC4_backbone_correct	123617-123744/126270	..............=	0.1	100	pCERC4		pCERC4_backbone_correct (126270 bp) Accession: KU578032
32153.fasta	contig00029	2	127	+	pCERC4_backbone_correct	107971-108096/126270	............=..	0.1	100	pCERC4		pCERC4_backbone_correct (126270 bp) Accession: KU578032
32153.fasta	contig00030	54628	54757	-	pCERC4_backbone_correct	107971-108100/126270	............=..	0.1	99.23	pCERC4		pCERC4_backbone_correct (126270 bp) Accession: KU578032
32153.fasta	contig00031	52290	52415	-	pCERC4_backbone_correct	124261-124386/126270	..............=	0.1	93.65	pCERC4		pCERC4_backbone_correct (126270 bp) Accession: KU578032
32153.fasta	contig00032	20193	21502	+	pCERC4_backbone_correct	7742-9051/126270	==.............	1.04	95.65	pCERC4		pCERC4_backbone_correct (126270 bp) Accession: KU578032
32153.fasta	contig00033	1	204	+	pCERC4_backbone_correct	107893-108096/126270	............=..	0.16	99.51	pCERC4		pCERC4_backbone_correct (126270 bp) Accession: KU578032
32153.fasta	contig00034	45103	45870	+	pCERC4_backbone_correct	107329-108096/126270	............=..	0.61	93.88	pCERC4		pCERC4_backbone_correct (126270 bp) Accession: KU578032
32153.fasta	contig00034	47514	47640	-	pCERC4_backbone_correct	124261-124387/126270	..............=	0.1	100	pCERC4		pCERC4_backbone_correct (126270 bp) Accession: KU578032
32153.fasta	contig00037	34884	35154	+	pCERC4_backbone_correct	9149-9418/126270	.=....../......	0.21	97.05	pCERC4		pCERC4_backbone_correct (126270 bp) Accession: KU578032
32153.fasta	contig00037	41887	42341	-	pCERC4_backbone_correct	42988-43440/126270	....=.../......	0.36	88.13	pCERC4		pCERC4_backbone_correct (126270 bp) Accession: KU578032
32153.fasta	contig00040	1	416	+	pCERC4_backbone_correct	107677-108096/126270	......../...=..	0.33	89.76	pCERC4		pCERC4_backbone_correct (126270 bp) Accession: KU578032
32153.fasta	contig00040	5660	6307	+	pCERC4_backbone_correct	34728-35386/126270	...=..../......	0.51	97.27	pCERC4		pCERC4_backbone_correct (126270 bp) Accession: KU578032
32153.fasta	contig00040	6462	6573	-	pCERC4_backbone_correct	45570-45681/126270	.....=.........	0.09	97.32	pCERC4		pCERC4_backbone_correct (126270 bp) Accession: KU578032
32153.fasta	contig00040	6837	7159	-	pCERC4_backbone_correct	15286-15628/126270	.=....../......	0.26	90.12	pCERC4		pCERC4_backbone_correct (126270 bp) Accession: KU578032
32153.fasta	contig00042	1	135	+	pCERC4_backbone_correct	124260-124393/126270	......../.....=	0.11	98.52	pCERC4		pCERC4_backbone_correct (126270 bp) Accession: KU578032
32153.fasta	contig00042	850	2567	+	pCERC4_backbone_correct	16759-18470/126270	.==...../......	1.34	86.68	pCERC4		pCERC4_backbone_correct (126270 bp) Accession: KU578032
32153.fasta	contig00046	1	26297	-	pCERC4_backbone_correct	81240-107537/126270	......../.===..	20.83	99.98	pCERC4		pCERC4_backbone_correct (126270 bp) Accession: KU578032
32153.fasta	contig00046	26298	27169	-	pCERC4_backbone_correct	8180-9051/126270	==.............	0.69	97.59	pCERC4		pCERC4_backbone_correct (126270 bp) Accession: KU578032
32153.fasta	contig00049	20163	20300	-	pCERC4_backbone_correct	125095-125231/126270	......../.....=	0.11	89.86	pCERC4		pCERC4_backbone_correct (126270 bp) Accession: KU578032
32153.fasta	contig00050	1	136	+	pCERC4_backbone_correct	124255-124390/126270	..............=	0.11	94.12	pCERC4		pCERC4_backbone_correct (126270 bp) Accession: KU578032
32153.fasta	contig00050	132	203	+	pCERC4_backbone_correct	5532-5603/126270	=..............	0.06	95.83	pCERC4		pCERC4_backbone_correct (126270 bp) Accession: KU578032
32153.fasta	contig00053	1	15774	-	pCERC4_backbone_correct	107970-123743/126270	............===	12.49	99.99	pCERC4		pCERC4_backbone_correct (126270 bp) Accession: KU578032
32153.fasta	contig00054	1	127	+	pCERC4_backbone_correct	124260-124386/126270	..............=	0.1	93.7	pCERC4		pCERC4_backbone_correct (126270 bp) Accession: KU578032
32153.fasta	contig00056	1	126	+	pCERC4_backbone_correct	124261-124386/126270	..............=	0.1	93.65	pCERC4		pCERC4_backbone_correct (126270 bp) Accession: KU578032
32153.fasta	contig00060	1	7887	-	pCERC4_backbone_correct	1-7887/126270	=..............	6.25	99.99	pCERC4		pCERC4_backbone_correct (126270 bp) Accession: KU578032
32153.fasta	contig00060	7888	9898	-	pCERC4_backbone_correct	124260-126270/126270	..............=	1.59	99.95	pCERC4		pCERC4_backbone_correct (126270 bp) Accession: KU578032
32153.fasta	contig00062	8723	8846	-	pCERC4_backbone_correct	107973-108096/126270	............=..	0.1	100	pCERC4		pCERC4_backbone_correct (126270 bp) Accession: KU578032
32153.fasta	contig00066	7036	7160	+	pCERC4_backbone_correct	123618-123742/126270	..............=	0.1	100	pCERC4		pCERC4_backbone_correct (126270 bp) Accession: KU578032
32153.fasta	contig00067	1	127	-	pCERC4_backbone_correct	123616-123742/126270	..............=	0.1	99.21	pCERC4		pCERC4_backbone_correct (126270 bp) Accession: KU578032
32153.fasta	contig00071	1	125	+	pCERC4_backbone_correct	107972-108096/126270	............=..	0.1	100	pCERC4		pCERC4_backbone_correct (126270 bp) Accession: KU578032
32153.fasta	contig00072	1	123	+	pCERC4_backbone_correct	107974-108096/126270	............=..	0.1	100	pCERC4		pCERC4_backbone_correct (126270 bp) Accession: KU578032
32153.fasta	contig00079	1	125	+	pCERC4_backbone_correct	107972-108096/126270	............=..	0.1	100	pCERC4		pCERC4_backbone_correct (126270 bp) Accession: KU578032
32153.fasta	contig00096	1	127	-	pCERC4_backbone_correct	107326-107452/126270	............=..	0.1	92.91	pCERC4		pCERC4_backbone_correct (126270 bp) Accession: KU578032
32153.fasta	contig00112	950	1082	-	pCERC4_backbone_correct	124260-124392/126270	..............=	0.11	99.25	pCERC4		pCERC4_backbone_correct (126270 bp) Accession: KU578032
32153.fasta	contig00117	1	124	+	pCERC4_backbone_correct	124263-124386/126270	..............=	0.1	93.55	pCERC4		pCERC4_backbone_correct (126270 bp) Accession: KU578032
32153.fasta	contig00134	1	126	+	pCERC4_backbone_correct	107972-108097/126270	............=..	0.1	100	pCERC4		pCERC4_backbone_correct (126270 bp) Accession: KU578032
32153.fasta	contig00143	1	552	+	pCERC4_backbone_correct	107411-107962/126270	............=..	0.44	100	pCERC4		pCERC4_backbone_correct (126270 bp) Accession: KU578032
32153.fasta	contig00152	1	470	+	pCERC4_backbone_correct	123912-124381/126270	..............=	0.37	91.28	pCERC4		pCERC4_backbone_correct (126270 bp) Accession: KU578032
32153.fasta	contig00158	1	127	+	pCERC4_backbone_correct	124260-124386/126270	..............=	0.1	100	pCERC4		pCERC4_backbone_correct (126270 bp) Accession: KU578032
32153.fasta	contig00160	1	301	+	pCERC4_backbone_correct	107677-107977/126270	............=..	0.24	96.01	pCERC4		pCERC4_backbone_correct (126270 bp) Accession: KU578032
32153.fasta	contig00168	1	128	+	pCERC4_backbone_correct	124260-124387/126270	..............=	0.1	93.75	pCERC4		pCERC4_backbone_correct (126270 bp) Accession: KU578032
32153.fasta	contig00187	1	220	+	pCERC4_backbone_correct	107612-107831/126270	............=..	0.17	97.27	pCERC4		pCERC4_backbone_correct (126270 bp) Accession: KU578032
32153.fasta	contig00189	1	217	+	pCERC4_backbone_correct	107484-107700/126270	............=..	0.17	99.08	pCERC4		pCERC4_backbone_correct (126270 bp) Accession: KU578032
32153.fasta	contig00190	1	213	-	pCERC4_backbone_correct	107526-107738/126270	............=..	0.17	98.59	pCERC4		pCERC4_backbone_correct (126270 bp) Accession: KU578032
32153.fasta	contig00193	1	209	-	pCERC4_backbone_correct	124178-124386/126270	..............=	0.17	100	pCERC4		pCERC4_backbone_correct (126270 bp) Accession: KU578032
32153.fasta	contig00195	1	207	-	pCERC4_backbone_correct	107574-107780/126270	............=..	0.16	99.03	pCERC4		pCERC4_backbone_correct (126270 bp) Accession: KU578032
32153.fasta	contig00196	1	202	+	pCERC4_backbone_correct	107893-108094/126270	............=..	0.16	100	pCERC4		pCERC4_backbone_correct (126270 bp) Accession: KU578032
#FILE	SEQUENCE	START	END	STRAND	GENE	COVERAGE	COVERAGE_MAP	%COVERAGE	%IDENTITY	DATABASE	ACCESSION	PRODUCT	RESISTANCE
32205.fasta	contig00001	317228	318071	-	pCERC4_backbone_correct	22965-23782/126270	..=...../......	0.65	88.3	pCERC4		pCERC4_backbone_correct (126270 bp) Accession: KU578032
32205.fasta	contig00002	18455	18549	+	pCERC4_backbone_correct	22965-23060/126270	..=...../......	0.08	86.46	pCERC4		pCERC4_backbone_correct (126270 bp) Accession: KU578032
32205.fasta	contig00003	217245	217370	-	pCERC4_backbone_correct	107971-108096/126270	............=..	0.1	100	pCERC4		pCERC4_backbone_correct (126270 bp) Accession: KU578032
32205.fasta	contig00004	126	640	+	pCERC4_backbone_correct	8537-9051/126270	.=.............	0.41	94.95	pCERC4		pCERC4_backbone_correct (126270 bp) Accession: KU578032
32205.fasta	contig00004	212642	212896	+	pCERC4_backbone_correct	123618-123872/126270	..............=	0.2	100	pCERC4		pCERC4_backbone_correct (126270 bp) Accession: KU578032
32205.fasta	contig00011	134964	135090	-	pCERC4_backbone_correct	8925-9051/126270	.=.............	0.1	100	pCERC4		pCERC4_backbone_correct (126270 bp) Accession: KU578032
32205.fasta	contig00012	2	127	+	pCERC4_backbone_correct	107971-108096/126270	............=..	0.1	100	pCERC4		pCERC4_backbone_correct (126270 bp) Accession: KU578032
32205.fasta	contig00013	104482	104694	-	pCERC4_backbone_correct	23574-23782/126270	..=...../......	0.16	77.21	pCERC4		pCERC4_backbone_correct (126270 bp) Accession: KU578032
32205.fasta	contig00018	1	129	+	pCERC4_backbone_correct	124260-124388/126270	..............=	0.1	93.8	pCERC4		pCERC4_backbone_correct (126270 bp) Accession: KU578032
32205.fasta	contig00020	1	127	-	pCERC4_backbone_correct	123617-123743/126270	..............=	0.1	100	pCERC4		pCERC4_backbone_correct (126270 bp) Accession: KU578032
32205.fasta	contig00021	83560	83686	-	pCERC4_backbone_correct	124260-124386/126270	..............=	0.1	93.7	pCERC4		pCERC4_backbone_correct (126270 bp) Accession: KU578032
32205.fasta	contig00023	1	209	-	pCERC4_backbone_correct	107329-107537/126270	............=..	0.17	100	pCERC4		pCERC4_backbone_correct (126270 bp) Accession: KU578032
32205.fasta	contig00025	77985	78111	+	pCERC4_backbone_correct	123618-123744/126270	..............=	0.1	100	pCERC4		pCERC4_backbone_correct (126270 bp) Accession: KU578032
32205.fasta	contig00028	1	126	+	pCERC4_backbone_correct	124261-124386/126270	..............=	0.1	93.65	pCERC4		pCERC4_backbone_correct (126270 bp) Accession: KU578032
32205.fasta	contig00029	1	382	-	pCERC4_backbone_correct	7741-8122/126270	=..............	0.3	96.6	pCERC4		pCERC4_backbone_correct (126270 bp) Accession: KU578032
32205.fasta	contig00029	64684	64810	-	pCERC4_backbone_correct	8926-9052/126270	.=.............	0.1	100	pCERC4		pCERC4_backbone_correct (126270 bp) Accession: KU578032
32205.fasta	contig00030	1	55306	-	pCERC4_backbone_correct	52149-107455/126270	.....===/====..	43.8	99.99	pCERC4		pCERC4_backbone_correct (126270 bp) Accession: KU578032
32205.fasta	contig00031	60294	60419	-	pCERC4_backbone_correct	107971-108096/126270	............=..	0.1	100	pCERC4		pCERC4_backbone_correct (126270 bp) Accession: KU578032
32205.fasta	contig00032	1	128	+	pCERC4_backbone_correct	124262-124389/126270	..............=	0.1	92.97	pCERC4		pCERC4_backbone_correct (126270 bp) Accession: KU578032
32205.fasta	contig00032	57780	57913	-	pCERC4_backbone_correct	124260-124394/126270	......../.....=	0.11	92.59	pCERC4		pCERC4_backbone_correct (126270 bp) Accession: KU578032
32205.fasta	contig00034	128	42790	+	pCERC4_backbone_correct	9491-52153/126270	.======........	33.79	100	pCERC4		pCERC4_backbone_correct (126270 bp) Accession: KU578032
32205.fasta	contig00039	1	127	-	pCERC4_backbone_correct	107328-107454/126270	............=..	0.1	100	pCERC4		pCERC4_backbone_correct (126270 bp) Accession: KU578032
32205.fasta	contig00039	42263	42392	+	pCERC4_backbone_correct	123616-123745/126270	..............=	0.1	99.23	pCERC4		pCERC4_backbone_correct (126270 bp) Accession: KU578032
32205.fasta	contig00040	2	130	-	pCERC4_backbone_correct	123616-123744/126270	..............=	0.1	100	pCERC4		pCERC4_backbone_correct (126270 bp) Accession: KU578032
32205.fasta	contig00042	32736	34045	-	pCERC4_backbone_correct	7742-9051/126270	==....../......	1.04	93.52	pCERC4		pCERC4_backbone_correct (126270 bp) Accession: KU578032
32205.fasta	contig00042	37523	37649	-	pCERC4_backbone_correct	22570-22696/126270	..=............	0.1	96.06	pCERC4		pCERC4_backbone_correct (126270 bp) Accession: KU578032
32205.fasta	contig00052	1	127	-	pCERC4_backbone_correct	8036-8162/126270	=..............	0.1	100	pCERC4		pCERC4_backbone_correct (126270 bp) Accession: KU578032
32205.fasta	contig00052	111	269	-	pCERC4_backbone_correct	9143-9301/126270	.=.............	0.13	78.62	pCERC4		pCERC4_backbone_correct (126270 bp) Accession: KU578032
32205.fasta	contig00052	23685	23826	-	pCERC4_backbone_correct	107972-108113/126270	............=..	0.11	95.78	pCERC4		pCERC4_backbone_correct (126270 bp) Accession: KU578032
[truncated: 43,056 more rows]

## Sheet: Figure6
Name	ugd	galF_group_8976	yphF_group_8101	mshA_2	mglA_2_group_8699	hmp_group_13736	msiK	mlrA_group_16785	lysN_group_13267	lexA_1_group_9925	yihG_group_12467	group_16800	ydcV_3_group_12454	intA_1	eno_2	crcB_2	torZ_1	yggP	bcsQ	bcsG_1	iutA	ydfJ_group_5054	mbtI	hypBA1_2	pikAV	irtA	dhbE	group_20419	hisI	dltA	intA_2	yiaV_group_7619	group_14980	tdeA	ampG_2	dgcE_2	iucB	bcsC	macA_2	macB_2	mntB_2	mntB_1	iucD	iucA	yehR	cvaC	group_16840	rbsK_2	mntB_3
[truncated: 753 more rows]
[truncated: 84 more columns]

[truncated: 7 more sheets: Figure7, Figure8, Figure9, SuppFigure5, SuppFigure7, SuppFigure8-10, SuppFigure11]
